# Supplementary material for: An expanded transcriptome atlas for Bacteroides thetaiotaomicron reveals a small RNA that modulates tetracycline sensitivity
Source: Nat Microbiol. 2024 Mar 25;9(4):1130–44. doi: 10.1038/s41564-024-01642-9 (PMC10994844; doi:10.1038/s41564-024-01642-9)
Supplement: Supplementary file 3 — Supplementary Tables 1–12. [file 41564_2024_1642_MOESM3_ESM.xlsx]

## Sheet: S Table 1
TYG medium				Brain Heart Infusion Medium-Supplemented Agar			Mineral Medium (Varel and Bryant, 1974) (minimal medium)			Growth conditions for RNA-seq
	Components	1 L								Environmenta shocks	Medium	Growth phase	Conditions	References
1	Tryptone	20 g		Components	For 1 L		Components	For 1 L		28°C	TYG (0.2 µM filtered)	2h post stress induction (7h, OD=2.4 (MEP))	28°C
	Yeast extract	10 g		BHI-Agar	52 g		Glucose (20% in H2O, filter sterilized). Another carbohydrate source may be used instead. **	25 mL		42°C	TYG (0.2 µM filtered)	2h post stress induction (7h, OD=2.4 (MEP))	42°C
	Glucose (anhydrous/monohydrate)	5 g / 5.5 g		L-Cysteine	1 g					pH 6	TYG (0.2 µM filtered)	2h post stress induction (7h, OD=2.4 (MEP))	pH 6
	L-Cysteine	1 g		Hemin Solution	10 mL		L-Cysteine	1 g		Aerobic shaking	TYG (0.2 µM filtered)	2h post stress induction (7h, OD=2.4 (MEP))	220 rpm, 2 h
	water	890 mL		H2O	920 mL		Hemin	10 mL		Hydrogen peroxide	TYG (0.2 µM filtered)	2h post stress induction (7h, OD=2.4 (MEP))	480 µM
				(Resazurin 0.1% solution, optional)	(1 mL)		L-Methionine(0.2% in H2O, filter sterilized)	10 mL		Deoxycholate	TYG (0.2 µM filtered)	2h post stress induction (7h, OD=2.4 (MEP))	0.2 mg/mL	(Liu et al., 2021)
2	Hemin not older than 2 weeks	10 mL		NaHCO3 (10%) not older than 3 weeks. Make sure there is no precipitate.	20 mL		FeSO4.7H2O	1.5 mL		Bile salts	TYG (0.2 µM filtered)	2h post stress induction (7h, OD=2.4 (MEP))	0.5 mg/mL	(Liu et al., 2021)
							NaHCO3 (10% sterile)	20 mL		Gentamicin	TYG (0.2 µM filtered)	2h post stress induction (7h, OD=2.4 (MEP))	200 µg/mL
3	Salt solution	40 mL		Autoclave all. After cooling add NaHCO3.	Pour plates.		Mineral 3B soln *	50 mL		Control condition	TYG (0.2 µM filtered)	7h, OD=2.4 (MEP)
							H2O	883.5 mL
4	mix						Adjust pH to 7			Carbon sources	MediµM	Growth phase	Conditions	References
							Filter steralize (0.2 um)			Glucose	Minimal mediµM (0.2 µM filtered)	17 h (LEP); OD=1	0.5% (wt/vol)
5	CaCl2	40 mL								Arabinose	Minimal mediµM (0.2 µM filtered)	17 h (LEP); OD=1	0.5% (wt/vol)
	NaHCO3 (10%)	20 mL					Mineral 3B			Xylose	Minimal mediµM (0.2 µM filtered)	17 h (LEP); OD=1	0.5% (wt/vol)
	(Resazurin (0.1%), optional)	1 mL					Components	For 1 L		Maltose	Minimal mediµM (0.2 µM filtered)	17 h (LEP); OD=1	0.5% (wt/vol)
							KH2PO4	18 g		N-acetyl-D-glucosamine	Minimal mediµM (0.2 µM filtered)	23h (LEP); OD=1	0.5% (wt/vol)
6	Filter sterilize (do not autoclave)						NaCl	18 g		Mucin	Minimal mediµM (0.4 µM filtered)	15.5 h (ESP); OD=0.2	0.5% (wt/vol)
							MgCl2.6H2O	0.4 g		Starvation (no carbon source)	Minimal mediµM (0.2 µM filtered)	2h post media change at LEP (17h); ; OD=1		(Schofield et al., 2018)
	Stock components						CaCl2.2H2O	0.52 g
							CoCl2.2H2O/CoCl2.6H2O	0.02 g / 0.027 g		MEP - Mid exponential phase
	NaHCO3 (10%)	5 g in 50 mL. Warm slightly to dissolve; filter sterilize					MnCl2.4H2O	0.2 g		LEP - Late exponential phase
	Hemin Solution (100ml)	50 mg in 1 mL of 1 M NaOH. Make up to 100 mL with dH2O. Filter sterilize and store in dark bottle at 4 °C.					NH4Cl	10 g		ESP - Early stationary phase
	0.1% Resazurin	0.05 g in 50 mL dH2O, filter sterilize.					Na2SO4	5 g
							Water	800 mL
	Salt Solution	For 500 mL:					Filter steralize (0.2 um)
	MgSO4.7H2O	0.24 g
	KH2PO4	0.5 g					FeSO4 solution (0.01 M)	Dissolve 0.278 g of FeSO4.7H2O in 100mL distilled water. Add two drops of conc HCl. Store in the dark. Room temp. is fine.
	K2HPO4	0.5 g
	NaCl	1 g					* Long term storage of Mineral 3B solution in -20°C. Working aliqot can be stored at 4°C. Avoid excessive freeze thaw cycles.
							**Can be added prior to requirement provided it is suitably degassed.
	CaCl2	0.1 g in 500 mL.
	1M NaOH	0.4 g in 10 mL.

## Sheet: S Table 2
TSS
NC_004663.1 Bacteroides thetaiotaomicron VPI-5482 chromosome
ID	Pos	Strand	Category	Locus_tag	UTR_length
TSS_0	4778	+	Primary,Antisense	BT_0008,BT_0007	180
TSS_1	11363	-	Antisense	BT_0014
TSS_2	18773	+	Primary,Antisense	BT_0022,BT_0021	271
TSS_3	19389	+	Orphan	orphan
TSS_4	19590	-	Orphan	orphan
TSS_5	19653	+	Antisense	BT_0023
TSS_6	22409	-	Orphan	orphan
TSS_9	30134	-	Orphan	orphan
TSS_10	33720	-	Orphan	orphan
TSS_11	33725	-	Orphan	orphan
TSS_12	33886	+	Primary	BT_0037	201
TSS_13	34229	+	Internal	BT_0037
TSS_14	35469	-	Antisense	BT_0038
TSS_15	42360	+	Internal	BT_0045
TSS_16	68354	-	Primary	BT_0070	21
TSS_17	68924	-	Internal	BT_0071
TSS_18	68965	+	Antisense	BT_0071
TSS_19	71500	-	Primary	BT_0074	0
TSS_20	71599	+	Antisense	BT_0074
TSS_21	72773	+	Orphan	orphan
TSS_22	75656	-	Antisense	BT_0078
TSS_23	77285	-	Internal	BT_0082
TSS_24	79007	-	Primary	BT_0083	32
TSS_25	80439	+	Antisense	BT_0086
TSS_26	85437	+	Antisense	BT_0092
TSS_27	98992	+	Antisense	BT_0106
TSS_28	99598	-	Primary	BT_0106	79
TSS_29	99640	+	Orphan	orphan
TSS_30	99865	-	Orphan	orphan
TSS_31	100010	-	Internal	BT_0107
TSS_32	110944	-	Primary	BT_0121	82
TSS_33	110946	-	Secondary	BT_0121	84
TSS_34	111131	+	Primary	BT_t01	255
TSS_35	111314	+	Secondary	BT_t01	72
TSS_36	111599	+	Primary	BT_0122	49
TSS_37	114585	-	Internal	BT_0124
TSS_38	116907	-	Primary	BT_0125	21
TSS_39	117072	+	Orphan	orphan
TSS_40	117433	+	Primary	BT_0126	34
TSS_41	117490	+	Internal	BT_0126
TSS_42	121583	+	Internal	BT_0127
TSS_43	123797	+	Primary	BT_0128	48
TSS_44	131841	-	Primary	BT_0135	18
TSS_45	131921	+	Primary,Antisense	BT_0136,BT_0135	55
TSS_46	134719	-	Antisense	BT_0137
TSS_47	134760	+	Internal	BT_0137
TSS_48	135773	+	Primary	BT_0138	65
TSS_49	137873	+	Internal	BT_0138
TSS_50	139968	+	Internal	BT_0140
TSS_51	140280	+	Internal	BT_0140
TSS_52	143273	+	Internal	BT_0141
TSS_53	146144	-	Antisense	BT_0142
TSS_54	146428	+	Internal	BT_0143
TSS_55	151125	-	Internal	BT_0147
TSS_56	151892	-	Internal	BT_0148
TSS_57	152845	-	Primary	BT_0148	21
TSS_58	153784	-	Internal	BT_0149
TSS_59	153852	+	Antisense	BT_0149
TSS_60	156258	-	Primary,Antisense	BT_0150,BT_0151	17
TSS_61	156318	+	Primary,Antisense	BT_0151,BT_0150	21
TSS_62	156785	-	Antisense	BT_0151
TSS_63	160337	-	Primary	BT_0154	18
TSS_64	160440	+	Primary	BT_0155	209
TSS_65	160639	+	Secondary	BT_0155	10
TSS_66	162430	-	Primary	BT_0156	22
TSS_67	163124	-	Primary	BT_0157	40
TSS_68	164579	-	Primary	BT_0158	0
TSS_69	166118	-	Primary	BT_0160	16
TSS_70	167325	-	Primary	BT_0161	0
TSS_71	173694	+	Antisense	BT_0164
TSS_73	175382	-	Primary,Antisense	BT_0164,BT_0165	24
TSS_74	175438	+	Primary,Antisense	BT_0165,BT_0164	17
TSS_75	177205	-	Primary	BT_0168	16
TSS_76	177227	-	Secondary	BT_0168	38
TSS_77	177231	-	Secondary	BT_0168	42
TSS_78	178542	-	Primary	BT_0169	80
TSS_79	178956	-	Primary	BT_0170	21
TSS_81	180973	-	Primary	BT_0172	73
TSS_82	181014	+	Orphan	orphan
TSS_84	183717	-	Primary	BT_0174	60
TSS_85	183883	+	Primary	BT_0175	13
TSS_86	185041	+	Primary	BT_0176	32
TSS_87	185600	+	Secondary	BT_0177	38
TSS_88	185626	+	Primary	BT_0177	12
TSS_89	186687	-	Antisense	BT_0178
TSS_90	186949	+	Primary,Internal	BT_0179,BT_0178	62
TSS_91	190958	+	Primary	BT_0182	148
TSS_92	194205	+	Antisense	BT_0183
TSS_93	194818	+	Secondary,Antisense	BT_0185,BT_0184	58
TSS_94	194826	+	Primary,Antisense	BT_0185,BT_0184	50
TSS_95	194836	-	Primary,Antisense	BT_0184,BT_0185	62
TSS_96	198099	-	Primary	BT_0187	54
TSS_97	198200	+	Primary	BT_0188	38
TSS_98	198890	+	Primary	BT_0189	38
TSS_99	200113	-	Antisense	BT_0190
TSS_100	206434	+	Internal	BT_0192
TSS_101	208969	+	Internal	BT_0195
TSS_102	209708	+	Primary,Internal	BT_0196,BT_0195	147
TSS_103	210874	+	Internal	BT_0196
TSS_104	211389	+	Secondary	BT_0197	71
TSS_105	211393	+	Primary	BT_0197	67
TSS_106	214321	+	Primary	BT_0199	28
TSS_107	214906	+	Primary	BT_0200	188
TSS_108	222068	-	Primary	BT_0205	22
TSS_109	235468	-	Antisense	BT_0212
TSS_110	236961	+	Primary,Internal	BT_0213,BT_0212	37
TSS_111	237802	-	Antisense	BT_0213
TSS_112	238454	+	Primary	BT_0215	46
TSS_113	239586	+	Primary	BT_0217	57
TSS_114	241174	-	Primary	BT_0219	39
TSS_115	241619	+	Primary,Antisense	BT_0221,BT_0220	38
TSS_116	242983	+	Internal	BT_0222
TSS_117	247162	-	Primary	BT_0227	53
TSS_118	249397	+	Antisense	BT_0228
TSS_119	256144	-	Primary	BT_0234	220
TSS_120	260955	-	Internal	BT_0237
TSS_121	263370	-	Primary	BT_0238	0
TSS_122	263512	+	Primary	BT_0239	16
TSS_123	266207	+	Primary	BT_0241	19
TSS_124	267973	-	Internal,Antisense	BT_0243,BT_0244
TSS_125	268048	+	Secondary,Antisense	BT_0244,BT_0243	24
TSS_126	268053	+	Primary,Antisense	BT_0244,BT_0243	19
TSS_127	275528	-	Primary,Internal	BT_0249,BT_0250	75
TSS_128	276738	-	Internal	BT_0250
TSS_129	277572	-	Primary	BT_0251	16
TSS_130	277787	+	Primary	BT_0252	14
TSS_131	281244	+	Primary	BT_0253	54
TSS_133	284447	-	Primary	BT_0254	0
TSS_134	285100	-	Primary	BT_0256	27
TSS_135	288246	-	Secondary	BT_0257	136
TSS_136	288249	-	Primary	BT_0257	139
TSS_137	290381	-	Secondary	BT_0258	51
TSS_138	290405	-	Primary	BT_0258	75
TSS_139	291508	+	Antisense	BT_0260
TSS_140	292247	-	Primary	BT_0261	37
TSS_141	293632	+	Internal	BT_0263
TSS_142	298109	+	Antisense	BT_0265
TSS_143	299375	+	Antisense	BT_0266
TSS_144	299973	+	Internal	BT_0267
TSS_145	300719	+	Internal	BT_0267
TSS_146	305417	-	Antisense	BT_0268
TSS_147	305458	+	Internal	BT_0268
TSS_148	312767	-	Antisense	BT_0272
TSS_149	313955	+	Internal	BT_0273
TSS_150	321663	-	Antisense	BT_0277
TSS_151	324541	+	Primary	BT_0280	0
TSS_152	325918	+	Antisense	BT_0281
TSS_153	326796	-	Primary	BT_0281	147
TSS_155	328421	+	Primary,Internal	BT_0284,BT_0283	72
TSS_156	330117	+	Primary	BT_0285	57
TSS_157	332375	+	Primary,Internal	BT_0288,BT_0287	52
TSS_158	334795	+	Antisense	BT_0289
TSS_159	334996	+	Antisense	BT_0289
TSS_160	336941	-	Primary	BT_0289	43
TSS_161	337071	+	Primary	BT_0290	145
TSS_162	337848	+	Internal	BT_0290
TSS_163	339720	+	Primary	BT_0291	38
TSS_164	339727	+	Secondary	BT_0291	31
TSS_165	340774	-	Antisense	BT_0291
TSS_166	344812	+	Primary	BT_0295	27
TSS_167	353204	+	Internal	BT_0299
TSS_169	358391	+	Internal	BT_0301
TSS_170	362602	+	Primary,Antisense	BT_0304,BT_0303	270
TSS_171	362625	-	Primary	BT_0303	25
TSS_172	362630	-	Secondary	BT_0303	30
TSS_173	362834	+	Secondary	BT_0304	38
TSS_174	368663	+	Primary	BT_0307	54
TSS_175	371466	+	Primary	BT_0309	23
TSS_176	373594	+	Primary	BT_0311	28
TSS_177	376029	-	Antisense	BT_0312
TSS_178	378715	+	Secondary,Antisense	BT_0315,BT_0314	190
TSS_179	378723	-	Primary	BT_0314	24
TSS_180	378814	+	Primary	BT_0315	91
TSS_181	378829	-	Secondary,Antisense	BT_0314,BT_0315	130
TSS_182	379374	+	Internal	BT_0315
TSS_183	382066	+	Primary	BT_0317	79
TSS_184	388111	+	Antisense	BT_0321
TSS_185	388450	-	Primary	BT_0321	45
TSS_186	389539	-	Primary	BT_0322	38
TSS_187	389542	-	Secondary	BT_0322	41
TSS_188	392011	-	Primary	BT_0326	4
TSS_189	392117	+	Orphan	orphan
TSS_190	392390	-	Orphan	orphan
TSS_191	395353	-	Primary	BT_0328	4
TSS_192	396869	-	Primary	BT_0330	130
TSS_193	398380	+	Antisense	BT_0333
TSS_194	398660	-	Primary	BT_0334	25
TSS_195	405190	-	Antisense	BT_0338
TSS_196	414691	+	Internal	BT_0345
TSS_197	417611	-	Primary	BT_0347	66
TSS_198	417731	-	Secondary,Internal	BT_0347,BT_0348	186
TSS_199	429115	+	Antisense	BT_0356
TSS_200	430472	-	Antisense	BT_0357
TSS_201	431638	-	Primary,Internal	BT_0358,BT_0359	250
TSS_202	434971	+	Antisense	BT_0361
TSS_203	450665	-	Primary	BT_0366	16
TSS_204	452259	+	Primary,Internal	BT_0368,BT_0367	113
TSS_205	455312	-	Antisense	BT_0369
TSS_206	459121	-	Primary	BT_0372	22
TSS_207	459273	+	Primary	BT_0373	55
TSS_208	460208	+	Secondary,Internal	BT_0374,BT_0373	240
TSS_209	460379	+	Secondary	BT_0374	69
TSS_210	460397	+	Primary	BT_0374	51
TSS_211	463126	-	Antisense	BT_0375
TSS_212	463148	-	Antisense	BT_0375
TSS_213	463473	-	Antisense	BT_0376
TSS_214	467714	+	Internal	BT_0380
TSS_215	473883	-	Antisense	BT_0384
TSS_216	475326	+	Internal	BT_0386
TSS_217	475649	-	Antisense	BT_0386
TSS_218	483023	+	Internal	BT_0393
TSS_219	483414	-	Antisense	BT_0393
TSS_220	485191	+	Internal	BT_0396
TSS_221	489932	+	Antisense	BT_0401
TSS_222	489934	+	Antisense	BT_0401
TSS_223	490750	-	Antisense	BT_0402
TSS_224	493957	+	Primary,Antisense	BT_0405,BT_0404	131
TSS_225	495364	-	Primary	BT_0408	30
TSS_226	495511	+	Secondary	BT_0409	25
TSS_227	495513	+	Primary	BT_0409	23
TSS_228	495520	-	Secondary,Antisense	BT_0408,BT_0409	186
TSS_229	496360	+	Secondary	BT_0410	64
TSS_230	496362	+	Secondary	BT_0410	62
TSS_231	496364	+	Primary	BT_0410	60
TSS_232	497112	+	Primary	BT_0411	18
TSS_233	497474	+	Internal	BT_0411
TSS_235	503383	+	Internal	BT_0416
TSS_236	504857	+	Primary	BT_0418	143
TSS_237	506190	+	Secondary	BT_0419	5
TSS_238	506193	+	Primary	BT_0419	2
TSS_239	506616	+	Primary	BT_0420	40
TSS_240	507261	+	Secondary	BT_0421	26
TSS_241	507266	+	Primary	BT_0421	21
TSS_242	509391	+	Primary	BT_0422	30
TSS_243	510555	+	Internal	BT_0422
TSS_244	511371	+	Primary	BT_0423	62
TSS_245	512917	+	Primary	BT_0426	200
TSS_246	512957	-	Orphan	orphan
TSS_247	515468	+	Antisense	BT_0428
TSS_248	518090	-	Primary	BT_0430	41
TSS_249	519190	-	Primary	BT_0431	23
TSS_250	520307	-	Primary	BT_t02	18
TSS_251	521648	-	Secondary	BT_0433	21
TSS_252	521650	-	Primary	BT_0433	23
TSS_253	521929	+	Primary	BT_0434	38
TSS_254	525769	+	Internal	BT_0436
TSS_255	529295	-	Antisense	BT_0438
TSS_256	533081	-	Antisense	BT_0439
TSS_258	538481	-	Antisense	BT_0443
TSS_259	538625	+	Primary,Internal	BT_0444,BT_0443	143
TSS_260	538628	+	Secondary,Internal	BT_0444,BT_0443	140
TSS_261	539931	-	Antisense	BT_0444
TSS_262	548858	+	Antisense	BT_0449
TSS_263	550222	+	Antisense	BT_0450
TSS_264	552877	+	Antisense	BT_0452
TSS_265	557426	+	Secondary	BT_0455	29
TSS_266	557430	+	Primary	BT_0455	25
TSS_267	561148	+	Internal	BT_0457
TSS_268	563244	+	Primary	BT_0458	22
TSS_269	572989	+	Primary	BT_0462	178
TSS_270	573130	+	Secondary	BT_0462	37
TSS_271	573878	-	Antisense	BT_0463
TSS_272	575048	+	Internal	BT_0464
TSS_273	582914	-	Antisense	BT_0471
TSS_275	584447	+	Internal	BT_0472
TSS_276	589138	-	Antisense	BT_0478
TSS_277	590740	+	Internal	BT_0480
TSS_278	595645	+	Secondary	BT_0483	30
TSS_279	595649	+	Primary	BT_0483	26
TSS_280	600320	+	Primary	BT_0485	167
TSS_281	600474	-	Antisense	BT_0485
TSS_282	604324	-	Primary	BT_0487	60
TSS_283	604380	+	Primary	BT_0488	137
TSS_284	606833	-	Primary	BT_0490	87
TSS_285	608733	-	Internal	BT_0493
TSS_286	613500	+	Antisense	BT_0496
TSS_287	617128	+	Orphan	orphan
TSS_288	617451	+	Primary	BT_0499	26
TSS_289	617453	+	Secondary	BT_0499	24
TSS_290	618400	+	Primary	BT_0500	25
TSS_291	620081	+	Primary	BT_0501	42
TSS_292	622852	-	Antisense	BT_0502
TSS_293	622955	+	Primary	BT_0503	39
TSS_295	624835	-	Antisense	BT_0504
TSS_296	625930	+	Primary	BT_0505	122
TSS_297	629217	+	Primary	BT_0507	17
TSS_298	633687	-	Orphan	orphan
TSS_299	635335	+	Antisense	BT_0511
TSS_300	635356	-	Primary	BT_0511	25
TSS_301	637586	-	Secondary	BT_0514	109
TSS_302	637588	-	Primary	BT_0514	111
TSS_303	639321	-	Primary	BT_0515	116
TSS_304	639380	+	Antisense	BT_0516
TSS_305	640284	-	Primary	BT_0517	23
TSS_306	641655	-	Primary	BT_0518	35
TSS_307	641803	+	Primary	BT_0519	21
TSS_308	643196	+	Orphan	orphan
TSS_310	643619	-	Orphan	orphan
TSS_311	646864	-	Primary	BT_0524	78
TSS_312	646947	+	Antisense	BT_0525
TSS_313	650766	-	Primary	BT_0526	23
TSS_314	657804	-	Primary	BT_0533	218
TSS_315	657878	-	Secondary	BT_0533	292
TSS_316	657917	+	Primary,Antisense	BT_0535,BT_0534	246
TSS_317	658124	+	Secondary,Antisense	BT_0535,BT_0534	39
TSS_318	659100	-	Antisense	BT_0535
TSS_319	661367	+	Secondary	BT_0539	81
TSS_320	661394	+	Primary	BT_0539	54
TSS_321	662106	+	Internal	BT_0539
TSS_322	663519	-	Orphan	orphan
TSS_323	667221	+	Primary	BT_0542	66
TSS_324	667222	-	Primary,Antisense	BT_0541,BT_0542	108
TSS_325	667228	-	Secondary,Antisense	BT_0541,BT_0542	114
TSS_326	667250	+	Secondary	BT_0542	37
TSS_327	675217	-	Primary	BT_0548	44
TSS_328	675560	+	Primary	BT_0549	23
TSS_329	676790	-	Primary	BT_0550	48
TSS_330	676917	-	Secondary	BT_0550	175
TSS_331	685261	+	Primary	BT_0554	19
TSS_332	685272	+	Secondary	BT_0554	8
TSS_333	686780	+	Internal	BT_0554
TSS_334	687028	+	Primary,Internal	BT_0555,BT_0554	135
TSS_335	687214	+	Internal	BT_0555
TSS_336	689756	+	Internal	BT_0556
TSS_337	693698	+	Primary	BT_0558	35
TSS_338	702375	-	Primary	BT_0565	188
TSS_339	702746	-	Internal	BT_0566
TSS_340	704372	-	Secondary	BT_0568	27
TSS_341	704481	-	Primary	BT_0568	136
TSS_342	704508	-	Secondary	BT_0568	163
TSS_343	704630	+	Primary	BT_0569	24
TSS_344	705521	-	Orphan	orphan
TSS_345	707692	-	Primary	BT_0570	18
TSS_346	707761	+	Primary,Antisense	BT_0571,BT_0570	49
TSS_347	709822	-	Antisense	BT_0573
TSS_348	709878	+	Primary	BT_0573	16
TSS_349	711885	+	Antisense	BT_0576
TSS_350	713953	-	Internal	BT_0577
TSS_351	714249	-	Secondary	BT_0577	28
TSS_352	714251	-	Primary	BT_0577	30
TSS_353	714360	+	Primary	BT_0578	4
TSS_354	717752	+	Primary	BT_0580	50
TSS_355	719933	-	Primary,Antisense	BT_0581,BT_0582	29
TSS_356	721614	+	Primary	BT_0584	54
TSS_357	723263	+	Primary	BT_0586	49
TSS_358	731300	-	Primary	BT_0590	54
TSS_359	731307	-	Secondary	BT_0590	61
TSS_360	731417	+	Primary	BT_0591	14
TSS_361	734337	-	Primary	BT_0593	182
TSS_362	734854	+	Primary,Antisense	BT_0595,BT_0594	15
TSS_363	735893	-	Antisense	BT_0595
TSS_365	747097	+	Internal	BT_0605
TSS_367	754426	+	Orphan	orphan
TSS_368	754558	+	Orphan	orphan
TSS_369	757605	-	Antisense	BT_0613
TSS_370	760823	+	Primary	BT_0615	58
TSS_371	761733	+	Primary	BT_0616	24
TSS_372	762197	+	Internal	BT_0617
TSS_373	763063	-	Antisense	BT_0617
TSS_374	766219	+	Internal	BT_0621
TSS_375	766552	+	Primary,Internal	BT_0622,BT_0621	214
TSS_376	767552	+	Primary	BT_0623	45
TSS_377	768697	+	Orphan	orphan
TSS_378	768866	+	Antisense	BT_0624
TSS_379	769168	+	Antisense	BT_0624
TSS_380	769746	-	Primary	BT_0624	58
TSS_381	769816	+	Primary	BT_0625	71
TSS_382	771732	+	Primary	BT_0626	31
TSS_383	775383	+	Secondary	BT_0629	36
TSS_384	775389	+	Primary	BT_0629	30
TSS_385	776727	+	Internal	BT_0630
TSS_386	778396	+	Primary	BT_0632	30
TSS_388	780278	+	Primary	BT_0633	104
TSS_389	783075	+	Primary	BT_0635	27
TSS_390	787418	-	Internal	BT_0638
TSS_391	789755	-	Internal	BT_0640
TSS_392	789796	+	Antisense	BT_0640
TSS_393	790122	-	Primary,Antisense	BT_0640,BT_0641	20
TSS_394	790189	+	Primary,Antisense	BT_0641,BT_0640	25
TSS_396	793132	-	Primary	BT_0643	77
TSS_397	793271	+	Primary	BT_0644	38
TSS_398	796244	+	Primary	BT_0645	44
TSS_399	796943	+	Primary	BT_0646	50
TSS_400	798288	-	Primary	BT_0647	22
TSS_401	801884	-	Internal	BT_0650
TSS_402	803776	-	Primary	BT_0653	157
TSS_403	805838	-	Primary	BT_0654	24
TSS_404	806461	+	Antisense	BT_0655
TSS_405	806616	-	Primary	BT_0655	65
TSS_406	808488	-	Primary,Antisense	BT_0656,BT_0657	82
TSS_407	808492	+	Primary,Antisense	BT_0657,BT_0656	62
TSS_408	810912	+	Primary,Internal	BT_0658,BT_0657	32
TSS_409	812093	+	Antisense	BT_0659
TSS_410	812791	-	Primary	BT_0659	25
TSS_411	812793	-	Secondary	BT_0659	27
TSS_412	812922	+	Antisense	BT_0660
TSS_413	814563	+	Orphan	orphan
TSS_414	816254	+	Primary	BT_0662	197
TSS_415	819471	-	Antisense	BT_0664
TSS_416	834181	-	Secondary	BT_0673	43
TSS_417	834185	-	Primary	BT_0673	47
TSS_418	834277	+	Primary	BT_0674	38
TSS_419	835559	+	Primary	BT_t03	14
TSS_420	835680	+	Primary	BT_t04	0
TSS_421	835786	+	Primary	BT_t05	0
TSS_422	835788	+	Primary,Internal	BT_t06,BT_t05	100
TSS_423	835888	+	Secondary	BT_t06	0
TSS_424	835993	+	Primary	BT_t07	0
TSS_425	836114	+	Primary,Internal	BT_0675,BT_t08	200
TSS_426	836239	+	Secondary	BT_0675	75
TSS_427	838863	+	Antisense	BT_0677
TSS_428	839188	-	Primary	BT_0677	36
TSS_429	839352	-	Secondary	BT_0677	200
TSS_430	839356	+	Primary	BT_0678	30
TSS_432	847081	-	Internal	BT_0682
TSS_433	849368	+	Antisense	BT_0684
TSS_434	851081	-	Primary	BT_0684	28
TSS_435	852938	-	Primary	BT_0685	61
TSS_436	853026	+	Primary	BT_0686	20
TSS_437	856029	+	Antisense	BT_0687
TSS_438	856036	-	Secondary	BT_0687	33
TSS_439	856042	-	Primary	BT_0687	39
TSS_440	859561	-	Primary	BT_0690	18
TSS_441	861229	-	Primary	BT_0692	30
TSS_442	863172	+	Internal	BT_0693
TSS_443	868405	-	Primary	BT_0696	49
TSS_444	868461	+	Primary	BT_0697	47
TSS_445	868507	-	Secondary,Antisense	BT_0696,BT_0697	151
TSS_446	869278	+	Primary	BT_0698	60
TSS_447	870485	+	Internal	BT_0699
TSS_448	873688	-	Primary,Antisense	BT_0700,BT_0701	18
TSS_449	873754	+	Primary,Antisense	BT_0701,BT_0700	23
TSS_450	877471	+	Primary	BT_0704	23
TSS_451	879221	+	Internal	BT_0705
TSS_452	881277	+	Primary	BT_0708	24
TSS_453	883358	+	Antisense	BT_0709
TSS_454	884692	-	Primary	BT_0710	81
TSS_455	884843	+	Orphan	orphan
TSS_456	885113	+	Secondary	BT_0711	166
TSS_457	885190	+	Primary	BT_0711	89
TSS_458	889278	-	Antisense	BT_0716
TSS_459	894945	+	Primary	BT_0721	15
TSS_460	897960	-	Internal	BT_0722
TSS_461	898784	-	Primary	BT_0724	58
TSS_462	900029	-	Primary	BT_0725	91
TSS_463	900352	-	Antisense	BT_0726
TSS_464	900492	+	Antisense	BT_0727
TSS_465	901693	-	Secondary	BT_0727	27
TSS_466	901769	-	Secondary	BT_0727	103
TSS_467	901902	-	Primary	BT_0727	236
TSS_468	901907	-	Secondary	BT_0727	241
TSS_469	903871	-	Primary	BT_0729	20
TSS_470	904077	+	Primary	BT_0730	23
TSS_471	905820	-	Primary	BT_0731	17
TSS_472	905824	-	Secondary	BT_0731	21
TSS_473	908228	-	Primary	BT_0733	135
TSS_474	908341	+	Primary	BT_0734	21
TSS_475	913884	-	Primary	BT_0736	24
TSS_476	914041	+	Primary	BT_0737	26
TSS_477	915939	-	Orphan	orphan
TSS_478	917449	-	Secondary	BT_0738	48
TSS_479	917451	-	Primary	BT_0738	50
TSS_480	919055	-	Primary,Internal	BT_0740,BT_0741	140
TSS_481	920412	-	Primary	BT_0742	36
TSS_482	920414	-	Secondary	BT_0742	38
TSS_483	920547	+	Primary	BT_0743	35
TSS_484	920549	+	Secondary	BT_0743	33
TSS_485	923332	+	Internal	BT_0745
TSS_486	925398	+	Primary	BT_0747	34
TSS_487	927411	-	Internal	BT_0748
TSS_488	927660	-	Primary	BT_0748	53
TSS_489	927760	+	Primary	BT_0749	175
TSS_490	934462	+	Primary	BT_0752	22
TSS_491	935121	+	Primary	BT_0753	27
TSS_492	936013	-	Antisense	BT_0753
TSS_493	941573	+	Primary	BT_0756	75
TSS_494	945125	+	Primary	BT_0758	191
TSS_495	948912	-	Orphan	orphan
TSS_496	949408	+	Primary	BT_0761	23
TSS_497	951264	+	Internal	BT_0761
TSS_498	951635	-	Internal	BT_0762
TSS_499	951821	+	Primary	BT_t09	12
TSS_500	952157	+	Primary	BT_0763	42
TSS_501	956554	+	Internal	BT_0766
TSS_502	957419	+	Primary	BT_0767	18
TSS_503	959075	+	Primary	BT_0769	215
TSS_504	959274	+	Secondary	BT_0769	16
TSS_505	960697	-	Antisense	BT_0771
TSS_506	963043	-	Primary	BT_0772	27
TSS_507	963081	+	Antisense	BT_0772
TSS_508	968966	-	Secondary	BT_0777	33
TSS_509	969047	-	Primary	BT_0777	114
TSS_510	969522	-	Orphan	orphan
TSS_511	970512	-	Primary	BT_0778	22
TSS_512	970718	+	Primary	BT_0779	45
TSS_513	972798	+	Antisense	BT_0783
TSS_514	973057	+	Primary	BT_0784	135
TSS_515	973597	+	Primary	BT_0785	22
TSS_516	975394	-	Orphan	orphan
TSS_517	975489	+	Primary	BT_0786	23
TSS_518	978385	-	Primary	BT_0788	28
TSS_519	979474	-	Primary	BT_0789	30
TSS_520	980352	-	Primary	BT_0790	21
TSS_521	980655	+	Primary	BT_0791	17
TSS_522	983088	+	Internal	BT_0793
TSS_523	984418	-	Antisense	BT_0794
TSS_524	984787	+	Internal	BT_0794
TSS_525	985894	+	Orphan	orphan
TSS_526	986796	-	Primary	BT_0795	176
TSS_527	986800	-	Secondary	BT_0795	180
TSS_528	988417	+	Primary	BT_0797	81
TSS_529	990601	-	Antisense	BT_0801
TSS_531	993503	+	Primary	BT_0804	24
TSS_532	996423	+	Primary	BT_0806	60
TSS_533	999871	+	Primary,Internal	BT_0807,BT_0806	137
TSS_534	1005380	+	Primary	BT_0814	35
TSS_535	1007942	+	Antisense	BT_0815
TSS_536	1008410	-	Primary	BT_0815	50
TSS_537	1008414	-	Secondary	BT_0815	54
TSS_538	1008936	-	Primary	BT_0816	33
TSS_539	1009545	-	Primary	BT_0817	40
TSS_540	1010961	+	Antisense	BT_0818
TSS_541	1012495	-	Primary	BT_0818	92
TSS_542	1012692	+	Primary	BT_0819	13
TSS_543	1013511	-	Primary,Antisense	BT_0820,BT_0821	27
TSS_544	1013557	+	Primary,Antisense	BT_0821,BT_0820	33
TSS_545	1015009	+	Primary	BT_0822	53
TSS_546	1015939	+	Primary	BT_t10	16
TSS_547	1016059	+	Primary	BT_t11	0
TSS_548	1016177	+	Orphan	orphan
TSS_549	1018515	-	Primary	BT_0823	113
TSS_550	1018572	+	Primary	BT_0824	69
TSS_551	1020051	+	Internal	BT_0825
TSS_552	1022899	-	Primary,Antisense	BT_0827,BT_0828	0
TSS_553	1022967	+	Primary,Antisense	BT_0828,BT_0827	22
TSS_554	1024893	+	Primary	BT_0830	15
TSS_555	1027001	-	Primary	BT_0831	16
TSS_556	1028280	-	Primary	BT_0832	18
TSS_557	1028403	+	Primary	BT_0833	127
TSS_558	1029710	+	Antisense	BT_0834
TSS_559	1033953	-	Secondary	BT_0837	46
TSS_560	1033995	-	Secondary	BT_0837	88
TSS_561	1033997	-	Primary	BT_0837	90
TSS_562	1034075	+	Primary	BT_0838	34
TSS_563	1035832	-	Internal	BT_0840
TSS_564	1037034	-	Primary,Internal	BT_0841,BT_0842	148
TSS_565	1037967	-	Primary	BT_0844	42
TSS_566	1038008	+	Antisense	BT_0844
TSS_567	1039617	-	Primary,Antisense	BT_0848,BT_0849	107
TSS_569	1041416	-	Primary	BT_t12	0
TSS_570	1041556	-	Primary	BT_t13	31
TSS_571	1042413	-	Primary	BT_0853	5
TSS_572	1042415	-	Secondary	BT_0853	7
TSS_573	1042526	+	Primary	BT_0854	12
TSS_574	1044411	+	Antisense	BT_0855
TSS_575	1044976	+	Antisense	BT_0856
TSS_576	1044978	+	Antisense	BT_0856
TSS_577	1046061	-	Primary	BT_0856	46
TSS_578	1048979	+	Primary,Internal	BT_0859,BT_0858	38
TSS_579	1049535	+	Internal	BT_0859
TSS_580	1063429	-	Primary,Internal	BT_0865,BT_0866	246
TSS_581	1068687	+	Orphan	orphan
TSS_582	1069042	+	Primary	BT_0868	30
TSS_583	1071179	-	Primary	BT_0870	79
TSS_584	1071289	+	Secondary	BT_0871	44
TSS_585	1071300	+	Primary	BT_0871	33
TSS_586	1072290	-	Antisense	BT_0871
TSS_587	1072386	+	Primary	BT_0872	36
TSS_588	1079021	-	Internal	BT_0877
TSS_589	1079285	-	Primary,Antisense	BT_0877,BT_0878	22
TSS_590	1079330	+	Primary,Antisense	BT_0878,BT_0877	20
TSS_591	1079745	+	Internal	BT_0878
TSS_592	1081547	-	Primary,Antisense	BT_0881,BT_0882	22
TSS_593	1081616	+	Primary,Antisense	BT_0882,BT_0881	16
TSS_594	1082655	+	Secondary	BT_0883	77
TSS_595	1082683	+	Primary,Internal	BT_0883,BT_0882	49
TSS_596	1083355	+	Internal	BT_0883
TSS_597	1083635	-	Antisense	BT_0883
TSS_598	1083670	+	Secondary	BT_0884	30
TSS_599	1083676	+	Primary	BT_0884	24
TSS_600	1090058	+	Primary,Antisense	BT_0888,BT_0887	48
TSS_601	1090083	-	Primary,Antisense	BT_0887,BT_0888	41
TSS_602	1093084	+	Primary	BT_0890	72
TSS_603	1093671	+	Primary	BT_0891	31
TSS_604	1096290	-	Primary,Antisense	BT_0893,BT_0894	17
TSS_605	1096334	+	Primary,Antisense	BT_0894,BT_0893	16
TSS_606	1098381	+	Primary	BT_0895	29
TSS_607	1100012	-	Primary,Internal	BT_t14,BT_t15	92
TSS_608	1100124	-	Primary	BT_t16	16
TSS_609	1102525	-	Primary	BT_0896	79
TSS_610	1104757	-	Primary	BT_0897	54
TSS_611	1107449	-	Primary	BT_0898	81
TSS_612	1107502	-	Secondary	BT_0898	134
TSS_613	1107731	+	Primary	BT_0899	44
TSS_614	1108617	+	Internal	BT_0899
TSS_615	1108882	-	Antisense	BT_0899
TSS_616	1112963	-	Primary	BT_0901	15
TSS_617	1113003	+	Antisense	BT_0901
TSS_618	1113362	-	Primary	BT_0902	50
TSS_619	1122110	-	Primary	BT_0910	78
TSS_620	1126310	-	Primary	BT_0914	28
TSS_621	1127112	-	Primary	BT_0916	46
TSS_622	1128865	-	Orphan	orphan
TSS_623	1130031	-	Primary,Internal	BT_0918,BT_0919	250
TSS_624	1131491	-	Primary	BT_0920	20
TSS_625	1131514	-	Secondary	BT_0920	43
TSS_626	1131549	+	Primary,Antisense	BT_0921,BT_0920	123
TSS_627	1137562	-	Primary	BT_0923	45
TSS_628	1137700	+	Primary	BT_0924	48
TSS_629	1139315	+	Internal	BT_0925
TSS_630	1142723	-	Primary	BT_0928	25
TSS_631	1144363	-	Primary	BT_0929	39
TSS_632	1144918	-	Primary,Antisense	BT_t17,BT_0930	158
TSS_633	1145508	-	Internal	BT_0931
TSS_634	1145821	-	Primary	BT_0931	47
TSS_635	1145864	-	Secondary	BT_0931	90
TSS_636	1146365	+	Primary	BT_0932	24
TSS_637	1147566	-	Primary	BT_0934	26
TSS_638	1148926	+	Primary	BT_0938	28
TSS_639	1154689	-	Orphan	orphan
TSS_640	1155106	-	Orphan	orphan
TSS_641	1155215	+	Primary	BT_0946	20
TSS_642	1156901	-	Primary	BT_0947	277
TSS_643	1161118	-	Primary	BT_0951	69
TSS_644	1162063	-	Primary	BT_0952	16
TSS_645	1162200	+	Antisense	BT_0953
TSS_646	1162515	-	Internal	BT_0953
TSS_647	1163572	-	Primary	BT_t18	37
TSS_648	1164251	+	Primary	BT_0954	26
TSS_649	1166072	-	Antisense	BT_0955
TSS_651	1169170	+	Secondary	BT_0958	50
TSS_652	1169173	+	Primary	BT_0958	47
TSS_653	1169271	-	Antisense	BT_0958
TSS_654	1171053	+	Internal	BT_0958
TSS_655	1179154	-	Primary	BT_0963	83
TSS_656	1182023	+	Antisense	BT_0964
TSS_657	1183746	-	Primary	BT_0966	26
TSS_658	1188480	-	Primary	BT_0969	36
TSS_659	1188725	+	Primary	BT_0970	20
TSS_660	1188735	+	Secondary	BT_0970	10
TSS_661	1190370	+	Primary	BT_0972	12
TSS_662	1193330	-	Primary,Antisense	BT_0975,BT_0976	20
TSS_663	1193400	+	Primary,Antisense	BT_0976,BT_0975	16
TSS_664	1195051	-	Primary	BT_0977	24
TSS_665	1199427	-	Internal	BT_0980
TSS_666	1205194	-	Primary	BT_0981	29
TSS_667	1208526	-	Internal	BT_0983
TSS_668	1212793	+	Antisense	BT_0986
TSS_669	1217443	-	Primary	BT_0987	50
TSS_670	1219914	-	Internal	BT_0988
TSS_671	1220250	-	Primary	BT_0988	42
TSS_672	1222412	-	Primary,Antisense	BT_0990,BT_0991	33
TSS_673	1222483	+	Internal	BT_0991
TSS_674	1239280	+	Primary	BT_0998	41
TSS_675	1241775	+	Primary	BT_0999	18
TSS_676	1242750	-	Orphan	orphan
TSS_677	1245246	-	Primary	BT_1000	17
TSS_678	1252698	-	Primary	BT_1004	169
TSS_679	1254021	-	Primary	BT_1006	66
TSS_680	1256213	-	Internal	BT_1009
TSS_681	1256912	-	Primary	BT_1009	133
TSS_682	1262281	+	Internal	BT_1013
TSS_683	1267663	-	Internal	BT_1014
TSS_684	1268233	+	Primary	BT_1015	23
TSS_685	1269434	-	Internal	BT_1016
TSS_686	1269935	-	Secondary	BT_1016	22
TSS_687	1269938	-	Primary	BT_1016	25
TSS_688	1276415	-	Secondary,Internal	BT_1019,BT_1020	187
TSS_690	1281533	-	Internal	BT_1022
TSS_691	1283424	-	Primary	BT_1023	38
TSS_692	1283711	-	Internal	BT_1024
TSS_693	1289142	-	Internal	BT_1025
TSS_694	1296889	+	Antisense	BT_1029
TSS_695	1300170	-	Internal	BT_1032
TSS_696	1303376	-	Primary	BT_1033	36
TSS_697	1307596	-	Internal	BT_1036
TSS_698	1311895	+	Antisense	BT_1039
TSS_699	1317283	-	Primary	BT_1041	47
TSS_700	1317416	+	Secondary	BT_1042	189
TSS_701	1317447	+	Primary	BT_1042	158
TSS_702	1317769	-	Antisense	BT_1042
TSS_703	1332815	+	Primary	BT_1051	50
TSS_704	1336278	-	Secondary	BT_1052	40
TSS_705	1336296	-	Primary	BT_1052	58
TSS_706	1336383	+	Primary	BT_1053	19
TSS_707	1340087	-	Antisense	BT_1054
TSS_708	1340970	-	Antisense	BT_1056
TSS_709	1346802	-	Primary	BT_1059	56
TSS_710	1348257	+	Internal	BT_1061
TSS_711	1354250	+	Antisense	BT_1066
TSS_712	1356773	+	Antisense	BT_1069
TSS_713	1359059	-	Primary	BT_1071	17
TSS_714	1359346	-	Orphan	orphan
TSS_715	1361762	+	Secondary	BT_1075	22
TSS_716	1361764	+	Primary	BT_1075	20
TSS_717	1363840	-	Primary	BT_t19	36
TSS_718	1363938	+	Secondary	BT_1077	24
TSS_719	1363940	+	Primary	BT_1077	22
TSS_720	1364273	+	Internal	BT_1077
TSS_721	1365342	-	Antisense	BT_1077
TSS_722	1365409	+	Primary	BT_1078	20
TSS_723	1365582	-	Antisense	BT_1078
TSS_724	1367693	-	Primary	BT_1081	28
TSS_725	1367751	+	Primary,Antisense	BT_1082,BT_1081	141
TSS_726	1369086	-	Antisense	BT_1082
TSS_727	1369163	+	Primary,Internal	BT_1083,BT_1082	169
TSS_728	1370907	-	Orphan	orphan
TSS_729	1371215	+	Secondary	BT_1085	27
TSS_730	1371219	+	Primary	BT_1085	23
TSS_731	1371703	+	Primary	BT_1086	30
TSS_732	1371705	+	Secondary	BT_1086	28
TSS_733	1373666	+	Primary,Internal	BT_1087,BT_1086	57
TSS_734	1376956	-	Primary,Antisense	BT_1089,BT_1090	0
TSS_735	1377001	+	Primary,Antisense	BT_1090,BT_1089	45
TSS_736	1380424	-	Primary	BT_1091	28
TSS_737	1382006	-	Secondary	BT_1093	60
TSS_738	1382198	-	Primary	BT_1093	252
TSS_739	1382499	-	Primary	BT_1094	25
TSS_740	1383226	+	Antisense	BT_1095
TSS_741	1383609	+	Antisense	BT_1096
TSS_742	1384119	-	Primary	BT_1097	16
TSS_743	1384739	-	Orphan	orphan
TSS_744	1384903	+	Orphan	orphan
TSS_745	1386269	+	Antisense	BT_1099
TSS_747	1396641	-	Internal	BT_1108
TSS_748	1397599	+	Primary,Antisense	BT_1111,BT_1110	125
TSS_749	1397772	+	Internal	BT_1111
TSS_750	1397987	-	Antisense	BT_1111
TSS_751	1398647	-	Orphan	orphan
TSS_752	1403975	-	Secondary,Internal	BT_1117,BT_1118	17
TSS_753	1404139	-	Primary,Internal	BT_1117,BT_1118	181
TSS_754	1405073	+	Antisense	BT_1118
TSS_755	1408546	-	Primary	BT_1119	253
TSS_756	1408728	+	Primary	BT_1120	281
TSS_757	1408749	+	Secondary	BT_1120	260
TSS_758	1409149	+	Internal	BT_1120
TSS_759	1411772	+	Antisense	BT_1122
TSS_760	1412127	-	Internal	BT_1122
TSS_761	1412211	-	Internal	BT_1122
TSS_762	1415239	+	Antisense	BT_1125
TSS_763	1415358	-	Primary,Internal	BT_1125,BT_1126	146
TSS_764	1421667	-	Primary,Antisense	BT_1135,BT_1136	186
TSS_765	1424650	-	Internal	BT_1139
TSS_766	1424689	-	Primary	BT_1139	37
TSS_767	1425204	-	Primary	BT_1140	3
TSS_768	1425297	+	Secondary,Antisense	BT_1141,BT_1140	214
TSS_769	1425299	+	Primary,Antisense	BT_1141,BT_1140	212
TSS_770	1426979	-	Primary	BT_1142	50
TSS_771	1427560	+	Primary	BT_1144	43
TSS_772	1428505	+	Primary	BT_1145	63
TSS_773	1431760	+	Internal	BT_1147
TSS_774	1433906	-	Internal	BT_1149
TSS_775	1435350	-	Primary	BT_1150	0
TSS_776	1439161	-	Primary	BT_1153	48
TSS_777	1441022	-	Primary	BT_1154	0
TSS_778	1447131	-	Primary	BT_1160	31
TSS_779	1448688	+	Primary,Antisense	BT_1162,BT_1161	203
TSS_780	1448767	-	Primary	BT_1161	78
TSS_781	1448847	+	Secondary	BT_1162	44
TSS_782	1450132	-	Antisense	BT_1162
TSS_783	1450209	+	Primary	BT_1163	37
TSS_784	1450430	-	Antisense	BT_1163
TSS_785	1457095	-	Internal	BT_1168
TSS_786	1458431	-	Antisense	BT_1170
TSS_787	1458498	+	Primary	BT_1170	28
TSS_788	1459559	-	Primary	BT_1171	42
TSS_789	1462886	-	Primary,Antisense	BT_1173,BT_1174	44
TSS_790	1462970	+	Internal	BT_1174
TSS_791	1463335	-	Antisense	BT_1174
TSS_792	1463401	+	Primary	BT_1175	34
TSS_793	1465361	-	Antisense	BT_1176
TSS_794	1466953	+	Primary,Internal	BT_1178,BT_1177	87
TSS_795	1473920	+	Internal	BT_1183
TSS_796	1481238	-	Primary	BT_1185	47
TSS_797	1482444	-	Internal	BT_1186
TSS_798	1483124	-	Primary,Antisense	BT_1186,BT_t20	28
TSS_799	1483192	+	Primary,Antisense	BT_t20,BT_1186	27
TSS_800	1483344	+	Secondary	BT_1187	280
TSS_801	1483439	-	Orphan	orphan
TSS_802	1483481	+	Primary	BT_1187	143
TSS_803	1483500	-	Orphan	orphan
TSS_804	1485853	+	Antisense	BT_1190
TSS_805	1486655	-	Primary	BT_1190	229
TSS_806	1487512	-	Primary	BT_1191	32
TSS_807	1488731	+	Antisense	BT_1192
TSS_808	1488987	-	Primary,Antisense	BT_1192,BT_1193	34
TSS_809	1489022	+	Primary,Antisense	BT_1193,BT_1192	23
TSS_810	1490422	+	Primary	BT_1194	40
TSS_811	1490495	+	Internal	BT_1194
TSS_812	1493889	-	Primary	BT_1196	43
TSS_813	1493912	-	Secondary	BT_1196	66
TSS_814	1494601	-	Primary	BT_1197	42
TSS_815	1494776	+	Primary	BT_1198	26
TSS_816	1496401	+	Secondary	BT_1200	32
TSS_817	1496410	+	Primary	BT_1200	23
TSS_818	1497578	-	Secondary,Antisense	BT_1201,BT_1202	16
TSS_819	1497581	+	Secondary,Antisense	BT_1202,BT_1201	64
TSS_820	1497625	+	Primary,Antisense	BT_1202,BT_1201	20
TSS_821	1497630	-	Primary,Antisense	BT_1201,BT_1202	68
TSS_822	1498280	-	Antisense	BT_1203
TSS_823	1499049	+	Secondary	BT_1204	96
TSS_824	1499052	-	Antisense	BT_1204
TSS_825	1499130	+	Primary	BT_1204	15
TSS_826	1501646	+	Primary,Internal	BT_1205,BT_1204	80
TSS_827	1508162	-	Primary	BT_1211	23
TSS_828	1508185	-	Secondary	BT_1211	46
TSS_829	1513116	+	Primary	BT_1216	0
TSS_830	1513641	-	Antisense	BT_1216
TSS_831	1513685	+	Internal	BT_1216
TSS_832	1514998	+	Orphan	orphan
TSS_833	1515041	+	Orphan	orphan
TSS_834	1515301	+	Secondary	BT_1218	79
TSS_835	1515343	+	Primary	BT_1218	37
TSS_836	1521556	-	Secondary,Antisense	BT_1222,BT_1223	28
TSS_837	1521558	-	Primary,Antisense	BT_1222,BT_1223	30
TSS_838	1521621	+	Primary,Antisense	BT_1223,BT_1222	17
TSS_839	1522857	+	Primary	BT_1224	27
TSS_840	1525709	+	Primary	BT_1226	26
TSS_841	1527456	+	Primary	BT_1227	1
TSS_842	1530999	-	Primary	BT_1228	76
TSS_843	1531001	-	Secondary	BT_1228	78
TSS_844	1532724	-	Primary,Antisense	BT_1229,BT_1230	19
TSS_845	1533516	-	Orphan	orphan
TSS_846	1533777	+	Antisense	BT_1231
TSS_847	1534117	+	Primary,Antisense	BT_t21,BT_1231	26
TSS_848	1534298	+	Primary,Internal	BT_1232,BT_t22	137
TSS_849	1534414	+	Secondary	BT_1232	21
TSS_850	1534752	+	Antisense	BT_1233
TSS_851	1535561	-	Primary,Antisense	BT_1233,BT_1234	16
TSS_852	1535627	+	Secondary,Antisense	BT_1234,BT_1233	19
TSS_853	1535629	+	Primary,Antisense	BT_1234,BT_1233	17
TSS_854	1536099	+	Internal	BT_1234
TSS_855	1537168	-	Primary	BT_1235	18
TSS_856	1538761	-	Internal	BT_1236
TSS_857	1538850	-	Internal	BT_1236
TSS_858	1540755	+	Primary,Antisense	BT_1238,BT_1237	232
TSS_859	1540948	-	Primary,Antisense	BT_1237,BT_1238	37
TSS_860	1540968	-	Secondary,Antisense	BT_1237,BT_1238	57
TSS_861	1541004	+	Internal,Antisense	BT_1238,BT_1237
TSS_862	1544049	-	Primary,Antisense	BT_1239,BT_1240	20
TSS_863	1544115	+	Primary,Antisense	BT_1240,BT_1239	18
TSS_864	1547979	-	Primary	BT_1242	46
TSS_865	1548059	+	Primary	BT_1243	78
TSS_866	1551169	+	Antisense	BT_1246
TSS_867	1551323	-	Primary	BT_1246	167
TSS_868	1552611	-	Internal	BT_1247
TSS_869	1554070	-	Primary	BT_1247	75
TSS_870	1558574	-	Primary	BT_1251	22
TSS_871	1558736	+	Primary	BT_1252	65
TSS_872	1562034	-	Primary	BT_1256	15
TSS_873	1562206	+	Primary	BT_1257	18
TSS_874	1563702	-	Primary	BT_1258	30
TSS_875	1563830	+	Primary	BT_1259	95
TSS_877	1565183	+	Primary	BT_1260	45
TSS_878	1567172	+	Internal	BT_1261
TSS_879	1567942	+	Primary	BT_1263	56
TSS_880	1568950	+	Primary	BT_1264	44
TSS_881	1573010	-	Primary,Internal	BT_1265,BT_1266	60
TSS_882	1573996	-	Internal	BT_1266
TSS_883	1573998	-	Primary	BT_1266	0
TSS_885	1576999	-	Internal	BT_1268
TSS_886	1579463	-	Primary	BT_1269	28
TSS_887	1579594	+	Primary	BT_1270	37
TSS_888	1579605	+	Secondary	BT_1270	26
TSS_889	1580986	+	Primary	BT_1271	55
TSS_890	1581736	+	Primary	BT_1272	36
TSS_891	1584662	+	Primary	BT_1274	63
TSS_892	1588705	+	Secondary	BT_1278	25
TSS_893	1588707	+	Primary	BT_1278	23
TSS_894	1590526	-	Antisense	BT_1280
TSS_895	1590825	-	Antisense	BT_1280
TSS_896	1595666	-	Antisense	BT_1282
TSS_897	1601469	+	Orphan	orphan
TSS_898	1601761	-	Orphan	orphan
TSS_899	1602587	-	Antisense	BT_1286
TSS_900	1603743	+	Primary	BT_1287	68
TSS_902	1609031	-	Primary	BT_1291	14
TSS_903	1609128	+	Primary	BT_1292	29
TSS_905	1613940	-	Internal	BT_1294
TSS_906	1614885	-	Primary	BT_1294	29
TSS_908	1622678	-	Primary	BT_1301	56
TSS_909	1626241	-	Primary	BT_1306	61
TSS_910	1629383	-	Internal	BT_r02
TSS_911	1629969	-	Primary,Internal	BT_t23,BT_t24	127
TSS_912	1631873	-	Internal	BT_1307
TSS_913	1631943	+	Antisense	BT_1307
TSS_914	1631998	-	Internal	BT_1307
TSS_915	1633616	-	Primary	BT_1308	16
TSS_916	1634100	-	Primary	BT_1309	17
TSS_917	1635829	-	Primary	BT_1311	19
TSS_918	1637578	-	Primary	BT_1312	50
TSS_919	1637592	-	Secondary	BT_1312	64
TSS_920	1638309	-	Internal	BT_1313
TSS_921	1638351	+	Antisense	BT_1313
TSS_922	1638913	+	Antisense	BT_1313
TSS_923	1639920	-	Primary	BT_1314	16
TSS_924	1639998	+	Antisense	BT_1314
TSS_925	1643136	-	Internal	BT_1317
TSS_926	1643275	-	Primary	BT_1317	124
TSS_927	1643341	+	Primary	BT_1318	100
TSS_928	1644416	+	Primary,Internal	BT_1319,BT_1318	20
TSS_929	1645333	-	Orphan	orphan
TSS_930	1645457	-	Orphan	orphan
TSS_931	1645557	+	Antisense	BT_1320
TSS_932	1645578	+	Antisense	BT_1320
TSS_933	1647444	-	Internal	BT_1322
TSS_934	1649220	-	Primary,Antisense	BT_1323,BT_1324	113
TSS_935	1649262	+	Primary	BT_1324	22
TSS_936	1650120	+	Primary	BT_1325	28
TSS_937	1655850	-	Primary	BT_1329	29
TSS_938	1655921	+	Primary,Antisense	BT_1330,BT_1329	37
TSS_939	1656564	+	Primary	BT_1331	41
TSS_940	1656566	+	Secondary	BT_1331	39
TSS_941	1657564	-	Antisense	BT_1332
TSS_942	1657604	+	Primary,Internal	BT_1333,BT_1332	177
TSS_944	1658639	-	Antisense	BT_1333
TSS_945	1660231	+	Primary,Antisense	BT_1335,BT_1334	98
TSS_946	1660266	-	Primary,Antisense	BT_1334,BT_1335	69
TSS_947	1660478	-	Secondary	BT_1334	281
TSS_948	1662172	-	Primary	BT_1336	26
TSS_949	1662175	-	Secondary	BT_1336	29
TSS_950	1662627	-	Internal	BT_1337
TSS_951	1662772	-	Primary	BT_1337	48
TSS_952	1668948	-	Internal	BT_1343
TSS_953	1669373	-	Internal	BT_1343
TSS_956	1685249	-	Primary	BT_1358	51
TSS_957	1685538	+	Orphan	orphan
TSS_958	1693214	-	Primary	BT_1364	34
TSS_959	1693314	+	Primary	BT_1365	19
TSS_960	1694237	-	Orphan	orphan
TSS_961	1696024	-	Secondary	BT_1366	21
TSS_962	1696279	-	Primary,Internal	BT_1366,BT_1367	276
TSS_963	1696319	+	Antisense	BT_1367
TSS_964	1696579	-	Internal	BT_1367
TSS_965	1697391	-	Internal	BT_1368
TSS_966	1698249	-	Internal	BT_1369
TSS_967	1699693	-	Primary	BT_1370	35
TSS_968	1699773	+	Primary	BT_1371	23
TSS_969	1702139	-	Primary	BT_1373	50
TSS_970	1706190	-	Primary,Internal	BT_1377,BT_1378	86
TSS_971	1706493	-	Internal	BT_1378
TSS_972	1706769	-	Internal	BT_1378
TSS_973	1706771	-	Internal	BT_1378
TSS_974	1709425	-	Primary	BT_1381	59
TSS_975	1709775	+	Primary	BT_t25	38
TSS_976	1709813	+	Secondary	BT_t25	0
TSS_978	1710246	+	Primary	BT_1382	21
TSS_979	1711941	-	Secondary	BT_1383	38
TSS_980	1711943	-	Primary	BT_1383	40
TSS_981	1715560	-	Secondary	BT_1387	38
TSS_982	1715573	-	Secondary	BT_1387	51
TSS_983	1715677	-	Primary	BT_1387	155
TSS_984	1717232	-	Primary	BT_1390	28
TSS_985	1718643	-	Primary	BT_1391	100
TSS_986	1720231	-	Orphan	orphan
TSS_987	1721493	-	Internal	BT_1393
TSS_988	1721562	-	Primary	BT_1393	40
TSS_989	1723255	+	Primary	BT_1396	23
TSS_990	1728264	-	Internal	BT_1400
TSS_991	1730172	-	Internal	BT_1402
TSS_992	1733521	-	Primary	BT_1404	18
TSS_993	1733610	+	Primary	BT_1405	50
TSS_994	1734636	-	Internal	BT_1406
TSS_995	1735041	-	Primary,Internal	BT_1406,BT_1407	79
TSS_996	1735045	-	Secondary,Internal	BT_1406,BT_1407	83
TSS_997	1736783	-	Internal	BT_1407
TSS_998	1739209	-	Primary	BT_1407	37
TSS_999	1744498	-	Primary	BT_1410	42
TSS_1000	1744641	+	Primary	BT_1411	29
TSS_1001	1745997	-	Primary	BT_1412	47
TSS_1002	1746022	-	Secondary	BT_1412	72
TSS_1003	1746197	+	Primary	BT_1413	20
TSS_1004	1751729	-	Internal	BT_1417
TSS_1005	1755681	-	Primary	BT_1421	27
TSS_1006	1755792	+	Primary	BT_1422	59
TSS_1007	1756526	-	Antisense	BT_1423
TSS_1008	1756569	+	Internal,Antisense	BT_1423,BT_1424
TSS_1009	1757425	-	Secondary	BT_1424	198
TSS_1010	1757427	-	Primary	BT_1424	200
TSS_1011	1758142	-	Internal	BT_1425
TSS_1012	1758227	-	Secondary	BT_1425	47
TSS_1013	1758229	-	Primary	BT_1425	49
TSS_1014	1760028	-	Primary	BT_1427	235
TSS_1015	1760128	+	Primary	BT_1428	61
TSS_1016	1761944	-	Primary,Antisense	BT_1430,BT_1431	13
TSS_1017	1762012	+	Primary,Antisense	BT_1431,BT_1430	19
TSS_1018	1766003	+	Orphan	orphan
TSS_1019	1766823	-	Primary	BT_1436	20
TSS_1020	1768045	-	Primary,Antisense	BT_1437,BT_1438	16
TSS_1021	1768092	+	Internal,Antisense	BT_1438,BT_1437
TSS_1022	1774065	-	Primary	BT_1440	28
TSS_1023	1774107	+	Secondary,Antisense	BT_1441,BT_1440	95
TSS_1024	1774165	+	Primary	BT_1441	37
TSS_1025	1775408	+	Primary	BT_1442	28
TSS_1026	1783543	-	Primary	BT_1447	29
TSS_1027	1787394	-	Secondary	BT_1450	87
TSS_1028	1787481	-	Primary,Antisense	BT_1450,BT_1451	174
TSS_1029	1787521	+	Primary	BT_1451	32
TSS_1030	1789825	+	Primary	BT_1453	35
TSS_1031	1791474	+	Orphan	orphan
TSS_1032	1793991	-	Orphan	orphan
TSS_1033	1794060	+	Secondary	BT_1456	125
TSS_1034	1794132	-	Antisense	BT_1456
TSS_1035	1794136	+	Primary	BT_1456	49
TSS_1036	1797725	-	Primary	BT_1459	109
TSS_1037	1801006	+	Primary	BT_1461	113
TSS_1038	1801507	-	Antisense	BT_1461
TSS_1039	1803141	-	Primary	BT_1463	62
TSS_1040	1803220	+	Primary	BT_1464	27
TSS_1041	1803633	-	Antisense	BT_1464
TSS_1042	1803635	-	Antisense	BT_1464
TSS_1043	1803908	-	Orphan	orphan
TSS_1045	1807340	-	Primary,Internal	BT_1466,BT_1467	148
TSS_1046	1810104	+	Primary	BT_1469	46
TSS_1047	1812834	+	Primary	BT_1471	20
TSS_1048	1813914	+	Primary	BT_1472	22
TSS_1049	1817083	-	Primary	BT_1474	42
TSS_1050	1819011	-	Internal	BT_1476
TSS_1051	1819013	-	Internal	BT_1476
TSS_1052	1819845	-	Primary	BT_1476	47
TSS_1053	1819954	+	Primary	BT_1477	25
TSS_1054	1821414	+	Antisense	BT_1478
TSS_1055	1824943	-	Primary	BT_1480	22
TSS_1056	1826202	-	Primary	BT_1481	36
TSS_1057	1826378	+	Primary	BT_1482	22
TSS_1058	1828088	-	Antisense	BT_1483
TSS_1059	1828728	+	Internal	BT_1483
TSS_1060	1830513	-	Primary	BT_1484	30
TSS_1061	1832246	+	Primary	BT_1486	274
TSS_1062	1832663	+	Internal	BT_1486
TSS_1063	1834480	+	Internal	BT_1487
TSS_1064	1835694	+	Internal	BT_1488
TSS_1065	1836309	+	Orphan	orphan
TSS_1066	1840085	+	Internal	BT_1490
TSS_1067	1840192	+	Internal	BT_1490
TSS_1068	1841863	+	Primary	BT_1492	23
TSS_1069	1843301	-	Antisense	BT_1492
TSS_1070	1843352	+	Primary	BT_1493	23
TSS_1071	1846637	-	Primary	BT_1497	38
TSS_1072	1847896	-	Primary	BT_1498	26
TSS_1073	1848006	+	Primary	BT_1499	47
TSS_1074	1848539	-	Antisense	BT_1500
TSS_1075	1848580	+	Primary	BT_1500	31
TSS_1076	1854726	-	Primary	BT_1502	207
TSS_1077	1854972	+	Antisense	BT_1503
TSS_1078	1855974	-	Internal	BT_1503
TSS_1079	1856074	-	Primary	BT_1503	52
TSS_1080	1858971	+	Antisense	BT_1507
TSS_1081	1861540	+	Primary,Antisense	BT_1508,BT_1507	188
TSS_1082	1861928	+	Internal,Antisense	BT_1508,BT_1509
TSS_1083	1862931	-	Secondary	BT_1509	45
TSS_1084	1863032	-	Primary	BT_1509	146
TSS_1085	1863154	+	Primary	BT_1510	87
TSS_1086	1863646	+	Internal	BT_1510
TSS_1087	1869824	+	Antisense	BT_1513
TSS_1088	1870826	-	Secondary	BT_1513	45
TSS_1089	1870932	-	Primary	BT_1513	151
TSS_1090	1871894	-	Antisense	BT_1515
TSS_1091	1874058	+	Primary	BT_1517	50
TSS_1092	1874736	+	Primary	BT_1518	260
TSS_1093	1878469	-	Internal	BT_1523
TSS_1094	1881325	-	Primary	BT_1526	29
TSS_1095	1883989	-	Primary	BT_1527	32
TSS_1096	1886742	-	Primary	BT_1529	14
TSS_1097	1888292	-	Primary	BT_1530	17
TSS_1098	1888917	-	Internal	BT_1531
TSS_1099	1891049	-	Primary	BT_1531	33
TSS_1100	1891267	-	Secondary	BT_1531	251
TSS_1101	1894142	+	Antisense	BT_1534
TSS_1102	1896209	-	Internal	BT_1536
TSS_1103	1897964	-	Primary	BT_1537	19
TSS_1104	1897968	-	Secondary	BT_1537	23
TSS_1105	1898927	-	Primary	BT_1538	22
TSS_1106	1898985	+	Primary,Antisense	BT_1539,BT_1538	119
TSS_1107	1900401	+	Primary	BT_1541	30
TSS_1108	1901088	+	Primary	BT_1542	28
TSS_1109	1902858	+	Primary	BT_1543	197
TSS_1110	1904716	+	Primary	BT_1544	24
TSS_1111	1906155	+	Primary	BT_1546	70
TSS_1112	1906891	+	Internal	BT_1546
TSS_1113	1908489	+	Orphan	orphan
TSS_1114	1908548	-	Orphan	orphan
TSS_1115	1908554	-	Orphan	orphan
TSS_1116	1910543	-	Primary	BT_1548	75
TSS_1117	1911165	-	Internal	BT_1549
TSS_1118	1911205	+	Antisense	BT_1549
TSS_1119	1913932	-	Primary	BT_1550	21
TSS_1120	1914032	-	Secondary,Antisense	BT_1550,BT_1551	121
TSS_1121	1914077	+	Primary	BT_1551	33
TSS_1122	1918171	-	Antisense	BT_1552
TSS_1123	1921544	+	Primary	BT_1554	24
TSS_1125	1923753	-	Primary	BT_1555	59
TSS_1126	1923794	+	Antisense	BT_1555
TSS_1127	1924604	-	Primary	BT_1556	108
TSS_1128	1924901	-	Internal	BT_1557
TSS_1129	1926365	-	Primary,Internal	BT_1558,BT_1559	114
TSS_1130	1926833	-	Primary	BT_1559	134
TSS_1131	1928273	-	Primary,Antisense	BT_1561,BT_1562	52
TSS_1132	1928330	+	Primary	BT_1562	19
TSS_1133	1930792	-	Internal	BT_1566
TSS_1134	1932078	-	Primary	BT_1567	77
TSS_1135	1933022	-	Primary	BT_1569	16
TSS_1136	1936402	-	Primary	BT_1572	28
TSS_1137	1936515	+	Primary	BT_1573	23
TSS_1138	1939383	-	Primary	BT_1574	23
TSS_1139	1939507	-	Secondary,Antisense	BT_1574,BT_1575	147
TSS_1140	1940604	+	Primary	BT_1576	28
TSS_1141	1942064	+	Primary	BT_1578	17
TSS_1142	1942696	+	Primary,Internal	BT_1579,BT_1578	131
TSS_1143	1943874	+	Primary,Internal	BT_1580,BT_1579	100
TSS_1144	1945082	-	Primary,Antisense	BT_1581,BT_1582	216
TSS_1145	1945128	+	Internal	BT_1582
TSS_1146	1946666	-	Primary,Antisense	BT_1583,BT_t27	21
TSS_1147	1946733	+	Primary,Antisense	BT_t27,BT_1583	14
TSS_1148	1947164	-	Internal	BT_1584
TSS_1149	1949041	+	Antisense	BT_1587
TSS_1150	1950193	-	Primary	BT_1588	14
TSS_1151	1955680	-	Primary	BT_t28	16
TSS_1152	1956565	-	Internal	BT_1592
TSS_1153	1958430	-	Primary	BT_1592	16
TSS_1154	1958796	+	Primary	BT_1593	2
TSS_1155	1958798	+	Secondary	BT_1593	0
TSS_1156	1960855	+	Primary,Antisense	BT_1595,BT_1594	281
TSS_1157	1960914	-	Internal	BT_1594
TSS_1158	1960992	+	Secondary,Antisense	BT_1595,BT_1594	144
TSS_1159	1962048	-	Antisense	BT_1595
TSS_1160	1963568	-	Antisense	BT_1596
TSS_1161	1965099	+	Primary	BT_1597	261
TSS_1162	1967140	-	Antisense	BT_1598
TSS_1163	1968963	+	Primary	BT_1599	20
TSS_1164	1970332	+	Primary	BT_1601	31
TSS_1165	1973174	-	Primary	BT_1602	126
TSS_1166	1973417	+	Primary	BT_1603	167
TSS_1167	1973571	-	Antisense	BT_1603
TSS_1168	1975039	-	Antisense	BT_1604
TSS_1169	1975100	+	Primary	BT_1604	23
TSS_1170	1978401	+	Primary	BT_1607	24
TSS_1171	1980641	+	Primary	BT_t29	21
TSS_1172	1980804	+	Primary	BT_1609	11
TSS_1173	1983020	-	Primary	BT_1610	39
TSS_1174	1983122	+	Antisense	BT_1611
TSS_1175	1984753	-	Primary,Antisense	BT_1614,BT_1615	15
TSS_1176	1984758	+	Primary,Antisense	BT_1615,BT_1614	23
TSS_1177	1987570	+	Primary	BT_1617	30
TSS_1178	1989352	-	Antisense	BT_1619
TSS_1179	1994913	+	Primary	BT_1621	65
TSS_1180	1996898	+	Internal	BT_1622
TSS_1181	1999423	-	Primary	BT_1623	28
TSS_1182	2000966	-	Internal	BT_1624
TSS_1183	2000970	-	Internal	BT_1624
TSS_1184	2001010	+	Antisense	BT_1624
TSS_1185	2003008	-	Primary	BT_1625	27
TSS_1186	2003317	-	Internal	BT_1626
TSS_1187	2010198	-	Internal	BT_1628
TSS_1188	2014292	+	Antisense	BT_1631
TSS_1189	2016192	+	Antisense	BT_1631
TSS_1190	2019148	-	Primary	BT_1632	59
TSS_1191	2019545	-	Internal	BT_1633
TSS_1192	2021548	-	Primary	BT_1634	14
TSS_1193	2021641	+	Secondary	BT_1635	25
TSS_1194	2021647	+	Primary	BT_1635	19
TSS_1195	2026072	-	Antisense	BT_1636
TSS_1196	2027270	-	Antisense	BT_1636
TSS_1197	2029619	+	Internal	BT_1638
TSS_1198	2030760	-	Primary	BT_1639	22
TSS_1199	2030902	+	Primary	BT_1640	56
TSS_1200	2033766	-	Primary	BT_1642	16
TSS_1201	2036357	-	Internal	BT_1646
TSS_1202	2036930	-	Internal	BT_1647
TSS_1203	2039196	-	Internal	BT_1649
TSS_1204	2041308	-	Internal	BT_1651
TSS_1205	2047927	+	Antisense	BT_1656
TSS_1206	2048263	+	Antisense	BT_1657
TSS_1207	2049301	-	Primary	BT_1657	24
TSS_1208	2049303	-	Secondary	BT_1657	26
TSS_1209	2049931	-	Internal	BT_1658
TSS_1210	2052051	-	Primary	BT_1660	28
TSS_1211	2052162	+	Primary	BT_1661	102
TSS_1212	2058168	-	Internal	BT_1664
TSS_1213	2058635	-	Primary,Antisense	BT_1665,BT_t30	29
TSS_1214	2058681	+	Primary,Antisense	BT_t30,BT_1665	46
TSS_1215	2059212	-	Internal	BT_1666
TSS_1216	2059682	-	Primary	BT_1666	17
TSS_1217	2060012	-	Primary	BT_1667	24
TSS_1218	2061130	-	Primary,Antisense	BT_1668,BT_1669	27
TSS_1219	2061187	+	Primary,Antisense	BT_1669,BT_1668	38
TSS_1220	2064220	-	Antisense	BT_1671
TSS_1221	2064310	+	Primary	BT_1672	49
TSS_1222	2067764	+	Primary	BT_1675	18
TSS_1223	2071052	-	Internal	BT_1677
TSS_1224	2072797	-	Primary	BT_1680	26
TSS_1225	2072855	+	Antisense	BT_1680
TSS_1226	2073711	+	Antisense	BT_1681
TSS_1227	2073731	-	Primary	BT_1681	19
TSS_1228	2079284	+	Secondary	BT_1684	25
TSS_1229	2079307	+	Primary	BT_1684	2
TSS_1230	2080432	+	Primary	BT_1685	49
TSS_1231	2080955	+	Internal	BT_1686
TSS_1232	2085185	+	Primary	BT_1690	32
TSS_1233	2087670	-	Primary	BT_1691	35
TSS_1234	2087966	+	Primary	BT_1692	70
TSS_1235	2088766	-	Orphan	orphan
TSS_1236	2088820	-	Orphan	orphan
TSS_1237	2088879	-	Antisense	BT_1693
TSS_1238	2088920	+	Primary	BT_1693	16
TSS_1239	2090349	+	Internal	BT_1694
TSS_1240	2095649	-	Internal	BT_1696
TSS_1241	2097856	-	Primary	BT_1698	41
TSS_1242	2099670	-	Primary	BT_1700	16
TSS_1243	2101568	-	Antisense	BT_1703
TSS_1244	2101948	+	Internal	BT_1703
TSS_1245	2102155	-	Antisense	BT_1703
TSS_1246	2103114	-	Primary	BT_1704	23
TSS_1247	2104823	-	Primary	BT_1707	18
TSS_1248	2104918	-	Secondary	BT_1707	113
TSS_1249	2105432	-	Internal	BT_1708
TSS_1250	2114977	-	Secondary	BT_1717	11
TSS_1251	2115226	-	Primary	BT_1717	260
TSS_1252	2116750	+	Antisense	BT_1719
TSS_1253	2124167	+	Antisense	BT_1725
TSS_1254	2124504	+	Antisense	BT_1726
TSS_1255	2125545	-	Primary	BT_1726	27
TSS_1256	2125559	-	Secondary	BT_1726	41
TSS_1257	2125907	-	Orphan	orphan
TSS_1258	2127551	-	Primary	BT_1728	13
TSS_1259	2131254	-	Primary	BT_1732	0
TSS_1260	2131354	+	Primary,Antisense	BT_1733,BT_1732	30
TSS_1261	2135312	+	Primary	BT_1734	48
TSS_1262	2135326	-	Antisense	BT_1734
TSS_1263	2137489	+	Internal	BT_1734
TSS_1264	2142175	-	Primary	BT_1737	26
TSS_1265	2144307	+	Secondary	BT_1739	24
TSS_1266	2144310	+	Primary	BT_1739	21
TSS_1267	2148241	-	Internal	BT_1742
TSS_1268	2149341	-	Primary	BT_1742	19
TSS_1269	2149406	-	Secondary	BT_1742	84
TSS_1270	2151238	+	Primary	BT_1744	25
TSS_1271	2154014	-	Internal	BT_1745
TSS_1272	2154503	-	Primary	BT_1745	25
TSS_1273	2154622	+	Primary	BT_1746	21
TSS_1274	2155384	+	Internal	BT_1746
TSS_1275	2159488	+	Primary	BT_1748	49
TSS_1276	2162936	-	Primary	BT_1751	259
TSS_1277	2163130	+	Primary	BT_1752	152
TSS_1278	2167550	-	Secondary	BT_1754	26
TSS_1279	2167554	-	Primary	BT_1754	30
TSS_1280	2167757	+	Antisense	BT_1755
TSS_1281	2169002	-	Internal	BT_1755
TSS_1282	2169282	+	Primary	BT_1756	167
TSS_1283	2169436	-	Antisense	BT_1756
TSS_1284	2172658	-	Internal	BT_1758
TSS_1285	2172756	+	Antisense	BT_1758
TSS_1286	2173595	+	Antisense	BT_1759
TSS_1287	2174776	-	Internal	BT_1759
TSS_1288	2174875	-	Primary	BT_1759	42
TSS_1289	2177126	-	Internal	BT_1761
TSS_1290	2182777	-	Internal	BT_1763
TSS_1291	2182784	-	Internal	BT_1763
TSS_1292	2182873	-	Primary	BT_1763	46
TSS_1293	2183043	+	Primary	BT_1764	84
TSS_1294	2183205	+	Internal	BT_1764
TSS_1295	2184143	-	Orphan	orphan
TSS_1296	2185791	+	Antisense	BT_1765
TSS_1297	2186133	-	Primary	BT_1765	46
TSS_1298	2188256	-	Primary,Antisense	BT_1766,BT_1767	52
TSS_1299	2188262	+	Primary,Antisense	BT_1767,BT_1766	84
TSS_1300	2188910	-	Antisense	BT_1767
TSS_1301	2191063	+	Internal	BT_1768
TSS_1302	2195264	+	Primary	BT_1770	27
TSS_1303	2198177	+	Orphan	orphan
TSS_1304	2207183	-	Internal	BT_1774
TSS_1305	2209520	+	Orphan	orphan
TSS_1306	2209841	-	Orphan	orphan
TSS_1307	2209992	+	Primary	BT_1776	88
TSS_1308	2217411	-	Internal	BT_1777
TSS_1309	2227842	-	Orphan	orphan
TSS_1310	2229576	-	Internal	BT_1783
TSS_1311	2231034	-	Primary	BT_1783	32
TSS_1312	2231065	-	Secondary	BT_1783	63
TSS_1313	2231133	+	Primary	BT_1784	56
TSS_1314	2236105	+	Primary	BT_1789	28
TSS_1315	2238125	-	Primary	BT_1790	112
TSS_1317	2243003	+	Orphan	orphan
TSS_1318	2243259	+	Antisense	BT_1793
TSS_1319	2244345	-	Secondary	BT_1793	103
TSS_1320	2244349	-	Primary	BT_1793	107
TSS_1321	2246460	-	Internal	BT_1795
TSS_1322	2249791	-	Internal	BT_1797
TSS_1323	2249988	+	Primary	BT_1798	38
TSS_1324	2254396	-	Orphan	orphan
TSS_1325	2254473	+	Primary	BT_1800	32
TSS_1326	2254477	-	Antisense	BT_1800
TSS_1327	2256687	-	Antisense	BT_1801
TSS_1328	2258617	-	Antisense	BT_1802
TSS_1329	2260445	+	Primary	BT_1803	23
TSS_1330	2261745	+	Primary	BT_1804	91
TSS_1331	2272742	+	Primary,Internal	BT_1810,BT_1809	180
TSS_1332	2274822	-	Primary	BT_1812	23
TSS_1333	2274830	-	Secondary	BT_1812	31
TSS_1334	2274832	-	Secondary	BT_1812	33
TSS_1335	2277896	-	Primary	BT_1814	18
TSS_1336	2277919	-	Secondary	BT_1814	41
TSS_1337	2279017	-	Primary	BT_1815	35
TSS_1338	2279971	-	Secondary	BT_1817	3
TSS_1339	2280082	-	Primary,Antisense	BT_1817,BT_1818	114
TSS_1340	2280890	-	Primary	BT_1819	48
TSS_1341	2281051	+	Primary	BT_1820	28
TSS_1342	2285510	-	Antisense	BT_1824
TSS_1343	2286482	-	Antisense	BT_1825
TSS_1344	2290404	-	Primary	BT_1826	216
TSS_1345	2290522	+	Antisense	BT_1827
TSS_1346	2291565	-	Primary	BT_1827	65
TSS_1347	2291569	-	Secondary	BT_1827	69
TSS_1348	2293773	-	Primary	BT_1828	26
TSS_1349	2295818	+	Secondary,Antisense	BT_1831,BT_1830	294
TSS_1350	2295901	+	Secondary,Antisense	BT_1831,BT_1830	211
TSS_1351	2295933	-	Primary	BT_1830	66
TSS_1352	2296088	+	Primary	BT_1831	24
TSS_1353	2296102	+	Secondary	BT_1831	10
TSS_1354	2297178	+	Primary	BT_1832	93
TSS_1355	2300638	-	Secondary	BT_1833	17
TSS_1356	2300887	-	Secondary	BT_1833	266
TSS_1357	2300890	-	Primary	BT_1833	269
TSS_1358	2301094	+	Primary	BT_1834	45
TSS_1359	2301478	+	Internal	BT_1834
TSS_1360	2306363	+	Primary	BT_1838	50
TSS_1361	2306454	+	Internal	BT_1838
TSS_1362	2310359	-	Internal	BT_1839
TSS_1363	2310363	-	Internal	BT_1839
TSS_1364	2310461	+	Antisense	BT_1839
TSS_1365	2310472	-	Primary	BT_1839	24
TSS_1366	2312424	-	Primary	BT_1840	28
TSS_1367	2312460	-	Secondary	BT_1840	64
TSS_1368	2313254	-	Primary	BT_1841	26
TSS_1369	2313275	-	Secondary	BT_1841	47
TSS_1371	2316556	-	Primary	BT_1844	15
TSS_1372	2316558	-	Secondary	BT_1844	17
TSS_1373	2320042	-	Primary	BT_1847	59
TSS_1374	2320098	-	Secondary,Antisense	BT_1847,BT_1848	115
TSS_1375	2320291	+	Internal	BT_1848
TSS_1376	2323267	-	Internal	BT_1850
TSS_1377	2323311	+	Antisense	BT_1850
TSS_1378	2324229	-	Primary,Internal	BT_1851,BT_1852	68
TSS_1379	2325148	-	Primary	BT_1852	23
TSS_1380	2325186	+	Primary,Antisense	BT_1853,BT_1852	103
TSS_1381	2327750	-	Antisense	BT_1854
TSS_1382	2328082	+	Internal	BT_1855
TSS_1383	2329744	-	Primary	BT_1856	18
TSS_1384	2329896	+	Antisense	BT_1857
TSS_1386	2331017	-	Primary	BT_1857	27
TSS_1387	2331627	+	Antisense	BT_1858
TSS_1388	2332671	-	Secondary	BT_1858	91
TSS_1389	2332811	-	Primary,Internal	BT_1858,BT_1859	231
TSS_1390	2335974	-	Internal	BT_1861
TSS_1391	2336397	-	Primary	BT_1861	198
TSS_1392	2336870	+	Antisense	BT_1862
TSS_1393	2336879	-	Primary	BT_1862	40
TSS_1394	2339908	-	Internal	BT_r05
TSS_1395	2340494	-	Primary,Internal	BT_t31,BT_t32	127
TSS_1397	2342382	-	Primary,Antisense	BT_r06,BT_1863	191
TSS_1398	2342531	-	Antisense	BT_1863
TSS_1399	2342600	+	Orphan	orphan
TSS_1400	2342658	-	Orphan	orphan
TSS_1401	2345235	-	Internal	BT_1867
TSS_1402	2347661	+	Internal	BT_1869
TSS_1403	2349011	+	Orphan	orphan
TSS_1404	2349036	-	Orphan	orphan
TSS_1405	2349990	-	Internal	BT_1871
TSS_1406	2354251	-	Primary	BT_1872	79
TSS_1407	2356556	-	Internal	BT_1874
TSS_1408	2360809	+	Antisense	BT_1875
TSS_1409	2362704	-	Primary	BT_1877	21
TSS_1410	2365025	-	Primary	BT_1878	14
TSS_1411	2365224	+	Secondary	BT_1879	37
TSS_1412	2365226	+	Primary	BT_1879	35
TSS_1413	2367712	+	Internal	BT_1880
TSS_1414	2367715	+	Internal	BT_1880
TSS_1416	2370121	+	Primary	BT_t33	35
TSS_1417	2371570	-	Primary	BT_1883	38
TSS_1418	2375402	-	Primary	BT_1887	122
TSS_1419	2375573	+	Primary	BT_1888	27
TSS_1420	2376983	-	Primary	BT_1889	22
TSS_1421	2378054	-	Antisense	BT_1890
TSS_1422	2379447	+	Primary,Internal	BT_1892,BT_1891	250
TSS_1423	2380613	+	Orphan	orphan
TSS_1424	2382840	+	Primary	BT_1894	0
TSS_1425	2384633	+	Internal	BT_1895
TSS_1426	2384681	+	Internal	BT_1895
TSS_1427	2386546	+	Internal	BT_1897
TSS_1428	2388922	-	Primary,Internal	BT_1899,BT_1900	26
TSS_1429	2390443	-	Primary	BT_1900	212
TSS_1430	2393314	-	Antisense	BT_1903
TSS_1431	2393585	+	Primary	BT_1904	20
TSS_1432	2394970	+	Antisense	BT_1905
TSS_1433	2394991	-	Primary	BT_1905	42
TSS_1434	2395847	-	Primary	BT_1906	246
TSS_1435	2395875	-	Secondary	BT_1906	274
TSS_1436	2396029	+	Secondary	BT_1907	29
TSS_1437	2396031	+	Primary	BT_1907	27
TSS_1438	2398221	-	Secondary	BT_1908	25
TSS_1439	2398423	-	Primary	BT_1908	227
TSS_1440	2398726	+	Primary,Internal	BT_1910,BT_1909	0
TSS_1441	2399771	-	Orphan	orphan
TSS_1442	2400020	+	Primary	BT_1911	28
TSS_1443	2401293	-	Orphan	orphan
TSS_1444	2401735	+	Primary,Antisense	BT_1913,BT_1912	25
TSS_1445	2402303	-	Antisense	BT_1913
TSS_1446	2403028	-	Antisense	BT_1913
TSS_1447	2403492	-	Primary	BT_1914	27
TSS_1448	2403669	+	Orphan	orphan
TSS_1449	2403807	+	Primary	BT_1915	191
TSS_1450	2407734	+	Primary	BT_1918	25
TSS_1451	2410380	-	Internal	BT_1919
TSS_1452	2410583	-	Primary	BT_1919	148
TSS_1453	2410750	-	Antisense	BT_1920
TSS_1454	2410814	-	Antisense	BT_1920
TSS_1455	2410985	-	Antisense	BT_1920
TSS_1456	2412120	-	Primary,Antisense	BT_1922,BT_1923	40
TSS_1457	2412158	+	Primary,Antisense	BT_1923,BT_1922	44
TSS_1459	2413632	-	Antisense	BT_1924
TSS_1460	2413673	+	Primary	BT_1924	23
TSS_1461	2419444	+	Orphan	orphan
TSS_1462	2423147	-	Orphan	orphan
TSS_1463	2423640	+	Primary	BT_1931	27
TSS_1464	2427872	+	Primary,Antisense	BT_1933,BT_1932	190
TSS_1465	2428110	+	Internal	BT_1933
TSS_1466	2430513	+	Antisense	BT_1934
TSS_1467	2433684	-	Internal	BT_1936
TSS_1468	2433686	-	Internal	BT_1936
TSS_1469	2440643	-	Primary	BT_1939	22
TSS_1470	2441108	-	Orphan	orphan
TSS_1471	2443169	-	Primary	BT_1940	18
TSS_1472	2443175	-	Secondary	BT_1940	24
TSS_1473	2444722	-	Primary	BT_1942	0
TSS_1474	2445344	+	Primary,Antisense	BT_1944,BT_1943	222
TSS_1475	2450703	-	Internal	BT_1951
TSS_1476	2453301	+	Antisense	BT_1953
TSS_1477	2454490	+	Antisense	BT_1954
TSS_1478	2456156	+	Antisense	BT_1955
TSS_1479	2457061	+	Antisense	BT_1955
TSS_1480	2457871	-	Internal	BT_1956
TSS_1481	2458028	-	Internal	BT_1956
TSS_1482	2460106	-	Primary	BT_1957	48
TSS_1483	2460395	-	Internal	BT_1958
TSS_1484	2462382	+	Orphan	orphan
TSS_1485	2463373	-	Primary	BT_1962	106
TSS_1486	2463375	-	Secondary	BT_1962	108
TSS_1487	2463480	+	Primary	BT_1963	17
TSS_1488	2463482	+	Secondary	BT_1963	15
TSS_1489	2471076	-	Primary	BT_1967	26
TSS_1490	2471188	+	Secondary	BT_1968	17
TSS_1491	2471190	+	Primary	BT_1968	15
TSS_1492	2472210	+	Primary	BT_1969	33
TSS_1493	2474817	+	Primary	BT_1970	55
TSS_1494	2476535	+	Primary	BT_1971	75
TSS_1495	2476542	+	Secondary	BT_1971	68
TSS_1496	2478216	-	Orphan	orphan
TSS_1497	2481342	-	Primary	BT_1972	63
TSS_1498	2481564	+	Primary	BT_1973	47
TSS_1499	2482564	-	Antisense	BT_1973
TSS_1500	2482631	+	Internal	BT_1973
TSS_1501	2483077	+	Primary	BT_1974	24
TSS_1502	2484307	+	Orphan	orphan
TSS_1503	2484336	+	Orphan	orphan
TSS_1504	2486025	-	Primary	BT_1975	29
TSS_1505	2486067	+	Antisense	BT_1975
TSS_1506	2486071	+	Antisense	BT_1975
TSS_1507	2486073	+	Antisense	BT_1975
TSS_1508	2489250	-	Primary	BT_1978	4
TSS_1509	2489341	-	Secondary,Antisense	BT_1978,BT_1979	95
TSS_1510	2489383	+	Primary	BT_1979	42
TSS_1511	2489386	+	Secondary	BT_1979	39
TSS_1512	2490456	+	Primary	BT_1980	15
TSS_1513	2492514	-	Antisense	BT_1981
TSS_1514	2492892	+	Internal	BT_1983
TSS_1515	2494338	-	Primary	BT_1985	68
TSS_1516	2494446	+	Primary	BT_1986	24
TSS_1517	2498376	-	Primary	BT_1988	27
TSS_1518	2498559	+	Primary	BT_1989	16
TSS_1519	2502603	-	Antisense	BT_1992
TSS_1520	2504900	-	Antisense	BT_1993
TSS_1521	2507176	+	Internal	BT_1993
TSS_1522	2508870	-	Antisense	BT_1995
TSS_1523	2509433	+	Primary	BT_1996	0
TSS_1524	2510810	+	Orphan	orphan
TSS_1525	2511594	+	Secondary	BT_1998	209
TSS_1526	2511600	+	Primary	BT_1998	203
TSS_1527	2519290	-	Internal	BT_2002
TSS_1528	2519331	+	Antisense	BT_2002
TSS_1529	2520130	-	Internal	BT_2003
TSS_1530	2524149	-	Primary,Antisense	BT_2007,BT_2008	20
TSS_1531	2526928	+	Antisense	BT_2012
TSS_1532	2527977	-	Primary	BT_2012	30
TSS_1533	2529205	-	Primary,Antisense	BT_2013,BT_2014	50
TSS_1534	2529241	+	Primary,Antisense	BT_2014,BT_2013	28
TSS_1535	2532221	-	Primary	BT_2017	25
TSS_1536	2532322	+	Antisense	BT_2018
TSS_1537	2532782	-	Primary,Antisense	BT_2018,BT_2019	17
TSS_1538	2532806	+	Primary,Antisense	BT_2019,BT_2018	15
TSS_1539	2534946	+	Primary	BT_2020	26
TSS_1540	2541646	+	Orphan	orphan
TSS_1542	2546978	+	Primary	BT_2030	74
TSS_1543	2547465	+	Internal	BT_2030
TSS_1544	2548434	-	Antisense	BT_2031
TSS_1545	2549716	-	Antisense	BT_2032
TSS_1546	2553499	-	Orphan	orphan
TSS_1547	2554220	-	Primary,Antisense	BT_2034,BT_2035	78
TSS_1548	2554257	+	Secondary	BT_2035	30
TSS_1549	2554268	+	Primary	BT_2035	19
TSS_1550	2555986	+	Primary	BT_2036	26
TSS_1551	2556589	+	Internal	BT_2036
TSS_1552	2557373	-	Antisense	BT_2037
TSS_1553	2557407	+	Internal	BT_2038
TSS_1554	2557704	+	Internal	BT_2038
TSS_1555	2557953	-	Antisense	BT_2038
TSS_1556	2561813	-	Antisense	BT_2039
TSS_1557	2561855	+	Primary,Internal	BT_2040,BT_2039	113
TSS_1558	2563221	+	Primary	BT_2041	23
TSS_1559	2564124	-	Antisense	BT_2041
TSS_1560	2565637	-	Primary,Antisense	BT_2042,BT_2043	16
TSS_1561	2565674	+	Primary,Antisense	BT_2043,BT_2042	56
TSS_1562	2566750	+	Internal	BT_2044
TSS_1563	2566844	+	Internal	BT_2044
TSS_1564	2567581	+	Primary	BT_2046	103
TSS_1565	2567586	+	Secondary	BT_2046	98
TSS_1566	2568885	+	Secondary	BT_2047	33
TSS_1567	2568890	+	Primary	BT_2047	28
TSS_1568	2569847	+	Internal	BT_2048
TSS_1569	2570745	-	Primary	BT_2049	35
TSS_1570	2570898	+	Internal	BT_2050
TSS_1571	2575621	-	Primary	BT_t34	22
TSS_1572	2579001	-	Primary	BT_2059	51
TSS_1573	2579151	+	Primary	BT_2060	22
TSS_1574	2580848	+	Secondary	BT_2062	31
TSS_1575	2580853	+	Primary	BT_2062	26
TSS_1576	2583392	+	Antisense	BT_2064
TSS_1577	2587343	-	Primary	BT_2065	59
TSS_1578	2590371	-	Primary	BT_2068	19
TSS_1579	2590496	+	Primary	BT_2069	190
TSS_1580	2596650	+	Internal	BT_2073
TSS_1581	2598910	-	Orphan	orphan
TSS_1582	2598997	+	Antisense	BT_2074
TSS_1583	2605257	-	Primary	BT_2078	196
TSS_1584	2605493	+	Primary	BT_2079	43
TSS_1585	2607552	-	Secondary	BT_2080	20
TSS_1586	2607587	-	Primary,Antisense	BT_2080,BT_2081	55
TSS_1587	2607627	+	Primary,Antisense	BT_2081,BT_2080	39
TSS_1588	2610236	-	Primary	BT_2083	30
TSS_1589	2610337	+	Primary	BT_2084	28
TSS_1590	2610340	+	Secondary	BT_2084	25
TSS_1591	2613633	-	Internal	BT_2086
TSS_1592	2614126	-	Primary	BT_2086	35
TSS_1593	2614133	-	Secondary	BT_2086	42
TSS_1594	2614302	+	Primary	BT_2087	30
TSS_1595	2614304	+	Secondary	BT_2087	28
TSS_1596	2614569	+	Internal	BT_2087
TSS_1597	2618010	-	Primary	BT_2089	27
TSS_1598	2618797	-	Internal	BT_2090
TSS_1599	2622262	-	Primary	BT_2091	77
TSS_1600	2622468	+	Primary	BT_2092	36
TSS_1601	2622630	+	Internal	BT_2092
TSS_1602	2623303	+	Internal	BT_2092
TSS_1603	2624601	-	Internal	BT_2093
TSS_1604	2624919	-	Primary	BT_2093	23
TSS_1605	2628639	-	Orphan	orphan
TSS_1606	2629879	+	Primary	BT_2097	47
TSS_1607	2632166	+	Primary	BT_2098	16
TSS_1608	2635182	+	Primary	BT_2101	28
TSS_1609	2636579	+	Primary	BT_2102	0
TSS_1610	2637094	-	Antisense	BT_2102
TSS_1611	2637990	+	Primary,Antisense	BT_2104,BT_2103	43
TSS_1612	2639550	+	Internal	BT_2104
TSS_1613	2642342	-	Antisense	BT_2105
TSS_1614	2646380	-	Antisense	BT_2107
TSS_1615	2649460	-	Antisense	BT_2108
TSS_1616	2654938	+	Internal	BT_2111
TSS_1617	2661809	-	Primary,Antisense	BT_2114,BT_2115	280
TSS_1618	2661836	-	Antisense	BT_2115
TSS_1619	2662720	-	Primary	BT_2116	185
TSS_1620	2668582	+	Secondary,Antisense	BT_2120,BT_2119	196
TSS_1621	2668616	-	Secondary	BT_2119	20
TSS_1622	2668618	-	Primary	BT_2119	22
TSS_1623	2668619	+	Primary,Antisense	BT_2120,BT_2119	159
TSS_1624	2668751	+	Secondary	BT_2120	27
TSS_1625	2668816	+	Internal	BT_2120
TSS_1626	2670991	-	Primary,Antisense	BT_2121,BT_2122	14
TSS_1627	2673604	-	Antisense	BT_2123
TSS_1628	2673645	+	Internal	BT_2123
TSS_1629	2675995	-	Internal	BT_2125
TSS_1630	2676120	+	Primary,Antisense	BT_2126,BT_2125	49
TSS_1631	2680702	-	Primary	BT_t35	13
TSS_1632	2680889	+	Primary	BT_2129	20
TSS_1634	2683001	+	Primary	BT_2131	45
TSS_1635	2683599	-	Orphan	orphan
TSS_1636	2683605	-	Orphan	orphan
TSS_1637	2685935	-	Internal	BT_2133
TSS_1638	2687099	-	Primary	BT_2133	23
TSS_1639	2687754	-	Primary,Antisense	BT_2134,BT_2135	51
TSS_1640	2687758	+	Primary,Antisense	BT_2135,BT_2134	21
TSS_1641	2690308	-	Primary	BT_2136	19
TSS_1642	2690870	+	Orphan	orphan
TSS_1643	2690895	-	Orphan	orphan
TSS_1644	2692245	-	Internal	BT_2138
TSS_1645	2693714	-	Primary	BT_2139	16
TSS_1646	2694866	-	Primary,Antisense	BT_2140,BT_2141	21
TSS_1647	2694976	+	Internal	BT_2141
TSS_1648	2695927	-	Antisense	BT_2141
TSS_1649	2696172	-	Antisense	BT_2141
TSS_1650	2697416	+	Primary	BT_2143	41
TSS_1651	2699814	+	Orphan	orphan
TSS_1652	2699907	+	Primary	BT_2145	217
TSS_1653	2700989	+	Internal	BT_2145
TSS_1654	2702614	+	Primary	BT_2146	32
TSS_1655	2705518	+	Primary	BT_2147	22
TSS_1656	2706547	-	Antisense	BT_2147
TSS_1657	2706625	+	Primary	BT_2148	23
TSS_1658	2707743	+	Primary	BT_2149	20
TSS_1659	2709045	-	Primary,Internal	BT_2150,BT_2151	60
TSS_1660	2709152	+	Antisense	BT_2151
TSS_1661	2712257	-	Secondary,Antisense	BT_2153,BT_2154	22
TSS_1662	2712277	-	Primary,Antisense	BT_2153,BT_2154	42
TSS_1663	2712326	+	Primary,Antisense	BT_2154,BT_2153	19
TSS_1664	2714130	+	Primary	BT_2155	48
TSS_1665	2715318	+	Antisense	BT_2156
TSS_1666	2719125	-	Primary	BT_2159	77
TSS_1667	2720953	-	Internal	BT_2160
TSS_1668	2722147	-	Primary	BT_2163	42
TSS_1669	2722246	+	Primary	BT_2164	20
TSS_1670	2722820	+	Orphan	orphan
TSS_1671	2724158	-	Internal	BT_2166
TSS_1672	2725354	-	Primary	BT_2166	0
TSS_1673	2725458	-	Secondary	BT_2166	104
TSS_1674	2725488	-	Secondary	BT_2166	134
TSS_1675	2727573	+	Antisense	BT_2167
TSS_1676	2727832	-	Primary	BT_2167	56
TSS_1677	2727999	+	Primary	BT_2168	35
TSS_1678	2728001	+	Secondary	BT_2168	33
TSS_1679	2729828	-	Antisense	BT_2169
TSS_1680	2730807	-	Antisense	BT_2171
TSS_1681	2735927	-	Internal	BT_2175
TSS_1682	2736085	+	Primary	BT_2176	17
TSS_1683	2738871	-	Primary,Antisense	BT_2179,BT_2180	34
TSS_1684	2738919	+	Primary,Antisense	BT_2180,BT_2179	45
TSS_1685	2740530	-	Primary,Antisense	BT_2181,BT_2182	57
TSS_1686	2740534	+	Primary,Antisense	BT_2182,BT_2181	51
TSS_1687	2740649	+	Internal	BT_2182
TSS_1688	2743504	+	Internal	BT_2185
TSS_1689	2743972	+	Primary	BT_2186	21
TSS_1690	2745531	+	Internal	BT_2187
TSS_1691	2747645	-	Primary	BT_2189	0
TSS_1692	2754490	-	Internal	BT_2193
TSS_1693	2754498	-	Internal	BT_2193
TSS_1694	2754510	-	Internal	BT_2193
TSS_1695	2760701	+	Antisense	BT_2196
TSS_1696	2760705	+	Antisense	BT_2196
TSS_1697	2762856	-	Primary	BT_2198	16
TSS_1698	2765239	-	Internal	BT_2199
TSS_1699	2767834	+	Antisense	BT_2201
TSS_1700	2772974	-	Secondary	BT_2203	59
TSS_1701	2773067	-	Primary	BT_2203	152
TSS_1702	2775526	-	Internal	BT_2204
TSS_1703	2775750	-	Secondary	BT_2204	16
TSS_1704	2775981	-	Primary,Antisense	BT_2204,BT_2205	247
TSS_1705	2776049	+	Primary	BT_2205	21
TSS_1706	2776375	+	Primary,Internal	BT_2206,BT_2205	230
TSS_1707	2778122	+	Primary	BT_2209	17
TSS_1708	2784963	-	Primary	BT_2216	38
TSS_1709	2785000	+	Antisense	BT_2216
TSS_1710	2785180	-	Secondary,Internal	BT_2216,BT_2217	255
TSS_1711	2790114	-	Primary	BT_2221	25
TSS_1712	2791532	-	Antisense	BT_2222
TSS_1713	2793369	-	Primary,Antisense	BT_2223,BT_2224	38
TSS_1714	2793407	+	Primary,Antisense	BT_2224,BT_2223	26
TSS_1715	2794950	-	Primary	BT_2225	177
TSS_1716	2796274	+	Internal	BT_2227
TSS_1717	2797295	-	Primary	BT_2229	55
TSS_1719	2801134	-	Primary	BT_2230	22
TSS_1720	2801155	-	Secondary	BT_2230	43
TSS_1721	2801254	+	Primary	BT_2231	20
TSS_1722	2802709	+	Secondary	BT_2233	36
TSS_1723	2802715	+	Primary	BT_2233	30
TSS_1724	2803779	-	Primary,Antisense	BT_2235,BT_2236	4
TSS_1725	2803835	+	Primary,Antisense	BT_2236,BT_2235	8
TSS_1726	2804508	+	Primary,Internal	BT_2238,BT_2237	109
TSS_1727	2805401	+	Secondary	BT_2239	29
TSS_1728	2805403	+	Primary	BT_2239	27
TSS_1729	2807881	-	Primary,Antisense	BT_2240,BT_2241	29
TSS_1730	2807923	-	Secondary,Antisense	BT_2240,BT_2241	71
TSS_1731	2807964	+	Primary	BT_2241	0
TSS_1732	2807966	+	Internal	BT_2241
TSS_1733	2808768	-	Antisense	BT_2241
TSS_1734	2809304	-	Antisense	BT_2241
TSS_1735	2809338	+	Primary	BT_2242	19
TSS_1736	2817265	-	Primary	BT_2247	50
TSS_1737	2817484	+	Secondary	BT_2248	198
TSS_1738	2817603	+	Primary	BT_2248	79
TSS_1739	2818550	+	Primary	BT_2249	38
TSS_1740	2819057	-	Antisense	BT_2249
TSS_1741	2820452	+	Primary	BT_2251	39
TSS_1742	2822444	+	Internal	BT_2252
TSS_1743	2826093	-	Antisense	BT_2254
TSS_1744	2827610	-	Internal	BT_2255
TSS_1745	2830306	-	Primary	BT_2256	33
TSS_1746	2831150	+	Antisense	BT_2257
TSS_1747	2833923	-	Primary	BT_2258	31
TSS_1748	2834513	+	Antisense	BT_2259
TSS_1749	2835323	-	Internal	BT_2259
TSS_1750	2839378	+	Antisense	BT_2261
TSS_1751	2840632	+	Antisense	BT_2263
TSS_1752	2841521	-	Internal	BT_2263
TSS_1753	2842154	+	Antisense	BT_2264
TSS_1754	2844373	-	Internal	BT_2264
TSS_1755	2844609	+	Internal,Antisense	BT_2265,BT_2264
TSS_1756	2844872	+	Primary	BT_2266	284
TSS_1757	2846625	-	Primary	BT_2267	17
TSS_1758	2846656	-	Secondary	BT_2267	48
TSS_1759	2847009	+	Primary	BT_2268	65
TSS_1760	2848507	-	Antisense	BT_2268
TSS_1761	2851887	-	Internal	BT_2270
TSS_1762	2852402	-	Primary	BT_2270	31
TSS_1763	2854581	-	Internal	BT_2273
TSS_1764	2855536	-	Primary	BT_2274	13
TSS_1765	2855624	+	Primary	BT_2275	35
TSS_1766	2857470	+	Primary	BT_t36	35
TSS_1768	2859136	+	Primary	BT_2278	22
TSS_1769	2859660	+	Primary	BT_2279	13
TSS_1770	2860564	+	Primary,Internal	BT_2280,BT_2279	31
TSS_1771	2861628	-	Primary	BT_2281	200
TSS_1772	2863730	-	Antisense	BT_2285
TSS_1773	2864704	+	Antisense	BT_2287
TSS_1774	2875719	-	Primary,Internal	BT_2298,BT_2299	199
TSS_1775	2876129	-	Primary,Internal	BT_2299,BT_2300	289
TSS_1776	2878711	+	Antisense	BT_2304
TSS_1777	2886051	-	Internal	BT_2311
TSS_1778	2888377	+	Orphan	orphan
TSS_1779	2891040	+	Antisense	BT_2316
TSS_1780	2893769	-	Internal	BT_2317
TSS_1781	2893869	+	Antisense	BT_2317
TSS_1782	2897402	-	Orphan	orphan
TSS_1783	2898694	-	Secondary	BT_2322	40
TSS_1784	2898714	-	Primary	BT_2322	60
TSS_1785	2909071	-	Antisense	BT_2326
TSS_1786	2909243	+	Antisense	BT_2327
TSS_1787	2909610	-	Internal	BT_2327
TSS_1788	2910981	+	Antisense	BT_2329
TSS_1789	2914389	-	Primary	BT_2331	14
TSS_1790	2917397	-	Primary	BT_2334	28
TSS_1791	2917669	+	Orphan	orphan
TSS_1792	2917886	+	Primary	BT_2335	277
TSS_1793	2919684	+	Primary,Antisense	BT_2338,BT_2337	183
TSS_1794	2920734	+	Primary	BT_2339	136
TSS_1795	2921609	-	Antisense	BT_2340
TSS_1796	2921892	+	Internal	BT_2341
TSS_1798	2923565	-	Antisense	BT_2342
TSS_1799	2923662	+	Internal	BT_2343
TSS_1800	2926897	+	Primary	BT_2349	20
TSS_1801	2927016	-	Antisense	BT_2349
TSS_1802	2928215	-	Antisense	BT_2349
TSS_1803	2928507	-	Antisense	BT_2349
TSS_1804	2928635	-	Orphan	orphan
TSS_1805	2929518	+	Primary	BT_2352	20
TSS_1806	2930321	-	Antisense	BT_2352
TSS_1807	2931128	-	Antisense	BT_2352
TSS_1808	2934183	+	Antisense	BT_2354
TSS_1809	2935935	+	Antisense	BT_2355
TSS_1810	2936336	-	Primary	BT_2355	101
TSS_1811	2936338	-	Secondary	BT_2355	103
TSS_1812	2936476	+	Orphan	orphan
TSS_1813	2936844	+	Primary	BT_2356	119
TSS_1814	2937735	+	Primary	BT_2357	28
TSS_1815	2938454	-	Internal	BT_2358
TSS_1816	2938952	-	Orphan	orphan
TSS_1817	2939569	-	Orphan	orphan
TSS_1818	2939576	-	Orphan	orphan
TSS_1819	2942111	-	Primary	BT_2361	26
TSS_1820	2947570	+	Primary	BT_2364	26
TSS_1821	2947608	-	Antisense	BT_2364
TSS_1822	2947649	+	Internal	BT_2364
TSS_1823	2953095	+	Primary	BT_2367	41
TSS_1824	2953351	-	Antisense	BT_2367
TSS_1825	2954890	-	Primary	BT_2368	213
TSS_1826	2955035	-	Orphan	orphan
TSS_1827	2955182	-	Orphan	orphan
TSS_1828	2955871	-	Secondary	BT_2369	31
TSS_1829	2955902	-	Primary	BT_2369	62
TSS_1830	2955913	-	Secondary	BT_2369	73
TSS_1831	2955991	+	Primary	BT_2370	47
TSS_1832	2957266	-	Primary	BT_2371	35
TSS_1833	2957333	+	Primary	BT_2372	125
TSS_1834	2957908	+	Internal	BT_2372
TSS_1835	2962137	-	Primary,Antisense	BT_2374,BT_2375	26
TSS_1836	2962204	-	Secondary,Antisense	BT_2374,BT_2375	93
TSS_1837	2962233	-	Secondary,Antisense	BT_2374,BT_2375	122
TSS_1838	2962659	+	Internal	BT_2376
TSS_1839	2962691	+	Internal	BT_2376
TSS_1840	2965042	-	Primary	BT_2377	23
TSS_1841	2965284	-	Secondary,Internal	BT_2377,BT_2378	265
TSS_1842	2966832	+	Antisense	BT_2379
TSS_1843	2967725	-	Primary	BT_2379	84
TSS_1844	2967931	+	Orphan	orphan
TSS_1845	2968472	+	Primary	BT_2380	262
TSS_1846	2970112	-	Primary	BT_2381	14
TSS_1847	2970214	+	Primary	BT_2382	39
TSS_1848	2971811	+	Primary	BT_2383	40
TSS_1849	2971818	-	Antisense	BT_2383
TSS_1850	2973002	+	Antisense	BT_2384
TSS_1851	2973265	-	Primary	BT_2384	171
TSS_1852	2973336	+	Primary	BT_2385	36
TSS_1853	2974822	-	Primary	BT_2386	63
TSS_1854	2976313	-	Antisense	BT_2387
TSS_1855	2976327	+	Primary	BT_2388	22
TSS_1856	2977640	-	Primary	BT_2389	41
TSS_1857	2977651	-	Secondary	BT_2389	52
TSS_1858	2977655	-	Secondary	BT_2389	56
TSS_1859	2977681	+	Secondary,Antisense	BT_2390,BT_2389	150
TSS_1860	2977732	+	Primary	BT_2390	99
TSS_1861	2984272	-	Primary	BT_2391	23
TSS_1862	2985273	+	Internal	BT_2392
TSS_1863	2989338	-	Antisense	BT_2394
TSS_1864	2992115	+	Primary	BT_2396	100
TSS_1865	2992747	+	Primary,Internal	BT_2397,BT_2396	31
TSS_1866	2993652	+	Primary,Internal	BT_2399,BT_2398	250
TSS_1867	2994818	+	Orphan	orphan
TSS_1868	2995650	-	Orphan	orphan
TSS_1869	2999289	+	Antisense	BT_2403
TSS_1870	3001493	-	Secondary	BT_2403	10
TSS_1871	3001707	-	Primary	BT_2403	224
TSS_1872	3002937	-	Antisense	BT_2404
TSS_1873	3003002	+	Secondary	BT_2405	21
TSS_1874	3003004	+	Primary	BT_2405	19
TSS_1875	3007967	+	Primary	BT_2409	35
TSS_1876	3015152	-	Primary,Antisense	BT_2413,BT_2414	23
TSS_1877	3015272	+	Internal	BT_2414
TSS_1878	3015276	+	Internal	BT_2414
TSS_1879	3016297	-	Internal	BT_2415
TSS_1880	3016337	+	Antisense	BT_2415
TSS_1881	3016853	-	Primary	BT_2415	34
TSS_1882	3018297	-	Primary,Internal	BT_2416,BT_2417	181
TSS_1883	3020042	-	Primary	BT_2417	70
TSS_1884	3020044	-	Secondary	BT_2417	72
TSS_1885	3020505	-	Primary	BT_2418	22
TSS_1886	3020692	+	Primary	BT_t37	16
TSS_1887	3020837	+	Orphan	orphan
TSS_1888	3020841	+	Orphan	orphan
TSS_1889	3021649	-	Internal	BT_2419
TSS_1890	3022314	-	Primary	BT_2419	59
TSS_1891	3022753	-	Internal	BT_2420
TSS_1892	3023900	-	Primary,Internal	BT_2420,BT_2421	11
TSS_1893	3025311	-	Primary,Internal	BT_2421,BT_2422	278
TSS_1894	3025834	-	Internal	BT_2422
TSS_1895	3033913	-	Internal	BT_r08
TSS_1896	3034499	-	Primary,Internal	BT_t38,BT_t39	127
TSS_1897	3036386	-	Primary,Antisense	BT_r09,BT_2426	191
TSS_1898	3036532	-	Antisense	BT_2426
TSS_1899	3036601	+	Orphan	orphan
TSS_1900	3036659	-	Orphan	orphan
TSS_1901	3037800	-	Orphan	orphan
TSS_1902	3038966	-	Primary,Internal	BT_2427,BT_2428	250
TSS_1903	3040164	+	Primary	BT_2430	34
TSS_1904	3041013	-	Antisense	BT_2430
TSS_1905	3041545	+	Primary	BT_2431	120
TSS_1906	3042598	-	Antisense	BT_2431
TSS_1907	3046050	-	Internal	BT_2432
TSS_1908	3047552	-	Primary,Antisense	BT_2433,BT_2434	37
TSS_1909	3047577	-	Secondary,Antisense	BT_2433,BT_2434	62
TSS_1910	3047618	+	Primary	BT_2434	25
TSS_1911	3047828	+	Internal	BT_2434
TSS_1912	3049650	+	Internal	BT_2434
TSS_1913	3049719	+	Internal	BT_2434
TSS_1914	3051999	+	Primary,Antisense	BT_2437,BT_2436	59
TSS_1915	3052673	-	Antisense	BT_2437
TSS_1916	3058150	-	Internal	BT_2441
TSS_1917	3058269	+	Orphan	orphan
TSS_1918	3058605	+	Antisense	BT_2442
TSS_1919	3059308	-	Internal	BT_2442
TSS_1921	3059874	-	Primary,Internal	BT_2442,BT_2443	173
TSS_1922	3062684	-	Internal	BT_2444
TSS_1923	3062925	-	Primary	BT_2444	239
TSS_1924	3063040	+	Antisense	BT_2445
TSS_1925	3063042	+	Antisense	BT_2445
TSS_1926	3066762	-	Internal	BT_2449
TSS_1927	3067323	-	Orphan	orphan
TSS_1928	3068130	+	Internal	BT_2450
TSS_1929	3069885	-	Antisense	BT_2451
TSS_1930	3070830	-	Antisense	BT_2453
TSS_1931	3071009	-	Antisense	BT_2454
TSS_1932	3073066	-	Orphan	orphan
TSS_1933	3075274	-	Internal	BT_2458
TSS_1934	3075691	-	Internal	BT_2458
TSS_1935	3075849	-	Internal	BT_2458
TSS_1936	3075889	+	Antisense	BT_2458
TSS_1937	3082414	+	Antisense	BT_2461
TSS_1938	3083571	+	Antisense	BT_2461
TSS_1939	3083764	+	Antisense	BT_2461
TSS_1940	3085583	+	Primary,Antisense	BT_2464,BT_2463	75
TSS_1941	3085965	+	Orphan	orphan
TSS_1942	3087700	+	Primary,Internal	BT_2466,BT_2465	202
TSS_1943	3091520	-	Internal	BT_2472
TSS_1944	3096207	-	Internal	BT_2474
TSS_1947	3103913	-	Internal	BT_2481
TSS_1948	3105805	+	Internal	BT_2483
TSS_1949	3106802	-	Secondary	BT_2484	110
TSS_1950	3106804	-	Primary	BT_2484	112
TSS_1951	3106836	+	Orphan	orphan
TSS_1952	3108722	-	Internal	BT_2486
TSS_1953	3109769	-	Internal	BT_2486
TSS_1954	3110197	-	Internal	BT_2486
TSS_1955	3111599	-	Primary,Antisense	BT_2486,BT_2487	217
TSS_1956	3111716	+	Internal,Antisense	BT_2487,BT_2488
TSS_1957	3112793	-	Primary	BT_2488	95
TSS_1958	3112920	+	Primary	BT_2489	80
TSS_1959	3114606	-	Internal	BT_2491
TSS_1960	3116383	-	Primary	BT_2493	41
TSS_1961	3122532	+	Primary	BT_2499	13
TSS_1963	3124346	-	Primary	BT_2500	123
TSS_1964	3124517	+	Primary	BT_2501	22
TSS_1965	3127784	-	Primary,Internal	BT_2502,BT_2503	74
TSS_1966	3129491	-	Primary	BT_2504	37
TSS_1967	3130431	-	Primary	BT_2505	24
TSS_1968	3130785	+	Orphan	orphan
TSS_1969	3130850	+	Orphan	orphan
TSS_1970	3130852	+	Orphan	orphan
TSS_1971	3134289	+	Primary	BT_2510	48
TSS_1972	3134292	+	Secondary	BT_2510	45
TSS_1973	3136293	-	Internal	BT_2512
TSS_1974	3137039	-	Internal	BT_2512
TSS_1975	3137957	+	Primary	BT_2513	37
TSS_1976	3139671	+	Antisense	BT_2514
TSS_1977	3139830	+	Primary,Antisense	BT_2516,BT_2515	202
TSS_1978	3142682	-	Internal	BT_2517
TSS_1980	3146430	-	Primary	BT_2521	27
TSS_1981	3146519	+	Primary	BT_2522	23
TSS_1983	3147966	-	Antisense	BT_2522
TSS_1984	3148079	+	Primary	BT_2523	37
TSS_1985	3152918	-	Antisense	BT_2524
TSS_1986	3154218	-	Antisense	BT_2524
TSS_1987	3154273	+	Primary	BT_2525	35
TSS_1988	3154288	+	Secondary	BT_2525	20
TSS_1989	3156254	-	Secondary	BT_2526	20
TSS_1990	3156361	-	Primary	BT_2526	127
TSS_1991	3158088	+	Primary,Antisense	BT_2528,BT_2527	109
TSS_1992	3158138	-	Secondary,Antisense	BT_2527,BT_2528	29
TSS_1993	3158161	-	Primary,Antisense	BT_2527,BT_2528	52
TSS_1994	3158260	+	Internal	BT_2528
TSS_1995	3163050	-	Antisense	BT_2531
TSS_1996	3163054	-	Antisense	BT_2531
TSS_1997	3165853	-	Antisense	BT_2531
TSS_1998	3167931	-	Antisense	BT_2532
TSS_1999	3168911	+	Primary	BT_2534	172
TSS_2000	3168913	+	Secondary	BT_2534	170
TSS_2001	3169204	-	Antisense	BT_2534
TSS_2002	3171357	-	Primary	BT_2537	118
TSS_2003	3171359	-	Secondary	BT_2537	120
TSS_2004	3171524	+	Primary	BT_2538	55
TSS_2005	3171525	-	Secondary,Antisense	BT_2537,BT_2538	286
TSS_2006	3172085	-	Antisense	BT_2538
TSS_2007	3172355	-	Primary	BT_2539	26
TSS_2008	3172364	-	Secondary	BT_2539	35
TSS_2009	3172432	+	Primary	BT_2540	119
TSS_2010	3173744	-	Antisense	BT_2540
TSS_2011	3173785	+	Secondary	BT_2541	28
TSS_2012	3173790	+	Primary	BT_2541	23
TSS_2013	3176592	+	Internal	BT_2542
TSS_2014	3178260	+	Secondary	BT_2544	211
TSS_2016	3178443	+	Primary	BT_2544	28
TSS_2017	3179187	+	Primary,Internal	BT_2545,BT_2544	100
TSS_2018	3181771	-	Primary	BT_2548	20
TSS_2019	3181922	-	Secondary,Internal	BT_2548,BT_2549	171
TSS_2020	3182994	+	Antisense	BT_2550
TSS_2021	3183574	-	Primary	BT_2550	26
TSS_2022	3183714	+	Primary	BT_2551	14
TSS_2023	3187555	-	Internal	BT_2553
TSS_2024	3188351	-	Primary	BT_2554	53
TSS_2025	3188481	+	Primary	BT_2555	28
TSS_2026	3189127	+	Internal	BT_2556
TSS_2027	3190477	+	Orphan	orphan
TSS_2028	3190502	-	Orphan	orphan
TSS_2029	3191028	+	Primary	BT_2558	69
TSS_2030	3192666	-	Orphan	orphan
TSS_2031	3192825	+	Antisense	BT_2559
TSS_2033	3197765	+	Antisense	BT_2560
TSS_2034	3199602	-	Primary	BT_2562	170
TSS_2035	3201871	-	Primary	BT_2563	35
TSS_2036	3202012	+	Primary	BT_2564	20
TSS_2037	3203274	+	Primary	BT_2565	90
TSS_2038	3206534	-	Primary	BT_2568	25
TSS_2039	3206574	+	Secondary,Antisense	BT_2569,BT_2568	189
TSS_2040	3206718	+	Primary	BT_2569	45
TSS_2041	3207468	+	Secondary	BT_2570	58
TSS_2042	3207472	+	Primary	BT_2570	54
TSS_2043	3207506	-	Antisense	BT_2570
TSS_2044	3210990	-	Primary	BT_2572	44
TSS_2045	3211128	+	Primary	BT_2573	35
TSS_2046	3214243	-	Primary	BT_2574	42
TSS_2047	3214395	+	Primary	BT_t40	12
TSS_2048	3214973	-	Antisense	BT_2575
TSS_2049	3216361	-	Orphan	orphan
[truncated: 2,127 more rows]

## Sheet: S Table 3
BthetaPathwaysNames221201
locus_tag	gene_set	source	gene_set_description
BT_0307	bth00010	KEGG_Pathway	Glycolysis / Gluconeogenesis
BT_0309	bth00010	KEGG_Pathway	Glycolysis / Gluconeogenesis
BT_0330	bth00010	KEGG_Pathway	Glycolysis / Gluconeogenesis
BT_0331	bth00010	KEGG_Pathway	Glycolysis / Gluconeogenesis
BT_0356	bth00010	KEGG_Pathway	Glycolysis / Gluconeogenesis
BT_0372	bth00010	KEGG_Pathway	Glycolysis / Gluconeogenesis
BT_0644	bth00010	KEGG_Pathway	Glycolysis / Gluconeogenesis
BT_1102	bth00010	KEGG_Pathway	Glycolysis / Gluconeogenesis
BT_1105	bth00010	KEGG_Pathway	Glycolysis / Gluconeogenesis
BT_1106	bth00010	KEGG_Pathway	Glycolysis / Gluconeogenesis
BT_1228	bth00010	KEGG_Pathway	Glycolysis / Gluconeogenesis
BT_1548	bth00010	KEGG_Pathway	Glycolysis / Gluconeogenesis
BT_1659	bth00010	KEGG_Pathway	Glycolysis / Gluconeogenesis
BT_1660	bth00010	KEGG_Pathway	Glycolysis / Gluconeogenesis
BT_1672	bth00010	KEGG_Pathway	Glycolysis / Gluconeogenesis
BT_1691	bth00010	KEGG_Pathway	Glycolysis / Gluconeogenesis
BT_1747	bth00010	KEGG_Pathway	Glycolysis / Gluconeogenesis
BT_2062	bth00010	KEGG_Pathway	Glycolysis / Gluconeogenesis
BT_2124	bth00010	KEGG_Pathway	Glycolysis / Gluconeogenesis
BT_2402	bth00010	KEGG_Pathway	Glycolysis / Gluconeogenesis
BT_2430	bth00010	KEGG_Pathway	Glycolysis / Gluconeogenesis
BT_2493	bth00010	KEGG_Pathway	Glycolysis / Gluconeogenesis
BT_2542	bth00010	KEGG_Pathway	Glycolysis / Gluconeogenesis
BT_2790	bth00010	KEGG_Pathway	Glycolysis / Gluconeogenesis
BT_2836	bth00010	KEGG_Pathway	Glycolysis / Gluconeogenesis
BT_2837	bth00010	KEGG_Pathway	Glycolysis / Gluconeogenesis
BT_2841	bth00010	KEGG_Pathway	Glycolysis / Gluconeogenesis
BT_2849	bth00010	KEGG_Pathway	Glycolysis / Gluconeogenesis
BT_3186	bth00010	KEGG_Pathway	Glycolysis / Gluconeogenesis
BT_3356	bth00010	KEGG_Pathway	Glycolysis / Gluconeogenesis
BT_3419	bth00010	KEGG_Pathway	Glycolysis / Gluconeogenesis
BT_3529	bth00010	KEGG_Pathway	Glycolysis / Gluconeogenesis
BT_3532	bth00010	KEGG_Pathway	Glycolysis / Gluconeogenesis
BT_3600	bth00010	KEGG_Pathway	Glycolysis / Gluconeogenesis
BT_3755	bth00010	KEGG_Pathway	Glycolysis / Gluconeogenesis
BT_3929	bth00010	KEGG_Pathway	Glycolysis / Gluconeogenesis
BT_4263	bth00010	KEGG_Pathway	Glycolysis / Gluconeogenesis
BT_4572	bth00010	KEGG_Pathway	Glycolysis / Gluconeogenesis
BT_4654	bth00010	KEGG_Pathway	Glycolysis / Gluconeogenesis
BT_0309	bth00020	KEGG_Pathway	Citrate cycle (TCA cycle)
BT_0311	bth00020	KEGG_Pathway	Citrate cycle (TCA cycle)
BT_0329	bth00020	KEGG_Pathway	Citrate cycle (TCA cycle)
BT_0330	bth00020	KEGG_Pathway	Citrate cycle (TCA cycle)
BT_0331	bth00020	KEGG_Pathway	Citrate cycle (TCA cycle)
BT_0333	bth00020	KEGG_Pathway	Citrate cycle (TCA cycle)
BT_0787	bth00020	KEGG_Pathway	Citrate cycle (TCA cycle)
BT_0788	bth00020	KEGG_Pathway	Citrate cycle (TCA cycle)
BT_1196	bth00020	KEGG_Pathway	Citrate cycle (TCA cycle)
BT_1697	bth00020	KEGG_Pathway	Citrate cycle (TCA cycle)
BT_1747	bth00020	KEGG_Pathway	Citrate cycle (TCA cycle)
BT_2070	bth00020	KEGG_Pathway	Citrate cycle (TCA cycle)
BT_2071	bth00020	KEGG_Pathway	Citrate cycle (TCA cycle)
BT_2072	bth00020	KEGG_Pathway	Citrate cycle (TCA cycle)
BT_2256	bth00020	KEGG_Pathway	Citrate cycle (TCA cycle)
BT_2510	bth00020	KEGG_Pathway	Citrate cycle (TCA cycle)
BT_2790	bth00020	KEGG_Pathway	Citrate cycle (TCA cycle)
BT_2836	bth00020	KEGG_Pathway	Citrate cycle (TCA cycle)
BT_2837	bth00020	KEGG_Pathway	Citrate cycle (TCA cycle)
BT_3053	bth00020	KEGG_Pathway	Citrate cycle (TCA cycle)
BT_3054	bth00020	KEGG_Pathway	Citrate cycle (TCA cycle)
BT_3055	bth00020	KEGG_Pathway	Citrate cycle (TCA cycle)
BT_3186	bth00020	KEGG_Pathway	Citrate cycle (TCA cycle)
BT_3911	bth00020	KEGG_Pathway	Citrate cycle (TCA cycle)
BT_0307	bth00030	KEGG_Pathway	Pentose phosphate pathway
BT_0346	bth00030	KEGG_Pathway	Pentose phosphate pathway
BT_0347	bth00030	KEGG_Pathway	Pentose phosphate pathway
BT_0488	bth00030	KEGG_Pathway	Pentose phosphate pathway
BT_0489	bth00030	KEGG_Pathway	Pentose phosphate pathway
BT_0748	bth00030	KEGG_Pathway	Pentose phosphate pathway
BT_1102	bth00030	KEGG_Pathway	Pentose phosphate pathway
BT_1106	bth00030	KEGG_Pathway	Pentose phosphate pathway
BT_1220	bth00030	KEGG_Pathway	Pentose phosphate pathway
BT_1221	bth00030	KEGG_Pathway	Pentose phosphate pathway
BT_1222	bth00030	KEGG_Pathway	Pentose phosphate pathway
BT_1228	bth00030	KEGG_Pathway	Pentose phosphate pathway
BT_1548	bth00030	KEGG_Pathway	Pentose phosphate pathway
BT_1658	bth00030	KEGG_Pathway	Pentose phosphate pathway
BT_1659	bth00030	KEGG_Pathway	Pentose phosphate pathway
BT_1691	bth00030	KEGG_Pathway	Pentose phosphate pathway
BT_1986	bth00030	KEGG_Pathway	Pentose phosphate pathway
BT_2062	bth00030	KEGG_Pathway	Pentose phosphate pathway
BT_2124	bth00030	KEGG_Pathway	Pentose phosphate pathway
BT_2803	bth00030	KEGG_Pathway	Pentose phosphate pathway
BT_2804	bth00030	KEGG_Pathway	Pentose phosphate pathway
BT_3263	bth00030	KEGG_Pathway	Pentose phosphate pathway
BT_3356	bth00030	KEGG_Pathway	Pentose phosphate pathway
BT_3946	bth00030	KEGG_Pathway	Pentose phosphate pathway
BT_4399	bth00030	KEGG_Pathway	Pentose phosphate pathway
BT_4425	bth00030	KEGG_Pathway	Pentose phosphate pathway
BT_0129	bth00040	KEGG_Pathway	Pentose and glucuronate interconversions
BT_0351	bth00040	KEGG_Pathway	Pentose and glucuronate interconversions
BT_0353	bth00040	KEGG_Pathway	Pentose and glucuronate interconversions
BT_0379	bth00040	KEGG_Pathway	Pentose and glucuronate interconversions
BT_0486	bth00040	KEGG_Pathway	Pentose and glucuronate interconversions
BT_0599	bth00040	KEGG_Pathway	Pentose and glucuronate interconversions
BT_0792	bth00040	KEGG_Pathway	Pentose and glucuronate interconversions
BT_0793	bth00040	KEGG_Pathway	Pentose and glucuronate interconversions
BT_0823	bth00040	KEGG_Pathway	Pentose and glucuronate interconversions
BT_0825	bth00040	KEGG_Pathway	Pentose and glucuronate interconversions
BT_0829	bth00040	KEGG_Pathway	Pentose and glucuronate interconversions
BT_1273	bth00040	KEGG_Pathway	Pentose and glucuronate interconversions
BT_1275	bth00040	KEGG_Pathway	Pentose and glucuronate interconversions
BT_1341	bth00040	KEGG_Pathway	Pentose and glucuronate interconversions
BT_1432	bth00040	KEGG_Pathway	Pentose and glucuronate interconversions
BT_1651	bth00040	KEGG_Pathway	Pentose and glucuronate interconversions
BT_2909	bth00040	KEGG_Pathway	Pentose and glucuronate interconversions
BT_3231	bth00040	KEGG_Pathway	Pentose and glucuronate interconversions
BT_3763	bth00040	KEGG_Pathway	Pentose and glucuronate interconversions
BT_3766	bth00040	KEGG_Pathway	Pentose and glucuronate interconversions
BT_3946	bth00040	KEGG_Pathway	Pentose and glucuronate interconversions
BT_4106	bth00040	KEGG_Pathway	Pentose and glucuronate interconversions
BT_4109	bth00040	KEGG_Pathway	Pentose and glucuronate interconversions
BT_4110	bth00040	KEGG_Pathway	Pentose and glucuronate interconversions
BT_4423	bth00040	KEGG_Pathway	Pentose and glucuronate interconversions
BT_0307	bth00051	KEGG_Pathway	Fructose and mannose metabolism
BT_0346	bth00051	KEGG_Pathway	Fructose and mannose metabolism
BT_0373	bth00051	KEGG_Pathway	Fructose and mannose metabolism
BT_0558	bth00051	KEGG_Pathway	Fructose and mannose metabolism
BT_0793	bth00051	KEGG_Pathway	Fructose and mannose metabolism
BT_1102	bth00051	KEGG_Pathway	Fructose and mannose metabolism
BT_1106	bth00051	KEGG_Pathway	Fructose and mannose metabolism
BT_1224	bth00051	KEGG_Pathway	Fructose and mannose metabolism
BT_1225	bth00051	KEGG_Pathway	Fructose and mannose metabolism
BT_1228	bth00051	KEGG_Pathway	Fructose and mannose metabolism
BT_1273	bth00051	KEGG_Pathway	Fructose and mannose metabolism
BT_1275	bth00051	KEGG_Pathway	Fructose and mannose metabolism
BT_1659	bth00051	KEGG_Pathway	Fructose and mannose metabolism
BT_1691	bth00051	KEGG_Pathway	Fructose and mannose metabolism
BT_1757	bth00051	KEGG_Pathway	Fructose and mannose metabolism
BT_1759	bth00051	KEGG_Pathway	Fructose and mannose metabolism
BT_1765	bth00051	KEGG_Pathway	Fructose and mannose metabolism
BT_2062	bth00051	KEGG_Pathway	Fructose and mannose metabolism
BT_2430	bth00051	KEGG_Pathway	Fructose and mannose metabolism
BT_2781	bth00051	KEGG_Pathway	Fructose and mannose metabolism
BT_3305	bth00051	KEGG_Pathway	Fructose and mannose metabolism
BT_3356	bth00051	KEGG_Pathway	Fructose and mannose metabolism
BT_3763	bth00051	KEGG_Pathway	Fructose and mannose metabolism
BT_3764	bth00051	KEGG_Pathway	Fructose and mannose metabolism
BT_3766	bth00051	KEGG_Pathway	Fructose and mannose metabolism
BT_3929	bth00051	KEGG_Pathway	Fructose and mannose metabolism
BT_3950	bth00051	KEGG_Pathway	Fructose and mannose metabolism
BT_0132	bth00052	KEGG_Pathway	Galactose metabolism
BT_0290	bth00052	KEGG_Pathway	Galactose metabolism
BT_0356	bth00052	KEGG_Pathway	Galactose metabolism
BT_0370	bth00052	KEGG_Pathway	Galactose metabolism
BT_0372	bth00052	KEGG_Pathway	Galactose metabolism
BT_0461	bth00052	KEGG_Pathway	Galactose metabolism
BT_0623	bth00052	KEGG_Pathway	Galactose metabolism
BT_0683	bth00052	KEGG_Pathway	Galactose metabolism
BT_0757	bth00052	KEGG_Pathway	Galactose metabolism
BT_0983	bth00052	KEGG_Pathway	Galactose metabolism
BT_0993	bth00052	KEGG_Pathway	Galactose metabolism
BT_1102	bth00052	KEGG_Pathway	Galactose metabolism
BT_1548	bth00052	KEGG_Pathway	Galactose metabolism
BT_1626	bth00052	KEGG_Pathway	Galactose metabolism
BT_1760	bth00052	KEGG_Pathway	Galactose metabolism
BT_1871	bth00052	KEGG_Pathway	Galactose metabolism
BT_2062	bth00052	KEGG_Pathway	Galactose metabolism
BT_2191	bth00052	KEGG_Pathway	Galactose metabolism
BT_2430	bth00052	KEGG_Pathway	Galactose metabolism
BT_2493	bth00052	KEGG_Pathway	Galactose metabolism
BT_2620	bth00052	KEGG_Pathway	Galactose metabolism
BT_2849	bth00052	KEGG_Pathway	Galactose metabolism
BT_2851	bth00052	KEGG_Pathway	Galactose metabolism
BT_2969	bth00052	KEGG_Pathway	Galactose metabolism
BT_3065	bth00052	KEGG_Pathway	Galactose metabolism
BT_3086	bth00052	KEGG_Pathway	Galactose metabolism
BT_3131	bth00052	KEGG_Pathway	Galactose metabolism
BT_3133	bth00052	KEGG_Pathway	Galactose metabolism
BT_3163	bth00052	KEGG_Pathway	Galactose metabolism
BT_3179	bth00052	KEGG_Pathway	Galactose metabolism
BT_3293	bth00052	KEGG_Pathway	Galactose metabolism
BT_3294	bth00052	KEGG_Pathway	Galactose metabolism
BT_3299	bth00052	KEGG_Pathway	Galactose metabolism
BT_3340	bth00052	KEGG_Pathway	Galactose metabolism
BT_3356	bth00052	KEGG_Pathway	Galactose metabolism
BT_3529	bth00052	KEGG_Pathway	Galactose metabolism
BT_3532	bth00052	KEGG_Pathway	Galactose metabolism
BT_3592	bth00052	KEGG_Pathway	Galactose metabolism
BT_3600	bth00052	KEGG_Pathway	Galactose metabolism
BT_3654	bth00052	KEGG_Pathway	Galactose metabolism
BT_4050	bth00052	KEGG_Pathway	Galactose metabolism
BT_4107	bth00052	KEGG_Pathway	Galactose metabolism
BT_4152	bth00052	KEGG_Pathway	Galactose metabolism
BT_4241	bth00052	KEGG_Pathway	Galactose metabolism
BT_4654	bth00052	KEGG_Pathway	Galactose metabolism
BT_4667	bth00052	KEGG_Pathway	Galactose metabolism
BT_4684	bth00052	KEGG_Pathway	Galactose metabolism
BT_0353	bth00053	KEGG_Pathway	Ascorbate and aldarate metabolism
BT_0379	bth00053	KEGG_Pathway	Ascorbate and aldarate metabolism
BT_0599	bth00053	KEGG_Pathway	Ascorbate and aldarate metabolism
BT_0829	bth00053	KEGG_Pathway	Ascorbate and aldarate metabolism
BT_1341	bth00053	KEGG_Pathway	Ascorbate and aldarate metabolism
BT_1342	bth00053	KEGG_Pathway	Ascorbate and aldarate metabolism
BT_3614	bth00053	KEGG_Pathway	Ascorbate and aldarate metabolism
BT_3615	bth00053	KEGG_Pathway	Ascorbate and aldarate metabolism
BT_3617	bth00053	KEGG_Pathway	Ascorbate and aldarate metabolism
BT_0122	bth00061	KEGG_Pathway	Fatty acid biosynthesis
BT_0684	bth00061	KEGG_Pathway	Fatty acid biosynthesis
BT_0789	bth00061	KEGG_Pathway	Fatty acid biosynthesis
BT_1226	bth00061	KEGG_Pathway	Fatty acid biosynthesis
BT_1449	bth00061	KEGG_Pathway	Fatty acid biosynthesis
BT_1555	bth00061	KEGG_Pathway	Fatty acid biosynthesis
BT_1915	bth00061	KEGG_Pathway	Fatty acid biosynthesis
BT_2154	bth00061	KEGG_Pathway	Fatty acid biosynthesis
BT_3358	bth00061	KEGG_Pathway	Fatty acid biosynthesis
BT_3550	bth00061	KEGG_Pathway	Fatty acid biosynthesis
BT_3771	bth00061	KEGG_Pathway	Fatty acid biosynthesis
BT_3834	bth00061	KEGG_Pathway	Fatty acid biosynthesis
BT_4188	bth00061	KEGG_Pathway	Fatty acid biosynthesis
BT_4206	bth00061	KEGG_Pathway	Fatty acid biosynthesis
BT_2014	bth00130	KEGG_Pathway	Ubiquinone and other terpenoid-quinone biosynthesis
BT_2015	bth00130	KEGG_Pathway	Ubiquinone and other terpenoid-quinone biosynthesis
BT_4216	bth00130	KEGG_Pathway	Ubiquinone and other terpenoid-quinone biosynthesis
BT_4700	bth00130	KEGG_Pathway	Ubiquinone and other terpenoid-quinone biosynthesis
BT_4701	bth00130	KEGG_Pathway	Ubiquinone and other terpenoid-quinone biosynthesis
BT_4702	bth00130	KEGG_Pathway	Ubiquinone and other terpenoid-quinone biosynthesis
BT_4704	bth00130	KEGG_Pathway	Ubiquinone and other terpenoid-quinone biosynthesis
BT_0541	bth00190	KEGG_Pathway	Oxidative phosphorylation
BT_0711	bth00190	KEGG_Pathway	Oxidative phosphorylation
BT_0712	bth00190	KEGG_Pathway	Oxidative phosphorylation
BT_0714	bth00190	KEGG_Pathway	Oxidative phosphorylation
BT_0715	bth00190	KEGG_Pathway	Oxidative phosphorylation
BT_0716	bth00190	KEGG_Pathway	Oxidative phosphorylation
BT_0717	bth00190	KEGG_Pathway	Oxidative phosphorylation
BT_0718	bth00190	KEGG_Pathway	Oxidative phosphorylation
BT_0719	bth00190	KEGG_Pathway	Oxidative phosphorylation
BT_1209	bth00190	KEGG_Pathway	Oxidative phosphorylation
BT_1210	bth00190	KEGG_Pathway	Oxidative phosphorylation
BT_1295	bth00190	KEGG_Pathway	Oxidative phosphorylation
BT_1296	bth00190	KEGG_Pathway	Oxidative phosphorylation
BT_1297	bth00190	KEGG_Pathway	Oxidative phosphorylation
BT_1298	bth00190	KEGG_Pathway	Oxidative phosphorylation
BT_1299	bth00190	KEGG_Pathway	Oxidative phosphorylation
BT_1301	bth00190	KEGG_Pathway	Oxidative phosphorylation
BT_1537	bth00190	KEGG_Pathway	Oxidative phosphorylation
BT_2019	bth00190	KEGG_Pathway	Oxidative phosphorylation
BT_3053	bth00190	KEGG_Pathway	Oxidative phosphorylation
BT_3054	bth00190	KEGG_Pathway	Oxidative phosphorylation
BT_3055	bth00190	KEGG_Pathway	Oxidative phosphorylation
BT_4058	bth00190	KEGG_Pathway	Oxidative phosphorylation
BT_4059	bth00190	KEGG_Pathway	Oxidative phosphorylation
BT_4060	bth00190	KEGG_Pathway	Oxidative phosphorylation
BT_4061	bth00190	KEGG_Pathway	Oxidative phosphorylation
BT_4062	bth00190	KEGG_Pathway	Oxidative phosphorylation
BT_4063	bth00190	KEGG_Pathway	Oxidative phosphorylation
BT_4064	bth00190	KEGG_Pathway	Oxidative phosphorylation
BT_4065	bth00190	KEGG_Pathway	Oxidative phosphorylation
BT_4066	bth00190	KEGG_Pathway	Oxidative phosphorylation
BT_4067	bth00190	KEGG_Pathway	Oxidative phosphorylation
BT_0543	bth00220	KEGG_Pathway	Arginine biosynthesis
BT_0785	bth00220	KEGG_Pathway	Arginine biosynthesis
BT_1476	bth00220	KEGG_Pathway	Arginine biosynthesis
BT_1970	bth00220	KEGG_Pathway	Arginine biosynthesis
BT_1973	bth00220	KEGG_Pathway	Arginine biosynthesis
BT_2415	bth00220	KEGG_Pathway	Arginine biosynthesis
BT_2571	bth00220	KEGG_Pathway	Arginine biosynthesis
BT_3395	bth00220	KEGG_Pathway	Arginine biosynthesis
BT_3549	bth00220	KEGG_Pathway	Arginine biosynthesis
BT_3733	bth00220	KEGG_Pathway	Arginine biosynthesis
BT_3758	bth00220	KEGG_Pathway	Arginine biosynthesis
BT_3759	bth00220	KEGG_Pathway	Arginine biosynthesis
BT_3760	bth00220	KEGG_Pathway	Arginine biosynthesis
BT_4339	bth00220	KEGG_Pathway	Arginine biosynthesis
BT_0413	bth00230	KEGG_Pathway	Purine metabolism
BT_0414	bth00230	KEGG_Pathway	Purine metabolism
BT_0415	bth00230	KEGG_Pathway	Purine metabolism
BT_0427	bth00230	KEGG_Pathway	Purine metabolism
BT_0518	bth00230	KEGG_Pathway	Purine metabolism
BT_0540	bth00230	KEGG_Pathway	Purine metabolism
BT_0555	bth00230	KEGG_Pathway	Purine metabolism
BT_0700	bth00230	KEGG_Pathway	Purine metabolism
BT_0704	bth00230	KEGG_Pathway	Purine metabolism
BT_0748	bth00230	KEGG_Pathway	Purine metabolism
BT_0888	bth00230	KEGG_Pathway	Purine metabolism
BT_1236	bth00230	KEGG_Pathway	Purine metabolism
BT_1548	bth00230	KEGG_Pathway	Purine metabolism
BT_1733	bth00230	KEGG_Pathway	Purine metabolism
BT_1843	bth00230	KEGG_Pathway	Purine metabolism
BT_1881	bth00230	KEGG_Pathway	Purine metabolism
BT_1998	bth00230	KEGG_Pathway	Purine metabolism
BT_2009	bth00230	KEGG_Pathway	Purine metabolism
BT_2145	bth00230	KEGG_Pathway	Purine metabolism
BT_2419	bth00230	KEGG_Pathway	Purine metabolism
BT_2440	bth00230	KEGG_Pathway	Purine metabolism
BT_2518	bth00230	KEGG_Pathway	Purine metabolism
BT_2883	bth00230	KEGG_Pathway	Purine metabolism
BT_3128	bth00230	KEGG_Pathway	Purine metabolism
BT_3253	bth00230	KEGG_Pathway	Purine metabolism
BT_3267	bth00230	KEGG_Pathway	Purine metabolism
BT_3360	bth00230	KEGG_Pathway	Purine metabolism
BT_3460	bth00230	KEGG_Pathway	Purine metabolism
BT_3812	bth00230	KEGG_Pathway	Purine metabolism
BT_3845	bth00230	KEGG_Pathway	Purine metabolism
BT_3871	bth00230	KEGG_Pathway	Purine metabolism
BT_3925	bth00230	KEGG_Pathway	Purine metabolism
BT_3998	bth00230	KEGG_Pathway	Purine metabolism
BT_4003	bth00230	KEGG_Pathway	Purine metabolism
BT_4211	bth00230	KEGG_Pathway	Purine metabolism
BT_4217	bth00230	KEGG_Pathway	Purine metabolism
BT_4265	bth00230	KEGG_Pathway	Purine metabolism
BT_4386	bth00230	KEGG_Pathway	Purine metabolism
BT_4387	bth00230	KEGG_Pathway	Purine metabolism
BT_4389	bth00230	KEGG_Pathway	Purine metabolism
BT_4582	bth00230	KEGG_Pathway	Purine metabolism
BT_0184	bth00240	KEGG_Pathway	Pyrimidine metabolism
BT_0250	bth00240	KEGG_Pathway	Pyrimidine metabolism
BT_0556	bth00240	KEGG_Pathway	Pyrimidine metabolism
BT_0557	bth00240	KEGG_Pathway	Pyrimidine metabolism
BT_0590	bth00240	KEGG_Pathway	Pyrimidine metabolism
BT_0741	bth00240	KEGG_Pathway	Pyrimidine metabolism
BT_0742	bth00240	KEGG_Pathway	Pyrimidine metabolism
BT_0891	bth00240	KEGG_Pathway	Pyrimidine metabolism
BT_0892	bth00240	KEGG_Pathway	Pyrimidine metabolism
BT_1009	bth00240	KEGG_Pathway	Pyrimidine metabolism
BT_1236	bth00240	KEGG_Pathway	Pyrimidine metabolism
BT_1333	bth00240	KEGG_Pathway	Pyrimidine metabolism
BT_1539	bth00240	KEGG_Pathway	Pyrimidine metabolism
BT_1676	bth00240	KEGG_Pathway	Pyrimidine metabolism
BT_1998	bth00240	KEGG_Pathway	Pyrimidine metabolism
BT_2047	bth00240	KEGG_Pathway	Pyrimidine metabolism
BT_2060	bth00240	KEGG_Pathway	Pyrimidine metabolism
BT_2145	bth00240	KEGG_Pathway	Pyrimidine metabolism
BT_2242	bth00240	KEGG_Pathway	Pyrimidine metabolism
BT_2275	bth00240	KEGG_Pathway	Pyrimidine metabolism
BT_2440	bth00240	KEGG_Pathway	Pyrimidine metabolism
BT_2527	bth00240	KEGG_Pathway	Pyrimidine metabolism
BT_2791	bth00240	KEGG_Pathway	Pyrimidine metabolism
BT_3461	bth00240	KEGG_Pathway	Pyrimidine metabolism
BT_3731	bth00240	KEGG_Pathway	Pyrimidine metabolism
BT_3866	bth00240	KEGG_Pathway	Pyrimidine metabolism
BT_3925	bth00240	KEGG_Pathway	Pyrimidine metabolism
BT_4003	bth00240	KEGG_Pathway	Pyrimidine metabolism
BT_4209	bth00240	KEGG_Pathway	Pyrimidine metabolism
BT_4260	bth00240	KEGG_Pathway	Pyrimidine metabolism
BT_4554	bth00240	KEGG_Pathway	Pyrimidine metabolism
BT_0259	bth00250	KEGG_Pathway	Alanine, aspartate and glutamate metabolism
BT_0526	bth00250	KEGG_Pathway	Alanine, aspartate and glutamate metabolism
BT_0543	bth00250	KEGG_Pathway	Alanine, aspartate and glutamate metabolism
BT_0551	bth00250	KEGG_Pathway	Alanine, aspartate and glutamate metabolism
BT_0552	bth00250	KEGG_Pathway	Alanine, aspartate and glutamate metabolism
BT_0553	bth00250	KEGG_Pathway	Alanine, aspartate and glutamate metabolism
BT_0554	bth00250	KEGG_Pathway	Alanine, aspartate and glutamate metabolism
BT_0555	bth00250	KEGG_Pathway	Alanine, aspartate and glutamate metabolism
BT_0556	bth00250	KEGG_Pathway	Alanine, aspartate and glutamate metabolism
BT_0557	bth00250	KEGG_Pathway	Alanine, aspartate and glutamate metabolism
BT_0735	bth00250	KEGG_Pathway	Alanine, aspartate and glutamate metabolism
BT_0741	bth00250	KEGG_Pathway	Alanine, aspartate and glutamate metabolism
BT_0742	bth00250	KEGG_Pathway	Alanine, aspartate and glutamate metabolism
BT_0785	bth00250	KEGG_Pathway	Alanine, aspartate and glutamate metabolism
BT_1476	bth00250	KEGG_Pathway	Alanine, aspartate and glutamate metabolism
BT_1554	bth00250	KEGG_Pathway	Alanine, aspartate and glutamate metabolism
BT_1843	bth00250	KEGG_Pathway	Alanine, aspartate and glutamate metabolism
BT_1970	bth00250	KEGG_Pathway	Alanine, aspartate and glutamate metabolism
BT_1973	bth00250	KEGG_Pathway	Alanine, aspartate and glutamate metabolism
BT_2129	bth00250	KEGG_Pathway	Alanine, aspartate and glutamate metabolism
BT_2404	bth00250	KEGG_Pathway	Alanine, aspartate and glutamate metabolism
BT_2415	bth00250	KEGG_Pathway	Alanine, aspartate and glutamate metabolism
BT_2570	bth00250	KEGG_Pathway	Alanine, aspartate and glutamate metabolism
BT_2571	bth00250	KEGG_Pathway	Alanine, aspartate and glutamate metabolism
BT_2755	bth00250	KEGG_Pathway	Alanine, aspartate and glutamate metabolism
BT_2757	bth00250	KEGG_Pathway	Alanine, aspartate and glutamate metabolism
BT_3115	bth00250	KEGG_Pathway	Alanine, aspartate and glutamate metabolism
BT_3184	bth00250	KEGG_Pathway	Alanine, aspartate and glutamate metabolism
BT_3733	bth00250	KEGG_Pathway	Alanine, aspartate and glutamate metabolism
BT_3760	bth00250	KEGG_Pathway	Alanine, aspartate and glutamate metabolism
BT_3866	bth00250	KEGG_Pathway	Alanine, aspartate and glutamate metabolism
BT_3871	bth00250	KEGG_Pathway	Alanine, aspartate and glutamate metabolism
BT_4310	bth00250	KEGG_Pathway	Alanine, aspartate and glutamate metabolism
BT_4339	bth00250	KEGG_Pathway	Alanine, aspartate and glutamate metabolism
BT_4582	bth00250	KEGG_Pathway	Alanine, aspartate and glutamate metabolism
BT_0309	bth00260	KEGG_Pathway	Glycine, serine and threonine metabolism
BT_0527	bth00260	KEGG_Pathway	Glycine, serine and threonine metabolism
BT_0533	bth00260	KEGG_Pathway	Glycine, serine and threonine metabolism
BT_0738	bth00260	KEGG_Pathway	Glycine, serine and threonine metabolism
BT_0832	bth00260	KEGG_Pathway	Glycine, serine and threonine metabolism
BT_1105	bth00260	KEGG_Pathway	Glycine, serine and threonine metabolism
BT_1147	bth00260	KEGG_Pathway	Glycine, serine and threonine metabolism
BT_1152	bth00260	KEGG_Pathway	Glycine, serine and threonine metabolism
BT_1153	bth00260	KEGG_Pathway	Glycine, serine and threonine metabolism
BT_1207	bth00260	KEGG_Pathway	Glycine, serine and threonine metabolism
BT_1371	bth00260	KEGG_Pathway	Glycine, serine and threonine metabolism
BT_1375	bth00260	KEGG_Pathway	Glycine, serine and threonine metabolism
BT_1437	bth00260	KEGG_Pathway	Glycine, serine and threonine metabolism
BT_1660	bth00260	KEGG_Pathway	Glycine, serine and threonine metabolism
BT_1815	bth00260	KEGG_Pathway	Glycine, serine and threonine metabolism
BT_1901	bth00260	KEGG_Pathway	Glycine, serine and threonine metabolism
BT_2232	bth00260	KEGG_Pathway	Glycine, serine and threonine metabolism
BT_2401	bth00260	KEGG_Pathway	Glycine, serine and threonine metabolism
BT_2402	bth00260	KEGG_Pathway	Glycine, serine and threonine metabolism
BT_2403	bth00260	KEGG_Pathway	Glycine, serine and threonine metabolism
BT_2519	bth00260	KEGG_Pathway	Glycine, serine and threonine metabolism
BT_3186	bth00260	KEGG_Pathway	Glycine, serine and threonine metabolism
BT_3419	bth00260	KEGG_Pathway	Glycine, serine and threonine metabolism
BT_3636	bth00260	KEGG_Pathway	Glycine, serine and threonine metabolism
BT_4584	bth00260	KEGG_Pathway	Glycine, serine and threonine metabolism
BT_4664	bth00260	KEGG_Pathway	Glycine, serine and threonine metabolism
BT_4678	bth00260	KEGG_Pathway	Glycine, serine and threonine metabolism
BT_0414	bth00261	KEGG_Pathway	Monobactam biosynthesis
BT_0415	bth00261	KEGG_Pathway	Monobactam biosynthesis
BT_0895	bth00261	KEGG_Pathway	Monobactam biosynthesis
BT_1375	bth00261	KEGG_Pathway	Monobactam biosynthesis
BT_1901	bth00261	KEGG_Pathway	Monobactam biosynthesis
BT_2403	bth00261	KEGG_Pathway	Monobactam biosynthesis
BT_2814	bth00261	KEGG_Pathway	Monobactam biosynthesis
BT_3320	bth00261	KEGG_Pathway	Monobactam biosynthesis
BT_3636	bth00261	KEGG_Pathway	Monobactam biosynthesis
BT_0180	bth00270	KEGG_Pathway	Cysteine and methionine metabolism
BT_0607	bth00270	KEGG_Pathway	Cysteine and methionine metabolism
BT_0735	bth00270	KEGG_Pathway	Cysteine and methionine metabolism
BT_1152	bth00270	KEGG_Pathway	Cysteine and methionine metabolism
BT_1153	bth00270	KEGG_Pathway	Cysteine and methionine metabolism
BT_1375	bth00270	KEGG_Pathway	Cysteine and methionine metabolism
BT_1398	bth00270	KEGG_Pathway	Cysteine and methionine metabolism
BT_1476	bth00270	KEGG_Pathway	Cysteine and methionine metabolism
BT_1810	bth00270	KEGG_Pathway	Cysteine and methionine metabolism
BT_1852	bth00270	KEGG_Pathway	Cysteine and methionine metabolism
BT_1901	bth00270	KEGG_Pathway	Cysteine and methionine metabolism
BT_1923	bth00270	KEGG_Pathway	Cysteine and methionine metabolism
BT_2387	bth00270	KEGG_Pathway	Cysteine and methionine metabolism
BT_2403	bth00270	KEGG_Pathway	Cysteine and methionine metabolism
BT_2413	bth00270	KEGG_Pathway	Cysteine and methionine metabolism
BT_2415	bth00270	KEGG_Pathway	Cysteine and methionine metabolism
BT_2510	bth00270	KEGG_Pathway	Cysteine and methionine metabolism
BT_2797	bth00270	KEGG_Pathway	Cysteine and methionine metabolism
BT_2875	bth00270	KEGG_Pathway	Cysteine and methionine metabolism
BT_3080	bth00270	KEGG_Pathway	Cysteine and methionine metabolism
BT_3219	bth00270	KEGG_Pathway	Cysteine and methionine metabolism
BT_3256	bth00270	KEGG_Pathway	Cysteine and methionine metabolism
BT_3636	bth00270	KEGG_Pathway	Cysteine and methionine metabolism
BT_3892	bth00270	KEGG_Pathway	Cysteine and methionine metabolism
BT_3911	bth00270	KEGG_Pathway	Cysteine and methionine metabolism
BT_4138	bth00270	KEGG_Pathway	Cysteine and methionine metabolism
BT_4389	bth00270	KEGG_Pathway	Cysteine and methionine metabolism
BT_4451	bth00270	KEGG_Pathway	Cysteine and methionine metabolism
BT_4678	bth00270	KEGG_Pathway	Cysteine and methionine metabolism
BT_4754	bth00270	KEGG_Pathway	Cysteine and methionine metabolism
BT_0309	bth00280	KEGG_Pathway	Valine, leucine and isoleucine degradation
BT_0312	bth00280	KEGG_Pathway	Valine, leucine and isoleucine degradation
BT_1450	bth00280	KEGG_Pathway	Valine, leucine and isoleucine degradation
BT_1685	bth00280	KEGG_Pathway	Valine, leucine and isoleucine degradation
BT_1917	bth00280	KEGG_Pathway	Valine, leucine and isoleucine degradation
BT_2090	bth00280	KEGG_Pathway	Valine, leucine and isoleucine degradation
BT_2091	bth00280	KEGG_Pathway	Valine, leucine and isoleucine degradation
BT_3186	bth00280	KEGG_Pathway	Valine, leucine and isoleucine degradation
BT_3892	bth00280	KEGG_Pathway	Valine, leucine and isoleucine degradation
BT_1857	bth00290	KEGG_Pathway	Valine, leucine and isoleucine biosynthesis
BT_1858	bth00290	KEGG_Pathway	Valine, leucine and isoleucine biosynthesis
BT_1859	bth00290	KEGG_Pathway	Valine, leucine and isoleucine biosynthesis
BT_1860	bth00290	KEGG_Pathway	Valine, leucine and isoleucine biosynthesis
BT_1861	bth00290	KEGG_Pathway	Valine, leucine and isoleucine biosynthesis
BT_2074	bth00290	KEGG_Pathway	Valine, leucine and isoleucine biosynthesis
BT_2076	bth00290	KEGG_Pathway	Valine, leucine and isoleucine biosynthesis
BT_2077	bth00290	KEGG_Pathway	Valine, leucine and isoleucine biosynthesis
BT_2078	bth00290	KEGG_Pathway	Valine, leucine and isoleucine biosynthesis
BT_3892	bth00290	KEGG_Pathway	Valine, leucine and isoleucine biosynthesis
BT_0547	bth00300	KEGG_Pathway	Lysine biosynthesis
BT_0548	bth00300	KEGG_Pathway	Lysine biosynthesis
BT_0895	bth00300	KEGG_Pathway	Lysine biosynthesis
BT_1374	bth00300	KEGG_Pathway	Lysine biosynthesis
BT_1375	bth00300	KEGG_Pathway	Lysine biosynthesis
BT_1901	bth00300	KEGG_Pathway	Lysine biosynthesis
BT_1979	bth00300	KEGG_Pathway	Lysine biosynthesis
BT_2403	bth00300	KEGG_Pathway	Lysine biosynthesis
BT_2814	bth00300	KEGG_Pathway	Lysine biosynthesis
BT_3320	bth00300	KEGG_Pathway	Lysine biosynthesis
BT_3452	bth00300	KEGG_Pathway	Lysine biosynthesis
BT_3636	bth00300	KEGG_Pathway	Lysine biosynthesis
BT_3644	bth00300	KEGG_Pathway	Lysine biosynthesis
BT_3758	bth00300	KEGG_Pathway	Lysine biosynthesis
BT_3935	bth00300	KEGG_Pathway	Lysine biosynthesis
BT_4101	bth00300	KEGG_Pathway	Lysine biosynthesis
BT_4612	bth00300	KEGG_Pathway	Lysine biosynthesis
BT_0309	bth00310	KEGG_Pathway	Lysine degradation
BT_0311	bth00310	KEGG_Pathway	Lysine degradation
BT_3186	bth00310	KEGG_Pathway	Lysine degradation
BT_4474	bth00310	KEGG_Pathway	Lysine degradation
BT_4612	bth00310	KEGG_Pathway	Lysine degradation
BT_0674	bth00330	KEGG_Pathway	Arginine and proline metabolism
BT_0875	bth00330	KEGG_Pathway	Arginine and proline metabolism
BT_1079	bth00330	KEGG_Pathway	Arginine and proline metabolism
BT_1476	bth00330	KEGG_Pathway	Arginine and proline metabolism
BT_1902	bth00330	KEGG_Pathway	Arginine and proline metabolism
BT_2415	bth00330	KEGG_Pathway	Arginine and proline metabolism
BT_3115	bth00330	KEGG_Pathway	Arginine and proline metabolism
BT_3394	bth00330	KEGG_Pathway	Arginine and proline metabolism
BT_3718	bth00330	KEGG_Pathway	Arginine and proline metabolism
BT_3719	bth00330	KEGG_Pathway	Arginine and proline metabolism
BT_3757	bth00330	KEGG_Pathway	Arginine and proline metabolism
BT_3718	bth00332	KEGG_Pathway	Carbapenem biosynthesis
BT_3719	bth00332	KEGG_Pathway	Carbapenem biosynthesis
BT_0200	bth00340	KEGG_Pathway	Histidine metabolism
BT_0201	bth00340	KEGG_Pathway	Histidine metabolism
BT_0202	bth00340	KEGG_Pathway	Histidine metabolism
BT_0203	bth00340	KEGG_Pathway	Histidine metabolism
BT_1377	bth00340	KEGG_Pathway	Histidine metabolism
BT_1378	bth00340	KEGG_Pathway	Histidine metabolism
BT_1379	bth00340	KEGG_Pathway	Histidine metabolism
BT_1380	bth00340	KEGG_Pathway	Histidine metabolism
BT_1478	bth00340	KEGG_Pathway	Histidine metabolism
BT_2690	bth00340	KEGG_Pathway	Histidine metabolism
BT_2692	bth00340	KEGG_Pathway	Histidine metabolism
BT_2693	bth00340	KEGG_Pathway	Histidine metabolism
BT_2694	bth00340	KEGG_Pathway	Histidine metabolism
BT_4257	bth00340	KEGG_Pathway	Histidine metabolism
BT_0202	bth00350	KEGG_Pathway	Tyrosine metabolism
BT_1476	bth00350	KEGG_Pathway	Tyrosine metabolism
BT_2415	bth00350	KEGG_Pathway	Tyrosine metabolism
BT_0202	bth00360	KEGG_Pathway	Phenylalanine metabolism
BT_0571	bth00360	KEGG_Pathway	Phenylalanine metabolism
BT_1476	bth00360	KEGG_Pathway	Phenylalanine metabolism
BT_2415	bth00360	KEGG_Pathway	Phenylalanine metabolism
BT_3343	bth00360	KEGG_Pathway	Phenylalanine metabolism
BT_1393	bth00362	KEGG_Pathway	Benzoate degradation
BT_1688	bth00362	KEGG_Pathway	Benzoate degradation
BT_1689	bth00362	KEGG_Pathway	Benzoate degradation
BT_1696	bth00362	KEGG_Pathway	Benzoate degradation
BT_4415	bth00362	KEGG_Pathway	Benzoate degradation
BT_0309	bth00380	KEGG_Pathway	Tryptophan metabolism
BT_0311	bth00380	KEGG_Pathway	Tryptophan metabolism
BT_1492	bth00380	KEGG_Pathway	Tryptophan metabolism
BT_1971	bth00380	KEGG_Pathway	Tryptophan metabolism
BT_3186	bth00380	KEGG_Pathway	Tryptophan metabolism
BT_0202	bth00400	KEGG_Pathway	Phenylalanine, tyrosine and tryptophan biosynthesis
BT_0527	bth00400	KEGG_Pathway	Phenylalanine, tyrosine and tryptophan biosynthesis
BT_0528	bth00400	KEGG_Pathway	Phenylalanine, tyrosine and tryptophan biosynthesis
BT_0529	bth00400	KEGG_Pathway	Phenylalanine, tyrosine and tryptophan biosynthesis
BT_0530	bth00400	KEGG_Pathway	Phenylalanine, tyrosine and tryptophan biosynthesis
BT_0531	bth00400	KEGG_Pathway	Phenylalanine, tyrosine and tryptophan biosynthesis
BT_0532	bth00400	KEGG_Pathway	Phenylalanine, tyrosine and tryptophan biosynthesis
BT_0533	bth00400	KEGG_Pathway	Phenylalanine, tyrosine and tryptophan biosynthesis
BT_1476	bth00400	KEGG_Pathway	Phenylalanine, tyrosine and tryptophan biosynthesis
BT_2084	bth00400	KEGG_Pathway	Phenylalanine, tyrosine and tryptophan biosynthesis
BT_2186	bth00400	KEGG_Pathway	Phenylalanine, tyrosine and tryptophan biosynthesis
BT_2415	bth00400	KEGG_Pathway	Phenylalanine, tyrosine and tryptophan biosynthesis
BT_2842	bth00400	KEGG_Pathway	Phenylalanine, tyrosine and tryptophan biosynthesis
BT_3393	bth00400	KEGG_Pathway	Phenylalanine, tyrosine and tryptophan biosynthesis
BT_3934	bth00400	KEGG_Pathway	Phenylalanine, tyrosine and tryptophan biosynthesis
BT_3936	bth00400	KEGG_Pathway	Phenylalanine, tyrosine and tryptophan biosynthesis
BT_3975	bth00400	KEGG_Pathway	Phenylalanine, tyrosine and tryptophan biosynthesis
BT_4664	bth00400	KEGG_Pathway	Phenylalanine, tyrosine and tryptophan biosynthesis
BT_0202	bth00401	KEGG_Pathway	Novobiocin biosynthesis
BT_1476	bth00401	KEGG_Pathway	Novobiocin biosynthesis
BT_2415	bth00401	KEGG_Pathway	Novobiocin biosynthesis
BT_2570	bth00410	KEGG_Pathway	beta-Alanine metabolism
BT_4308	bth00410	KEGG_Pathway	beta-Alanine metabolism
BT_4309	bth00410	KEGG_Pathway	beta-Alanine metabolism
BT_1554	bth00430	KEGG_Pathway	Taurine and hypotaurine metabolism
BT_2570	bth00430	KEGG_Pathway	Taurine and hypotaurine metabolism
BT_3692	bth00430	KEGG_Pathway	Taurine and hypotaurine metabolism
BT_3693	bth00430	KEGG_Pathway	Taurine and hypotaurine metabolism
BT_1367	bth00440	KEGG_Pathway	Phosphonate and phosphinate metabolism
BT_1719	bth00440	KEGG_Pathway	Phosphonate and phosphinate metabolism
BT_1720	bth00440	KEGG_Pathway	Phosphonate and phosphinate metabolism
BT_0180	bth00450	KEGG_Pathway	Selenocompound metabolism
BT_0414	bth00450	KEGG_Pathway	Selenocompound metabolism
BT_0415	bth00450	KEGG_Pathway	Selenocompound metabolism
BT_1398	bth00450	KEGG_Pathway	Selenocompound metabolism
BT_2933	bth00450	KEGG_Pathway	Selenocompound metabolism
BT_3409	bth00450	KEGG_Pathway	Selenocompound metabolism
BT_4138	bth00450	KEGG_Pathway	Selenocompound metabolism
BT_4336	bth00450	KEGG_Pathway	Selenocompound metabolism
BT_0526	bth00460	KEGG_Pathway	Cyanoamino acid metabolism
BT_0738	bth00460	KEGG_Pathway	Cyanoamino acid metabolism
BT_1778	bth00460	KEGG_Pathway	Cyanoamino acid metabolism
BT_1780	bth00460	KEGG_Pathway	Cyanoamino acid metabolism
BT_1872	bth00460	KEGG_Pathway	Cyanoamino acid metabolism
BT_2129	bth00460	KEGG_Pathway	Cyanoamino acid metabolism
BT_2404	bth00460	KEGG_Pathway	Cyanoamino acid metabolism
BT_2757	bth00460	KEGG_Pathway	Cyanoamino acid metabolism
BT_2854	bth00460	KEGG_Pathway	Cyanoamino acid metabolism
BT_3009	bth00460	KEGG_Pathway	Cyanoamino acid metabolism
BT_3300	bth00460	KEGG_Pathway	Cyanoamino acid metabolism
BT_3314	bth00460	KEGG_Pathway	Cyanoamino acid metabolism
BT_3567	bth00460	KEGG_Pathway	Cyanoamino acid metabolism
BT_4714	bth00460	KEGG_Pathway	Cyanoamino acid metabolism
BT_0548	bth00470	KEGG_Pathway	D-Amino acid metabolism
BT_1374	bth00470	KEGG_Pathway	D-Amino acid metabolism
BT_2571	bth00470	KEGG_Pathway	D-Amino acid metabolism
BT_3450	bth00470	KEGG_Pathway	D-Amino acid metabolism
BT_3713	bth00470	KEGG_Pathway	D-Amino acid metabolism
BT_3722	bth00470	KEGG_Pathway	D-Amino acid metabolism
BT_4101	bth00470	KEGG_Pathway	D-Amino acid metabolism
BT_1221	bth00480	KEGG_Pathway	Glutathione metabolism
BT_1222	bth00480	KEGG_Pathway	Glutathione metabolism
BT_1615	bth00480	KEGG_Pathway	Glutathione metabolism
BT_2071	bth00480	KEGG_Pathway	Glutathione metabolism
BT_3971	bth00480	KEGG_Pathway	Glutathione metabolism
BT_4045	bth00480	KEGG_Pathway	Glutathione metabolism
BT_0132	bth00500	KEGG_Pathway	Starch and sucrose metabolism
BT_0683	bth00500	KEGG_Pathway	Starch and sucrose metabolism
BT_0771	bth00500	KEGG_Pathway	Starch and sucrose metabolism
BT_1100	bth00500	KEGG_Pathway	Starch and sucrose metabolism
BT_1293	bth00500	KEGG_Pathway	Starch and sucrose metabolism
BT_1351	bth00500	KEGG_Pathway	Starch and sucrose metabolism
BT_1548	bth00500	KEGG_Pathway	Starch and sucrose metabolism
BT_1757	bth00500	KEGG_Pathway	Starch and sucrose metabolism
BT_1760	bth00500	KEGG_Pathway	Starch and sucrose metabolism
BT_1778	bth00500	KEGG_Pathway	Starch and sucrose metabolism
BT_1780	bth00500	KEGG_Pathway	Starch and sucrose metabolism
BT_1871	bth00500	KEGG_Pathway	Starch and sucrose metabolism
BT_1872	bth00500	KEGG_Pathway	Starch and sucrose metabolism
BT_2124	bth00500	KEGG_Pathway	Starch and sucrose metabolism
BT_2146	bth00500	KEGG_Pathway	Starch and sucrose metabolism
BT_2430	bth00500	KEGG_Pathway	Starch and sucrose metabolism
BT_2493	bth00500	KEGG_Pathway	Starch and sucrose metabolism
BT_2620	bth00500	KEGG_Pathway	Starch and sucrose metabolism
BT_2854	bth00500	KEGG_Pathway	Starch and sucrose metabolism
BT_3009	bth00500	KEGG_Pathway	Starch and sucrose metabolism
BT_3086	bth00500	KEGG_Pathway	Starch and sucrose metabolism
BT_3087	bth00500	KEGG_Pathway	Starch and sucrose metabolism
BT_3163	bth00500	KEGG_Pathway	Starch and sucrose metabolism
BT_3294	bth00500	KEGG_Pathway	Starch and sucrose metabolism
BT_3299	bth00500	KEGG_Pathway	Starch and sucrose metabolism
BT_3300	bth00500	KEGG_Pathway	Starch and sucrose metabolism
BT_3305	bth00500	KEGG_Pathway	Starch and sucrose metabolism
BT_3314	bth00500	KEGG_Pathway	Starch and sucrose metabolism
BT_3567	bth00500	KEGG_Pathway	Starch and sucrose metabolism
BT_3600	bth00500	KEGG_Pathway	Starch and sucrose metabolism
BT_3698	bth00500	KEGG_Pathway	Starch and sucrose metabolism
BT_3703	bth00500	KEGG_Pathway	Starch and sucrose metabolism
BT_4305	bth00500	KEGG_Pathway	Starch and sucrose metabolism
BT_4307	bth00500	KEGG_Pathway	Starch and sucrose metabolism
BT_4581	bth00500	KEGG_Pathway	Starch and sucrose metabolism
BT_4654	bth00500	KEGG_Pathway	Starch and sucrose metabolism
BT_4689	bth00500	KEGG_Pathway	Starch and sucrose metabolism
BT_4690	bth00500	KEGG_Pathway	Starch and sucrose metabolism
BT_4714	bth00500	KEGG_Pathway	Starch and sucrose metabolism
BT_0455	bth00511	KEGG_Pathway	Other glycan degradation
BT_0458	bth00511	KEGG_Pathway	Other glycan degradation
BT_0459	bth00511	KEGG_Pathway	Other glycan degradation
BT_0460	bth00511	KEGG_Pathway	Other glycan degradation
BT_0461	bth00511	KEGG_Pathway	Other glycan degradation
BT_0506	bth00511	KEGG_Pathway	Other glycan degradation
BT_0757	bth00511	KEGG_Pathway	Other glycan degradation
BT_0983	bth00511	KEGG_Pathway	Other glycan degradation
BT_0993	bth00511	KEGG_Pathway	Other glycan degradation
BT_1010	bth00511	KEGG_Pathway	Other glycan degradation
BT_1051	bth00511	KEGG_Pathway	Other glycan degradation
BT_1625	bth00511	KEGG_Pathway	Other glycan degradation
BT_1626	bth00511	KEGG_Pathway	Other glycan degradation
BT_1627	bth00511	KEGG_Pathway	Other glycan degradation
BT_1842	bth00511	KEGG_Pathway	Other glycan degradation
BT_2191	bth00511	KEGG_Pathway	Other glycan degradation
BT_2459	bth00511	KEGG_Pathway	Other glycan degradation
BT_2969	bth00511	KEGG_Pathway	Other glycan degradation
BT_3155	bth00511	KEGG_Pathway	Other glycan degradation
BT_3173	bth00511	KEGG_Pathway	Other glycan degradation
BT_3178	bth00511	KEGG_Pathway	Other glycan degradation
BT_3179	bth00511	KEGG_Pathway	Other glycan degradation
BT_3293	bth00511	KEGG_Pathway	Other glycan degradation
BT_3312	bth00511	KEGG_Pathway	Other glycan degradation
BT_3340	bth00511	KEGG_Pathway	Other glycan degradation
BT_3598	bth00511	KEGG_Pathway	Other glycan degradation
BT_3665	bth00511	KEGG_Pathway	Other glycan degradation
BT_3774	bth00511	KEGG_Pathway	Other glycan degradation
BT_3868	bth00511	KEGG_Pathway	Other glycan degradation
BT_3956	bth00511	KEGG_Pathway	Other glycan degradation
BT_4050	bth00511	KEGG_Pathway	Other glycan degradation
BT_4072	bth00511	KEGG_Pathway	Other glycan degradation
BT_4136	bth00511	KEGG_Pathway	Other glycan degradation
BT_4241	bth00511	KEGG_Pathway	Other glycan degradation
BT_4337	bth00511	KEGG_Pathway	Other glycan degradation
BT_4394	bth00511	KEGG_Pathway	Other glycan degradation
BT_4667	bth00511	KEGG_Pathway	Other glycan degradation
BT_4681	bth00511	KEGG_Pathway	Other glycan degradation
BT_4682	bth00511	KEGG_Pathway	Other glycan degradation
BT_4684	bth00511	KEGG_Pathway	Other glycan degradation
BT_4713	bth00511	KEGG_Pathway	Other glycan degradation
BT_0133	bth00520	KEGG_Pathway	Amino sugar and nucleotide sugar metabolism
BT_0258	bth00520	KEGG_Pathway	Amino sugar and nucleotide sugar metabolism
BT_0348	bth00520	KEGG_Pathway	Amino sugar and nucleotide sugar metabolism
BT_0370	bth00520	KEGG_Pathway	Amino sugar and nucleotide sugar metabolism
BT_0373	bth00520	KEGG_Pathway	Amino sugar and nucleotide sugar metabolism
BT_0379	bth00520	KEGG_Pathway	Amino sugar and nucleotide sugar metabolism
BT_0381	bth00520	KEGG_Pathway	Amino sugar and nucleotide sugar metabolism
BT_0437	bth00520	KEGG_Pathway	Amino sugar and nucleotide sugar metabolism
BT_0453	bth00520	KEGG_Pathway	Amino sugar and nucleotide sugar metabolism
BT_0459	bth00520	KEGG_Pathway	Amino sugar and nucleotide sugar metabolism
BT_0460	bth00520	KEGG_Pathway	Amino sugar and nucleotide sugar metabolism
BT_0506	bth00520	KEGG_Pathway	Amino sugar and nucleotide sugar metabolism
BT_0554	bth00520	KEGG_Pathway	Amino sugar and nucleotide sugar metabolism
BT_0558	bth00520	KEGG_Pathway	Amino sugar and nucleotide sugar metabolism
BT_0599	bth00520	KEGG_Pathway	Amino sugar and nucleotide sugar metabolism
BT_0601	bth00520	KEGG_Pathway	Amino sugar and nucleotide sugar metabolism
BT_0602	bth00520	KEGG_Pathway	Amino sugar and nucleotide sugar metabolism
BT_0623	bth00520	KEGG_Pathway	Amino sugar and nucleotide sugar metabolism
BT_0675	bth00520	KEGG_Pathway	Amino sugar and nucleotide sugar metabolism
BT_0676	bth00520	KEGG_Pathway	Amino sugar and nucleotide sugar metabolism
BT_0829	bth00520	KEGG_Pathway	Amino sugar and nucleotide sugar metabolism
BT_1051	bth00520	KEGG_Pathway	Amino sugar and nucleotide sugar metabolism
BT_1059	bth00520	KEGG_Pathway	Amino sugar and nucleotide sugar metabolism
BT_1202	bth00520	KEGG_Pathway	Amino sugar and nucleotide sugar metabolism
BT_1203	bth00520	KEGG_Pathway	Amino sugar and nucleotide sugar metabolism
BT_1224	bth00520	KEGG_Pathway	Amino sugar and nucleotide sugar metabolism
BT_1225	bth00520	KEGG_Pathway	Amino sugar and nucleotide sugar metabolism
BT_1341	bth00520	KEGG_Pathway	Amino sugar and nucleotide sugar metabolism
BT_1342	bth00520	KEGG_Pathway	Amino sugar and nucleotide sugar metabolism
BT_1350	bth00520	KEGG_Pathway	Amino sugar and nucleotide sugar metabolism
BT_1351	bth00520	KEGG_Pathway	Amino sugar and nucleotide sugar metabolism
BT_1368	bth00520	KEGG_Pathway	Amino sugar and nucleotide sugar metabolism
BT_1548	bth00520	KEGG_Pathway	Amino sugar and nucleotide sugar metabolism
BT_1627	bth00520	KEGG_Pathway	Amino sugar and nucleotide sugar metabolism
BT_1713	bth00520	KEGG_Pathway	Amino sugar and nucleotide sugar metabolism
BT_1714	bth00520	KEGG_Pathway	Amino sugar and nucleotide sugar metabolism
BT_1715	bth00520	KEGG_Pathway	Amino sugar and nucleotide sugar metabolism
BT_1757	bth00520	KEGG_Pathway	Amino sugar and nucleotide sugar metabolism
BT_2005	bth00520	KEGG_Pathway	Amino sugar and nucleotide sugar metabolism
BT_2124	bth00520	KEGG_Pathway	Amino sugar and nucleotide sugar metabolism
BT_2128	bth00520	KEGG_Pathway	Amino sugar and nucleotide sugar metabolism
BT_2430	bth00520	KEGG_Pathway	Amino sugar and nucleotide sugar metabolism
BT_2459	bth00520	KEGG_Pathway	Amino sugar and nucleotide sugar metabolism
BT_2493	bth00520	KEGG_Pathway	Amino sugar and nucleotide sugar metabolism
BT_2781	bth00520	KEGG_Pathway	Amino sugar and nucleotide sugar metabolism
BT_2944	bth00520	KEGG_Pathway	Amino sugar and nucleotide sugar metabolism
BT_2945	bth00520	KEGG_Pathway	Amino sugar and nucleotide sugar metabolism
BT_3178	bth00520	KEGG_Pathway	Amino sugar and nucleotide sugar metabolism
BT_3305	bth00520	KEGG_Pathway	Amino sugar and nucleotide sugar metabolism
BT_3587	bth00520	KEGG_Pathway	Amino sugar and nucleotide sugar metabolism
BT_3588	bth00520	KEGG_Pathway	Amino sugar and nucleotide sugar metabolism
BT_3598	bth00520	KEGG_Pathway	Amino sugar and nucleotide sugar metabolism
BT_3600	bth00520	KEGG_Pathway	Amino sugar and nucleotide sugar metabolism
BT_3605	bth00520	KEGG_Pathway	Amino sugar and nucleotide sugar metabolism
BT_3868	bth00520	KEGG_Pathway	Amino sugar and nucleotide sugar metabolism
BT_3950	bth00520	KEGG_Pathway	Amino sugar and nucleotide sugar metabolism
BT_4127	bth00520	KEGG_Pathway	Amino sugar and nucleotide sugar metabolism
BT_4337	bth00520	KEGG_Pathway	Amino sugar and nucleotide sugar metabolism
BT_4394	bth00520	KEGG_Pathway	Amino sugar and nucleotide sugar metabolism
BT_4654	bth00520	KEGG_Pathway	Amino sugar and nucleotide sugar metabolism
BT_4681	bth00520	KEGG_Pathway	Amino sugar and nucleotide sugar metabolism
BT_0463	bth00521	KEGG_Pathway	Streptomycin biosynthesis
BT_0464	bth00521	KEGG_Pathway	Streptomycin biosynthesis
BT_0465	bth00521	KEGG_Pathway	Streptomycin biosynthesis
BT_0466	bth00521	KEGG_Pathway	Streptomycin biosynthesis
BT_0725	bth00521	KEGG_Pathway	Streptomycin biosynthesis
BT_0828	bth00521	KEGG_Pathway	Streptomycin biosynthesis
BT_1338	bth00521	KEGG_Pathway	Streptomycin biosynthesis
BT_1349	bth00521	KEGG_Pathway	Streptomycin biosynthesis
BT_1526	bth00521	KEGG_Pathway	Streptomycin biosynthesis
BT_1548	bth00521	KEGG_Pathway	Streptomycin biosynthesis
BT_1730	bth00521	KEGG_Pathway	Streptomycin biosynthesis
BT_2016	bth00521	KEGG_Pathway	Streptomycin biosynthesis
BT_2017	bth00521	KEGG_Pathway	Streptomycin biosynthesis
BT_2430	bth00521	KEGG_Pathway	Streptomycin biosynthesis
BT_2493	bth00521	KEGG_Pathway	Streptomycin biosynthesis
BT_2801	bth00521	KEGG_Pathway	Streptomycin biosynthesis
BT_3600	bth00521	KEGG_Pathway	Streptomycin biosynthesis
BT_4654	bth00521	KEGG_Pathway	Streptomycin biosynthesis
BT_0463	bth00523	KEGG_Pathway	Polyketide sugar unit biosynthesis
BT_0464	bth00523	KEGG_Pathway	Polyketide sugar unit biosynthesis
BT_0465	bth00523	KEGG_Pathway	Polyketide sugar unit biosynthesis
BT_0466	bth00523	KEGG_Pathway	Polyketide sugar unit biosynthesis
BT_0725	bth00523	KEGG_Pathway	Polyketide sugar unit biosynthesis
BT_0828	bth00523	KEGG_Pathway	Polyketide sugar unit biosynthesis
BT_1338	bth00523	KEGG_Pathway	Polyketide sugar unit biosynthesis
BT_1349	bth00523	KEGG_Pathway	Polyketide sugar unit biosynthesis
BT_1730	bth00523	KEGG_Pathway	Polyketide sugar unit biosynthesis
BT_2016	bth00523	KEGG_Pathway	Polyketide sugar unit biosynthesis
BT_2017	bth00523	KEGG_Pathway	Polyketide sugar unit biosynthesis
BT_2430	bth00524	KEGG_Pathway	Neomycin, kanamycin and gentamicin biosynthesis
BT_2493	bth00524	KEGG_Pathway	Neomycin, kanamycin and gentamicin biosynthesis
BT_3600	bth00524	KEGG_Pathway	Neomycin, kanamycin and gentamicin biosynthesis
BT_4654	bth00524	KEGG_Pathway	Neomycin, kanamycin and gentamicin biosynthesis
BT_0463	bth00525	KEGG_Pathway	Acarbose and validamycin biosynthesis
BT_0466	bth00525	KEGG_Pathway	Acarbose and validamycin biosynthesis
BT_2016	bth00525	KEGG_Pathway	Acarbose and validamycin biosynthesis
BT_2017	bth00525	KEGG_Pathway	Acarbose and validamycin biosynthesis
BT_0474	bth00540	KEGG_Pathway	Lipopolysaccharide biosynthesis
BT_0475	bth00540	KEGG_Pathway	Lipopolysaccharide biosynthesis
BT_0476	bth00540	KEGG_Pathway	Lipopolysaccharide biosynthesis
BT_0477	bth00540	KEGG_Pathway	Lipopolysaccharide biosynthesis
BT_0745	bth00540	KEGG_Pathway	Lipopolysaccharide biosynthesis
BT_1677	bth00540	KEGG_Pathway	Lipopolysaccharide biosynthesis
BT_1880	bth00540	KEGG_Pathway	Lipopolysaccharide biosynthesis
BT_2152	bth00540	KEGG_Pathway	Lipopolysaccharide biosynthesis
BT_2747	bth00540	KEGG_Pathway	Lipopolysaccharide biosynthesis
BT_3306	bth00540	KEGG_Pathway	Lipopolysaccharide biosynthesis
BT_3697	bth00540	KEGG_Pathway	Lipopolysaccharide biosynthesis
BT_4004	bth00540	KEGG_Pathway	Lipopolysaccharide biosynthesis
BT_4205	bth00540	KEGG_Pathway	Lipopolysaccharide biosynthesis
BT_4206	bth00540	KEGG_Pathway	Lipopolysaccharide biosynthesis
BT_4207	bth00540	KEGG_Pathway	Lipopolysaccharide biosynthesis
BT_4321	bth00540	KEGG_Pathway	Lipopolysaccharide biosynthesis
BT_0373	bth00541	KEGG_Pathway	O-Antigen nucleotide sugar biosynthesis
BT_0379	bth00541	KEGG_Pathway	O-Antigen nucleotide sugar biosynthesis
BT_0381	bth00541	KEGG_Pathway	O-Antigen nucleotide sugar biosynthesis
BT_0382	bth00541	KEGG_Pathway	O-Antigen nucleotide sugar biosynthesis
BT_0383	bth00541	KEGG_Pathway	O-Antigen nucleotide sugar biosynthesis
BT_0463	bth00541	KEGG_Pathway	O-Antigen nucleotide sugar biosynthesis
BT_0464	bth00541	KEGG_Pathway	O-Antigen nucleotide sugar biosynthesis
BT_0465	bth00541	KEGG_Pathway	O-Antigen nucleotide sugar biosynthesis
BT_0466	bth00541	KEGG_Pathway	O-Antigen nucleotide sugar biosynthesis
BT_0558	bth00541	KEGG_Pathway	O-Antigen nucleotide sugar biosynthesis
BT_0599	bth00541	KEGG_Pathway	O-Antigen nucleotide sugar biosynthesis
BT_0601	bth00541	KEGG_Pathway	O-Antigen nucleotide sugar biosynthesis
BT_0602	bth00541	KEGG_Pathway	O-Antigen nucleotide sugar biosynthesis
BT_0623	bth00541	KEGG_Pathway	O-Antigen nucleotide sugar biosynthesis
BT_0725	bth00541	KEGG_Pathway	O-Antigen nucleotide sugar biosynthesis
BT_0828	bth00541	KEGG_Pathway	O-Antigen nucleotide sugar biosynthesis
BT_0829	bth00541	KEGG_Pathway	O-Antigen nucleotide sugar biosynthesis
BT_1202	bth00541	KEGG_Pathway	O-Antigen nucleotide sugar biosynthesis
BT_1203	bth00541	KEGG_Pathway	O-Antigen nucleotide sugar biosynthesis
BT_1224	bth00541	KEGG_Pathway	O-Antigen nucleotide sugar biosynthesis
BT_1225	bth00541	KEGG_Pathway	O-Antigen nucleotide sugar biosynthesis
BT_1338	bth00541	KEGG_Pathway	O-Antigen nucleotide sugar biosynthesis
BT_1341	bth00541	KEGG_Pathway	O-Antigen nucleotide sugar biosynthesis
BT_1342	bth00541	KEGG_Pathway	O-Antigen nucleotide sugar biosynthesis
BT_1349	bth00541	KEGG_Pathway	O-Antigen nucleotide sugar biosynthesis
BT_1350	bth00541	KEGG_Pathway	O-Antigen nucleotide sugar biosynthesis
BT_1351	bth00541	KEGG_Pathway	O-Antigen nucleotide sugar biosynthesis
BT_1730	bth00541	KEGG_Pathway	O-Antigen nucleotide sugar biosynthesis
BT_2016	bth00541	KEGG_Pathway	O-Antigen nucleotide sugar biosynthesis
BT_2017	bth00541	KEGG_Pathway	O-Antigen nucleotide sugar biosynthesis
BT_2781	bth00541	KEGG_Pathway	O-Antigen nucleotide sugar biosynthesis
BT_2944	bth00541	KEGG_Pathway	O-Antigen nucleotide sugar biosynthesis
BT_2945	bth00541	KEGG_Pathway	O-Antigen nucleotide sugar biosynthesis
BT_3950	bth00541	KEGG_Pathway	O-Antigen nucleotide sugar biosynthesis
BT_0607	bth00543	KEGG_Pathway	Exopolysaccharide biosynthesis
BT_2875	bth00543	KEGG_Pathway	Exopolysaccharide biosynthesis
BT_3256	bth00543	KEGG_Pathway	Exopolysaccharide biosynthesis
BT_0162	bth00550	KEGG_Pathway	Peptidoglycan biosynthesis
BT_0743	bth00550	KEGG_Pathway	Peptidoglycan biosynthesis
BT_0943	bth00550	KEGG_Pathway	Peptidoglycan biosynthesis
BT_1195	bth00550	KEGG_Pathway	Peptidoglycan biosynthesis
BT_1368	bth00550	KEGG_Pathway	Peptidoglycan biosynthesis
BT_1854	bth00550	KEGG_Pathway	Peptidoglycan biosynthesis
BT_2005	bth00550	KEGG_Pathway	Peptidoglycan biosynthesis
BT_3187	bth00550	KEGG_Pathway	Peptidoglycan biosynthesis
BT_3212	bth00550	KEGG_Pathway	Peptidoglycan biosynthesis
BT_3447	bth00550	KEGG_Pathway	Peptidoglycan biosynthesis
BT_3448	bth00550	KEGG_Pathway	Peptidoglycan biosynthesis
BT_3450	bth00550	KEGG_Pathway	Peptidoglycan biosynthesis
BT_3451	bth00550	KEGG_Pathway	Peptidoglycan biosynthesis
BT_3452	bth00550	KEGG_Pathway	Peptidoglycan biosynthesis
BT_3453	bth00550	KEGG_Pathway	Peptidoglycan biosynthesis
BT_3644	bth00550	KEGG_Pathway	Peptidoglycan biosynthesis
BT_3713	bth00550	KEGG_Pathway	Peptidoglycan biosynthesis
BT_3726	bth00550	KEGG_Pathway	Peptidoglycan biosynthesis
BT_3816	bth00550	KEGG_Pathway	Peptidoglycan biosynthesis
BT_4101	bth00550	KEGG_Pathway	Peptidoglycan biosynthesis
BT_1854	bth00552	KEGG_Pathway	Teichoic acid biosynthesis
BT_3212	bth00552	KEGG_Pathway	Teichoic acid biosynthesis
BT_0243	bth00561	KEGG_Pathway	Glycerolipid metabolism
BT_1437	bth00561	KEGG_Pathway	Glycerolipid metabolism
BT_2851	bth00561	KEGG_Pathway	Glycerolipid metabolism
BT_3065	bth00561	KEGG_Pathway	Glycerolipid metabolism
BT_3131	bth00561	KEGG_Pathway	Glycerolipid metabolism
BT_3133	bth00561	KEGG_Pathway	Glycerolipid metabolism
BT_3592	bth00561	KEGG_Pathway	Glycerolipid metabolism
BT_1526	bth00562	KEGG_Pathway	Inositol phosphate metabolism
BT_2801	bth00562	KEGG_Pathway	Inositol phosphate metabolism
BT_3929	bth00562	KEGG_Pathway	Inositol phosphate metabolism
BT_0195	bth00564	KEGG_Pathway	Glycerophospholipid metabolism
BT_0243	bth00564	KEGG_Pathway	Glycerophospholipid metabolism
BT_0550	bth00564	KEGG_Pathway	Glycerophospholipid metabolism
BT_1523	bth00564	KEGG_Pathway	Glycerophospholipid metabolism
BT_1525	bth00564	KEGG_Pathway	Glycerophospholipid metabolism
BT_2046	bth00564	KEGG_Pathway	Glycerophospholipid metabolism
BT_2123	bth00564	KEGG_Pathway	Glycerophospholipid metabolism
BT_2231	bth00564	KEGG_Pathway	Glycerophospholipid metabolism
BT_2232	bth00564	KEGG_Pathway	Glycerophospholipid metabolism
BT_2382	bth00564	KEGG_Pathway	Glycerophospholipid metabolism
BT_3162	bth00564	KEGG_Pathway	Glycerophospholipid metabolism
BT_3978	bth00564	KEGG_Pathway	Glycerophospholipid metabolism
BT_4006	bth00564	KEGG_Pathway	Glycerophospholipid metabolism
BT_4463	bth00564	KEGG_Pathway	Glycerophospholipid metabolism
BT_4727	bth00564	KEGG_Pathway	Glycerophospholipid metabolism
BT_0455	bth00600	KEGG_Pathway	Sphingolipid metabolism
BT_0459	bth00600	KEGG_Pathway	Sphingolipid metabolism
BT_0460	bth00600	KEGG_Pathway	Sphingolipid metabolism
BT_0461	bth00600	KEGG_Pathway	Sphingolipid metabolism
BT_0506	bth00600	KEGG_Pathway	Sphingolipid metabolism
BT_0757	bth00600	KEGG_Pathway	Sphingolipid metabolism
BT_0983	bth00600	KEGG_Pathway	Sphingolipid metabolism
BT_0993	bth00600	KEGG_Pathway	Sphingolipid metabolism
BT_1051	bth00600	KEGG_Pathway	Sphingolipid metabolism
BT_1626	bth00600	KEGG_Pathway	Sphingolipid metabolism
BT_1627	bth00600	KEGG_Pathway	Sphingolipid metabolism
BT_1918	bth00600	KEGG_Pathway	Sphingolipid metabolism
BT_2191	bth00600	KEGG_Pathway	Sphingolipid metabolism
BT_2459	bth00600	KEGG_Pathway	Sphingolipid metabolism
BT_2851	bth00600	KEGG_Pathway	Sphingolipid metabolism
BT_2969	bth00600	KEGG_Pathway	Sphingolipid metabolism
BT_3065	bth00600	KEGG_Pathway	Sphingolipid metabolism
BT_3131	bth00600	KEGG_Pathway	Sphingolipid metabolism
BT_3133	bth00600	KEGG_Pathway	Sphingolipid metabolism
BT_3178	bth00600	KEGG_Pathway	Sphingolipid metabolism
BT_3179	bth00600	KEGG_Pathway	Sphingolipid metabolism
BT_3293	bth00600	KEGG_Pathway	Sphingolipid metabolism
BT_3312	bth00600	KEGG_Pathway	Sphingolipid metabolism
BT_3340	bth00600	KEGG_Pathway	Sphingolipid metabolism
BT_3592	bth00600	KEGG_Pathway	Sphingolipid metabolism
BT_3598	bth00600	KEGG_Pathway	Sphingolipid metabolism
BT_3868	bth00600	KEGG_Pathway	Sphingolipid metabolism
BT_4050	bth00600	KEGG_Pathway	Sphingolipid metabolism
BT_4241	bth00600	KEGG_Pathway	Sphingolipid metabolism
BT_4337	bth00600	KEGG_Pathway	Sphingolipid metabolism
BT_4394	bth00600	KEGG_Pathway	Sphingolipid metabolism
BT_4667	bth00600	KEGG_Pathway	Sphingolipid metabolism
BT_4681	bth00600	KEGG_Pathway	Sphingolipid metabolism
BT_4684	bth00600	KEGG_Pathway	Sphingolipid metabolism
BT_0309	bth00620	KEGG_Pathway	Pyruvate metabolism
BT_0330	bth00620	KEGG_Pathway	Pyruvate metabolism
BT_0331	bth00620	KEGG_Pathway	Pyruvate metabolism
BT_0644	bth00620	KEGG_Pathway	Pyruvate metabolism
BT_1146	bth00620	KEGG_Pathway	Pyruvate metabolism
BT_1196	bth00620	KEGG_Pathway	Pyruvate metabolism
BT_1449	bth00620	KEGG_Pathway	Pyruvate metabolism
BT_1575	bth00620	KEGG_Pathway	Pyruvate metabolism
BT_1580	bth00620	KEGG_Pathway	Pyruvate metabolism
BT_1689	bth00620	KEGG_Pathway	Pyruvate metabolism
BT_1696	bth00620	KEGG_Pathway	Pyruvate metabolism
BT_1697	bth00620	KEGG_Pathway	Pyruvate metabolism
BT_1698	bth00620	KEGG_Pathway	Pyruvate metabolism
BT_1747	bth00620	KEGG_Pathway	Pyruvate metabolism
BT_1820	bth00620	KEGG_Pathway	Pyruvate metabolism
BT_1822	bth00620	KEGG_Pathway	Pyruvate metabolism
BT_1861	bth00620	KEGG_Pathway	Pyruvate metabolism
BT_1915	bth00620	KEGG_Pathway	Pyruvate metabolism
BT_1969	bth00620	KEGG_Pathway	Pyruvate metabolism
BT_2256	bth00620	KEGG_Pathway	Pyruvate metabolism
BT_2510	bth00620	KEGG_Pathway	Pyruvate metabolism
BT_2790	bth00620	KEGG_Pathway	Pyruvate metabolism
BT_2836	bth00620	KEGG_Pathway	Pyruvate metabolism
BT_2837	bth00620	KEGG_Pathway	Pyruvate metabolism
BT_2841	bth00620	KEGG_Pathway	Pyruvate metabolism
BT_3186	bth00620	KEGG_Pathway	Pyruvate metabolism
BT_3692	bth00620	KEGG_Pathway	Pyruvate metabolism
BT_3693	bth00620	KEGG_Pathway	Pyruvate metabolism
BT_3755	bth00620	KEGG_Pathway	Pyruvate metabolism
BT_3911	bth00620	KEGG_Pathway	Pyruvate metabolism
BT_4415	bth00620	KEGG_Pathway	Pyruvate metabolism
BT_4738	bth00620	KEGG_Pathway	Pyruvate metabolism
BT_0309	bth00630	KEGG_Pathway	Glyoxylate and dicarboxylate metabolism
BT_0489	bth00630	KEGG_Pathway	Glyoxylate and dicarboxylate metabolism
BT_0543	bth00630	KEGG_Pathway	Glyoxylate and dicarboxylate metabolism
BT_0738	bth00630	KEGG_Pathway	Glyoxylate and dicarboxylate metabolism
BT_0785	bth00630	KEGG_Pathway	Glyoxylate and dicarboxylate metabolism
BT_1147	bth00630	KEGG_Pathway	Glyoxylate and dicarboxylate metabolism
BT_1207	bth00630	KEGG_Pathway	Glyoxylate and dicarboxylate metabolism
BT_1381	bth00630	KEGG_Pathway	Glyoxylate and dicarboxylate metabolism
BT_1437	bth00630	KEGG_Pathway	Glyoxylate and dicarboxylate metabolism
BT_1450	bth00630	KEGG_Pathway	Glyoxylate and dicarboxylate metabolism
BT_1685	bth00630	KEGG_Pathway	Glyoxylate and dicarboxylate metabolism
BT_1917	bth00630	KEGG_Pathway	Glyoxylate and dicarboxylate metabolism
BT_1971	bth00630	KEGG_Pathway	Glyoxylate and dicarboxylate metabolism
BT_2070	bth00630	KEGG_Pathway	Glyoxylate and dicarboxylate metabolism
BT_2072	bth00630	KEGG_Pathway	Glyoxylate and dicarboxylate metabolism
BT_2090	bth00630	KEGG_Pathway	Glyoxylate and dicarboxylate metabolism
BT_2091	bth00630	KEGG_Pathway	Glyoxylate and dicarboxylate metabolism
BT_2510	bth00630	KEGG_Pathway	Glyoxylate and dicarboxylate metabolism
BT_2519	bth00630	KEGG_Pathway	Glyoxylate and dicarboxylate metabolism
BT_3186	bth00630	KEGG_Pathway	Glyoxylate and dicarboxylate metabolism
BT_3755	bth00630	KEGG_Pathway	Glyoxylate and dicarboxylate metabolism
BT_3767	bth00630	KEGG_Pathway	Glyoxylate and dicarboxylate metabolism
BT_3911	bth00630	KEGG_Pathway	Glyoxylate and dicarboxylate metabolism
BT_4184	bth00630	KEGG_Pathway	Glyoxylate and dicarboxylate metabolism
BT_4315	bth00630	KEGG_Pathway	Glyoxylate and dicarboxylate metabolism
BT_4339	bth00630	KEGG_Pathway	Glyoxylate and dicarboxylate metabolism
BT_4584	bth00630	KEGG_Pathway	Glyoxylate and dicarboxylate metabolism
BT_0309	bth00640	KEGG_Pathway	Propanoate metabolism
BT_0312	bth00640	KEGG_Pathway	Propanoate metabolism
BT_0535	bth00640	KEGG_Pathway	Propanoate metabolism
BT_0787	bth00640	KEGG_Pathway	Propanoate metabolism
BT_0788	bth00640	KEGG_Pathway	Propanoate metabolism
BT_1098	bth00640	KEGG_Pathway	Propanoate metabolism
BT_1449	bth00640	KEGG_Pathway	Propanoate metabolism
BT_1450	bth00640	KEGG_Pathway	Propanoate metabolism
BT_1685	bth00640	KEGG_Pathway	Propanoate metabolism
BT_1915	bth00640	KEGG_Pathway	Propanoate metabolism
BT_1917	bth00640	KEGG_Pathway	Propanoate metabolism
BT_2090	bth00640	KEGG_Pathway	Propanoate metabolism
BT_2091	bth00640	KEGG_Pathway	Propanoate metabolism
BT_2150	bth00640	KEGG_Pathway	Propanoate metabolism
BT_3186	bth00640	KEGG_Pathway	Propanoate metabolism
BT_3692	bth00640	KEGG_Pathway	Propanoate metabolism
BT_3693	bth00640	KEGG_Pathway	Propanoate metabolism
BT_3755	bth00640	KEGG_Pathway	Propanoate metabolism
BT_3767	bth00640	KEGG_Pathway	Propanoate metabolism
BT_4738	bth00640	KEGG_Pathway	Propanoate metabolism
BT_0330	bth00650	KEGG_Pathway	Butanoate metabolism
BT_0331	bth00650	KEGG_Pathway	Butanoate metabolism
BT_1688	bth00650	KEGG_Pathway	Butanoate metabolism
BT_1689	bth00650	KEGG_Pathway	Butanoate metabolism
BT_1696	bth00650	KEGG_Pathway	Butanoate metabolism
BT_1747	bth00650	KEGG_Pathway	Butanoate metabolism
BT_2076	bth00650	KEGG_Pathway	Butanoate metabolism
BT_2077	bth00650	KEGG_Pathway	Butanoate metabolism
BT_2551	bth00650	KEGG_Pathway	Butanoate metabolism
BT_2552	bth00650	KEGG_Pathway	Butanoate metabolism
BT_2570	bth00650	KEGG_Pathway	Butanoate metabolism
BT_2836	bth00650	KEGG_Pathway	Butanoate metabolism
BT_2837	bth00650	KEGG_Pathway	Butanoate metabolism
BT_3053	bth00650	KEGG_Pathway	Butanoate metabolism
BT_3054	bth00650	KEGG_Pathway	Butanoate metabolism
BT_3055	bth00650	KEGG_Pathway	Butanoate metabolism
BT_4415	bth00650	KEGG_Pathway	Butanoate metabolism
BT_4738	bth00650	KEGG_Pathway	Butanoate metabolism
BT_0787	bth00660	KEGG_Pathway	C5-Branched dibasic acid metabolism
BT_0788	bth00660	KEGG_Pathway	C5-Branched dibasic acid metabolism
BT_1857	bth00660	KEGG_Pathway	C5-Branched dibasic acid metabolism
BT_1858	bth00660	KEGG_Pathway	C5-Branched dibasic acid metabolism
BT_1859	bth00660	KEGG_Pathway	C5-Branched dibasic acid metabolism
BT_1860	bth00660	KEGG_Pathway	C5-Branched dibasic acid metabolism
BT_2076	bth00660	KEGG_Pathway	C5-Branched dibasic acid metabolism
BT_2077	bth00660	KEGG_Pathway	C5-Branched dibasic acid metabolism
BT_0180	bth00670	KEGG_Pathway	One carbon pool by folate
BT_0518	bth00670	KEGG_Pathway	One carbon pool by folate
BT_0737	bth00670	KEGG_Pathway	One carbon pool by folate
BT_0738	bth00670	KEGG_Pathway	One carbon pool by folate
BT_1381	bth00670	KEGG_Pathway	One carbon pool by folate
BT_1607	bth00670	KEGG_Pathway	One carbon pool by folate
BT_2047	bth00670	KEGG_Pathway	One carbon pool by folate
BT_2048	bth00670	KEGG_Pathway	One carbon pool by folate
BT_2691	bth00670	KEGG_Pathway	One carbon pool by folate
BT_2693	bth00670	KEGG_Pathway	One carbon pool by folate
BT_2883	bth00670	KEGG_Pathway	One carbon pool by folate
BT_3360	bth00670	KEGG_Pathway	One carbon pool by folate
BT_3812	bth00670	KEGG_Pathway	One carbon pool by folate
BT_3821	bth00670	KEGG_Pathway	One carbon pool by folate
BT_3945	bth00670	KEGG_Pathway	One carbon pool by folate
BT_4258	bth00670	KEGG_Pathway	One carbon pool by folate
BT_4584	bth00670	KEGG_Pathway	One carbon pool by folate
BT_0738	bth00680	KEGG_Pathway	Methane metabolism
BT_0832	bth00680	KEGG_Pathway	Methane metabolism
BT_1102	bth00680	KEGG_Pathway	Methane metabolism
BT_1105	bth00680	KEGG_Pathway	Methane metabolism
BT_1106	bth00680	KEGG_Pathway	Methane metabolism
BT_1152	bth00680	KEGG_Pathway	Methane metabolism
BT_1153	bth00680	KEGG_Pathway	Methane metabolism
BT_1207	bth00680	KEGG_Pathway	Methane metabolism
BT_1228	bth00680	KEGG_Pathway	Methane metabolism
BT_1659	bth00680	KEGG_Pathway	Methane metabolism
BT_1660	bth00680	KEGG_Pathway	Methane metabolism
BT_1691	bth00680	KEGG_Pathway	Methane metabolism
BT_2062	bth00680	KEGG_Pathway	Methane metabolism
BT_2402	bth00680	KEGG_Pathway	Methane metabolism
BT_2510	bth00680	KEGG_Pathway	Methane metabolism
BT_3356	bth00680	KEGG_Pathway	Methane metabolism
BT_3419	bth00680	KEGG_Pathway	Methane metabolism
BT_3692	bth00680	KEGG_Pathway	Methane metabolism
BT_3693	bth00680	KEGG_Pathway	Methane metabolism
BT_3755	bth00680	KEGG_Pathway	Methane metabolism
BT_3911	bth00680	KEGG_Pathway	Methane metabolism
BT_4572	bth00680	KEGG_Pathway	Methane metabolism
BT_0647	bth00730	KEGG_Pathway	Thiamine metabolism
BT_0649	bth00730	KEGG_Pathway	Thiamine metabolism
BT_0650	bth00730	KEGG_Pathway	Thiamine metabolism
BT_0651	bth00730	KEGG_Pathway	Thiamine metabolism
BT_0652	bth00730	KEGG_Pathway	Thiamine metabolism
BT_0790	bth00730	KEGG_Pathway	Thiamine metabolism
BT_1190	bth00730	KEGG_Pathway	Thiamine metabolism
BT_1403	bth00730	KEGG_Pathway	Thiamine metabolism
BT_1836	bth00730	KEGG_Pathway	Thiamine metabolism
BT_1882	bth00730	KEGG_Pathway	Thiamine metabolism
BT_2250	bth00730	KEGG_Pathway	Thiamine metabolism
BT_2397	bth00730	KEGG_Pathway	Thiamine metabolism
BT_3146	bth00730	KEGG_Pathway	Thiamine metabolism
BT_3708	bth00730	KEGG_Pathway	Thiamine metabolism
BT_4099	bth00730	KEGG_Pathway	Thiamine metabolism
BT_4387	bth00730	KEGG_Pathway	Thiamine metabolism
BT_0970	bth00740	KEGG_Pathway	Riboflavin metabolism
BT_1317	bth00740	KEGG_Pathway	Riboflavin metabolism
BT_2416	bth00740	KEGG_Pathway	Riboflavin metabolism
BT_2543	bth00740	KEGG_Pathway	Riboflavin metabolism
BT_3728	bth00740	KEGG_Pathway	Riboflavin metabolism
BT_4253	bth00740	KEGG_Pathway	Riboflavin metabolism
BT_1153	bth00750	KEGG_Pathway	Vitamin B6 metabolism
BT_1577	bth00750	KEGG_Pathway	Vitamin B6 metabolism
BT_2401	bth00750	KEGG_Pathway	Vitamin B6 metabolism
BT_3361	bth00750	KEGG_Pathway	Vitamin B6 metabolism
BT_3918	bth00750	KEGG_Pathway	Vitamin B6 metabolism
BT_4458	bth00750	KEGG_Pathway	Vitamin B6 metabolism
BT_0205	bth00760	KEGG_Pathway	Nicotinate and nicotinamide metabolism
BT_0917	bth00760	KEGG_Pathway	Nicotinate and nicotinamide metabolism
BT_1544	bth00760	KEGG_Pathway	Nicotinate and nicotinamide metabolism
BT_1560	bth00760	KEGG_Pathway	Nicotinate and nicotinamide metabolism
BT_1881	bth00760	KEGG_Pathway	Nicotinate and nicotinamide metabolism
BT_1913	bth00760	KEGG_Pathway	Nicotinate and nicotinamide metabolism
BT_2011	bth00760	KEGG_Pathway	Nicotinate and nicotinamide metabolism
BT_2440	bth00760	KEGG_Pathway	Nicotinate and nicotinamide metabolism
BT_2975	bth00760	KEGG_Pathway	Nicotinate and nicotinamide metabolism
BT_3164	bth00760	KEGG_Pathway	Nicotinate and nicotinamide metabolism
BT_3184	bth00760	KEGG_Pathway	Nicotinate and nicotinamide metabolism
BT_3917	bth00760	KEGG_Pathway	Nicotinate and nicotinamide metabolism
BT_4003	bth00760	KEGG_Pathway	Nicotinate and nicotinamide metabolism
BT_0698	bth00770	KEGG_Pathway	Pantothenate and CoA biosynthesis
BT_1362	bth00770	KEGG_Pathway	Pantothenate and CoA biosynthesis
BT_2074	bth00770	KEGG_Pathway	Pantothenate and CoA biosynthesis
BT_2076	bth00770	KEGG_Pathway	Pantothenate and CoA biosynthesis
BT_2077	bth00770	KEGG_Pathway	Pantothenate and CoA biosynthesis
BT_2078	bth00770	KEGG_Pathway	Pantothenate and CoA biosynthesis
BT_3034	bth00770	KEGG_Pathway	Pantothenate and CoA biosynthesis
BT_3117	bth00770	KEGG_Pathway	Pantothenate and CoA biosynthesis
BT_3892	bth00770	KEGG_Pathway	Pantothenate and CoA biosynthesis
BT_4308	bth00770	KEGG_Pathway	Pantothenate and CoA biosynthesis
BT_4309	bth00770	KEGG_Pathway	Pantothenate and CoA biosynthesis
BT_4366	bth00770	KEGG_Pathway	Pantothenate and CoA biosynthesis
BT_4594	bth00770	KEGG_Pathway	Pantothenate and CoA biosynthesis
BT_0870	bth00780	KEGG_Pathway	Biotin metabolism
BT_1442	bth00780	KEGG_Pathway	Biotin metabolism
BT_1443	bth00780	KEGG_Pathway	Biotin metabolism
BT_1444	bth00780	KEGG_Pathway	Biotin metabolism
BT_1445	bth00780	KEGG_Pathway	Biotin metabolism
BT_1446	bth00780	KEGG_Pathway	Biotin metabolism
BT_1835	bth00780	KEGG_Pathway	Biotin metabolism
BT_2238	bth00780	KEGG_Pathway	Biotin metabolism
BT_3358	bth00780	KEGG_Pathway	Biotin metabolism
BT_3771	bth00780	KEGG_Pathway	Biotin metabolism
BT_4188	bth00780	KEGG_Pathway	Biotin metabolism
BT_0310	bth00785	KEGG_Pathway	Lipoic acid metabolism
BT_1089	bth00785	KEGG_Pathway	Lipoic acid metabolism
BT_4192	bth00785	KEGG_Pathway	Lipoic acid metabolism
BT_0744	bth00790	KEGG_Pathway	Folate biosynthesis
BT_0767	bth00790	KEGG_Pathway	Folate biosynthesis
BT_0768	bth00790	KEGG_Pathway	Folate biosynthesis
BT_1335	bth00790	KEGG_Pathway	Folate biosynthesis
BT_1410	bth00790	KEGG_Pathway	Folate biosynthesis
BT_1564	bth00790	KEGG_Pathway	Folate biosynthesis
BT_1566	bth00790	KEGG_Pathway	Folate biosynthesis
BT_2048	bth00790	KEGG_Pathway	Folate biosynthesis
BT_2149	bth00790	KEGG_Pathway	Folate biosynthesis
BT_2416	bth00790	KEGG_Pathway	Folate biosynthesis
BT_3216	bth00790	KEGG_Pathway	Folate biosynthesis
BT_3646	bth00790	KEGG_Pathway	Folate biosynthesis
BT_3708	bth00790	KEGG_Pathway	Folate biosynthesis
BT_3931	bth00790	KEGG_Pathway	Folate biosynthesis
BT_4453	bth00790	KEGG_Pathway	Folate biosynthesis
BT_4454	bth00790	KEGG_Pathway	Folate biosynthesis
BT_0343	bth00860	KEGG_Pathway	Porphyrin metabolism
BT_0494	bth00860	KEGG_Pathway	Porphyrin metabolism
BT_0495	bth00860	KEGG_Pathway	Porphyrin metabolism
BT_2748	bth00860	KEGG_Pathway	Porphyrin metabolism
BT_2760	bth00860	KEGG_Pathway	Porphyrin metabolism
BT_3226	bth00860	KEGG_Pathway	Porphyrin metabolism
BT_3823	bth00860	KEGG_Pathway	Porphyrin metabolism
BT_0624	bth00900	KEGG_Pathway	Terpenoid backbone biosynthesis
BT_1403	bth00900	KEGG_Pathway	Terpenoid backbone biosynthesis
BT_2002	bth00900	KEGG_Pathway	Terpenoid backbone biosynthesis
BT_2058	bth00900	KEGG_Pathway	Terpenoid backbone biosynthesis
BT_2061	bth00900	KEGG_Pathway	Terpenoid backbone biosynthesis
BT_2517	bth00900	KEGG_Pathway	Terpenoid backbone biosynthesis
BT_2881	bth00900	KEGG_Pathway	Terpenoid backbone biosynthesis
BT_3261	bth00900	KEGG_Pathway	Terpenoid backbone biosynthesis
BT_3726	bth00900	KEGG_Pathway	Terpenoid backbone biosynthesis
BT_3884	bth00900	KEGG_Pathway	Terpenoid backbone biosynthesis
BT_3923	bth00900	KEGG_Pathway	Terpenoid backbone biosynthesis
BT_4099	bth00900	KEGG_Pathway	Terpenoid backbone biosynthesis
BT_0543	bth00910	KEGG_Pathway	Nitrogen metabolism
BT_0552	bth00910	KEGG_Pathway	Nitrogen metabolism
BT_0553	bth00910	KEGG_Pathway	Nitrogen metabolism
BT_0687	bth00910	KEGG_Pathway	Nitrogen metabolism
BT_0785	bth00910	KEGG_Pathway	Nitrogen metabolism
BT_1417	bth00910	KEGG_Pathway	Nitrogen metabolism
BT_1418	bth00910	KEGG_Pathway	Nitrogen metabolism
BT_1681	bth00910	KEGG_Pathway	Nitrogen metabolism
BT_1886	bth00910	KEGG_Pathway	Nitrogen metabolism
BT_1970	bth00910	KEGG_Pathway	Nitrogen metabolism
BT_1973	bth00910	KEGG_Pathway	Nitrogen metabolism
BT_4310	bth00910	KEGG_Pathway	Nitrogen metabolism
BT_4339	bth00910	KEGG_Pathway	Nitrogen metabolism
BT_0411	bth00920	KEGG_Pathway	Sulfur metabolism
BT_0413	bth00920	KEGG_Pathway	Sulfur metabolism
BT_0414	bth00920	KEGG_Pathway	Sulfur metabolism
BT_0415	bth00920	KEGG_Pathway	Sulfur metabolism
BT_0515	bth00920	KEGG_Pathway	Sulfur metabolism
BT_0607	bth00920	KEGG_Pathway	Sulfur metabolism
BT_1852	bth00920	KEGG_Pathway	Sulfur metabolism
BT_2413	bth00920	KEGG_Pathway	Sulfur metabolism
BT_2875	bth00920	KEGG_Pathway	Sulfur metabolism
BT_3080	bth00920	KEGG_Pathway	Sulfur metabolism
BT_3256	bth00920	KEGG_Pathway	Sulfur metabolism
BT_3948	bth00920	KEGG_Pathway	Sulfur metabolism
BT_0422	bth00970	KEGG_Pathway	Aminoacyl-tRNA biosynthesis
BT_0626	bth00970	KEGG_Pathway	Aminoacyl-tRNA biosynthesis
BT_0806	bth00970	KEGG_Pathway	Aminoacyl-tRNA biosynthesis
BT_0872	bth00970	KEGG_Pathway	Aminoacyl-tRNA biosynthesis
BT_0929	bth00970	KEGG_Pathway	Aminoacyl-tRNA biosynthesis
BT_1325	bth00970	KEGG_Pathway	Aminoacyl-tRNA biosynthesis
BT_1669	bth00970	KEGG_Pathway	Aminoacyl-tRNA biosynthesis
BT_1840	bth00970	KEGG_Pathway	Aminoacyl-tRNA biosynthesis
BT_2122	bth00970	KEGG_Pathway	Aminoacyl-tRNA biosynthesis
BT_2748	bth00970	KEGG_Pathway	Aminoacyl-tRNA biosynthesis
BT_2829	bth00970	KEGG_Pathway	Aminoacyl-tRNA biosynthesis
BT_2933	bth00970	KEGG_Pathway	Aminoacyl-tRNA biosynthesis
BT_3126	bth00970	KEGG_Pathway	Aminoacyl-tRNA biosynthesis
BT_3230	bth00970	KEGG_Pathway	Aminoacyl-tRNA biosynthesis
BT_3351	bth00970	KEGG_Pathway	Aminoacyl-tRNA biosynthesis
BT_3611	bth00970	KEGG_Pathway	Aminoacyl-tRNA biosynthesis
BT_3864	bth00970	KEGG_Pathway	Aminoacyl-tRNA biosynthesis
BT_3873	bth00970	KEGG_Pathway	Aminoacyl-tRNA biosynthesis
BT_3945	bth00970	KEGG_Pathway	Aminoacyl-tRNA biosynthesis
BT_3995	bth00970	KEGG_Pathway	Aminoacyl-tRNA biosynthesis
BT_4312	bth00970	KEGG_Pathway	Aminoacyl-tRNA biosynthesis
BT_4353	bth00970	KEGG_Pathway	Aminoacyl-tRNA biosynthesis
BT_t01	bth00970	KEGG_Pathway	Aminoacyl-tRNA biosynthesis
BT_t02	bth00970	KEGG_Pathway	Aminoacyl-tRNA biosynthesis
BT_t03	bth00970	KEGG_Pathway	Aminoacyl-tRNA biosynthesis
BT_t04	bth00970	KEGG_Pathway	Aminoacyl-tRNA biosynthesis
BT_t05	bth00970	KEGG_Pathway	Aminoacyl-tRNA biosynthesis
BT_t06	bth00970	KEGG_Pathway	Aminoacyl-tRNA biosynthesis
BT_t07	bth00970	KEGG_Pathway	Aminoacyl-tRNA biosynthesis
BT_t08	bth00970	KEGG_Pathway	Aminoacyl-tRNA biosynthesis
BT_t09	bth00970	KEGG_Pathway	Aminoacyl-tRNA biosynthesis
BT_t10	bth00970	KEGG_Pathway	Aminoacyl-tRNA biosynthesis
BT_t11	bth00970	KEGG_Pathway	Aminoacyl-tRNA biosynthesis
BT_t12	bth00970	KEGG_Pathway	Aminoacyl-tRNA biosynthesis
BT_t13	bth00970	KEGG_Pathway	Aminoacyl-tRNA biosynthesis
BT_t14	bth00970	KEGG_Pathway	Aminoacyl-tRNA biosynthesis
BT_t15	bth00970	KEGG_Pathway	Aminoacyl-tRNA biosynthesis
BT_t16	bth00970	KEGG_Pathway	Aminoacyl-tRNA biosynthesis
BT_t18	bth00970	KEGG_Pathway	Aminoacyl-tRNA biosynthesis
BT_t19	bth00970	KEGG_Pathway	Aminoacyl-tRNA biosynthesis
BT_t20	bth00970	KEGG_Pathway	Aminoacyl-tRNA biosynthesis
BT_t21	bth00970	KEGG_Pathway	Aminoacyl-tRNA biosynthesis
BT_t22	bth00970	KEGG_Pathway	Aminoacyl-tRNA biosynthesis
BT_t23	bth00970	KEGG_Pathway	Aminoacyl-tRNA biosynthesis
BT_t24	bth00970	KEGG_Pathway	Aminoacyl-tRNA biosynthesis
BT_t25	bth00970	KEGG_Pathway	Aminoacyl-tRNA biosynthesis
BT_t26	bth00970	KEGG_Pathway	Aminoacyl-tRNA biosynthesis
BT_t27	bth00970	KEGG_Pathway	Aminoacyl-tRNA biosynthesis
BT_t28	bth00970	KEGG_Pathway	Aminoacyl-tRNA biosynthesis
BT_t29	bth00970	KEGG_Pathway	Aminoacyl-tRNA biosynthesis
BT_t30	bth00970	KEGG_Pathway	Aminoacyl-tRNA biosynthesis
BT_t31	bth00970	KEGG_Pathway	Aminoacyl-tRNA biosynthesis
BT_t32	bth00970	KEGG_Pathway	Aminoacyl-tRNA biosynthesis
BT_t33	bth00970	KEGG_Pathway	Aminoacyl-tRNA biosynthesis
BT_t34	bth00970	KEGG_Pathway	Aminoacyl-tRNA biosynthesis
BT_t35	bth00970	KEGG_Pathway	Aminoacyl-tRNA biosynthesis
BT_t36	bth00970	KEGG_Pathway	Aminoacyl-tRNA biosynthesis
BT_t37	bth00970	KEGG_Pathway	Aminoacyl-tRNA biosynthesis
BT_t38	bth00970	KEGG_Pathway	Aminoacyl-tRNA biosynthesis
BT_t39	bth00970	KEGG_Pathway	Aminoacyl-tRNA biosynthesis
BT_t40	bth00970	KEGG_Pathway	Aminoacyl-tRNA biosynthesis
BT_t41	bth00970	KEGG_Pathway	Aminoacyl-tRNA biosynthesis
BT_t42	bth00970	KEGG_Pathway	Aminoacyl-tRNA biosynthesis
BT_t43	bth00970	KEGG_Pathway	Aminoacyl-tRNA biosynthesis
BT_t44	bth00970	KEGG_Pathway	Aminoacyl-tRNA biosynthesis
BT_t45	bth00970	KEGG_Pathway	Aminoacyl-tRNA biosynthesis
BT_t46	bth00970	KEGG_Pathway	Aminoacyl-tRNA biosynthesis
BT_t47	bth00970	KEGG_Pathway	Aminoacyl-tRNA biosynthesis
BT_t48	bth00970	KEGG_Pathway	Aminoacyl-tRNA biosynthesis
BT_t49	bth00970	KEGG_Pathway	Aminoacyl-tRNA biosynthesis
BT_t50	bth00970	KEGG_Pathway	Aminoacyl-tRNA biosynthesis
BT_t51	bth00970	KEGG_Pathway	Aminoacyl-tRNA biosynthesis
BT_t52	bth00970	KEGG_Pathway	Aminoacyl-tRNA biosynthesis
BT_t53	bth00970	KEGG_Pathway	Aminoacyl-tRNA biosynthesis
BT_t54	bth00970	KEGG_Pathway	Aminoacyl-tRNA biosynthesis
BT_t55	bth00970	KEGG_Pathway	Aminoacyl-tRNA biosynthesis
BT_t56	bth00970	KEGG_Pathway	Aminoacyl-tRNA biosynthesis
BT_t57	bth00970	KEGG_Pathway	Aminoacyl-tRNA biosynthesis
BT_t58	bth00970	KEGG_Pathway	Aminoacyl-tRNA biosynthesis
BT_t59	bth00970	KEGG_Pathway	Aminoacyl-tRNA biosynthesis
BT_t60	bth00970	KEGG_Pathway	Aminoacyl-tRNA biosynthesis
BT_t61	bth00970	KEGG_Pathway	Aminoacyl-tRNA biosynthesis
BT_t62	bth00970	KEGG_Pathway	Aminoacyl-tRNA biosynthesis
BT_t63	bth00970	KEGG_Pathway	Aminoacyl-tRNA biosynthesis
BT_t64	bth00970	KEGG_Pathway	Aminoacyl-tRNA biosynthesis
BT_t65	bth00970	KEGG_Pathway	Aminoacyl-tRNA biosynthesis
BT_t66	bth00970	KEGG_Pathway	Aminoacyl-tRNA biosynthesis
BT_t67	bth00970	KEGG_Pathway	Aminoacyl-tRNA biosynthesis
BT_t68	bth00970	KEGG_Pathway	Aminoacyl-tRNA biosynthesis
BT_t69	bth00970	KEGG_Pathway	Aminoacyl-tRNA biosynthesis
BT_t70	bth00970	KEGG_Pathway	Aminoacyl-tRNA biosynthesis
BT_t71	bth00970	KEGG_Pathway	Aminoacyl-tRNA biosynthesis
BT_1719	bth00998	KEGG_Pathway	Biosynthesis of various antibiotics; Including: Kanosamine biosynthesis, Aurachin biosynthesis, Bacilysin biosynthesis, Puromycin biosynthesis, Dapdiamides biosynthesis, Fosfomycin biosynthesis, Cremeomycin biosynthesis, Pentalenolactone biosynthesis, Terpentecin biosynthesis, Roseoflavin biosynthesis, Cycloserine biosynthesis
BT_1720	bth00998	KEGG_Pathway	Biosynthesis of various antibiotics; Including: Kanosamine biosynthesis, Aurachin biosynthesis, Bacilysin biosynthesis, Puromycin biosynthesis, Dapdiamides biosynthesis, Fosfomycin biosynthesis, Cremeomycin biosynthesis, Pentalenolactone biosynthesis, Terpentecin biosynthesis, Roseoflavin biosynthesis, Cycloserine biosynthesis
BT_3359	bth00998	KEGG_Pathway	Biosynthesis of various antibiotics; Including: Kanosamine biosynthesis, Aurachin biosynthesis, Bacilysin biosynthesis, Puromycin biosynthesis, Dapdiamides biosynthesis, Fosfomycin biosynthesis, Cremeomycin biosynthesis, Pentalenolactone biosynthesis, Terpentecin biosynthesis, Roseoflavin biosynthesis, Cycloserine biosynthesis
BT_1778	bth00999	KEGG_Pathway	Biosynthesis of various plant secondary metabolites; Including: Crocin biosynthesis, Cannabidiol biosynthesis, Mugineic acid biosynthesis, Pentagalloylglucose biosynthesis, Benzoxazinoid biosynthesis, Gramine biosynthesis, Coumarin biosynthesis, Furanocoumarin biosynthesis, Hordatine biosynthesis, Podophyllotoxin biosynthesis
BT_1780	bth00999	KEGG_Pathway	Biosynthesis of various plant secondary metabolites; Including: Crocin biosynthesis, Cannabidiol biosynthesis, Mugineic acid biosynthesis, Pentagalloylglucose biosynthesis, Benzoxazinoid biosynthesis, Gramine biosynthesis, Coumarin biosynthesis, Furanocoumarin biosynthesis, Hordatine biosynthesis, Podophyllotoxin biosynthesis
BT_1872	bth00999	KEGG_Pathway	Biosynthesis of various plant secondary metabolites; Including: Crocin biosynthesis, Cannabidiol biosynthesis, Mugineic acid biosynthesis, Pentagalloylglucose biosynthesis, Benzoxazinoid biosynthesis, Gramine biosynthesis, Coumarin biosynthesis, Furanocoumarin biosynthesis, Hordatine biosynthesis, Podophyllotoxin biosynthesis
BT_2854	bth00999	KEGG_Pathway	Biosynthesis of various plant secondary metabolites; Including: Crocin biosynthesis, Cannabidiol biosynthesis, Mugineic acid biosynthesis, Pentagalloylglucose biosynthesis, Benzoxazinoid biosynthesis, Gramine biosynthesis, Coumarin biosynthesis, Furanocoumarin biosynthesis, Hordatine biosynthesis, Podophyllotoxin biosynthesis
BT_3009	bth00999	KEGG_Pathway	Biosynthesis of various plant secondary metabolites; Including: Crocin biosynthesis, Cannabidiol biosynthesis, Mugineic acid biosynthesis, Pentagalloylglucose biosynthesis, Benzoxazinoid biosynthesis, Gramine biosynthesis, Coumarin biosynthesis, Furanocoumarin biosynthesis, Hordatine biosynthesis, Podophyllotoxin biosynthesis
BT_3219	bth00999	KEGG_Pathway	Biosynthesis of various plant secondary metabolites; Including: Crocin biosynthesis, Cannabidiol biosynthesis, Mugineic acid biosynthesis, Pentagalloylglucose biosynthesis, Benzoxazinoid biosynthesis, Gramine biosynthesis, Coumarin biosynthesis, Furanocoumarin biosynthesis, Hordatine biosynthesis, Podophyllotoxin biosynthesis
BT_3300	bth00999	KEGG_Pathway	Biosynthesis of various plant secondary metabolites; Including: Crocin biosynthesis, Cannabidiol biosynthesis, Mugineic acid biosynthesis, Pentagalloylglucose biosynthesis, Benzoxazinoid biosynthesis, Gramine biosynthesis, Coumarin biosynthesis, Furanocoumarin biosynthesis, Hordatine biosynthesis, Podophyllotoxin biosynthesis
BT_3314	bth00999	KEGG_Pathway	Biosynthesis of various plant secondary metabolites; Including: Crocin biosynthesis, Cannabidiol biosynthesis, Mugineic acid biosynthesis, Pentagalloylglucose biosynthesis, Benzoxazinoid biosynthesis, Gramine biosynthesis, Coumarin biosynthesis, Furanocoumarin biosynthesis, Hordatine biosynthesis, Podophyllotoxin biosynthesis
BT_3567	bth00999	KEGG_Pathway	Biosynthesis of various plant secondary metabolites; Including: Crocin biosynthesis, Cannabidiol biosynthesis, Mugineic acid biosynthesis, Pentagalloylglucose biosynthesis, Benzoxazinoid biosynthesis, Gramine biosynthesis, Coumarin biosynthesis, Furanocoumarin biosynthesis, Hordatine biosynthesis, Podophyllotoxin biosynthesis
BT_4714	bth00999	KEGG_Pathway	Biosynthesis of various plant secondary metabolites; Including: Crocin biosynthesis, Cannabidiol biosynthesis, Mugineic acid biosynthesis, Pentagalloylglucose biosynthesis, Benzoxazinoid biosynthesis, Gramine biosynthesis, Coumarin biosynthesis, Furanocoumarin biosynthesis, Hordatine biosynthesis, Podophyllotoxin biosynthesis
BT_0122	bth01100	KEGG_Pathway	Metabolic pathways
BT_0129	bth01100	KEGG_Pathway	Metabolic pathways
BT_0132	bth01100	KEGG_Pathway	Metabolic pathways
BT_0133	bth01100	KEGG_Pathway	Metabolic pathways
BT_0162	bth01100	KEGG_Pathway	Metabolic pathways
BT_0180	bth01100	KEGG_Pathway	Metabolic pathways
BT_0184	bth01100	KEGG_Pathway	Metabolic pathways
BT_0200	bth01100	KEGG_Pathway	Metabolic pathways
BT_0201	bth01100	KEGG_Pathway	Metabolic pathways
BT_0202	bth01100	KEGG_Pathway	Metabolic pathways
BT_0203	bth01100	KEGG_Pathway	Metabolic pathways
BT_0205	bth01100	KEGG_Pathway	Metabolic pathways
BT_0243	bth01100	KEGG_Pathway	Metabolic pathways
BT_0250	bth01100	KEGG_Pathway	Metabolic pathways
BT_0251	bth01100	KEGG_Pathway	Metabolic pathways
BT_0258	bth01100	KEGG_Pathway	Metabolic pathways
BT_0259	bth01100	KEGG_Pathway	Metabolic pathways
BT_0307	bth01100	KEGG_Pathway	Metabolic pathways
BT_0309	bth01100	KEGG_Pathway	Metabolic pathways
BT_0310	bth01100	KEGG_Pathway	Metabolic pathways
BT_0311	bth01100	KEGG_Pathway	Metabolic pathways
BT_0312	bth01100	KEGG_Pathway	Metabolic pathways
BT_0329	bth01100	KEGG_Pathway	Metabolic pathways
BT_0330	bth01100	KEGG_Pathway	Metabolic pathways
BT_0331	bth01100	KEGG_Pathway	Metabolic pathways
BT_0333	bth01100	KEGG_Pathway	Metabolic pathways
BT_0343	bth01100	KEGG_Pathway	Metabolic pathways
BT_0346	bth01100	KEGG_Pathway	Metabolic pathways
BT_0347	bth01100	KEGG_Pathway	Metabolic pathways
BT_0348	bth01100	KEGG_Pathway	Metabolic pathways
BT_0351	bth01100	KEGG_Pathway	Metabolic pathways
BT_0353	bth01100	KEGG_Pathway	Metabolic pathways
BT_0356	bth01100	KEGG_Pathway	Metabolic pathways
BT_0370	bth01100	KEGG_Pathway	Metabolic pathways
BT_0372	bth01100	KEGG_Pathway	Metabolic pathways
BT_0373	bth01100	KEGG_Pathway	Metabolic pathways
BT_0379	bth01100	KEGG_Pathway	Metabolic pathways
BT_0381	bth01100	KEGG_Pathway	Metabolic pathways
BT_0382	bth01100	KEGG_Pathway	Metabolic pathways
BT_0383	bth01100	KEGG_Pathway	Metabolic pathways
BT_0411	bth01100	KEGG_Pathway	Metabolic pathways
BT_0413	bth01100	KEGG_Pathway	Metabolic pathways
BT_0414	bth01100	KEGG_Pathway	Metabolic pathways
BT_0415	bth01100	KEGG_Pathway	Metabolic pathways
BT_0427	bth01100	KEGG_Pathway	Metabolic pathways
BT_0437	bth01100	KEGG_Pathway	Metabolic pathways
BT_0438	bth01100	KEGG_Pathway	Metabolic pathways
BT_0453	bth01100	KEGG_Pathway	Metabolic pathways
BT_0455	bth01100	KEGG_Pathway	Metabolic pathways
BT_0459	bth01100	KEGG_Pathway	Metabolic pathways
BT_0460	bth01100	KEGG_Pathway	Metabolic pathways
BT_0461	bth01100	KEGG_Pathway	Metabolic pathways
BT_0463	bth01100	KEGG_Pathway	Metabolic pathways
BT_0464	bth01100	KEGG_Pathway	Metabolic pathways
BT_0465	bth01100	KEGG_Pathway	Metabolic pathways
BT_0466	bth01100	KEGG_Pathway	Metabolic pathways
BT_0474	bth01100	KEGG_Pathway	Metabolic pathways
BT_0475	bth01100	KEGG_Pathway	Metabolic pathways
BT_0476	bth01100	KEGG_Pathway	Metabolic pathways
BT_0477	bth01100	KEGG_Pathway	Metabolic pathways
BT_0486	bth01100	KEGG_Pathway	Metabolic pathways
BT_0488	bth01100	KEGG_Pathway	Metabolic pathways
BT_0489	bth01100	KEGG_Pathway	Metabolic pathways
BT_0494	bth01100	KEGG_Pathway	Metabolic pathways
BT_0495	bth01100	KEGG_Pathway	Metabolic pathways
BT_0506	bth01100	KEGG_Pathway	Metabolic pathways
BT_0515	bth01100	KEGG_Pathway	Metabolic pathways
BT_0518	bth01100	KEGG_Pathway	Metabolic pathways
BT_0526	bth01100	KEGG_Pathway	Metabolic pathways
BT_0527	bth01100	KEGG_Pathway	Metabolic pathways
BT_0528	bth01100	KEGG_Pathway	Metabolic pathways
BT_0529	bth01100	KEGG_Pathway	Metabolic pathways
BT_0530	bth01100	KEGG_Pathway	Metabolic pathways
BT_0531	bth01100	KEGG_Pathway	Metabolic pathways
BT_0532	bth01100	KEGG_Pathway	Metabolic pathways
BT_0533	bth01100	KEGG_Pathway	Metabolic pathways
BT_0535	bth01100	KEGG_Pathway	Metabolic pathways
BT_0540	bth01100	KEGG_Pathway	Metabolic pathways
BT_0543	bth01100	KEGG_Pathway	Metabolic pathways
BT_0547	bth01100	KEGG_Pathway	Metabolic pathways
BT_0548	bth01100	KEGG_Pathway	Metabolic pathways
BT_0551	bth01100	KEGG_Pathway	Metabolic pathways
BT_0552	bth01100	KEGG_Pathway	Metabolic pathways
BT_0553	bth01100	KEGG_Pathway	Metabolic pathways
BT_0554	bth01100	KEGG_Pathway	Metabolic pathways
BT_0555	bth01100	KEGG_Pathway	Metabolic pathways
BT_0556	bth01100	KEGG_Pathway	Metabolic pathways
BT_0557	bth01100	KEGG_Pathway	Metabolic pathways
BT_0558	bth01100	KEGG_Pathway	Metabolic pathways
BT_0571	bth01100	KEGG_Pathway	Metabolic pathways
BT_0590	bth01100	KEGG_Pathway	Metabolic pathways
BT_0599	bth01100	KEGG_Pathway	Metabolic pathways
BT_0601	bth01100	KEGG_Pathway	Metabolic pathways
BT_0602	bth01100	KEGG_Pathway	Metabolic pathways
BT_0607	bth01100	KEGG_Pathway	Metabolic pathways
BT_0623	bth01100	KEGG_Pathway	Metabolic pathways
BT_0624	bth01100	KEGG_Pathway	Metabolic pathways
BT_0644	bth01100	KEGG_Pathway	Metabolic pathways
BT_0647	bth01100	KEGG_Pathway	Metabolic pathways
BT_0649	bth01100	KEGG_Pathway	Metabolic pathways
BT_0650	bth01100	KEGG_Pathway	Metabolic pathways
BT_0651	bth01100	KEGG_Pathway	Metabolic pathways
BT_0652	bth01100	KEGG_Pathway	Metabolic pathways
BT_0674	bth01100	KEGG_Pathway	Metabolic pathways
BT_0675	bth01100	KEGG_Pathway	Metabolic pathways
BT_0676	bth01100	KEGG_Pathway	Metabolic pathways
BT_0683	bth01100	KEGG_Pathway	Metabolic pathways
BT_0684	bth01100	KEGG_Pathway	Metabolic pathways
BT_0687	bth01100	KEGG_Pathway	Metabolic pathways
BT_0698	bth01100	KEGG_Pathway	Metabolic pathways
BT_0700	bth01100	KEGG_Pathway	Metabolic pathways
BT_0704	bth01100	KEGG_Pathway	Metabolic pathways
BT_0711	bth01100	KEGG_Pathway	Metabolic pathways
BT_0712	bth01100	KEGG_Pathway	Metabolic pathways
BT_0714	bth01100	KEGG_Pathway	Metabolic pathways
BT_0715	bth01100	KEGG_Pathway	Metabolic pathways
BT_0716	bth01100	KEGG_Pathway	Metabolic pathways
BT_0717	bth01100	KEGG_Pathway	Metabolic pathways
BT_0718	bth01100	KEGG_Pathway	Metabolic pathways
BT_0719	bth01100	KEGG_Pathway	Metabolic pathways
BT_0725	bth01100	KEGG_Pathway	Metabolic pathways
BT_0735	bth01100	KEGG_Pathway	Metabolic pathways
BT_0737	bth01100	KEGG_Pathway	Metabolic pathways
BT_0738	bth01100	KEGG_Pathway	Metabolic pathways
BT_0741	bth01100	KEGG_Pathway	Metabolic pathways
BT_0742	bth01100	KEGG_Pathway	Metabolic pathways
BT_0743	bth01100	KEGG_Pathway	Metabolic pathways
BT_0744	bth01100	KEGG_Pathway	Metabolic pathways
BT_0745	bth01100	KEGG_Pathway	Metabolic pathways
BT_0748	bth01100	KEGG_Pathway	Metabolic pathways
BT_0757	bth01100	KEGG_Pathway	Metabolic pathways
BT_0771	bth01100	KEGG_Pathway	Metabolic pathways
BT_0785	bth01100	KEGG_Pathway	Metabolic pathways
BT_0787	bth01100	KEGG_Pathway	Metabolic pathways
BT_0788	bth01100	KEGG_Pathway	Metabolic pathways
BT_0789	bth01100	KEGG_Pathway	Metabolic pathways
BT_0790	bth01100	KEGG_Pathway	Metabolic pathways
BT_0792	bth01100	KEGG_Pathway	Metabolic pathways
BT_0793	bth01100	KEGG_Pathway	Metabolic pathways
BT_0823	bth01100	KEGG_Pathway	Metabolic pathways
BT_0825	bth01100	KEGG_Pathway	Metabolic pathways
BT_0828	bth01100	KEGG_Pathway	Metabolic pathways
BT_0829	bth01100	KEGG_Pathway	Metabolic pathways
BT_0832	bth01100	KEGG_Pathway	Metabolic pathways
BT_0870	bth01100	KEGG_Pathway	Metabolic pathways
BT_0875	bth01100	KEGG_Pathway	Metabolic pathways
BT_0888	bth01100	KEGG_Pathway	Metabolic pathways
BT_0891	bth01100	KEGG_Pathway	Metabolic pathways
BT_0892	bth01100	KEGG_Pathway	Metabolic pathways
BT_0895	bth01100	KEGG_Pathway	Metabolic pathways
BT_0917	bth01100	KEGG_Pathway	Metabolic pathways
BT_0943	bth01100	KEGG_Pathway	Metabolic pathways
BT_0970	bth01100	KEGG_Pathway	Metabolic pathways
BT_0983	bth01100	KEGG_Pathway	Metabolic pathways
BT_0993	bth01100	KEGG_Pathway	Metabolic pathways
BT_1009	bth01100	KEGG_Pathway	Metabolic pathways
BT_1051	bth01100	KEGG_Pathway	Metabolic pathways
BT_1059	bth01100	KEGG_Pathway	Metabolic pathways
BT_1079	bth01100	KEGG_Pathway	Metabolic pathways
BT_1089	bth01100	KEGG_Pathway	Metabolic pathways
BT_1098	bth01100	KEGG_Pathway	Metabolic pathways
BT_1100	bth01100	KEGG_Pathway	Metabolic pathways
BT_1102	bth01100	KEGG_Pathway	Metabolic pathways
BT_1105	bth01100	KEGG_Pathway	Metabolic pathways
BT_1106	bth01100	KEGG_Pathway	Metabolic pathways
BT_1146	bth01100	KEGG_Pathway	Metabolic pathways
BT_1147	bth01100	KEGG_Pathway	Metabolic pathways
BT_1152	bth01100	KEGG_Pathway	Metabolic pathways
BT_1153	bth01100	KEGG_Pathway	Metabolic pathways
BT_1190	bth01100	KEGG_Pathway	Metabolic pathways
BT_1195	bth01100	KEGG_Pathway	Metabolic pathways
BT_1196	bth01100	KEGG_Pathway	Metabolic pathways
BT_1202	bth01100	KEGG_Pathway	Metabolic pathways
BT_1203	bth01100	KEGG_Pathway	Metabolic pathways
BT_1207	bth01100	KEGG_Pathway	Metabolic pathways
BT_1220	bth01100	KEGG_Pathway	Metabolic pathways
BT_1221	bth01100	KEGG_Pathway	Metabolic pathways
BT_1222	bth01100	KEGG_Pathway	Metabolic pathways
BT_1224	bth01100	KEGG_Pathway	Metabolic pathways
BT_1225	bth01100	KEGG_Pathway	Metabolic pathways
BT_1226	bth01100	KEGG_Pathway	Metabolic pathways
BT_1228	bth01100	KEGG_Pathway	Metabolic pathways
BT_1236	bth01100	KEGG_Pathway	Metabolic pathways
BT_1273	bth01100	KEGG_Pathway	Metabolic pathways
BT_1275	bth01100	KEGG_Pathway	Metabolic pathways
BT_1293	bth01100	KEGG_Pathway	Metabolic pathways
BT_1295	bth01100	KEGG_Pathway	Metabolic pathways
BT_1296	bth01100	KEGG_Pathway	Metabolic pathways
BT_1297	bth01100	KEGG_Pathway	Metabolic pathways
BT_1298	bth01100	KEGG_Pathway	Metabolic pathways
BT_1299	bth01100	KEGG_Pathway	Metabolic pathways
BT_1301	bth01100	KEGG_Pathway	Metabolic pathways
BT_1317	bth01100	KEGG_Pathway	Metabolic pathways
BT_1325	bth01100	KEGG_Pathway	Metabolic pathways
BT_1333	bth01100	KEGG_Pathway	Metabolic pathways
BT_1335	bth01100	KEGG_Pathway	Metabolic pathways
BT_1338	bth01100	KEGG_Pathway	Metabolic pathways
BT_1341	bth01100	KEGG_Pathway	Metabolic pathways
BT_1342	bth01100	KEGG_Pathway	Metabolic pathways
BT_1349	bth01100	KEGG_Pathway	Metabolic pathways
BT_1350	bth01100	KEGG_Pathway	Metabolic pathways
BT_1351	bth01100	KEGG_Pathway	Metabolic pathways
BT_1362	bth01100	KEGG_Pathway	Metabolic pathways
BT_1367	bth01100	KEGG_Pathway	Metabolic pathways
BT_1368	bth01100	KEGG_Pathway	Metabolic pathways
BT_1371	bth01100	KEGG_Pathway	Metabolic pathways
BT_1374	bth01100	KEGG_Pathway	Metabolic pathways
BT_1375	bth01100	KEGG_Pathway	Metabolic pathways
BT_1377	bth01100	KEGG_Pathway	Metabolic pathways
BT_1378	bth01100	KEGG_Pathway	Metabolic pathways
BT_1379	bth01100	KEGG_Pathway	Metabolic pathways
BT_1380	bth01100	KEGG_Pathway	Metabolic pathways
BT_1381	bth01100	KEGG_Pathway	Metabolic pathways
BT_1393	bth01100	KEGG_Pathway	Metabolic pathways
BT_1398	bth01100	KEGG_Pathway	Metabolic pathways
BT_1403	bth01100	KEGG_Pathway	Metabolic pathways
BT_1417	bth01100	KEGG_Pathway	Metabolic pathways
BT_1418	bth01100	KEGG_Pathway	Metabolic pathways
BT_1432	bth01100	KEGG_Pathway	Metabolic pathways
BT_1437	bth01100	KEGG_Pathway	Metabolic pathways
BT_1442	bth01100	KEGG_Pathway	Metabolic pathways
BT_1443	bth01100	KEGG_Pathway	Metabolic pathways
BT_1444	bth01100	KEGG_Pathway	Metabolic pathways
BT_1445	bth01100	KEGG_Pathway	Metabolic pathways
BT_1446	bth01100	KEGG_Pathway	Metabolic pathways
BT_1449	bth01100	KEGG_Pathway	Metabolic pathways
BT_1450	bth01100	KEGG_Pathway	Metabolic pathways
BT_1476	bth01100	KEGG_Pathway	Metabolic pathways
BT_1478	bth01100	KEGG_Pathway	Metabolic pathways
BT_1492	bth01100	KEGG_Pathway	Metabolic pathways
BT_1523	bth01100	KEGG_Pathway	Metabolic pathways
BT_1525	bth01100	KEGG_Pathway	Metabolic pathways
BT_1526	bth01100	KEGG_Pathway	Metabolic pathways
BT_1537	bth01100	KEGG_Pathway	Metabolic pathways
BT_1539	bth01100	KEGG_Pathway	Metabolic pathways
BT_1544	bth01100	KEGG_Pathway	Metabolic pathways
BT_1548	bth01100	KEGG_Pathway	Metabolic pathways
BT_1554	bth01100	KEGG_Pathway	Metabolic pathways
BT_1555	bth01100	KEGG_Pathway	Metabolic pathways
BT_1560	bth01100	KEGG_Pathway	Metabolic pathways
BT_1564	bth01100	KEGG_Pathway	Metabolic pathways
BT_1566	bth01100	KEGG_Pathway	Metabolic pathways
BT_1575	bth01100	KEGG_Pathway	Metabolic pathways
BT_1577	bth01100	KEGG_Pathway	Metabolic pathways
BT_1580	bth01100	KEGG_Pathway	Metabolic pathways
BT_1607	bth01100	KEGG_Pathway	Metabolic pathways
BT_1615	bth01100	KEGG_Pathway	Metabolic pathways
BT_1626	bth01100	KEGG_Pathway	Metabolic pathways
BT_1627	bth01100	KEGG_Pathway	Metabolic pathways
BT_1651	bth01100	KEGG_Pathway	Metabolic pathways
BT_1658	bth01100	KEGG_Pathway	Metabolic pathways
BT_1659	bth01100	KEGG_Pathway	Metabolic pathways
BT_1660	bth01100	KEGG_Pathway	Metabolic pathways
BT_1672	bth01100	KEGG_Pathway	Metabolic pathways
BT_1676	bth01100	KEGG_Pathway	Metabolic pathways
BT_1677	bth01100	KEGG_Pathway	Metabolic pathways
BT_1681	bth01100	KEGG_Pathway	Metabolic pathways
BT_1685	bth01100	KEGG_Pathway	Metabolic pathways
BT_1689	bth01100	KEGG_Pathway	Metabolic pathways
BT_1691	bth01100	KEGG_Pathway	Metabolic pathways
BT_1696	bth01100	KEGG_Pathway	Metabolic pathways
BT_1697	bth01100	KEGG_Pathway	Metabolic pathways
BT_1698	bth01100	KEGG_Pathway	Metabolic pathways
BT_1713	bth01100	KEGG_Pathway	Metabolic pathways
BT_1714	bth01100	KEGG_Pathway	Metabolic pathways
BT_1715	bth01100	KEGG_Pathway	Metabolic pathways
BT_1719	bth01100	KEGG_Pathway	Metabolic pathways
BT_1720	bth01100	KEGG_Pathway	Metabolic pathways
BT_1730	bth01100	KEGG_Pathway	Metabolic pathways
BT_1733	bth01100	KEGG_Pathway	Metabolic pathways
BT_1747	bth01100	KEGG_Pathway	Metabolic pathways
BT_1757	bth01100	KEGG_Pathway	Metabolic pathways
BT_1760	bth01100	KEGG_Pathway	Metabolic pathways
BT_1778	bth01100	KEGG_Pathway	Metabolic pathways
BT_1780	bth01100	KEGG_Pathway	Metabolic pathways
BT_1810	bth01100	KEGG_Pathway	Metabolic pathways
BT_1815	bth01100	KEGG_Pathway	Metabolic pathways
BT_1820	bth01100	KEGG_Pathway	Metabolic pathways
BT_1822	bth01100	KEGG_Pathway	Metabolic pathways
BT_1835	bth01100	KEGG_Pathway	Metabolic pathways
BT_1836	bth01100	KEGG_Pathway	Metabolic pathways
BT_1843	bth01100	KEGG_Pathway	Metabolic pathways
BT_1852	bth01100	KEGG_Pathway	Metabolic pathways
BT_1857	bth01100	KEGG_Pathway	Metabolic pathways
BT_1858	bth01100	KEGG_Pathway	Metabolic pathways
BT_1859	bth01100	KEGG_Pathway	Metabolic pathways
BT_1860	bth01100	KEGG_Pathway	Metabolic pathways
BT_1861	bth01100	KEGG_Pathway	Metabolic pathways
BT_1871	bth01100	KEGG_Pathway	Metabolic pathways
BT_1872	bth01100	KEGG_Pathway	Metabolic pathways
BT_1880	bth01100	KEGG_Pathway	Metabolic pathways
BT_1881	bth01100	KEGG_Pathway	Metabolic pathways
BT_1882	bth01100	KEGG_Pathway	Metabolic pathways
BT_1886	bth01100	KEGG_Pathway	Metabolic pathways
BT_1901	bth01100	KEGG_Pathway	Metabolic pathways
BT_1902	bth01100	KEGG_Pathway	Metabolic pathways
BT_1913	bth01100	KEGG_Pathway	Metabolic pathways
BT_1915	bth01100	KEGG_Pathway	Metabolic pathways
BT_1917	bth01100	KEGG_Pathway	Metabolic pathways
BT_1918	bth01100	KEGG_Pathway	Metabolic pathways
BT_1923	bth01100	KEGG_Pathway	Metabolic pathways
BT_1969	bth01100	KEGG_Pathway	Metabolic pathways
BT_1970	bth01100	KEGG_Pathway	Metabolic pathways
BT_1971	bth01100	KEGG_Pathway	Metabolic pathways
BT_1973	bth01100	KEGG_Pathway	Metabolic pathways
BT_1979	bth01100	KEGG_Pathway	Metabolic pathways
BT_1986	bth01100	KEGG_Pathway	Metabolic pathways
BT_1998	bth01100	KEGG_Pathway	Metabolic pathways
BT_2002	bth01100	KEGG_Pathway	Metabolic pathways
BT_2005	bth01100	KEGG_Pathway	Metabolic pathways
BT_2009	bth01100	KEGG_Pathway	Metabolic pathways
BT_2011	bth01100	KEGG_Pathway	Metabolic pathways
BT_2014	bth01100	KEGG_Pathway	Metabolic pathways
BT_2015	bth01100	KEGG_Pathway	Metabolic pathways
BT_2016	bth01100	KEGG_Pathway	Metabolic pathways
BT_2017	bth01100	KEGG_Pathway	Metabolic pathways
BT_2046	bth01100	KEGG_Pathway	Metabolic pathways
BT_2047	bth01100	KEGG_Pathway	Metabolic pathways
BT_2048	bth01100	KEGG_Pathway	Metabolic pathways
BT_2058	bth01100	KEGG_Pathway	Metabolic pathways
BT_2060	bth01100	KEGG_Pathway	Metabolic pathways
BT_2061	bth01100	KEGG_Pathway	Metabolic pathways
BT_2062	bth01100	KEGG_Pathway	Metabolic pathways
BT_2068	bth01100	KEGG_Pathway	Metabolic pathways
BT_2070	bth01100	KEGG_Pathway	Metabolic pathways
BT_2071	bth01100	KEGG_Pathway	Metabolic pathways
BT_2072	bth01100	KEGG_Pathway	Metabolic pathways
BT_2074	bth01100	KEGG_Pathway	Metabolic pathways
BT_2076	bth01100	KEGG_Pathway	Metabolic pathways
BT_2077	bth01100	KEGG_Pathway	Metabolic pathways
BT_2078	bth01100	KEGG_Pathway	Metabolic pathways
BT_2084	bth01100	KEGG_Pathway	Metabolic pathways
BT_2090	bth01100	KEGG_Pathway	Metabolic pathways
BT_2091	bth01100	KEGG_Pathway	Metabolic pathways
BT_2124	bth01100	KEGG_Pathway	Metabolic pathways
BT_2128	bth01100	KEGG_Pathway	Metabolic pathways
BT_2129	bth01100	KEGG_Pathway	Metabolic pathways
BT_2145	bth01100	KEGG_Pathway	Metabolic pathways
BT_2146	bth01100	KEGG_Pathway	Metabolic pathways
BT_2149	bth01100	KEGG_Pathway	Metabolic pathways
BT_2150	bth01100	KEGG_Pathway	Metabolic pathways
BT_2152	bth01100	KEGG_Pathway	Metabolic pathways
BT_2154	bth01100	KEGG_Pathway	Metabolic pathways
BT_2186	bth01100	KEGG_Pathway	Metabolic pathways
BT_2191	bth01100	KEGG_Pathway	Metabolic pathways
BT_2231	bth01100	KEGG_Pathway	Metabolic pathways
BT_2232	bth01100	KEGG_Pathway	Metabolic pathways
BT_2238	bth01100	KEGG_Pathway	Metabolic pathways
BT_2242	bth01100	KEGG_Pathway	Metabolic pathways
BT_2250	bth01100	KEGG_Pathway	Metabolic pathways
BT_2256	bth01100	KEGG_Pathway	Metabolic pathways
BT_2275	bth01100	KEGG_Pathway	Metabolic pathways
BT_2382	bth01100	KEGG_Pathway	Metabolic pathways
BT_2387	bth01100	KEGG_Pathway	Metabolic pathways
BT_2397	bth01100	KEGG_Pathway	Metabolic pathways
BT_2401	bth01100	KEGG_Pathway	Metabolic pathways
BT_2402	bth01100	KEGG_Pathway	Metabolic pathways
BT_2403	bth01100	KEGG_Pathway	Metabolic pathways
BT_2404	bth01100	KEGG_Pathway	Metabolic pathways
BT_2413	bth01100	KEGG_Pathway	Metabolic pathways
BT_2415	bth01100	KEGG_Pathway	Metabolic pathways
BT_2416	bth01100	KEGG_Pathway	Metabolic pathways
BT_2419	bth01100	KEGG_Pathway	Metabolic pathways
BT_2430	bth01100	KEGG_Pathway	Metabolic pathways
BT_2440	bth01100	KEGG_Pathway	Metabolic pathways
BT_2459	bth01100	KEGG_Pathway	Metabolic pathways
BT_2493	bth01100	KEGG_Pathway	Metabolic pathways
BT_2510	bth01100	KEGG_Pathway	Metabolic pathways
BT_2517	bth01100	KEGG_Pathway	Metabolic pathways
BT_2518	bth01100	KEGG_Pathway	Metabolic pathways
BT_2519	bth01100	KEGG_Pathway	Metabolic pathways
BT_2527	bth01100	KEGG_Pathway	Metabolic pathways
BT_2543	bth01100	KEGG_Pathway	Metabolic pathways
BT_2551	bth01100	KEGG_Pathway	Metabolic pathways
BT_2552	bth01100	KEGG_Pathway	Metabolic pathways
BT_2570	bth01100	KEGG_Pathway	Metabolic pathways
BT_2571	bth01100	KEGG_Pathway	Metabolic pathways
BT_2620	bth01100	KEGG_Pathway	Metabolic pathways
BT_2690	bth01100	KEGG_Pathway	Metabolic pathways
BT_2691	bth01100	KEGG_Pathway	Metabolic pathways
BT_2692	bth01100	KEGG_Pathway	Metabolic pathways
BT_2693	bth01100	KEGG_Pathway	Metabolic pathways
BT_2694	bth01100	KEGG_Pathway	Metabolic pathways
BT_2747	bth01100	KEGG_Pathway	Metabolic pathways
BT_2748	bth01100	KEGG_Pathway	Metabolic pathways
BT_2755	bth01100	KEGG_Pathway	Metabolic pathways
BT_2757	bth01100	KEGG_Pathway	Metabolic pathways
BT_2760	bth01100	KEGG_Pathway	Metabolic pathways
BT_2781	bth01100	KEGG_Pathway	Metabolic pathways
BT_2790	bth01100	KEGG_Pathway	Metabolic pathways
BT_2791	bth01100	KEGG_Pathway	Metabolic pathways
BT_2797	bth01100	KEGG_Pathway	Metabolic pathways
BT_2801	bth01100	KEGG_Pathway	Metabolic pathways
BT_2803	bth01100	KEGG_Pathway	Metabolic pathways
BT_2804	bth01100	KEGG_Pathway	Metabolic pathways
BT_2814	bth01100	KEGG_Pathway	Metabolic pathways
BT_2836	bth01100	KEGG_Pathway	Metabolic pathways
BT_2837	bth01100	KEGG_Pathway	Metabolic pathways
BT_2841	bth01100	KEGG_Pathway	Metabolic pathways
BT_2842	bth01100	KEGG_Pathway	Metabolic pathways
BT_2849	bth01100	KEGG_Pathway	Metabolic pathways
BT_2851	bth01100	KEGG_Pathway	Metabolic pathways
BT_2854	bth01100	KEGG_Pathway	Metabolic pathways
BT_2875	bth01100	KEGG_Pathway	Metabolic pathways
BT_2881	bth01100	KEGG_Pathway	Metabolic pathways
BT_2883	bth01100	KEGG_Pathway	Metabolic pathways
BT_2909	bth01100	KEGG_Pathway	Metabolic pathways
BT_2933	bth01100	KEGG_Pathway	Metabolic pathways
BT_2944	bth01100	KEGG_Pathway	Metabolic pathways
BT_2945	bth01100	KEGG_Pathway	Metabolic pathways
BT_2969	bth01100	KEGG_Pathway	Metabolic pathways
BT_2975	bth01100	KEGG_Pathway	Metabolic pathways
BT_3009	bth01100	KEGG_Pathway	Metabolic pathways
BT_3034	bth01100	KEGG_Pathway	Metabolic pathways
BT_3053	bth01100	KEGG_Pathway	Metabolic pathways
BT_3054	bth01100	KEGG_Pathway	Metabolic pathways
BT_3055	bth01100	KEGG_Pathway	Metabolic pathways
BT_3065	bth01100	KEGG_Pathway	Metabolic pathways
BT_3080	bth01100	KEGG_Pathway	Metabolic pathways
BT_3086	bth01100	KEGG_Pathway	Metabolic pathways
BT_3087	bth01100	KEGG_Pathway	Metabolic pathways
BT_3115	bth01100	KEGG_Pathway	Metabolic pathways
BT_3117	bth01100	KEGG_Pathway	Metabolic pathways
BT_3128	bth01100	KEGG_Pathway	Metabolic pathways
BT_3131	bth01100	KEGG_Pathway	Metabolic pathways
BT_3133	bth01100	KEGG_Pathway	Metabolic pathways
BT_3146	bth01100	KEGG_Pathway	Metabolic pathways
BT_3163	bth01100	KEGG_Pathway	Metabolic pathways
BT_3164	bth01100	KEGG_Pathway	Metabolic pathways
BT_3178	bth01100	KEGG_Pathway	Metabolic pathways
BT_3179	bth01100	KEGG_Pathway	Metabolic pathways
BT_3184	bth01100	KEGG_Pathway	Metabolic pathways
BT_3186	bth01100	KEGG_Pathway	Metabolic pathways
BT_3187	bth01100	KEGG_Pathway	Metabolic pathways
BT_3216	bth01100	KEGG_Pathway	Metabolic pathways
BT_3219	bth01100	KEGG_Pathway	Metabolic pathways
BT_3226	bth01100	KEGG_Pathway	Metabolic pathways
BT_3231	bth01100	KEGG_Pathway	Metabolic pathways
BT_3253	bth01100	KEGG_Pathway	Metabolic pathways
BT_3256	bth01100	KEGG_Pathway	Metabolic pathways
BT_3263	bth01100	KEGG_Pathway	Metabolic pathways
BT_3267	bth01100	KEGG_Pathway	Metabolic pathways
BT_3293	bth01100	KEGG_Pathway	Metabolic pathways
BT_3294	bth01100	KEGG_Pathway	Metabolic pathways
BT_3299	bth01100	KEGG_Pathway	Metabolic pathways
BT_3300	bth01100	KEGG_Pathway	Metabolic pathways
BT_3305	bth01100	KEGG_Pathway	Metabolic pathways
BT_3306	bth01100	KEGG_Pathway	Metabolic pathways
BT_3312	bth01100	KEGG_Pathway	Metabolic pathways
BT_3314	bth01100	KEGG_Pathway	Metabolic pathways
BT_3320	bth01100	KEGG_Pathway	Metabolic pathways
BT_3340	bth01100	KEGG_Pathway	Metabolic pathways
BT_3343	bth01100	KEGG_Pathway	Metabolic pathways
BT_3356	bth01100	KEGG_Pathway	Metabolic pathways
BT_3358	bth01100	KEGG_Pathway	Metabolic pathways
BT_3359	bth01100	KEGG_Pathway	Metabolic pathways
BT_3360	bth01100	KEGG_Pathway	Metabolic pathways
BT_3361	bth01100	KEGG_Pathway	Metabolic pathways
BT_3393	bth01100	KEGG_Pathway	Metabolic pathways
BT_3394	bth01100	KEGG_Pathway	Metabolic pathways
BT_3395	bth01100	KEGG_Pathway	Metabolic pathways
BT_3409	bth01100	KEGG_Pathway	Metabolic pathways
BT_3419	bth01100	KEGG_Pathway	Metabolic pathways
BT_3447	bth01100	KEGG_Pathway	Metabolic pathways
BT_3448	bth01100	KEGG_Pathway	Metabolic pathways
BT_3450	bth01100	KEGG_Pathway	Metabolic pathways
BT_3451	bth01100	KEGG_Pathway	Metabolic pathways
BT_3452	bth01100	KEGG_Pathway	Metabolic pathways
BT_3453	bth01100	KEGG_Pathway	Metabolic pathways
BT_3460	bth01100	KEGG_Pathway	Metabolic pathways
BT_3461	bth01100	KEGG_Pathway	Metabolic pathways
BT_3529	bth01100	KEGG_Pathway	Metabolic pathways
BT_3532	bth01100	KEGG_Pathway	Metabolic pathways
BT_3549	bth01100	KEGG_Pathway	Metabolic pathways
BT_3550	bth01100	KEGG_Pathway	Metabolic pathways
BT_3567	bth01100	KEGG_Pathway	Metabolic pathways
BT_3587	bth01100	KEGG_Pathway	Metabolic pathways
BT_3588	bth01100	KEGG_Pathway	Metabolic pathways
BT_3590	bth01100	KEGG_Pathway	Metabolic pathways
BT_3592	bth01100	KEGG_Pathway	Metabolic pathways
BT_3598	bth01100	KEGG_Pathway	Metabolic pathways
BT_3600	bth01100	KEGG_Pathway	Metabolic pathways
BT_3605	bth01100	KEGG_Pathway	Metabolic pathways
BT_3614	bth01100	KEGG_Pathway	Metabolic pathways
BT_3615	bth01100	KEGG_Pathway	Metabolic pathways
BT_3617	bth01100	KEGG_Pathway	Metabolic pathways
BT_3636	bth01100	KEGG_Pathway	Metabolic pathways
BT_3644	bth01100	KEGG_Pathway	Metabolic pathways
BT_3646	bth01100	KEGG_Pathway	Metabolic pathways
BT_3692	bth01100	KEGG_Pathway	Metabolic pathways
BT_3693	bth01100	KEGG_Pathway	Metabolic pathways
BT_3697	bth01100	KEGG_Pathway	Metabolic pathways
BT_3698	bth01100	KEGG_Pathway	Metabolic pathways
BT_3703	bth01100	KEGG_Pathway	Metabolic pathways
BT_3708	bth01100	KEGG_Pathway	Metabolic pathways
BT_3713	bth01100	KEGG_Pathway	Metabolic pathways
BT_3718	bth01100	KEGG_Pathway	Metabolic pathways
BT_3719	bth01100	KEGG_Pathway	Metabolic pathways
BT_3722	bth01100	KEGG_Pathway	Metabolic pathways
BT_3728	bth01100	KEGG_Pathway	Metabolic pathways
BT_3731	bth01100	KEGG_Pathway	Metabolic pathways
BT_3733	bth01100	KEGG_Pathway	Metabolic pathways
BT_3755	bth01100	KEGG_Pathway	Metabolic pathways
BT_3757	bth01100	KEGG_Pathway	Metabolic pathways
BT_3758	bth01100	KEGG_Pathway	Metabolic pathways
BT_3759	bth01100	KEGG_Pathway	Metabolic pathways
BT_3760	bth01100	KEGG_Pathway	Metabolic pathways
BT_3763	bth01100	KEGG_Pathway	Metabolic pathways
BT_3764	bth01100	KEGG_Pathway	Metabolic pathways
BT_3766	bth01100	KEGG_Pathway	Metabolic pathways
BT_3767	bth01100	KEGG_Pathway	Metabolic pathways
BT_3771	bth01100	KEGG_Pathway	Metabolic pathways
BT_3812	bth01100	KEGG_Pathway	Metabolic pathways
BT_3816	bth01100	KEGG_Pathway	Metabolic pathways
BT_3821	bth01100	KEGG_Pathway	Metabolic pathways
BT_3834	bth01100	KEGG_Pathway	Metabolic pathways
BT_3845	bth01100	KEGG_Pathway	Metabolic pathways
BT_3866	bth01100	KEGG_Pathway	Metabolic pathways
BT_3868	bth01100	KEGG_Pathway	Metabolic pathways
BT_3871	bth01100	KEGG_Pathway	Metabolic pathways
BT_3884	bth01100	KEGG_Pathway	Metabolic pathways
BT_3892	bth01100	KEGG_Pathway	Metabolic pathways
BT_3911	bth01100	KEGG_Pathway	Metabolic pathways
BT_3917	bth01100	KEGG_Pathway	Metabolic pathways
BT_3918	bth01100	KEGG_Pathway	Metabolic pathways
BT_3923	bth01100	KEGG_Pathway	Metabolic pathways
BT_3925	bth01100	KEGG_Pathway	Metabolic pathways
BT_3929	bth01100	KEGG_Pathway	Metabolic pathways
BT_3931	bth01100	KEGG_Pathway	Metabolic pathways
BT_3934	bth01100	KEGG_Pathway	Metabolic pathways
BT_3935	bth01100	KEGG_Pathway	Metabolic pathways
BT_3936	bth01100	KEGG_Pathway	Metabolic pathways
BT_3945	bth01100	KEGG_Pathway	Metabolic pathways
BT_3946	bth01100	KEGG_Pathway	Metabolic pathways
BT_3948	bth01100	KEGG_Pathway	Metabolic pathways
BT_3950	bth01100	KEGG_Pathway	Metabolic pathways
BT_3971	bth01100	KEGG_Pathway	Metabolic pathways
BT_3975	bth01100	KEGG_Pathway	Metabolic pathways
BT_3978	bth01100	KEGG_Pathway	Metabolic pathways
BT_3998	bth01100	KEGG_Pathway	Metabolic pathways
BT_4003	bth01100	KEGG_Pathway	Metabolic pathways
BT_4004	bth01100	KEGG_Pathway	Metabolic pathways
BT_4006	bth01100	KEGG_Pathway	Metabolic pathways
BT_4045	bth01100	KEGG_Pathway	Metabolic pathways
BT_4050	bth01100	KEGG_Pathway	Metabolic pathways
BT_4058	bth01100	KEGG_Pathway	Metabolic pathways
BT_4059	bth01100	KEGG_Pathway	Metabolic pathways
BT_4060	bth01100	KEGG_Pathway	Metabolic pathways
BT_4061	bth01100	KEGG_Pathway	Metabolic pathways
BT_4062	bth01100	KEGG_Pathway	Metabolic pathways
BT_4063	bth01100	KEGG_Pathway	Metabolic pathways
BT_4064	bth01100	KEGG_Pathway	Metabolic pathways
BT_4065	bth01100	KEGG_Pathway	Metabolic pathways
BT_4066	bth01100	KEGG_Pathway	Metabolic pathways
BT_4067	bth01100	KEGG_Pathway	Metabolic pathways
BT_4099	bth01100	KEGG_Pathway	Metabolic pathways
BT_4101	bth01100	KEGG_Pathway	Metabolic pathways
BT_4106	bth01100	KEGG_Pathway	Metabolic pathways
BT_4107	bth01100	KEGG_Pathway	Metabolic pathways
BT_4109	bth01100	KEGG_Pathway	Metabolic pathways
BT_4110	bth01100	KEGG_Pathway	Metabolic pathways
BT_4127	bth01100	KEGG_Pathway	Metabolic pathways
BT_4138	bth01100	KEGG_Pathway	Metabolic pathways
BT_4184	bth01100	KEGG_Pathway	Metabolic pathways
BT_4188	bth01100	KEGG_Pathway	Metabolic pathways
BT_4192	bth01100	KEGG_Pathway	Metabolic pathways
BT_4203	bth01100	KEGG_Pathway	Metabolic pathways
BT_4205	bth01100	KEGG_Pathway	Metabolic pathways
BT_4206	bth01100	KEGG_Pathway	Metabolic pathways
BT_4207	bth01100	KEGG_Pathway	Metabolic pathways
BT_4209	bth01100	KEGG_Pathway	Metabolic pathways
BT_4211	bth01100	KEGG_Pathway	Metabolic pathways
BT_4216	bth01100	KEGG_Pathway	Metabolic pathways
BT_4217	bth01100	KEGG_Pathway	Metabolic pathways
BT_4241	bth01100	KEGG_Pathway	Metabolic pathways
BT_4253	bth01100	KEGG_Pathway	Metabolic pathways
BT_4257	bth01100	KEGG_Pathway	Metabolic pathways
BT_4258	bth01100	KEGG_Pathway	Metabolic pathways
BT_4260	bth01100	KEGG_Pathway	Metabolic pathways
BT_4263	bth01100	KEGG_Pathway	Metabolic pathways
BT_4265	bth01100	KEGG_Pathway	Metabolic pathways
BT_4305	bth01100	KEGG_Pathway	Metabolic pathways
BT_4307	bth01100	KEGG_Pathway	Metabolic pathways
BT_4308	bth01100	KEGG_Pathway	Metabolic pathways
BT_4309	bth01100	KEGG_Pathway	Metabolic pathways
BT_4310	bth01100	KEGG_Pathway	Metabolic pathways
BT_4315	bth01100	KEGG_Pathway	Metabolic pathways
BT_4321	bth01100	KEGG_Pathway	Metabolic pathways
BT_4323	bth01100	KEGG_Pathway	Metabolic pathways
BT_4337	bth01100	KEGG_Pathway	Metabolic pathways
BT_4339	bth01100	KEGG_Pathway	Metabolic pathways
BT_4359	bth01100	KEGG_Pathway	Metabolic pathways
BT_4366	bth01100	KEGG_Pathway	Metabolic pathways
BT_4386	bth01100	KEGG_Pathway	Metabolic pathways
BT_4387	bth01100	KEGG_Pathway	Metabolic pathways
BT_4389	bth01100	KEGG_Pathway	Metabolic pathways
BT_4394	bth01100	KEGG_Pathway	Metabolic pathways
BT_4395	bth01100	KEGG_Pathway	Metabolic pathways
BT_4399	bth01100	KEGG_Pathway	Metabolic pathways
BT_4415	bth01100	KEGG_Pathway	Metabolic pathways
BT_4423	bth01100	KEGG_Pathway	Metabolic pathways
BT_4425	bth01100	KEGG_Pathway	Metabolic pathways
BT_4451	bth01100	KEGG_Pathway	Metabolic pathways
BT_4453	bth01100	KEGG_Pathway	Metabolic pathways
BT_4454	bth01100	KEGG_Pathway	Metabolic pathways
BT_4458	bth01100	KEGG_Pathway	Metabolic pathways
BT_4463	bth01100	KEGG_Pathway	Metabolic pathways
BT_4474	bth01100	KEGG_Pathway	Metabolic pathways
BT_4554	bth01100	KEGG_Pathway	Metabolic pathways
BT_4572	bth01100	KEGG_Pathway	Metabolic pathways
BT_4581	bth01100	KEGG_Pathway	Metabolic pathways
BT_4582	bth01100	KEGG_Pathway	Metabolic pathways
BT_4584	bth01100	KEGG_Pathway	Metabolic pathways
BT_4594	bth01100	KEGG_Pathway	Metabolic pathways
BT_4612	bth01100	KEGG_Pathway	Metabolic pathways
BT_4654	bth01100	KEGG_Pathway	Metabolic pathways
BT_4664	bth01100	KEGG_Pathway	Metabolic pathways
BT_4667	bth01100	KEGG_Pathway	Metabolic pathways
BT_4678	bth01100	KEGG_Pathway	Metabolic pathways
BT_4681	bth01100	KEGG_Pathway	Metabolic pathways
BT_4684	bth01100	KEGG_Pathway	Metabolic pathways
BT_4689	bth01100	KEGG_Pathway	Metabolic pathways
BT_4690	bth01100	KEGG_Pathway	Metabolic pathways
BT_4700	bth01100	KEGG_Pathway	Metabolic pathways
BT_4701	bth01100	KEGG_Pathway	Metabolic pathways
BT_4702	bth01100	KEGG_Pathway	Metabolic pathways
BT_4704	bth01100	KEGG_Pathway	Metabolic pathways
BT_4714	bth01100	KEGG_Pathway	Metabolic pathways
BT_4738	bth01100	KEGG_Pathway	Metabolic pathways
BT_4754	bth01100	KEGG_Pathway	Metabolic pathways
BT_0132	bth01110	KEGG_Pathway	Biosynthesis of secondary metabolites
BT_0180	bth01110	KEGG_Pathway	Biosynthesis of secondary metabolites
BT_0200	bth01110	KEGG_Pathway	Biosynthesis of secondary metabolites
BT_0201	bth01110	KEGG_Pathway	Biosynthesis of secondary metabolites
BT_0202	bth01110	KEGG_Pathway	Biosynthesis of secondary metabolites
BT_0203	bth01110	KEGG_Pathway	Biosynthesis of secondary metabolites
BT_0243	bth01110	KEGG_Pathway	Biosynthesis of secondary metabolites
BT_0307	bth01110	KEGG_Pathway	Biosynthesis of secondary metabolites
BT_0309	bth01110	KEGG_Pathway	Biosynthesis of secondary metabolites
BT_0311	bth01110	KEGG_Pathway	Biosynthesis of secondary metabolites
BT_0312	bth01110	KEGG_Pathway	Biosynthesis of secondary metabolites
BT_0329	bth01110	KEGG_Pathway	Biosynthesis of secondary metabolites
BT_0330	bth01110	KEGG_Pathway	Biosynthesis of secondary metabolites
BT_0331	bth01110	KEGG_Pathway	Biosynthesis of secondary metabolites
BT_0333	bth01110	KEGG_Pathway	Biosynthesis of secondary metabolites
BT_0343	bth01110	KEGG_Pathway	Biosynthesis of secondary metabolites
BT_0346	bth01110	KEGG_Pathway	Biosynthesis of secondary metabolites
BT_0347	bth01110	KEGG_Pathway	Biosynthesis of secondary metabolites
BT_0356	bth01110	KEGG_Pathway	Biosynthesis of secondary metabolites
BT_0372	bth01110	KEGG_Pathway	Biosynthesis of secondary metabolites
BT_0373	bth01110	KEGG_Pathway	Biosynthesis of secondary metabolites
BT_0414	bth01110	KEGG_Pathway	Biosynthesis of secondary metabolites
BT_0415	bth01110	KEGG_Pathway	Biosynthesis of secondary metabolites
BT_0427	bth01110	KEGG_Pathway	Biosynthesis of secondary metabolites
BT_0463	bth01110	KEGG_Pathway	Biosynthesis of secondary metabolites
BT_0464	bth01110	KEGG_Pathway	Biosynthesis of secondary metabolites
BT_0465	bth01110	KEGG_Pathway	Biosynthesis of secondary metabolites
BT_0466	bth01110	KEGG_Pathway	Biosynthesis of secondary metabolites
BT_0518	bth01110	KEGG_Pathway	Biosynthesis of secondary metabolites
BT_0526	bth01110	KEGG_Pathway	Biosynthesis of secondary metabolites
BT_0527	bth01110	KEGG_Pathway	Biosynthesis of secondary metabolites
BT_0528	bth01110	KEGG_Pathway	Biosynthesis of secondary metabolites
BT_0529	bth01110	KEGG_Pathway	Biosynthesis of secondary metabolites
BT_0530	bth01110	KEGG_Pathway	Biosynthesis of secondary metabolites
BT_0531	bth01110	KEGG_Pathway	Biosynthesis of secondary metabolites
BT_0532	bth01110	KEGG_Pathway	Biosynthesis of secondary metabolites
BT_0533	bth01110	KEGG_Pathway	Biosynthesis of secondary metabolites
BT_0547	bth01110	KEGG_Pathway	Biosynthesis of secondary metabolites
BT_0548	bth01110	KEGG_Pathway	Biosynthesis of secondary metabolites
BT_0551	bth01110	KEGG_Pathway	Biosynthesis of secondary metabolites
BT_0552	bth01110	KEGG_Pathway	Biosynthesis of secondary metabolites
BT_0553	bth01110	KEGG_Pathway	Biosynthesis of secondary metabolites
BT_0555	bth01110	KEGG_Pathway	Biosynthesis of secondary metabolites
BT_0558	bth01110	KEGG_Pathway	Biosynthesis of secondary metabolites
BT_0607	bth01110	KEGG_Pathway	Biosynthesis of secondary metabolites
BT_0624	bth01110	KEGG_Pathway	Biosynthesis of secondary metabolites
BT_0644	bth01110	KEGG_Pathway	Biosynthesis of secondary metabolites
BT_0683	bth01110	KEGG_Pathway	Biosynthesis of secondary metabolites
BT_0698	bth01110	KEGG_Pathway	Biosynthesis of secondary metabolites
BT_0704	bth01110	KEGG_Pathway	Biosynthesis of secondary metabolites
BT_0725	bth01110	KEGG_Pathway	Biosynthesis of secondary metabolites
BT_0738	bth01110	KEGG_Pathway	Biosynthesis of secondary metabolites
BT_0748	bth01110	KEGG_Pathway	Biosynthesis of secondary metabolites
BT_0771	bth01110	KEGG_Pathway	Biosynthesis of secondary metabolites
BT_0787	bth01110	KEGG_Pathway	Biosynthesis of secondary metabolites
BT_0788	bth01110	KEGG_Pathway	Biosynthesis of secondary metabolites
BT_0789	bth01110	KEGG_Pathway	Biosynthesis of secondary metabolites
BT_0828	bth01110	KEGG_Pathway	Biosynthesis of secondary metabolites
BT_0832	bth01110	KEGG_Pathway	Biosynthesis of secondary metabolites
BT_0895	bth01110	KEGG_Pathway	Biosynthesis of secondary metabolites
BT_0970	bth01110	KEGG_Pathway	Biosynthesis of secondary metabolites
BT_1100	bth01110	KEGG_Pathway	Biosynthesis of secondary metabolites
BT_1102	bth01110	KEGG_Pathway	Biosynthesis of secondary metabolites
BT_1105	bth01110	KEGG_Pathway	Biosynthesis of secondary metabolites
BT_1106	bth01110	KEGG_Pathway	Biosynthesis of secondary metabolites
BT_1147	bth01110	KEGG_Pathway	Biosynthesis of secondary metabolites
BT_1152	bth01110	KEGG_Pathway	Biosynthesis of secondary metabolites
BT_1153	bth01110	KEGG_Pathway	Biosynthesis of secondary metabolites
BT_1207	bth01110	KEGG_Pathway	Biosynthesis of secondary metabolites
BT_1220	bth01110	KEGG_Pathway	Biosynthesis of secondary metabolites
BT_1221	bth01110	KEGG_Pathway	Biosynthesis of secondary metabolites
BT_1222	bth01110	KEGG_Pathway	Biosynthesis of secondary metabolites
BT_1228	bth01110	KEGG_Pathway	Biosynthesis of secondary metabolites
BT_1293	bth01110	KEGG_Pathway	Biosynthesis of secondary metabolites
BT_1317	bth01110	KEGG_Pathway	Biosynthesis of secondary metabolites
BT_1338	bth01110	KEGG_Pathway	Biosynthesis of secondary metabolites
BT_1349	bth01110	KEGG_Pathway	Biosynthesis of secondary metabolites
BT_1374	bth01110	KEGG_Pathway	Biosynthesis of secondary metabolites
BT_1375	bth01110	KEGG_Pathway	Biosynthesis of secondary metabolites
BT_1377	bth01110	KEGG_Pathway	Biosynthesis of secondary metabolites
BT_1378	bth01110	KEGG_Pathway	Biosynthesis of secondary metabolites
BT_1379	bth01110	KEGG_Pathway	Biosynthesis of secondary metabolites
BT_1380	bth01110	KEGG_Pathway	Biosynthesis of secondary metabolites
BT_1398	bth01110	KEGG_Pathway	Biosynthesis of secondary metabolites
BT_1403	bth01110	KEGG_Pathway	Biosynthesis of secondary metabolites
BT_1437	bth01110	KEGG_Pathway	Biosynthesis of secondary metabolites
BT_1449	bth01110	KEGG_Pathway	Biosynthesis of secondary metabolites
BT_1450	bth01110	KEGG_Pathway	Biosynthesis of secondary metabolites
BT_1476	bth01110	KEGG_Pathway	Biosynthesis of secondary metabolites
BT_1478	bth01110	KEGG_Pathway	Biosynthesis of secondary metabolites
[truncated: 23,437 more rows]

## Sheet: S Table 4
Carbon sources																														Stress conditions
Arabinose					Xylose					Maltose					GlcNAc					Mucin					Starvation					Cold					Heat					Acid					Aerobe
locus_tag	logFC	PValue	FDR		locus_tag	logFC	PValue	FDR		locus_tag	logFC	PValue	FDR		locus_tag	logFC	PValue	FDR		locus_tag	logFC	PValue	FDR		locus_tag	logFC	PValue	FDR		locus_tag	logFC	PValue	FDR		locus_tag	logFC	PValue	FDR		locus_tag	logFC	PValue	FDR		locus_tag	logFC	PValue	FDR
BT_0001	0.955334	9.94942e-06	0.000113326		BT_0001	0.575375	0.00235107	0.0064873		BT_0001	-0.38474	0.0381769	0.110553		BT_0001	1.56409	3.62418e-09	5.22961e-08		BT_0001	0.997791	5.79862e-06	1.29398e-05		BT_0001	2.41374	1.16432e-12	4.86665e-12		BT_0001	-3.56399	1.35939e-15	2.87375e-14		BT_0001	0.259022	0.104038	0.198016		BT_0001	-0.147445	0.346889	0.596574		BT_0001	0.299326	0.0627098	0.179866
BT_0002	0.469332	0.0330732	0.0941573		BT_0002	0.557081	0.0111681	0.0250198		BT_0002	-0.485075	0.0362573	0.106492		BT_0002	1.00384	4.88762e-05	0.000197854		BT_0002	0.46487	0.0360791	0.0490313		BT_0002	0.428802	0.0557169	0.0692183		BT_0002	-2.94736	9.23189e-13	9.35389e-12		BT_0002	-1.02905	9.5182e-06	8.98805e-05		BT_0002	-0.254008	0.159614	0.371197		BT_0002	0.277134	0.121164	0.286171
BT_0003	0.0432894	0.935286	0.963804		BT_0003	-0.0524286	0.918901	0.943702		BT_0003	-0.6101	0.283607	0.479398		BT_0003	0.56276	0.262297	0.35356		BT_0003	0.871637	0.0856035	0.109417		BT_0003	-0.811758	0.210021	0.241792		BT_0003	-3.19684	1.06137e-05	2.50219e-05		BT_0003	-0.175645	0.668961	0.77328		BT_0003	-0.171211	0.677791	0.850052		BT_0003	0.725698	0.0658664	0.186012
BT_0004	0.478533	0.506402	0.676387		BT_0004	0.663152	0.327566	0.435484		BT_0004	-1.01735	0.241099	0.430044		BT_0004	0.652881	0.350466	0.45178		BT_0004	1.31337	0.0540656	0.0714155		BT_0004	-0.443992	0.610521	0.64149		BT_0004	-2.98085	4.42586e-05	9.41045e-05		BT_0004	-0.570489	0.226789	0.360685		BT_0004	-0.705625	0.145303	0.353177		BT_0004	-0.296422	0.513728	0.691023
BT_0005	2.34695	0.00890179	0.0325702		BT_0005	2.56725	0.00294838	0.00788025		BT_0005	1.32326	0.163614	0.329311		BT_0005	1.60777	0.0870478	0.140574		BT_0005	2.97216	0.000755876	0.00128873		BT_0005	0.77636	0.481776	0.518192		BT_0005	-2.93284	6.61652e-06	1.61545e-05		BT_0005	-1.49672	0.00240505	0.00920621		BT_0005	-0.0689521	0.858181	0.942788		BT_0005	-0.111723	0.771931	0.872477
BT_0006	0.0404074	0.945356	0.968934		BT_0006	0.295114	0.558719	0.663317		BT_0006	-0.174045	0.750268	0.862799		BT_0006	0.942503	0.0461364	0.0812209		BT_0006	0.535757	0.289378	0.336472		BT_0006	-0.27745	0.660863	0.690432		BT_0006	-2.73006	4.08942e-06	1.03586e-05		BT_0006	-0.416176	0.249062	0.38572		BT_0006	-0.755599	0.051284	0.175865		BT_0006	0.356019	0.286958	0.491128
BT_0008	-0.130927	0.445915	0.623141		BT_0008	-0.186277	0.279354	0.382168		BT_0008	-0.422878	0.0202397	0.0692219		BT_0008	-0.0957409	0.575258	0.66362		BT_0008	-0.813131	0.00010144	0.000193644		BT_0008	0.428775	0.0184027	0.0244024		BT_0008	-0.618983	0.00132996	0.00225703		BT_0008	-0.0325395	0.847648	0.901456		BT_0008	-0.147426	0.388851	0.63575		BT_0008	0.0640128	0.705458	0.830668
BT_0009	0.457803	0.049758	0.128866		BT_0009	0.335042	0.136818	0.213174		BT_0009	-0.580179	0.021716	0.0729118		BT_0009	0.73753	0.0024218	0.00620487		BT_0009	0.657528	0.00665247	0.0100568		BT_0009	-0.618369	0.0265985	0.0347676		BT_0009	-1.46463	2.96853e-06	7.73686e-06		BT_0009	-0.42965	0.0640797	0.136362		BT_0009	-0.338587	0.137552	0.341371		BT_0009	0.0659278	0.759358	0.862442
BT_0010	0.524402	0.0107934	0.0382384		BT_0010	0.361158	0.0651603	0.11366		BT_0010	0.0171044	0.929669	0.965639		BT_0010	0.815967	0.000213217	0.00072536		BT_0010	0.480191	0.019353	0.0273572		BT_0010	-0.323806	0.162148	0.189695		BT_0010	-1.89053	3.25539e-09	1.49199e-08		BT_0010	-0.56148	0.00569728	0.018689		BT_0010	-0.572699	0.00504932	0.0365844		BT_0010	-0.0572344	0.750074	0.856251
BT_0011	0.0151803	0.998244	0.999228		BT_0011	-0.0319783	0.929364	0.950078		BT_0011	-1.46234	0.00233927	0.0131475		BT_0011	-0.294522	0.4428	0.548111		BT_0011	0.240431	0.525624	0.575353		BT_0011	-0.697267	0.11144	0.133233		BT_0011	-1.61285	0.00161495	0.0027014		BT_0011	-0.255899	0.52314	0.655616		BT_0011	-0.625821	0.144691	0.352933		BT_0011	-1.07455	0.0214599	0.0847345
BT_0012	0.485277	0.0660475	0.159691		BT_0012	0.29348	0.249622	0.349975		BT_0012	-0.818901	0.00680308	0.0301531		BT_0012	0.498486	0.0580387	0.0990514		BT_0012	0.64453	0.0174865	0.024897		BT_0012	-0.194643	0.485647	0.5217		BT_0012	-1.58395	7.24766e-06	1.75785e-05		BT_0012	0.0328236	0.893723	0.929928		BT_0012	-0.34759	0.179043	0.395589		BT_0012	-1.05669	0.000617372	0.00578529
BT_0013	0.671941	0.109583	0.233684		BT_0013	0.465847	0.253455	0.354189		BT_0013	-0.526338	0.255616	0.446177		BT_0013	0.678687	0.103431	0.163084		BT_0013	0.502924	0.240681	0.284421		BT_0013	-0.104804	0.823469	0.843501		BT_0013	-2.16666	0.00159862	0.00267583		BT_0013	0.394926	0.383569	0.529424		BT_0013	-0.644441	0.220415	0.452153		BT_0013	-0.300721	0.540448	0.712049
BT_0014	0.427373	0.11809	0.247704		BT_0014	0.14608	0.581706	0.681776		BT_0014	-0.527952	0.0683214	0.173146		BT_0014	0.0605479	0.822642	0.873777		BT_0014	0.154168	0.572655	0.620225		BT_0014	-0.37703	0.201571	0.232586		BT_0014	-1.43704	0.000260696	0.00049001		BT_0014	0.431425	0.146178	0.258402		BT_0014	-0.133384	0.661105	0.839371		BT_0014	0.0387223	0.896443	0.947537
BT_0015	0.953178	0.00615137	0.0240484		BT_0015	0.865321	0.0102749	0.0232726		BT_0015	-0.000295596	0.999288	1		BT_0015	0.835108	0.0145497	0.0298014		BT_0015	-0.268201	0.462344	0.51253		BT_0015	-0.129652	0.724537	0.750847		BT_0015	-2.22034	5.53624e-05	0.000115608		BT_0015	0.0907264	0.801966	0.870421		BT_0015	-0.304189	0.414565	0.660998		BT_0015	0.0267691	0.939731	0.970526
BT_0022	0.29399	0.702883	0.815426		BT_0022	0.79656	0.253656	0.354364		BT_0022	0.0112923	0.988397	0.993231		BT_0022	1.20556	0.0838409	0.136036		BT_0022	1.82073	0.0085845	0.0127896		BT_0022	1.73764	0.0145335	0.0194677		BT_0022	-4.47826	1.87143e-07	6.02731e-07		BT_0022	-0.0489113	0.896598	0.931034		BT_0022	-0.868233	0.0420793	0.153742		BT_0022	0.0936984	0.801301	0.892515
BT_0027	0.276867	0.499093	0.66941		BT_0027	0.0349678	0.938149	0.955825		BT_0027	-0.642422	0.17139	0.340981		BT_0027	-0.0419365	0.924626	0.94467		BT_0027	-0.19679	0.657409	0.6978		BT_0027	0.741581	0.0721668	0.0886468		BT_0027	-0.760586	0.208272	0.251502		BT_0027	1.05875	0.0228765	0.059262		BT_0027	0.797665	0.102498	0.280072		BT_0027	1.01333	0.0295762	0.107876
BT_0028	0.403881	0.438766	0.617335		BT_0028	-0.386636	0.479508	0.589572		BT_0028	-0.855174	0.15555	0.31797		BT_0028	-0.0404523	0.940236	0.955584		BT_0028	-0.591399	0.330674	0.380442		BT_0028	-6.1999	0.000230066	0.000366578		BT_0028	0.243178	0.703096	0.736802		BT_0028	0.50403	0.431509	0.576056		BT_0028	0.372286	0.568748	0.784338		BT_0028	0.567252	0.371994	0.571964
BT_0029	-0.578077	0.000846719	0.00468707		BT_0029	-0.860683	9.02351e-06	5.02208e-05		BT_0029	-0.412362	0.0112064	0.0438439		BT_0029	-0.44231	0.0071627	0.0160676		BT_0029	-1.91578	2.9787e-11	1.52406e-10		BT_0029	-3.38699	2.26e-15	1.69484e-14		BT_0029	0.177441	0.24952	0.295819		BT_0029	-0.614109	0.000562225	0.00278242		BT_0029	-0.154699	0.317044	0.564117		BT_0029	-0.375809	0.0212824	0.0841628
BT_0030	-0.516356	0.0174779	0.0560799		BT_0030	-0.97377	8.15072e-05	0.000344328		BT_0030	-0.544081	0.0124897	0.0476815		BT_0030	-0.353312	0.0905545	0.145596		BT_0030	-1.80956	2.35652e-08	7.39037e-08		BT_0030	-3.48352	1.796e-12	7.1798e-12		BT_0030	0.0823868	0.689454	0.724576		BT_0030	-0.747746	0.00178691	0.00718261		BT_0030	-0.0018686	0.99282	0.996311		BT_0030	-0.393456	0.0709818	0.19543
BT_0031	-0.413623	0.0823888	0.188486		BT_0031	-0.495935	0.037309	0.0700755		BT_0031	-0.417693	0.0761145	0.187981		BT_0031	-0.383769	0.103097	0.162707		BT_0031	-1.5726	2.65333e-06	6.20398e-06		BT_0031	-3.16049	7.81741e-10	2.17777e-09		BT_0031	0.17275	0.473209	0.525822		BT_0031	-0.820398	0.00440472	0.0151453		BT_0031	0.0665521	0.786248	0.906563		BT_0031	0.175336	0.472461	0.65867
BT_0032	-0.819276	0.0602146	0.148771		BT_0032	-0.609507	0.130967	0.20597		BT_0032	-0.372184	0.344648	0.545596		BT_0032	-0.464664	0.250752	0.341041		BT_0032	-2.02942	0.000402849	0.000713845		BT_0032	-4.22306	4.48682e-06	8.38443e-06		BT_0032	0.404205	0.330865	0.381174		BT_0032	-1.68365	0.00442686	0.0152011		BT_0032	-0.206613	0.646596	0.834745		BT_0032	0.41055	0.332912	0.535097
BT_0033	0.170056	0.684484	0.803799		BT_0033	-0.214438	0.608012	0.704313		BT_0033	-0.254566	0.550203	0.733556		BT_0033	-0.371856	0.397597	0.501339		BT_0033	-1.89374	0.00205708	0.00332094		BT_0033	-2.02787	0.00189048	0.00276206		BT_0033	1.09943	0.0308801	0.0429429		BT_0033	-0.528297	0.383593	0.529424		BT_0033	0.624228	0.239449	0.476024		BT_0033	1.21539	0.0192297	0.0778431
BT_0034	0.459217	0.562418	0.719945		BT_0034	0.199058	0.797839	0.859112		BT_0034	0.105164	0.895599	0.950154		BT_0034	-0.38984	0.657444	0.738044		BT_0034	-0.0234058	0.978895	0.981953		BT_0034	0.690734	0.394365	0.431492		BT_0034	-0.324759	0.648238	0.687121		BT_0034	0.510467	0.44235	0.585809		BT_0034	-0.972699	0.238855	0.475213		BT_0034	0.104526	0.880076	0.936707
BT_0037	-0.153653	0.313064	0.495031		BT_0037	-0.207696	0.173667	0.260532		BT_0037	-0.0255009	0.864382	0.934185		BT_0037	-0.389174	0.0161702	0.0327549		BT_0037	-0.656393	0.000274805	0.000496194		BT_0037	0.0532239	0.725059	0.751236		BT_0037	-0.0330562	0.830497	0.852911		BT_0037	-0.0167318	0.914336	0.944427		BT_0037	-0.149685	0.343642	0.592976		BT_0037	-0.0262567	0.865898	0.927464
BT_0038	-0.0362746	0.916451	0.953231		BT_0038	0.0631195	0.849277	0.895471		BT_0038	0.063422	0.850152	0.928889		BT_0038	-0.250031	0.477163	0.581263		BT_0038	0.384684	0.260417	0.305774		BT_0038	1.13206	0.0018419	0.00269261		BT_0038	-1.60185	6.42421e-05	0.000132962		BT_0038	0.180113	0.540019	0.671852		BT_0038	-0.219328	0.469384	0.708122		BT_0038	0.00644484	0.982615	0.991299
BT_0039	-0.076027	0.761985	0.854841		BT_0039	-0.278627	0.268062	0.370969		BT_0039	-0.110941	0.654894	0.802707		BT_0039	-0.161648	0.521237	0.619097		BT_0039	0.00222662	0.992779	0.993747		BT_0039	0.379379	0.138363	0.163508		BT_0039	-1.53188	5.0295e-06	1.24995e-05		BT_0039	-0.0133505	0.982868	0.989611		BT_0039	-0.265472	0.27706	0.522047		BT_0039	-0.470167	0.0632844	0.181009
BT_0040	-0.0683373	0.737545	0.839523		BT_0040	-0.271707	0.188193	0.278682		BT_0040	-0.0598686	0.76698	0.874967		BT_0040	-0.402754	0.0600236	0.102032		BT_0040	-0.164471	0.427099	0.478518		BT_0040	-0.106842	0.606593	0.637885		BT_0040	-1.18328	1.25682e-05	2.9267e-05		BT_0040	-0.210499	0.313258	0.456664		BT_0040	-0.336838	0.115076	0.301606		BT_0040	-0.606817	0.00781404	0.0399808
BT_0041	-0.0276611	0.918213	0.954257		BT_0041	-0.346844	0.204422	0.297548		BT_0041	-0.123766	0.643475	0.79709		BT_0041	-0.421966	0.135345	0.20449		BT_0041	-0.134191	0.625887	0.670668		BT_0041	-0.511782	0.0874979	0.10631		BT_0041	-2.2582	3.2167e-07	9.91849e-07		BT_0041	-0.6325	0.031323	0.075971		BT_0041	-0.397612	0.156223	0.367963		BT_0041	-0.522317	0.0679974	0.190626
BT_0042	0.119529	0.643473	0.778685		BT_0042	-0.187932	0.466268	0.576884		BT_0042	0.118237	0.641556	0.796056		BT_0042	0.0619501	0.809629	0.863772		BT_0042	-0.108754	0.683131	0.720584		BT_0042	-0.00989231	0.971216	0.975819		BT_0042	-1.18711	0.00019896	0.000379524		BT_0042	0.00614229	0.993988	0.995797		BT_0042	0.0296442	0.905809	0.963966		BT_0042	0.107801	0.664543	0.803048
BT_0044	-0.430412	0.151104	0.298892		BT_0044	-0.594478	0.0482333	0.0874601		BT_0044	-0.37158	0.20172	0.38027		BT_0044	-0.502982	0.095638	0.152813		BT_0044	-0.0571116	0.842524	0.860618		BT_0044	0.305998	0.2879	0.323195		BT_0044	-1.38963	0.000126608	0.000251017		BT_0044	-0.341952	0.234325	0.369836		BT_0044	-0.28314	0.321948	0.569504		BT_0044	-0.167177	0.550399	0.720541
BT_0045	-0.15585	0.54892	0.709205		BT_0045	-0.197206	0.438686	0.550232		BT_0045	0.047951	0.848674	0.928372		BT_0045	-0.165692	0.521428	0.619181		BT_0045	-0.0947343	0.783279	0.809273		BT_0045	-0.142681	0.593603	0.625506		BT_0045	-1.4186	1.97284e-05	4.44689e-05		BT_0045	-0.809324	0.00438688	0.015094		BT_0045	-0.379358	0.140001	0.345264		BT_0045	-0.522767	0.0476312	0.148168
BT_0046	0.0234318	0.915203	0.952279		BT_0046	-0.395799	0.0223433	0.0454384		BT_0046	-0.0295966	0.854387	0.931456		BT_0046	-0.070887	0.663475	0.74319		BT_0046	0.0367296	0.822484	0.842661		BT_0046	-0.295203	0.0914491	0.110639		BT_0046	-1.20845	3.85905e-07	1.17929e-06		BT_0046	-0.62799	0.00103229	0.00453625		BT_0046	-0.0554672	0.734152	0.883011		BT_0046	-0.320858	0.0616472	0.178011
BT_0047	0.651714	0.0898138	0.200597		BT_0047	-0.139326	0.719692	0.791322		BT_0047	0.233217	0.539652	0.725136		BT_0047	0.179759	0.64228	0.725619		BT_0047	0.58157	0.134997	0.167547		BT_0047	-0.161902	0.704054	0.731094		BT_0047	-1.49463	0.000592431	0.00105699		BT_0047	-0.806664	0.034331	0.0820272		BT_0047	-0.565941	0.119916	0.310154		BT_0047	-0.709358	0.0566087	0.167948
BT_0048	-0.293839	0.401492	0.581139		BT_0048	-0.517961	0.140195	0.217512		BT_0048	-0.645739	0.0764861	0.188717		BT_0048	-0.33242	0.341318	0.44187		BT_0048	-0.34314	0.3397	0.389952		BT_0048	-0.580185	0.131171	0.155762		BT_0048	-1.42079	0.000878444	0.00152917		BT_0048	-1.1084	0.00646507	0.0207569		BT_0048	-0.167835	0.622566	0.820662		BT_0048	-0.634549	0.0829942	0.219424
BT_0049	-0.503609	0.0470581	0.123084		BT_0049	-0.409708	0.0887237	0.147071		BT_0049	-0.492662	0.0469566	0.129826		BT_0049	-0.624833	0.016023	0.0324824		BT_0049	-0.120332	0.612799	0.658567		BT_0049	-0.412014	0.107549	0.129024		BT_0049	-1.31732	4.14622e-05	8.86355e-05		BT_0049	-0.881977	0.00218845	0.00849849		BT_0049	0.0256697	0.914356	0.965875		BT_0049	0.0833603	0.724853	0.84446
BT_0050	0.122773	0.622345	0.765929		BT_0050	-0.155897	0.529558	0.636634		BT_0050	0.163658	0.504708	0.695477		BT_0050	-0.0532595	0.831265	0.87973		BT_0050	0.103501	0.681519	0.719391		BT_0050	-0.466831	0.0934138	0.112883		BT_0050	-1.43598	9.0616e-06	2.15806e-05		BT_0050	-1.06368	0.000299739	0.0016363		BT_0050	-0.441555	0.0765057	0.230775		BT_0050	-0.605994	0.0189571	0.0772267
BT_0051	0.164083	0.397481	0.576308		BT_0051	-0.465996	0.0241742	0.0486229		BT_0051	-0.212636	0.278493	0.472931		BT_0051	-0.275663	0.16805	0.246228		BT_0051	-0.377412	0.0687825	0.0891812		BT_0051	-0.627208	0.00558292	0.00781882		BT_0051	-1.86532	1.1512e-08	4.71589e-08		BT_0051	-0.980306	7.26138e-05	0.000496076		BT_0051	-0.737718	0.00121036	0.0126084		BT_0051	-0.241586	0.22193	0.423655
BT_0052	0.194214	0.279023	0.460881		BT_0052	-0.162179	0.363552	0.474429		BT_0052	-0.0406107	0.81851	0.908943		BT_0052	-0.306262	0.0989639	0.157295		BT_0052	-0.229951	0.212846	0.25481		BT_0052	-0.30443	0.108462	0.129967		BT_0052	-1.52054	5.01264e-08	1.78571e-07		BT_0052	-0.760141	0.000395058	0.00207932		BT_0052	-0.290455	0.117213	0.305798		BT_0052	-0.241787	0.186342	0.378805
BT_0053	-0.218081	0.288474	0.467224		BT_0053	-0.299923	0.141676	0.219476		BT_0053	-0.448525	0.0355152	0.105033		BT_0053	-0.774189	0.00112873	0.00316328		BT_0053	-0.238445	0.251029	0.295426		BT_0053	-0.192834	0.357666	0.3947		BT_0053	-1.23063	1.51229e-05	3.47279e-05		BT_0053	-0.741038	0.00264163	0.00991237		BT_0053	-0.204143	0.342603	0.591779		BT_0053	0.011027	0.957885	0.979452
BT_0054	0.114732	0.712695	0.822723		BT_0054	0.102715	0.735563	0.805154		BT_0054	-0.268693	0.397339	0.599275		BT_0054	-0.225782	0.479302	0.582625		BT_0054	-0.595388	0.0864268	0.110277		BT_0054	-0.184189	0.577867	0.610677		BT_0054	-1.51014	0.00015955	0.000310106		BT_0054	-0.258248	0.4067	0.551736		BT_0054	-0.188423	0.542291	0.763637		BT_0054	-0.0920113	0.762655	0.865038
BT_0055	0.568429	0.119843	0.250614		BT_0055	-0.183366	0.619355	0.713369		BT_0055	0.448335	0.211292	0.392836		BT_0055	0.387055	0.286166	0.380542		BT_0055	0.333597	0.368794	0.419043		BT_0055	0.843656	0.0262202	0.0342905		BT_0055	-1.72777	0.000162201	0.000313714		BT_0055	-0.266477	0.438052	0.582674		BT_0055	-0.213674	0.53261	0.756152		BT_0055	-0.232364	0.496024	0.677499
BT_0056	-0.0281682	0.879821	0.928875		BT_0056	0.0127352	0.944159	0.958933		BT_0056	0.112596	0.538324	0.724311		BT_0056	0.145759	0.429652	0.53532		BT_0056	0.0197476	0.968667	0.972453		BT_0056	0.178904	0.346771	0.383832		BT_0056	-1.88828	6.31498e-09	2.74219e-08		BT_0056	-0.64999	0.00247196	0.00939929		BT_0056	-0.724679	0.00104743	0.0114482		BT_0056	-0.603809	0.00423864	0.0254071
BT_0057	0.210295	0.344772	0.526171		BT_0057	-0.0145756	0.946824	0.960663		BT_0057	0.169493	0.440142	0.640329		BT_0057	-0.0212514	0.923721	0.944051		BT_0057	0.242464	0.280275	0.326627		BT_0057	0.923797	0.000282901	0.000447295		BT_0057	-1.63263	2.85975e-06	7.46471e-06		BT_0057	-0.46016	0.0698587	0.146296		BT_0057	-0.360419	0.147484	0.355027		BT_0057	-0.0832784	0.725236	0.84446
BT_0058	0.102839	0.630905	0.771106		BT_0058	-0.196076	0.361774	0.472523		BT_0058	-0.293925	0.179459	0.351865		BT_0058	-0.509952	0.0266477	0.0505873		BT_0058	0.100227	0.640729	0.684003		BT_0058	0.619671	0.0075132	0.0103946		BT_0058	-1.28264	2.20164e-05	4.92373e-05		BT_0058	-0.566044	0.0233563	0.0601108		BT_0058	-0.162772	0.481834	0.713925		BT_0058	-0.0900758	0.694055	0.822269
BT_0059	0.168447	0.42647	0.604853		BT_0059	-0.123626	0.555754	0.660488		BT_0059	-0.168701	0.427529	0.626775		BT_0059	-0.391115	0.0802413	0.130733		BT_0059	0.0825256	0.698007	0.733714		BT_0059	0.809725	0.000681357	0.00103738		BT_0059	-1.5798	1.56137e-06	4.24377e-06		BT_0059	-0.841253	0.00156957	0.00646707		BT_0059	-0.331246	0.154129	0.364699		BT_0059	-0.498414	0.0383408	0.128646
BT_0060	0.0264523	0.891483	0.936017		BT_0060	-0.181653	0.351774	0.461692		BT_0060	-0.255246	0.197478	0.375303		BT_0060	0.000963545	0.998756	0.999534		BT_0060	0.046134	0.812871	0.834143		BT_0060	0.903153	9.74967e-05	0.000161718		BT_0060	-1.9199	1.02704e-08	4.25818e-08		BT_0060	-0.620395	0.00567853	0.0186513		BT_0060	-0.325236	0.117953	0.306842		BT_0060	0.124225	0.533034	0.705902
BT_0061	0.0785787	0.676161	0.797575		BT_0061	-0.0693928	0.711203	0.78433		BT_0061	-0.22636	0.23608	0.424183		BT_0061	-0.239463	0.211998	0.296874		BT_0061	0.0571758	0.761619	0.789434		BT_0061	0.939136	4.55832e-05	7.7872e-05		BT_0061	-2.10582	7.75886e-10	4.00979e-09		BT_0061	-0.537666	0.0105213	0.0310441		BT_0061	-0.456489	0.0264431	0.112449		BT_0061	-0.207518	0.287066	0.491128
BT_0062	0.610704	0.463824	0.63827		BT_0062	1.10868	0.145847	0.224518		BT_0062	0.611248	0.450383	0.64971		BT_0062	-0.0413204	0.963269	0.974716		BT_0062	1.34497	0.089713	0.1143		BT_0062	1.29437	0.112411	0.134261		BT_0062	-4.35997	0.00058167	0.0010386		BT_0062	-0.190955	0.765716	0.843733		BT_0062	-0.217434	0.736866	0.884946		BT_0062	0.0680692	0.912466	0.95504
BT_0063	-0.59633	0.0916195	0.203973		BT_0063	-0.332648	0.31582	0.422162		BT_0063	-0.338284	0.312001	0.510429		BT_0063	-0.47424	0.168463	0.246763		BT_0063	0.0514524	0.876285	0.889781		BT_0063	0.225514	0.498713	0.534368		BT_0063	-3.2104	1.35929e-07	4.47033e-07		BT_0063	-0.760157	0.0353826	0.0840704		BT_0063	-0.416143	0.223309	0.456301		BT_0063	0.189714	0.558321	0.726652
BT_0064	-0.0587406	0.70959	0.820429		BT_0064	-0.408351	0.0156128	0.0334221		BT_0064	-0.134413	0.396573	0.598648		BT_0064	-0.0201167	0.898227	0.929239		BT_0064	0.0990217	0.531465	0.580263		BT_0064	0.349996	0.0349874	0.0448541		BT_0064	-2.79682	8.35511e-14	1.08934e-12		BT_0064	-0.576946	0.00130244	0.0055386		BT_0064	-0.426086	0.0123065	0.0666862		BT_0064	-0.00512988	0.973942	0.987357
BT_0065	0.0604297	0.757598	0.851966		BT_0065	-0.30495	0.129164	0.203595		BT_0065	-0.0378874	0.8462	0.926258		BT_0065	0.056082	0.77425	0.835572		BT_0065	0.161659	0.412505	0.46338		BT_0065	0.663798	0.00238716	0.00346212		BT_0065	-2.91595	3.85079e-12	3.36994e-11		BT_0065	-0.451068	0.0301042	0.0734309		BT_0065	-0.409127	0.0470094	0.165295		BT_0065	-0.00553359	0.977393	0.988715
BT_0066	-0.0534362	0.776086	0.864806		BT_0066	-0.284845	0.138708	0.215593		BT_0066	-0.113756	0.545495	0.729931		BT_0066	-0.0668081	0.722066	0.792914		BT_0066	0.17017	0.368879	0.419047		BT_0066	0.745484	0.00057847	0.000888371		BT_0066	-2.72033	6.04495e-12	5.00853e-11		BT_0066	-0.385847	0.0515089	0.113758		BT_0066	-0.366538	0.0633082	0.20428		BT_0066	0.0350787	0.852235	0.921669
BT_0067	0.359498	0.171993	0.328537		BT_0067	0.246837	0.333939	0.442239		BT_0067	-0.00965481	0.97042	0.983632		BT_0067	0.278604	0.285185	0.379631		BT_0067	0.785533	0.00458211	0.00705373		BT_0067	1.06353	0.000300389	0.000473343		BT_0067	-2.15011	2.89308e-07	8.98819e-07		BT_0067	-1.04379	0.000867598	0.00395744		BT_0067	-0.501282	0.0650189	0.206728		BT_0067	-0.0121692	0.961047	0.981387
BT_0068	-0.0846643	0.807179	0.887137		BT_0068	-0.352997	0.31071	0.415872		BT_0068	-0.400491	0.257944	0.44902		BT_0068	-0.155042	0.654952	0.73636		BT_0068	0.686366	0.0499852	0.066281		BT_0068	0.443565	0.204268	0.235433		BT_0068	-1.73644	0.00031748	0.000589197		BT_0068	-0.284711	0.441504	0.584839		BT_0068	-0.309644	0.405732	0.653164		BT_0068	-0.238434	0.515935	0.692438
BT_0069	0.410399	0.0642122	0.156628		BT_0069	0.360555	0.0970452	0.158967		BT_0069	-0.303798	0.171652	0.340981		BT_0069	0.282902	0.193113	0.275807		BT_0069	0.180783	0.406748	0.457314		BT_0069	0.0878979	0.689951	0.718685		BT_0069	0.085544	0.721716	0.753701		BT_0069	0.328372	0.180914	0.303612		BT_0069	0.15615	0.52352	0.749543		BT_0069	0.0929114	0.703418	0.829916
BT_0070	0.237659	0.0440854	0.116435		BT_0070	0.100478	0.375049	0.48592		BT_0070	-0.0781081	0.490285	0.682361		BT_0070	0.346136	0.00503157	0.011797		BT_0070	0.116005	0.309768	0.357671		BT_0070	0.573099	3.75008e-05	6.46014e-05		BT_0070	-0.130587	0.259892	0.307264		BT_0070	0.135515	0.242956	0.379812		BT_0070	-0.0919077	0.426387	0.672299		BT_0070	0.220787	0.0630416	0.180515
BT_0071	0.224708	0.101442	0.220996		BT_0071	0.156375	0.242862	0.342186		BT_0071	-0.723488	2.21477e-05	0.000300986		BT_0071	-0.277056	0.0493282	0.0859854		BT_0071	-0.553768	0.000516701	0.000904118		BT_0071	-0.708442	4.19752e-05	7.19716e-05		BT_0071	0.587063	0.00033466	0.000618399		BT_0071	0.236336	0.146718	0.258912		BT_0071	0.0468764	0.774827	0.901429		BT_0071	0.0549922	0.730193	0.844842
BT_0072	-0.0143881	0.930466	0.9627		BT_0072	-0.144238	0.384584	0.494396		BT_0072	-0.00481985	0.976615	0.988156		BT_0072	-0.349083	0.0442446	0.0783199		BT_0072	0.473109	0.0081791	0.0122282		BT_0072	1.23608	1.51021e-07	3.27617e-07		BT_0072	0.898017	2.04102e-05	4.59453e-05		BT_0072	-0.0841937	0.623066	0.73936		BT_0072	0.109908	0.520407	0.748204		BT_0072	0.216782	0.209682	0.406937
BT_0073	-0.020277	0.876125	0.927626		BT_0073	-0.214796	0.108821	0.17568		BT_0073	-0.181671	0.171607	0.340981		BT_0073	-0.455008	0.00189096	0.00500457		BT_0073	-0.0609973	0.640145	0.683522		BT_0073	1.14249	1.1372e-08	2.77916e-08		BT_0073	0.634617	6.73556e-05	0.000138791		BT_0073	0.00830173	0.94957	0.968188		BT_0073	0.115537	0.382693	0.629288		BT_0073	0.191887	0.152931	0.332743
BT_0074	-0.0424217	0.565138	0.722236		BT_0074	-0.252166	0.00213721	0.00597652		BT_0074	-0.167692	0.0305646	0.0934585		BT_0074	-0.281039	0.000842695	0.00244849		BT_0074	-0.250739	0.00235579	0.00377705		BT_0074	0.866333	4.40741e-11	1.44118e-10		BT_0074	0.445249	3.8579e-06	9.81454e-06		BT_0074	0.0593379	0.427839	0.572346		BT_0074	0.0511175	0.494039	0.724901		BT_0074	0.21732	0.0071482	0.0377393
BT_0076	0.0312253	0.93173	0.963165		BT_0076	0.0700553	0.850316	0.896199		BT_0076	-0.226571	0.546006	0.730096		BT_0076	0.523342	0.137672	0.207457		BT_0076	-0.783744	0.0826548	0.105938		BT_0076	0.684131	0.0635629	0.0784722		BT_0076	-1.31195	0.00440113	0.00691817		BT_0076	0.853021	0.0184267	0.0494038		BT_0076	0.00721352	0.984466	0.993556		BT_0076	-0.361458	0.37119	0.571583
BT_0077	0.151388	0.6118	0.760788		BT_0077	0.335195	0.251814	0.352279		BT_0077	-0.077467	0.79438	0.892743		BT_0077	0.578348	0.0549934	0.0945136		BT_0077	-1.36023	0.000588742	0.00102175		BT_0077	-0.320713	0.317462	0.353446		BT_0077	-1.91326	0.000163689	0.000316473		BT_0077	0.352138	0.312718	0.456664		BT_0077	-0.571019	0.141547	0.347408		BT_0077	0.0209716	0.952767	0.975556
BT_0082	0.0891664	0.43245	0.610805		BT_0082	0.283599	0.017771	0.0372945		BT_0082	0.0421515	0.70818	0.836762		BT_0082	0.177847	0.123951	0.190127		BT_0082	1.66799	5.6698e-13	4.23956e-12		BT_0082	2.84083	1.76387e-17	2.64285e-16		BT_0082	-0.464899	0.00039722	0.000724874		BT_0082	-0.599972	2.3171e-05	0.000191058		BT_0082	-0.093144	0.411389	0.658556		BT_0082	-0.112853	0.321039	0.523331
BT_0083	0.101902	0.372456	0.551067		BT_0083	0.0252329	0.823195	0.876425		BT_0083	0.000332727	0.997651	0.999013		BT_0083	0.119	0.298632	0.395788		BT_0083	1.83242	1.12558e-13	1.01798e-12		BT_0083	2.81708	2.7466e-17	3.74252e-16		BT_0083	-0.522306	0.000119375	0.000237338		BT_0083	-0.4478	0.00061539	0.00300319		BT_0083	-0.18829	0.106317	0.285494		BT_0083	-0.031792	0.778299	0.877744
BT_0084	-0.514104	0.629991	0.770549		BT_0084	0.766125	0.3678	0.478478		BT_0084	-0.42097	0.678032	0.819393		BT_0084	0.925672	0.284372	0.378843		BT_0084	0.579916	0.533219	0.581576		BT_0084	0.617705	0.519336	0.553032		BT_0084	-1.89426	0.049736	0.0669007		BT_0084	1.10126	0.0965432	0.18659		BT_0084	-1.60249	0.0965823	0.26781		BT_0084	0.186575	0.794567	0.887903
BT_0085	0.0285748	0.977214	0.987207		BT_0085	1.69266	0.037839	0.0708895		BT_0085	0.635993	0.482915	0.675213		BT_0085	1.48931	0.0789706	0.128948		BT_0085	1.24245	0.161007	0.197021		BT_0085	0.648922	0.511129	0.545197		BT_0085	-1.86874	0.071524	0.0941375		BT_0085	0.876701	0.222387	0.355981		BT_0085	-2.97734	0.0251583	0.108695		BT_0085	0.152267	0.844157	0.917477
BT_0086	0.112257	0.863414	0.92039		BT_0086	0.148541	0.811114	0.868043		BT_0086	-0.206223	0.755659	0.866284		BT_0086	1.2778	0.030773	0.0572756		BT_0086	0.352621	0.585707	0.632628		BT_0086	0.379607	0.569904	0.603007		BT_0086	-2.59708	0.00469912	0.0073618		BT_0086	0.299676	0.608242	0.727483		BT_0086	-0.135907	0.826427	0.929572		BT_0086	-0.855954	0.214549	0.414466
BT_0087	0.122031	0.845612	0.909407		BT_0087	-0.840958	0.221772	0.317073		BT_0087	-0.705745	0.30375	0.502533		BT_0087	1.03598	0.0731402	0.120578		BT_0087	-0.244828	0.715704	0.748641		BT_0087	0.654225	0.293044	0.328396		BT_0087	-2.13437	0.00695288	0.0106332		BT_0087	0.135103	0.809182	0.873644		BT_0087	0.396652	0.469569	0.708122		BT_0087	-0.128216	0.823803	0.905795
BT_0102	0.108057	0.859008	0.91795		BT_0102	-0.243345	0.68902	0.766623		BT_0102	-0.51278	0.425689	0.62479		BT_0102	0.35064	0.550396	0.645499		BT_0102	0.105382	0.865427	0.879292		BT_0102	-0.813948	0.273133	0.307762		BT_0102	-0.522944	0.516239	0.565442		BT_0102	0.367305	0.619341	0.736471		BT_0102	0.83998	0.235216	0.469974		BT_0102	-0.136282	0.862588	0.925306
BT_0103	-0.0824103	0.906594	0.945235		BT_0103	-0.207432	0.760169	0.825582		BT_0103	-0.177444	0.796875	0.894957		BT_0103	0.254505	0.701657	0.777318		BT_0103	0.664449	0.312631	0.360653		BT_0103	-1.23742	0.173806	0.202504		BT_0103	-0.358911	0.747953	0.778095		BT_0103	0.897838	0.357162	0.502394		BT_0103	0.529886	0.606616	0.811085		BT_0103	0.176437	0.869038	0.929601
BT_0105	0.193655	0.645949	0.780579		BT_0105	0.0508331	0.905873	0.936399		BT_0105	-1.41349	0.00931555	0.0379492		BT_0105	0.857783	0.0364314	0.0661769		BT_0105	0.1464	0.733454	0.765026		BT_0105	0.0042231	0.994721	0.996661		BT_0105	-2.8238	1.63139e-05	3.72962e-05		BT_0105	0.520423	0.159465	0.27563		BT_0105	-0.345466	0.387289	0.635016		BT_0105	-0.0108949	0.977089	0.988715
BT_0106	1.29374	2.75407e-07	5.52643e-06		BT_0106	1.44168	4.67194e-08	5.11722e-07		BT_0106	-0.340448	0.0709056	0.177766		BT_0106	1.47137	3.43696e-08	3.67827e-07		BT_0106	1.51037	2.28947e-08	7.18887e-08		BT_0106	1.18105	1.16181e-06	2.30522e-06		BT_0106	-0.978793	1.93494e-05	4.36721e-05		BT_0106	0.567059	0.00396551	0.013924		BT_0106	-0.417363	0.0291827	0.119803		BT_0106	-0.183132	0.313969	0.51595
BT_0107	0.921861	0.12265	0.255288		BT_0107	0.54256	0.355953	0.466462		BT_0107	-0.17357	0.789087	0.889324		BT_0107	1.59678	0.00600222	0.0137672		BT_0107	0.763157	0.213366	0.25525		BT_0107	1.894	0.00171615	0.00251954		BT_0107	-2.38415	0.000279779	0.000523084		BT_0107	0.120591	0.779245	0.852786		BT_0107	-0.468875	0.313475	0.56083		BT_0107	-0.691147	0.149492	0.32776
BT_0108	0.907065	0.107073	0.230139		BT_0108	1.09196	0.0435599	0.0802033		BT_0108	-0.289786	0.640369	0.794968		BT_0108	0.636959	0.261184	0.35248		BT_0108	0.738092	0.203369	0.244262		BT_0108	0.793069	0.181058	0.210049		BT_0108	-2.11416	0.00422	0.00665178		BT_0108	1.2189	0.0136046	0.0382633		BT_0108	-0.226941	0.676449	0.849198		BT_0108	0.424275	0.398057	0.597188
BT_0110	0.949694	0.0991239	0.216865		BT_0110	0.432872	0.450736	0.561588		BT_0110	-0.881314	0.21297	0.395493		BT_0110	0.787836	0.171136	0.250117		BT_0110	0.997773	0.0869234	0.110883		BT_0110	-1.7965	0.0549629	0.0683147		BT_0110	-2.57201	8.08876e-05	0.000164432		BT_0110	-0.297383	0.481189	0.618122		BT_0110	-0.937683	0.0492598	0.171325		BT_0110	-0.268941	0.521995	0.697215
BT_0111	0.881122	0.00241081	0.0110772		BT_0111	1.01525	0.000479795	0.00165306		BT_0111	-0.462956	0.174707	0.344915		BT_0111	1.09262	0.000253886	0.000845245		BT_0111	1.01952	0.000637358	0.00109833		BT_0111	0.61863	0.0475937	0.0595879		BT_0111	-1.70937	2.98189e-06	7.76774e-06		BT_0111	-0.412832	0.1217	0.224077		BT_0111	-0.0476407	0.850124	0.939131		BT_0111	-1.02183	0.000796722	0.00699776
BT_0112	0.502189	0.367136	0.546547		BT_0112	0.583707	0.27373	0.377086		BT_0112	0.0406589	0.9429	0.973799		BT_0112	0.983296	0.0679369	0.113272		BT_0112	1.50929	0.00609505	0.00924971		BT_0112	1.14052	0.0419155	0.0528133		BT_0112	-0.955111	0.102394	0.131177		BT_0112	0.139335	0.786066	0.859153		BT_0112	-0.482128	0.390426	0.636847		BT_0112	-1.38104	0.0348661	0.121182
BT_0113	1.51878	0.0367936	0.101714		BT_0113	1.2872	0.0706419	0.121359		BT_0113	-1.49721	0.152169	0.312677		BT_0113	0.637855	0.409476	0.5137		BT_0113	0.745745	0.344143	0.394524		BT_0113	-0.947162	0.37201	0.409474		BT_0113	-0.135666	0.851491	0.871163		BT_0113	-0.407692	0.60186	0.723048		BT_0113	0.16995	0.814687	0.923647		BT_0113	-0.577128	0.47157	0.658237
BT_0114	0.175809	0.60283	0.752183		BT_0114	0.153342	0.640278	0.731075		BT_0114	-0.181714	0.595382	0.763284		BT_0114	0.300607	0.367795	0.469407		BT_0114	0.568509	0.0949738	0.120494		BT_0114	-0.198995	0.586875	0.619178		BT_0114	-0.468262	0.226038	0.270351		BT_0114	0.573612	0.1138	0.213277		BT_0114	-0.411072	0.299832	0.547154		BT_0114	0.24894	0.494369	0.676763
BT_0116	0.0360313	0.951489	0.973277		BT_0116	0.108397	0.691628	0.769025		BT_0116	-0.374865	0.199928	0.378002		BT_0116	0.438576	0.116785	0.180428		BT_0116	0.636366	0.0275343	0.038084		BT_0116	-0.308001	0.31592	0.351883		BT_0116	-0.319506	0.290574	0.3394		BT_0116	0.382578	0.191487	0.315743		BT_0116	-0.011099	0.970321	0.987411		BT_0116	0.106274	0.717762	0.839453
BT_0117	-0.256277	0.640188	0.777627		BT_0117	0.275169	0.579974	0.680704		BT_0117	-0.231413	0.663358	0.809039		BT_0117	0.110719	0.831059	0.879693		BT_0117	1.04746	0.0397131	0.0535168		BT_0117	-0.247867	0.667222	0.696509		BT_0117	-0.722383	0.22229	0.266615		BT_0117	0.30818	0.563736	0.690984		BT_0117	-0.304188	0.597781	0.806035		BT_0117	-0.559198	0.347171	0.548743
BT_0118	1.19173	0.185249	0.34735		BT_0118	0.935193	0.290669	0.394392		BT_0118	0.974911	0.276322	0.470334		BT_0118	0.896102	0.333645	0.433687		BT_0118	2.39284	0.00137646	0.00227359		BT_0118	1.90301	0.0235301	0.0308667		BT_0118	0.263252	0.695298	0.730269		BT_0118	-0.328167	0.671385	0.774687		BT_0118	-0.841891	0.322219	0.569593		BT_0118	-0.129016	0.862072	0.925306
BT_0119	2.06541	0.0764965	0.177734		BT_0119	2.681	0.0123209	0.027211		BT_0119	2.46563	0.0250233	0.0803403		BT_0119	2.60112	0.0182761	0.0364457		BT_0119	2.45885	0.0306663	0.0419975		BT_0119	2.43042	0.0383556	0.0485901		BT_0119	0.0754392	0.927084	0.937118		BT_0119	-1.46397	0.181564	0.30439		BT_0119	-0.470312	0.614721	0.814712		BT_0119	-0.132039	0.880506	0.936719
BT_0120	0.599042	0.593067	0.745798		BT_0120	-0.298411	0.803918	0.863611		BT_0120	-0.545651	0.668716	0.813356		BT_0120	1.22353	0.232699	0.32082		BT_0120	-0.235286	0.855694	0.871644		BT_0120	0.702976	0.54797	0.581235		BT_0120	-0.349067	0.799475	0.824845		BT_0120	-1.00548	0.526145	0.658258		BT_0120	-0.598407	0.690142	0.857324		BT_0120	-1.51019	0.377355	0.577098
BT_0121	-0.414359	0.194019	0.35928		BT_0121	-0.000516633	0.998617	0.999667		BT_0121	-0.746968	0.025395	0.0811779		BT_0121	-0.844676	0.0145304	0.0297737		BT_0121	-1.01944	0.0054473	0.00830843		BT_0121	-0.642203	0.0627266	0.0775328		BT_0121	1.17123	0.00211385	0.00346375		BT_0121	0.473126	0.205985	0.3356		BT_0121	1.03647	0.00675608	0.0445201		BT_0121	-0.388457	0.338802	0.5395
BT_0122	-0.298637	0.00200338	0.00950266		BT_0122	-0.636369	1.86911e-07	1.6994e-06		BT_0122	-0.532798	2.76149e-06	5.12122e-05		BT_0122	-0.472298	1.45384e-05	6.808e-05		BT_0122	-1.08493	1.66233e-11	8.92464e-11		BT_0122	-2.83435	1.80223e-19	6.17203e-18		BT_0122	0.73962	1.63344e-08	6.40535e-08		BT_0122	-0.224229	0.0160331	0.0440673		BT_0122	0.385431	0.000178733	0.00324435		BT_0122	0.0589698	0.498849	0.679551
BT_0123	2.40396	2.97115e-06	4.08097e-05		BT_0123	3.98685	6.47062e-11	1.6959e-09		BT_0123	2.57462	6.981e-07	1.5798e-05		BT_0123	2.48446	1.52451e-06	9.83847e-06		BT_0123	5.67859	2.46796e-14	2.6194e-13		BT_0123	6.12931	4.77708e-15	3.28073e-14		BT_0123	-0.183065	0.801623	0.826563		BT_0123	0.239348	0.7353	0.821488		BT_0123	-0.535992	0.507863	0.7376		BT_0123	-0.902595	0.287561	0.491254
BT_0124	2.12718	6.78666e-08	1.67611e-06		BT_0124	3.4942	4.16341e-12	2.01768e-10		BT_0124	3.03047	7.25287e-11	8.09956e-09		BT_0124	2.39236	7.47435e-09	9.79483e-08		BT_0124	5.61442	4.69983e-16	8.35399e-15		BT_0124	5.71656	3.42169e-16	3.27323e-15		BT_0124	0.242607	0.505143	0.554944		BT_0124	0.192087	0.632034	0.745557		BT_0124	0.317674	0.396634	0.64295		BT_0124	-0.36658	0.368492	0.569306
BT_0125	0.717285	0.000309623	0.00203393		BT_0125	1.61131	2.1634e-09	3.65572e-08		BT_0125	1.23787	1.933e-07	5.45594e-06		BT_0125	1.04945	2.49719e-06	1.50481e-05		BT_0125	3.31892	3.26541e-15	4.33447e-14		BT_0125	3.71543	4.12921e-16	3.88493e-15		BT_0125	-0.0893245	0.601564	0.642594		BT_0125	0.415898	0.0212629	0.0557299		BT_0125	-0.132084	0.446774	0.690582		BT_0125	-0.039309	0.818856	0.903256
BT_0126	-0.299163	0.00190349	0.00911299		BT_0126	-0.43233	4.06665e-05	0.000187694		BT_0126	-0.0589745	0.491999	0.683803		BT_0126	-0.118362	0.175516	0.254625		BT_0126	-0.719004	2.67688e-08	8.30383e-08		BT_0126	0.0229505	0.789334	0.812262		BT_0126	-0.646154	1.3405e-07	4.41702e-07		BT_0126	0.163752	0.0649876	0.138179		BT_0126	0.24701	0.00773792	0.048475		BT_0126	0.0130339	0.878647	0.936433
BT_0127	-0.220702	0.0474797	0.124061		BT_0127	-0.281404	0.0135087	0.0295042		BT_0127	-0.158678	0.144134	0.300128		BT_0127	-0.0135492	0.898261	0.929239		BT_0127	-0.443069	0.000378515	0.000672115		BT_0127	0.321878	0.00564261	0.00789167		BT_0127	-0.814193	1.15062e-07	3.83564e-07		BT_0127	-0.286245	0.0125296	0.0357779		BT_0127	-0.0520532	0.625015	0.82263		BT_0127	-0.0783951	0.46307	0.650299
BT_0128	-0.0896958	0.561308	0.719267		BT_0128	-0.482948	0.00451148	0.0114165		BT_0128	-0.341574	0.0354058	0.104769		BT_0128	-0.765092	5.75009e-05	0.000226346		BT_0128	-2.16328	6.49901e-12	3.833e-11		BT_0128	-1.25658	6.30751e-08	1.42113e-07		BT_0128	0.270651	0.0918547	0.118886		BT_0128	-0.15164	0.336215	0.480561		BT_0128	0.272702	0.0902286	0.257645		BT_0128	-0.0666966	0.669257	0.806498
BT_0129	-0.229316	0.389724	0.569077		BT_0129	-0.133477	0.603517	0.701418		BT_0129	-0.00410957	0.987214	0.992723		BT_0129	0.0844421	0.742977	0.810506		BT_0129	-0.691078	0.0194281	0.0274483		BT_0129	-0.322043	0.248801	0.282826		BT_0129	-1.23718	7.63406e-05	0.000155743		BT_0129	-0.336457	0.182663	0.305517		BT_0129	-0.413912	0.106914	0.2862		BT_0129	-0.226691	0.360235	0.561959
BT_0130	-0.510897	0.250652	0.429486		BT_0130	-0.319076	0.447417	0.558537		BT_0130	0.0455161	0.91166	0.959346		BT_0130	-0.156134	0.711292	0.784104		BT_0130	-0.715266	0.123714	0.154778		BT_0130	-0.390745	0.389721	0.427686		BT_0130	-1.59969	0.0007529	0.00132227		BT_0130	-0.452354	0.248228	0.384939		BT_0130	-0.0760662	0.840264	0.935508		BT_0130	-0.202495	0.594098	0.755791
BT_0131	0.935588	1.54004e-08	4.52066e-07		BT_0131	1.12855	4.87385e-10	9.66679e-09		BT_0131	-0.16302	0.151127	0.311169		BT_0131	1.65683	3.17326e-13	1.50936e-11		BT_0131	2.7587	1.29227e-17	3.64747e-16		BT_0131	2.53025	7.26331e-17	8.55771e-16		BT_0131	-4.55527	3.40097e-21	6.05867e-19		BT_0131	-0.81847	6.92581e-08	1.56731e-06		BT_0131	-0.231669	0.0338608	0.132477		BT_0131	-0.411412	0.000585733	0.0055515
BT_0132	-0.043796	0.83226	0.902728		BT_0132	0.0352583	0.820871	0.875585		BT_0132	-0.123355	0.434867	0.634995		BT_0132	0.338209	0.038754	0.0698768		BT_0132	0.74063	8.1307e-05	0.00015702		BT_0132	0.785909	4.19523e-05	7.19563e-05		BT_0132	-2.07135	5.13891e-12	4.3634e-11		BT_0132	0.376308	0.0170843	0.0464596		BT_0132	0.00206563	0.988864	0.995339		BT_0132	0.0567885	0.70131	0.82819
BT_0133	0.182908	0.0641702	0.1566		BT_0133	0.0440885	0.642352	0.732792		BT_0133	-0.311946	0.00315398	0.0166516		BT_0133	0.101275	0.292049	0.387663		BT_0133	-0.0901502	0.349344	0.399773		BT_0133	-0.00420204	0.964908	0.970956		BT_0133	0.0627993	0.509006	0.55846		BT_0133	-0.317257	0.00277052	0.0102982		BT_0133	0.316812	0.00267403	0.0231611		BT_0133	0.192546	0.0518327	0.157093
BT_0134	0.227619	0.0561868	0.141221		BT_0134	0.020179	0.859491	0.903274		BT_0134	-0.191315	0.105012	0.238961		BT_0134	0.0977429	0.396074	0.499909		BT_0134	-0.462668	0.000546479	0.00095323		BT_0134	-0.378467	0.00328282	0.00469745		BT_0134	-0.362675	0.00385782	0.00611089		BT_0134	0.118358	0.302123	0.445847		BT_0134	0.334255	0.00679455	0.0445201		BT_0134	0.154912	0.180311	0.371604
BT_0135	0.0879582	0.361913	0.541394		BT_0135	-0.120625	0.214073	0.308296		BT_0135	-0.0619692	0.51819	0.707598		BT_0135	0.0578364	0.546315	0.642348		BT_0135	-0.240252	0.0192815	0.0272638		BT_0135	-0.283546	0.00714582	0.00991306		BT_0135	-0.325461	0.00215406	0.00352289		BT_0135	0.18134	0.065245	0.138555		BT_0135	0.382148	0.000481977	0.0064718		BT_0135	0.0933465	0.328916	0.531333
BT_0136	-0.389199	0.00632884	0.0245553		BT_0136	-0.546743	0.000313107	0.00113751		BT_0136	0.0687871	0.591554	0.759703		BT_0136	-0.696054	2.26126e-05	0.000101009		BT_0136	-0.675643	3.72057e-05	7.5069e-05		BT_0136	0.935162	2.04046e-07	4.35654e-07		BT_0136	-1.24708	5.65664e-09	2.47725e-08		BT_0136	0.453899	0.00185852	0.00742398		BT_0136	0.43532	0.00265881	0.0231105		BT_0136	0.108748	0.409798	0.605445
BT_0137	-0.943136	0.000344234	0.00223458		BT_0137	-1.08425	6.03681e-05	0.000266418		BT_0137	-0.223333	0.299319	0.497284		BT_0137	-1.32989	7.26121e-06	3.73756e-05		BT_0137	-0.472782	0.041119	0.0552809		BT_0137	0.721576	0.00211271	0.00307189		BT_0137	-1.38606	4.63721e-06	1.15975e-05		BT_0137	0.814522	0.000712557	0.00336434		BT_0137	-0.131136	0.549547	0.768945		BT_0137	-0.0141051	0.947973	0.974009
BT_0138	0.016829	0.848408	0.910735		BT_0138	0.120284	0.178884	0.266819		BT_0138	0.275714	0.00430836	0.021179		BT_0138	-0.040576	0.645405	0.728509		BT_0138	0.36124	0.000410985	0.000726758		BT_0138	1.41688	1.05066e-13	5.30701e-13		BT_0138	0.490109	1.61392e-05	3.69297e-05		BT_0138	0.574123	1.87289e-06	2.28528e-05		BT_0138	0.151223	0.107489	0.287289		BT_0138	0.312524	0.00211458	0.0150244
BT_0140	0.370625	0.024669	0.0747172		BT_0140	0.822593	1.94496e-05	9.76663e-05		BT_0140	0.850217	1.28996e-05	0.000190966		BT_0140	1.3478	1.09013e-08	1.34616e-07		BT_0140	1.57706	7.10286e-10	2.8821e-09		BT_0140	2.96449	5.01713e-15	3.42271e-14		BT_0140	-1.71477	2.90972e-10	1.64617e-09		BT_0140	0.440485	0.0074726	0.0234494		BT_0140	0.133617	0.383225	0.62996		BT_0140	-0.109461	0.475111	0.660884
BT_0141	0.452066	0.00555447	0.022136		BT_0141	0.887288	3.80052e-06	2.3522e-05		BT_0141	0.346992	0.0271362	0.0852069		BT_0141	1.05475	3.00142e-07	2.43575e-06		BT_0141	1.34512	5.4304e-09	1.88997e-08		BT_0141	2.58557	2.53057e-14	1.46391e-13		BT_0141	-2.10695	5.61806e-12	4.70033e-11		BT_0141	0.15191	0.30588	0.449587		BT_0141	0.070649	0.631642	0.828164		BT_0141	0.0856308	0.560957	0.728791
BT_0142	0.406915	0.0493486	0.127903		BT_0142	0.723412	0.00103354	0.0031926		BT_0142	0.459932	0.0266638	0.0841352		BT_0142	1.25582	1.29661e-06	8.61667e-06		BT_0142	1.09949	9.68668e-06	2.11118e-05		BT_0142	2.63943	2.99805e-12	1.14506e-11		BT_0142	-2.05596	2.14313e-09	1.01655e-08		BT_0142	0.174026	0.367349	0.511529		BT_0142	-0.0128093	0.94703	0.977926		BT_0142	-0.0552884	0.774342	0.874433
BT_0143	0.277412	0.114314	0.241558		BT_0143	0.517731	0.0051255	0.0127443		BT_0143	0.286942	0.101097	0.233095		BT_0143	0.810917	7.40803e-05	0.000282937		BT_0143	0.836865	5.39446e-05	0.000106418		BT_0143	1.93243	9.22913e-11	2.87508e-10		BT_0143	-1.48214	2.92606e-08	1.08607e-07		BT_0143	0.303311	0.0831792	0.167023		BT_0143	-0.00992018	0.953608	0.980521		BT_0143	0.0425811	0.802333	0.893278
BT_0144	1.00843	0.185339	0.34735		BT_0144	1.01601	0.162834	0.246458		BT_0144	1.53286	0.031677	0.0961732		BT_0144	1.49218	0.0395684	0.0711704		BT_0144	2.06001	0.00444212	0.00685673		BT_0144	2.19974	0.00277984	0.00400113		BT_0144	-3.01935	0.00130391	0.002215		BT_0144	0.317132	0.559044	0.687665		BT_0144	-0.0680721	0.905252	0.963966		BT_0144	-0.471172	0.434519	0.626116
BT_0145	0.297691	0.437114	0.615868		BT_0145	0.480809	0.194309	0.285775		BT_0145	0.152635	0.686896	0.823682		BT_0145	0.817896	0.0318792	0.0590138		BT_0145	1.13328	0.00417017	0.00645246		BT_0145	1.43077	0.000518628	0.000799338		BT_0145	-1.11048	0.00896715	0.0134416		BT_0145	0.346483	0.328201	0.471932		BT_0145	-0.0142804	0.968593	0.98716		BT_0145	-0.646601	0.102091	0.252742
BT_0146	0.686691	0.0571205	0.143345		BT_0146	0.732086	0.0383154	0.0716359		BT_0146	0.244218	0.492511	0.683803		BT_0146	1.3504	0.000398363	0.00125438		BT_0146	1.12051	0.00281556	0.00447095		BT_0146	1.77613	1.63641e-05	2.92697e-05		BT_0146	-2.06629	6.58278e-06	1.60798e-05		BT_0146	0.18999	0.524975	0.657371		BT_0146	-0.200931	0.514499	0.743663		BT_0146	-0.171353	0.575041	0.740942
BT_0147	0.830801	6.08536e-09	2.1122e-07		BT_0147	1.1792	9.77879e-12	3.91313e-10		BT_0147	-0.137793	0.142495	0.297681		BT_0147	2.01892	2.63069e-16	5.83623e-14		BT_0147	2.25304	3.05953e-17	7.70431e-16		BT_0147	2.39538	9.2782e-18	1.55251e-16		BT_0147	-3.45225	9.52986e-21	1.3231e-18		BT_0147	-0.472718	2.99866e-05	0.000235178		BT_0147	0.0522065	0.568479	0.784178		BT_0147	-0.801966	1.06692e-08	1.19147e-06
BT_0148	0.118976	0.262097	0.441588		BT_0148	-0.102573	0.331512	0.440046		BT_0148	-0.129973	0.221795	0.40648		BT_0148	0.417479	0.00054663	0.00165373		BT_0148	0.576919	1.32287e-05	2.84097e-05		BT_0148	-0.0136389	0.896452	0.908836		BT_0148	-1.10185	5.11507e-10	2.73425e-09		BT_0148	-0.296476	0.0092349	0.027775		BT_0148	-0.0373524	0.722162	0.875844		BT_0148	-0.17407	0.107602	0.262589
BT_0149	-0.491994	0.000461977	0.00282521		BT_0149	-0.696422	7.52767e-06	4.28235e-05		BT_0149	0.0563567	0.64031	0.794968		BT_0149	-1.03588	1.86768e-08	2.18548e-07		BT_0149	-0.92176	1.30651e-07	3.63966e-07		BT_0149	-1.73349	2.24608e-12	8.78092e-12		BT_0149	1.70134	2.43539e-12	2.21036e-11		BT_0149	-0.252635	0.0513304	0.113464		BT_0149	-0.177633	0.161125	0.371197		BT_0149	-0.237282	0.0656997	0.185745
BT_0150	-0.476639	2.99162e-05	0.000287251		BT_0150	-0.707657	9.50936e-08	9.55961e-07		BT_0150	-0.137735	0.142027	0.296944		BT_0150	-1.02456	1.66981e-10	3.54456e-09		BT_0150	-1.07514	7.45346e-11	3.54851e-10		BT_0150	-1.32952	1.53959e-12	6.24715e-12		BT_0150	1.46451	1.72787e-13	2.13881e-12		BT_0150	0.275263	0.00705356	0.0223117		BT_0150	-0.0264876	0.778692	0.902762		BT_0150	-0.100767	0.290935	0.494224
BT_0151	-0.0958196	0.341116	0.523473		BT_0151	-0.105455	0.293616	0.397604		BT_0151	-0.000875422	0.992957	0.996448		BT_0151	0.0934254	0.351269	0.452701		BT_0151	0.029809	0.764997	0.791916		BT_0151	0.717649	2.57011e-07	5.43991e-07		BT_0151	-0.770121	7.40264e-08	2.55389e-07		BT_0151	0.0727022	0.46045	0.599577		BT_0151	0.228943	0.0271501	0.11436		BT_0151	0.0176312	0.857125	0.923265
BT_0152	-0.121067	0.267224	0.446538		BT_0152	-0.159917	0.145306	0.223832		BT_0152	0.0599451	0.576773	0.751597		BT_0152	-0.00867233	0.935568	0.95244		BT_0152	-0.0116799	0.913587	0.922748		BT_0152	0.706919	1.06342e-06	2.11735e-06		BT_0152	-0.698464	1.14453e-06	3.18495e-06		BT_0152	0.0467145	0.659505	0.767356		BT_0152	0.300182	0.00884228	0.0531883		BT_0152	-0.0234774	0.824513	0.905995
BT_0153	-0.2071	0.124392	0.257975		BT_0153	-0.42625	0.00332744	0.00879274		BT_0153	-0.422686	0.00359156	0.0183034		BT_0153	0.133319	0.312706	0.410837		BT_0153	-1.16818	1.22959e-08	4.05156e-08		BT_0153	-1.05382	7.0366e-08	1.57778e-07		BT_0153	0.156255	0.239391	0.284731		BT_0153	-0.023807	0.85605	0.903911		BT_0153	0.396079	0.00572402	0.0397211		BT_0153	0.0671596	0.609424	0.765056
BT_0154	-0.142335	0.0882712	0.198446		BT_0154	-0.33618	0.000357162	0.00128035		BT_0154	-0.238588	0.00672571	0.0298875		BT_0154	0.258221	0.00374588	0.00912837		BT_0154	-0.74767	4.44476e-09	1.56496e-08		BT_0154	-0.720886	8.62192e-09	2.14172e-08		BT_0154	-0.0607978	0.454527	0.50803		BT_0154	0.192365	0.024841	0.0633921		BT_0154	0.441371	1.49081e-05	0.000528158		BT_0154	-0.0839933	0.304849	0.506799
BT_0155	-0.338396	0.0549816	0.138928		BT_0155	-0.283749	0.0984119	0.160847		BT_0155	-0.101409	0.543092	0.728044		BT_0155	-0.204929	0.228793	0.316141		BT_0155	-1.26265	3.90206e-07	1.01958e-06		BT_0155	-0.737986	0.000332164	0.000520697		BT_0155	-1.4065	2.81343e-08	1.04653e-07		BT_0155	0.184621	0.260416	0.398974		BT_0155	-0.107771	0.510588	0.740243		BT_0155	-0.280508	0.0967214	0.242602
BT_0156	0.0983498	0.463448	0.638173		BT_0156	0.00162895	0.990209	0.994468		BT_0156	-0.183819	0.177199	0.348363		BT_0156	0.299849	0.0323966	0.0597349		BT_0156	-0.719214	2.31028e-05	4.79705e-05		BT_0156	0.925826	4.71405e-07	9.70195e-07		BT_0156	-0.646262	5.97432e-05	0.000124101		BT_0156	-0.310853	0.0260232	0.0658203		BT_0156	-0.197264	0.143639	0.351033		BT_0156	-0.442366	0.00263136	0.0175095
BT_0157	0.978597	8.52389e-07	1.43096e-05		BT_0157	1.18837	4.07095e-08	4.58607e-07		BT_0157	-0.178651	0.226521	0.411908		BT_0157	2.13405	1.27088e-12	5.22282e-11		BT_0157	2.38767	1.59128e-13	1.37848e-12		BT_0157	2.8524	6.00775e-15	4.02895e-14		BT_0157	-4.17955	6.74952e-18	2.51248e-16		BT_0157	0.301311	0.0474773	0.106689		BT_0157	0.0579091	0.69028	0.857324		BT_0157	-0.448184	0.00499001	0.0287373
BT_0158	0.128631	0.356785	0.536692		BT_0158	-0.167717	0.232275	0.330251		BT_0158	-0.715855	3.3441e-05	0.000433804		BT_0158	0.467404	0.00240683	0.00617577		BT_0158	0.200118	0.157551	0.193344		BT_0158	-1.73442	4.22584e-11	1.38357e-10		BT_0158	0.742067	2.15354e-05	4.82667e-05		BT_0158	0.17746	0.214467	0.345366		BT_0158	0.338952	0.0229882	0.101978		BT_0158	-0.148754	0.297474	0.499713
BT_0159	0.0379962	0.734257	0.837568		BT_0159	-0.135519	0.196003	0.287184		BT_0159	-0.632984	3.30429e-06	5.93502e-05		BT_0159	0.112161	0.281804	0.375909		BT_0159	0.675916	1.10177e-06	2.69771e-06		BT_0159	-1.62592	4.55055e-13	2.03271e-12		BT_0159	0.409166	0.000616811	0.00109791		BT_0159	0.554694	2.01567e-05	0.00016864		BT_0159	0.479562	0.000119175	0.0023456		BT_0159	0.0641846	0.540232	0.712049
BT_0160	0.74729	2.47263e-06	3.50881e-05		BT_0160	1.20319	8.24448e-10	1.49653e-08		BT_0160	0.0402997	0.739482	0.857886		BT_0160	1.47951	1.8034e-11	5.35496e-10		BT_0160	2.76231	8.81317e-17	1.91836e-15		BT_0160	2.43163	1.10465e-15	9.31791e-15		BT_0160	-2.93403	3.78505e-17	1.14375e-15		BT_0160	0.0274624	0.808973	0.873644		BT_0160	-0.158923	0.17161	0.38513		BT_0160	0.0366184	0.747264	0.853802
BT_0161	-0.147297	0.267755	0.446815		BT_0161	-0.397407	0.00560736	0.0138015		BT_0161	-0.159996	0.228778	0.414983		BT_0161	-0.286066	0.038041	0.0687844		BT_0161	-0.224185	0.0983724	0.124621		BT_0161	-1.0674	5.63032e-08	1.27639e-07		BT_0161	1.57008	8.45873e-11	5.38445e-10		BT_0161	0.187026	0.188917	0.312853		BT_0161	0.213756	0.135582	0.339087		BT_0161	-0.125763	0.375528	0.575503
BT_0162	0.0217726	0.852436	0.91349		BT_0162	-0.0860964	0.46355	0.573868		BT_0162	-0.141899	0.232606	0.419704		BT_0162	-0.022356	0.848436	0.892569		BT_0162	0.737897	2.01658e-06	4.78484e-06		BT_0162	0.366842	0.0044493	0.0062947		BT_0162	0.0132796	0.912342	0.924217		BT_0162	-0.463259	0.000931245	0.00417435		BT_0162	0.449908	0.00103884	0.0114028		BT_0162	0.192291	0.121581	0.286759
BT_0163	-0.0818963	0.545861	0.706497		BT_0163	-0.126765	0.350577	0.460592		BT_0163	0.0786069	0.559968	0.739853		BT_0163	-0.0112584	0.933391	0.950978		BT_0163	0.269858	0.055023	0.0725869		BT_0163	1.6761	1.90855e-11	6.53616e-11		BT_0163	-0.863873	2.00051e-06	5.3524e-06		BT_0163	-0.45422	0.00272165	0.0101386		BT_0163	0.442453	0.00305743	0.0254906		BT_0163	0.409448	0.005468	0.0308672
BT_0164	-0.182187	0.0949337	0.209887		BT_0164	-0.238033	0.0325726	0.0627863		BT_0164	0.114174	0.285379	0.481601		BT_0164	0.0814208	0.443337	0.548512		BT_0164	0.324294	0.00513848	0.00786542		BT_0164	1.48555	1.93393e-12	7.67149e-12		BT_0164	-1.06356	1.02517e-09	5.18338e-09		BT_0164	-0.153194	0.156142	0.271623		BT_0164	0.331424	0.00435648	0.0329591		BT_0164	0.0995384	0.350094	0.55159
BT_0165	-0.0187131	0.884089	0.931985		BT_0165	-0.261618	0.0508795	0.0917081		BT_0165	-0.287761	0.0335646	0.10042		BT_0165	0.0113125	0.929628	0.948461		BT_0165	-0.788608	3.82646e-06	8.74011e-06		BT_0165	0.0714264	0.580368	0.612564		BT_0165	0.616293	7.76839e-05	0.000158233		BT_0165	0.0770735	0.553701	0.682757		BT_0165	0.0945552	0.468595	0.708122		BT_0165	-0.169115	0.20206	0.397542
BT_0166	-0.295221	0.0210889	0.0656171		BT_0166	-0.304414	0.0173339	0.0366422		BT_0166	-0.385591	0.00367078	0.0186437		BT_0166	-0.0713878	0.55238	0.647257		BT_0166	-0.909832	1.61104e-07	4.40913e-07		BT_0166	0.0366348	0.760751	0.784734		BT_0166	0.914707	1.20988e-07	4.02014e-07		BT_0166	0.136167	0.269272	0.409852		BT_0166	0.131084	0.287423	0.534186		BT_0166	0.0573827	0.637923	0.787516
BT_0167	-0.281705	0.147207	0.29413		BT_0167	-0.147899	0.434366	0.546495		BT_0167	0.00433099	0.981601	0.989887		BT_0167	-0.0959544	0.611823	0.697655		BT_0167	0.218849	0.252528	0.296986		BT_0167	1.12243	4.53652e-06	8.47422e-06		BT_0167	-0.0131836	0.944683	0.95191		BT_0167	-0.208313	0.283547	0.425777		BT_0167	-0.00116508	0.995134	0.997464		BT_0167	0.269899	0.164809	0.351734
BT_0168	-0.257834	0.125048	0.25902		BT_0168	-0.239514	0.150478	0.230886		BT_0168	-0.0792363	0.626817	0.788433		BT_0168	-0.264918	0.114992	0.177979		BT_0168	0.152171	0.354904	0.405405		BT_0168	1.01976	2.27316e-06	4.38829e-06		BT_0168	0.0350765	0.830869	0.852952		BT_0168	-0.0946433	0.567887	0.694746		BT_0168	0.147422	0.374871	0.620746		BT_0168	0.360094	0.0370941	0.125853
BT_0169	-0.234741	0.0110336	0.0388751		BT_0169	-0.156254	0.0771689	0.130357		BT_0169	0.0487677	0.568472	0.745885		BT_0169	-0.392184	0.000128818	0.000460499		BT_0169	0.287894	0.00249051	0.00397815		BT_0169	0.821075	2.03052e-09	5.4214e-09		BT_0169	-0.138733	0.113645	0.144004		BT_0169	-0.140002	0.11116	0.209091		BT_0169	-0.0668005	0.436755	0.682779		BT_0169	-0.0835	0.33272	0.534956
BT_0170	0.225133	0.102917	0.223871		BT_0170	0.810897	3.04137e-06	1.936e-05		BT_0170	0.353668	0.0133381	0.0500494		BT_0170	1.00158	1.26133e-07	1.13476e-06		BT_0170	1.53942	6.70473e-11	3.21289e-10		BT_0170	2.99676	1.88615e-16	1.92544e-15		BT_0170	-2.32327	2.90923e-14	4.38261e-13		BT_0170	-0.458483	0.00154943	0.00641371		BT_0170	-0.17507	0.180367	0.397148		BT_0170	-0.106439	0.408732	0.604915
BT_0171	1.371	0.0170133	0.0547259		BT_0171	1.3811	0.0132921	0.029118		BT_0171	0.569242	0.327922	0.528232		BT_0171	1.78782	0.00179947	0.00479455		BT_0171	3.27518	3.05856e-07	8.07389e-07		BT_0171	2.41534	6.46394e-05	0.000108798		BT_0171	-2.04202	0.000461082	0.000831956		BT_0171	-0.568388	0.201833	0.329588		BT_0171	-0.673125	0.139962	0.345264		BT_0171	-1.29248	0.0114808	0.0535682
BT_0172	0.386962	0.148158	0.295224		BT_0172	0.944435	5.14266e-05	0.00023133		BT_0172	0.654064	0.00824469	0.0344613		BT_0172	1.06076	1.31993e-05	6.26082e-05		BT_0172	2.26117	1.73651e-11	9.29215e-11		BT_0172	2.19883	3.69526e-11	1.21761e-10		BT_0172	-2.0628	1.60515e-10	9.64405e-10		BT_0172	-0.286971	0.0941306	0.183371		BT_0172	-0.577858	0.00229939	0.0206281		BT_0172	-0.791576	0.000117117	0.00168054
BT_0173	-0.234264	0.0749373	0.175003		BT_0173	-0.792853	2.45411e-06	1.61206e-05		BT_0173	-0.0135794	0.914652	0.961245		BT_0173	-0.921775	2.57437e-07	2.12272e-06		BT_0173	-1.46307	9.50011e-11	4.45681e-10		BT_0173	-2.65488	1.3474e-15	1.09173e-14		BT_0173	0.743384	6.05458e-06	1.49029e-05		BT_0173	-0.703404	1.27574e-05	0.000114172		BT_0173	0.0790686	0.534479	0.756786		BT_0173	0.00467853	0.970547	0.985511
BT_0174	-0.319924	0.00155566	0.00777375		BT_0174	-0.762316	1.85176e-08	2.2595e-07		BT_0174	-0.0883524	0.32936	0.529337		BT_0174	-0.948164	3.94028e-10	7.52463e-09		BT_0174	-1.55641	2.9936e-14	3.132e-13		BT_0174	-2.77464	3.76689e-19	1.07503e-17		BT_0174	0.888074	1.29187e-09	6.41811e-09		BT_0174	-0.643867	2.97355e-07	4.88023e-06		BT_0174	0.166526	0.0736375	0.224597		BT_0174	0.0514841	0.567268	0.734574
BT_0175	1.31785	4.92643e-07	9.00608e-06		BT_0175	1.50289	5.89168e-08	6.2147e-07		BT_0175	-0.261471	0.182178	0.355431		BT_0175	1.93727	8.13777e-10	1.43655e-08		BT_0175	1.88489	1.3449e-09	5.17123e-09		BT_0175	0.379288	0.0580707	0.0719858		BT_0175	-2.85221	1.18794e-12	1.17129e-11		BT_0175	-0.488287	0.0136085	0.0382633		BT_0175	-0.389448	0.0435564	0.15757		BT_0175	-0.583555	0.00413011	0.0249311
BT_0176	-0.0928963	0.487233	0.659182		BT_0176	-0.257814	0.0622639	0.109276		BT_0176	-0.121153	0.365855	0.567966		BT_0176	-0.210543	0.123637	0.189758		BT_0176	-0.631594	9.56268e-05	0.000183092		BT_0176	-0.521074	0.000734915	0.00111463		BT_0176	1.15324	1.98506e-08	7.65559e-08		BT_0176	0.357222	0.0152447	0.0421713		BT_0176	0.18075	0.198164	0.42117		BT_0176	0.0461077	0.738513	0.848333
BT_0177	-0.120073	0.200707	0.368753		BT_0177	-0.18376	0.0557579	0.0990379		BT_0177	-0.296857	0.00358408	0.0182834		BT_0177	0.209603	0.0310451	0.0576902		BT_0177	0.140467	0.136977	0.169813		BT_0177	0.706874	1.00664e-07	2.22127e-07		BT_0177	0.999631	2.89153e-10	1.63949e-09		BT_0177	0.636325	6.33732e-07	9.22233e-06		BT_0177	0.112541	0.235772	0.470719		BT_0177	0.0392145	0.675153	0.809396
BT_0178	-0.148308	0.152176	0.300257		BT_0178	-0.331734	0.00309897	0.00825267		BT_0178	-0.462466	0.00013357	0.00131195		BT_0178	0.0569794	0.573585	0.662145		BT_0178	-0.532837	2.59546e-05	5.35243e-05		BT_0178	-0.429592	0.000316683	0.00049734		BT_0178	0.699508	7.60688e-07	2.17939e-06		BT_0178	0.419159	0.000518694	0.00260883		BT_0178	0.0557077	0.596939	0.806035		BT_0178	-0.362852	0.00219016	0.0154333
BT_0179	-0.134331	0.393637	0.572674		BT_0179	-0.206698	0.192892	0.284411		BT_0179	-0.625536	0.000561377	0.00420173		BT_0179	0.0570223	0.714485	0.786607		BT_0179	-0.291094	0.0737448	0.0952306		BT_0179	-0.301857	0.0652753	0.0805088		BT_0179	-0.967751	3.17788e-06	8.24482e-06		BT_0179	-0.619323	0.000636677	0.00309131		BT_0179	-0.256432	0.111623	0.295267		BT_0179	-0.129807	0.409317	0.605172
BT_0180	0.00175876	0.982268	0.989588		BT_0180	-0.103587	0.198827	0.290659		BT_0180	-0.218853	0.0105072	0.0417445		BT_0180	0.119889	0.139505	0.209911		BT_0180	-0.422945	2.04875e-05	4.2817e-05		BT_0180	-1.56481	2.36201e-15	1.76105e-14		BT_0180	-0.202494	0.0170229	0.0245293		BT_0180	-0.445431	1.07438e-05	9.90857e-05		BT_0180	-0.026638	0.737433	0.885092		BT_0180	-0.306976	0.00075451	0.00676049
BT_0181	-0.0610786	0.541702	0.703742		BT_0181	-0.146773	0.149684	0.230011		BT_0181	-0.150858	0.139582	0.293867		BT_0181	-0.0106108	0.915113	0.940751		BT_0181	-0.716615	3.33509e-07	8.77233e-07		BT_0181	-1.66347	1.19064e-13	5.93239e-13		BT_0181	0.289247	0.00843746	0.0127032		BT_0181	-0.762509	1.86287e-07	3.49057e-06		BT_0181	0.0912343	0.373972	0.620705		BT_0181	-0.411904	0.000513118	0.00502074
BT_0182	-0.133619	0.233732	0.41063		BT_0182	-0.171881	0.128888	0.203284		BT_0182	0.273369	0.0198487	0.0683398		BT_0182	-0.214111	0.0625356	0.105326		BT_0182	-2.12381	7.5592e-15	9.13685e-14		BT_0182	-0.626219	1.01695e-05	1.85449e-05		BT_0182	1.10979	3.5731e-09	1.62003e-08		BT_0182	-0.363212	0.00740481	0.0232936		BT_0182	0.230767	0.068702	0.214152		BT_0182	-0.502677	0.000521593	0.00507467
BT_0183	-0.365977	0.000176284	0.00123881		BT_0183	-0.477606	6.30556e-06	3.66421e-05		BT_0183	0.000763781	0.992543	0.996227		BT_0183	-0.312187	0.000871809	0.00251883		BT_0183	-0.032872	0.689053	0.725936		BT_0183	-0.318134	0.000765472	0.00115858		BT_0183	0.76165	5.20746e-09	2.2962e-08		BT_0183	0.301018	0.00150705	0.00626861		BT_0183	0.520701	2.57065e-06	0.00015708		BT_0183	-0.275017	0.00342806	0.0214755
BT_0184	-0.334819	0.000439918	0.00272272		BT_0184	-0.409058	4.53806e-05	0.000206484		BT_0184	0.119551	0.151655	0.312052		BT_0184	-0.24734	0.00575868	0.0132775		BT_0184	-0.0826618	0.318206	0.366919		BT_0184	0.191867	0.0268614	0.0350933		BT_0184	0.0893541	0.283813	0.33249		BT_0184	0.284609	0.00204465	0.00802397		BT_0184	0.422503	3.31068e-05	0.000885779		BT_0184	-0.253761	0.00526158	0.0299653
BT_0185	0.135907	0.21218	0.382529		BT_0185	0.286752	0.0124393	0.0274369		BT_0185	-0.228306	0.0423145	0.119697		BT_0185	0.678253	1.81587e-06	1.13481e-05		BT_0185	0.970737	5.69458e-09	1.97789e-08		BT_0185	0.442467	0.000391387	0.000609075		BT_0185	-0.131763	0.230995	0.27583		BT_0185	0.42319	0.000654577	0.00316327		BT_0185	0.0877326	0.421393	0.667133		BT_0185	-0.206395	0.0678138	0.190257
BT_0186	0.136269	0.126797	0.261273		BT_0186	0.168241	0.062781	0.110033		BT_0186	-0.139051	0.119632	0.262615		BT_0186	0.564822	1.32094e-06	8.74441e-06		BT_0186	0.988134	1.00429e-10	4.68153e-10		BT_0186	-0.048377	0.579123	0.611379		BT_0186	0.251246	0.00797549	0.0120536		BT_0186	0.428509	5.64462e-05	0.000404413		BT_0186	0.159377	0.0778264	0.233525		BT_0186	-0.42383	6.58503e-05	0.00106375
BT_0187	0.686622	7.89002e-08	1.9209e-06		BT_0187	1.04107	4.50193e-11	1.2848e-09		BT_0187	0.0763189	0.392009	0.593501		BT_0187	1.76351	1.43747e-15	1.79265e-13		BT_0187	2.29221	7.74864e-18	2.36933e-16		BT_0187	2.80288	1.5133e-19	5.55275e-18		BT_0187	-3.97973	2.28508e-22	1.46731e-19		BT_0187	-0.510591	4.85453e-06	5.1738e-05		BT_0187	-0.0649242	0.452483	0.695824		BT_0187	-0.524261	3.34673e-06	0.000100539
BT_0188	-0.626861	0.00159493	0.00793141		BT_0188	-0.116268	0.500065	0.610899		BT_0188	-0.0857056	0.619148	0.783005		BT_0188	-0.408549	0.0268397	0.0508953		BT_0188	0.112957	0.51569	0.565322		BT_0188	1.09213	1.71944e-06	3.35846e-06		BT_0188	0.590676	0.0032789	0.0052391		BT_0188	0.160269	0.391244	0.536442		BT_0188	0.178176	0.341781	0.590757		BT_0188	0.231474	0.217996	0.418695
BT_0189	0.4428	0.0667661	0.160796		BT_0189	0.821296	0.00128877	0.00385133		BT_0189	0.723937	0.00390004	0.0195458		BT_0189	0.332482	0.161799	0.23884		BT_0189	2.68166	3.27751e-11	1.65714e-10		BT_0189	3.86475	3.59038e-14	1.99757e-13		BT_0189	-0.772568	0.00343351	0.00547253		BT_0189	0.997153	0.000163495	0.00099985		BT_0189	0.0167059	0.942458	0.976287		BT_0189	0.154151	0.503179	0.682721
BT_0190	0.526495	0.00182756	0.00884011		BT_0190	1.25934	2.34235e-09	3.94513e-08		BT_0190	1.11996	2.00477e-08	8.51117e-07		BT_0190	1.03643	8.04819e-08	7.68467e-07		BT_0190	3.38622	9.33404e-18	2.73994e-16		BT_0190	4.42688	5.90076e-20	2.91463e-18		BT_0190	-0.408733	0.0488912	0.0658333		BT_0190	0.629592	0.000533538	0.00266354		BT_0190	-0.0111265	0.955797	0.981594		BT_0190	-0.163658	0.430838	0.623698
BT_0191	0.502509	0.0357765	0.100255		BT_0191	1.27967	4.58904e-06	2.76689e-05		BT_0191	1.17623	1.62159e-05	0.000230751		BT_0191	1.24359	8.02932e-06	4.09193e-05		BT_0191	3.40904	9.72677e-14	8.89082e-13		BT_0191	4.25076	1.38291e-15	1.11287e-14		BT_0191	-0.94602	0.00154537	0.00259708		BT_0191	0.449822	0.0706952	0.147739		BT_0191	-0.141184	0.606292	0.811047		BT_0191	-0.0697986	0.793727	0.887463
BT_0192	0.564133	0.0234009	0.0714688		BT_0192	1.23555	1.81164e-05	9.21424e-05		BT_0192	0.8249	0.0015633	0.00971977		BT_0192	0.767266	0.00297306	0.00742469		BT_0192	2.89426	1.84923e-11	9.84406e-11		BT_0192	3.49505	6.20431e-13	2.71016e-12		BT_0192	-2.30826	5.41041e-09	2.37549e-08		BT_0192	0.187247	0.40919	0.554181		BT_0192	-0.257099	0.267257	0.510372		BT_0192	-0.385285	0.102976	0.253955
BT_0193	0.892976	0.000395352	0.00250261		BT_0193	1.54821	1.21897e-07	1.17044e-06		BT_0193	0.9622	0.000146371	0.00141336		BT_0193	1.2556	4.46455e-06	2.44764e-05		BT_0193	3.21146	8.68351e-14	7.99412e-13		BT_0193	3.95712	1.20784e-15	9.97313e-15		BT_0193	-1.43357	5.2503e-06	1.30294e-05		BT_0193	0.566684	0.0114399	0.0332957		BT_0193	-0.462101	0.0730569	0.223522		BT_0193	-0.327856	0.188131	0.381536
BT_0194	0.311213	0.159753	0.311206		BT_0194	1.23148	3.59912e-06	2.2465e-05		BT_0194	0.758587	0.00129671	0.00830342		BT_0194	1.00724	6.43402e-05	0.000250012		BT_0194	2.84723	1.19877e-12	8.28812e-12		BT_0194	3.69239	7.3559e-15	4.8198e-14		BT_0194	-1.67526	1.14382e-06	3.18472e-06		BT_0194	0.305468	0.172193	0.292416		BT_0194	-0.349213	0.145078	0.353177		BT_0194	-0.456682	0.0592255	0.173555
BT_0195	0.0569882	0.813787	0.891729		BT_0195	0.875466	0.000816014	0.00260041		BT_0195	0.441518	0.069208	0.174597		BT_0195	0.665952	0.00845398	0.0183551		BT_0195	2.51878	1.28298e-10	5.87313e-10		BT_0195	2.98274	5.45457e-12	1.98724e-11		BT_0195	-1.75191	8.72759e-07	2.48523e-06		BT_0195	0.547289	0.0237856	0.0610627		BT_0195	-0.178437	0.454925	0.697389		BT_0195	-0.238574	0.320185	0.522413
BT_0196	0.758505	0.146956	0.293854		BT_0196	1.79421	0.000439757	0.00152637		BT_0196	0.682052	0.183307	0.356821		BT_0196	1.67276	0.00118742	0.00330759		BT_0196	3.1609	7.01335e-08	2.03891e-07		BT_0196	3.01352	2.30696e-07	4.90312e-07		BT_0196	-2.18127	4.51497e-05	9.5801e-05		BT_0196	0.0389738	0.914818	0.944427		BT_0196	0.0210397	0.952464	0.979933		BT_0196	-0.0451716	0.898255	0.948036
BT_0197	-0.113226	0.45396	0.631122		BT_0197	-0.095966	0.523359	0.631349		BT_0197	-0.112842	0.45441	0.652405		BT_0197	-0.248285	0.108929	0.169927		BT_0197	-0.349025	0.0288299	0.0397155		BT_0197	-1.66841	3.79881e-10	1.09755e-09		BT_0197	1.11518	5.14353e-07	1.53976e-06		BT_0197	1.52765	2.78871e-09	1.03575e-07		BT_0197	0.19831	0.238574	0.474837		BT_0197	0.216431	0.198439	0.393023
BT_0198	-0.210429	0.223533	0.39747		BT_0198	-0.483174	0.00849056	0.019709		BT_0198	-0.731235	0.000301654	0.0025115		BT_0198	-1.5353	2.58255e-08	2.91573e-07		BT_0198	-2.30558	9.89113e-11	4.62757e-10		BT_0198	-2.29677	1.76504e-10	5.32414e-10		BT_0198	5.47528	1.2994e-19	8.78294e-18		BT_0198	-0.742114	0.000221195	0.00126253		BT_0198	0.228233	0.17147	0.38513		BT_0198	0.0460202	0.779159	0.87775
BT_0199	-0.308481	0.0427926	0.113781		BT_0199	-0.107694	0.455551	0.565941		BT_0199	0.308276	0.0400682	0.114989		BT_0199	-0.129074	0.374984	0.4764		BT_0199	0.0562809	0.697046	0.733082		BT_0199	1.52295	3.52615e-10	1.0228e-09		BT_0199	2.17025	4.0183e-13	4.52228e-12		BT_0199	-0.058413	0.682762	0.783681		BT_0199	0.329159	0.028574	0.11827		BT_0199	0.205737	0.157335	0.339307
BT_0200	-0.385876	0.000656725	0.00383363		BT_0200	-0.451338	0.000126682	0.000508911		BT_0200	-0.171638	0.0911477	0.216171		BT_0200	-0.680418	5.34892e-07	3.97647e-06		BT_0200	-3.55325	3.71078e-20	2.57599e-18		BT_0200	-0.86009	1.22997e-08	2.99165e-08		BT_0200	-0.600069	3.4786e-06	8.92587e-06		BT_0200	-0.467296	8.80298e-05	0.000588814		BT_0200	-0.0703479	0.477532	0.711157		BT_0200	-0.125807	0.209687	0.406937
BT_0201	-0.398805	8.98335e-05	0.000714357		BT_0201	-0.415067	5.5619e-05	0.000248448		BT_0201	-0.0629019	0.458081	0.65566		BT_0201	-0.625145	1.77193e-07	1.53498e-06		BT_0201	-3.70424	5.91574e-22	9.49662e-20		BT_0201	-0.935903	1.65689e-10	5.01748e-10		BT_0201	-0.70539	2.48551e-08	9.3539e-08		BT_0201	-0.533392	2.03794e-06	2.46327e-05		BT_0201	-0.0547686	0.518251	0.746357		BT_0201	-0.0967559	0.258493	0.463321
BT_0202	-0.466454	0.000269939	0.00178926		BT_0202	-0.505196	0.000111109	0.000451913		BT_0202	0.0892678	0.414555	0.615127		BT_0202	-0.651895	4.44804e-06	2.44119e-05		BT_0202	-3.47812	5.51949e-19	2.67487e-17		BT_0202	-1.34225	2.79763e-11	9.33816e-11		BT_0202	-0.915518	2.46229e-08	9.28012e-08		BT_0202	-0.683514	2.38605e-06	2.82423e-05		BT_0202	-0.114414	0.299792	0.547154		BT_0202	-0.141681	0.202018	0.397542
BT_0203	-0.441178	2.18981e-05	0.000219709		BT_0203	-0.422189	3.75608e-05	0.000175303		BT_0203	0.120739	0.155022	0.317126		BT_0203	-0.644954	8.45854e-08	8.01689e-07		BT_0203	-3.58252	9.17578e-22	1.30933e-19		BT_0203	-1.25339	4.92957e-13	2.19439e-12		BT_0203	-0.732329	1.06545e-08	4.40322e-08		BT_0203	-0.8203	1.49653e-09	6.4064e-08		BT_0203	-0.000475153	0.995448	0.997584		BT_0203	0.0735898	0.380953	0.581044
BT_0204	-0.381145	0.00352124	0.0152005		BT_0204	-0.381852	0.00339667	0.00894345		BT_0204	-0.0233658	0.842288	0.92296		BT_0204	-0.606625	3.34391e-05	0.000142082		BT_0204	-3.81519	1.15021e-18	4.65357e-17		BT_0204	-1.22149	7.97771e-10	2.22122e-09		BT_0204	-0.417839	0.00190399	0.00314495		BT_0204	-0.719734	4.7693e-06	5.10414e-05		BT_0204	0.056095	0.639705	0.830259		BT_0204	0.248142	0.0469807	0.147428
BT_0205	-0.403073	0.000890699	0.00488692		BT_0205	-0.551903	2.8197e-05	0.000135372		BT_0205	-0.123514	0.250288	0.441225		BT_0205	-0.578207	1.58675e-05	7.33676e-05		BT_0205	-0.486468	0.000130955	0.000247232		BT_0205	-1.25452	6.4048e-11	2.04357e-10		BT_0205	0.993677	4.23618e-09	1.90387e-08		BT_0205	-0.0281885	0.794379	0.864959		BT_0205	0.220088	0.0510414	0.175619		BT_0205	0.0522474	0.629317	0.78087
BT_0206	-0.7474	0.0461242	0.121073		BT_0206	-0.244413	0.462259	0.572474		BT_0206	0.0660588	0.839622	0.921217		BT_0206	-0.579893	0.107011	0.167647		BT_0206	-1.82744	0.00020543	0.00037933		BT_0206	-1.12154	0.00840599	0.0115737		BT_0206	3.24552	5.94375e-09	2.59635e-08		BT_0206	0.935051	0.0368626	0.0870636		BT_0206	0.390456	0.394107	0.640471		BT_0206	-0.0681577	0.886368	0.939788
BT_0207	-0.330653	0.439767	0.61825		BT_0207	0.133533	0.730543	0.800682		BT_0207	0.504173	0.191172	0.368147		BT_0207	-0.0388552	0.923817	0.944051		BT_0207	-0.754757	0.110674	0.139586		BT_0207	-1.71725	0.00455736	0.00644048		BT_0207	2.75723	8.20793e-08	2.8147e-07		BT_0207	0.621418	0.158449	0.274428		BT_0207	0.00773178	0.986739	0.9947		BT_0207	-1.11419	0.0474458	0.147984
BT_0208	-0.491849	0.342987	0.524887		BT_0208	-0.718477	0.163513	0.247195		BT_0208	-0.178084	0.712788	0.839622		BT_0208	-0.174688	0.722049	0.792914		BT_0208	-1.68681	0.0109764	0.0160827		BT_0208	-0.917527	0.120106	0.143052		BT_0208	2.26218	4.47077e-05	9.49808e-05		BT_0208	0.269459	0.623753	0.739834		BT_0208	-0.388368	0.517117	0.745238		BT_0208	0.292019	0.592696	0.754568
BT_0209	0.0222987	0.940789	0.967341		BT_0209	-0.0647431	0.825621	0.87828		BT_0209	-0.1267	0.672349	0.815743		BT_0209	0.0311023	0.916966	0.942091		BT_0209	0.283279	0.346283	0.396624		BT_0209	0.283382	0.357153	0.394304		BT_0209	0.90306	0.00163974	0.00274108		BT_0209	-0.0173721	0.973173	0.983051		BT_0209	-0.338822	0.233989	0.468252		BT_0209	-0.48973	0.0930185	0.235387
BT_0210	-0.283899	0.277428	0.458541		BT_0210	-0.376331	0.145963	0.224562		BT_0210	-0.34901	0.179549	0.351906		BT_0210	0.186049	0.455541	0.560296		BT_0210	0.078602	0.807417	0.829208		BT_0210	-0.732196	0.0144894	0.0194187		BT_0210	1.63275	6.87969e-07	2.00459e-06		BT_0210	0.45033	0.0896197	0.176796		BT_0210	0.0165325	0.950351	0.97875		BT_0210	-0.185313	0.492336	0.675097
BT_0211	-0.114903	0.57314	0.727867		BT_0211	-0.246654	0.229182	0.326486		BT_0211	0.121053	0.54533	0.729901		BT_0211	0.474109	0.0213795	0.0417115		BT_0211	0.524477	0.0129328	0.0186985		BT_0211	0.094733	0.665599	0.694955		BT_0211	1.29735	4.74121e-07	1.42848e-06		BT_0211	-0.191945	0.402224	0.54691		BT_0211	-0.404554	0.0811507	0.239804		BT_0211	-0.0398046	0.860628	0.925128
BT_0212	-0.368307	0.13889	0.279685		BT_0212	-0.281008	0.237327	0.336131		BT_0212	-0.222798	0.348886	0.551624		BT_0212	0.276665	0.236218	0.325147		BT_0212	-0.266011	0.287341	0.334255		BT_0212	-0.537105	0.0447856	0.0562365		BT_0212	1.19997	3.02037e-05	6.61366e-05		BT_0212	0.170225	0.498912	0.634855		BT_0212	-0.185331	0.477051	0.711157		BT_0212	-0.112064	0.662307	0.801874
BT_0213	0.475434	0.130282	0.26653		BT_0213	0.196381	0.520373	0.628945		BT_0213	0.123522	0.690026	0.825265		BT_0213	0.701984	0.0265792	0.0504899		BT_0213	0.322435	0.307982	0.356169		BT_0213	0.0350258	0.91552	0.925975		BT_0213	0.480949	0.0861414	0.112027		BT_0213	0.191323	0.495655	0.632277		BT_0213	-0.418588	0.16274	0.373378		BT_0213	-0.23451	0.417986	0.614713
BT_0214	0.730854	0.0572148	0.143512		BT_0214	0.859677	0.0230713	0.0466948		BT_0214	-0.178541	0.649963	0.801263		BT_0214	0.920498	0.0170827	0.0343999		BT_0214	0.334464	0.389135	0.440277		BT_0214	0.313856	0.432985	0.470142		BT_0214	-0.465641	0.166642	0.204742		BT_0214	0.209273	0.515292	0.648312		BT_0214	-0.28951	0.388089	0.635515		BT_0214	-0.0365999	0.910358	0.954607
BT_0215	-0.141912	0.430883	0.609744		BT_0215	-0.0560351	0.754008	0.820797		BT_0215	-0.0181456	0.919091	0.963901		BT_0215	-1.31577	4.39918e-07	3.36789e-06		BT_0215	-1.19993	1.61625e-06	3.88339e-06		BT_0215	-0.852647	0.000111598	0.000184156		BT_0215	-0.780891	0.000309324	0.000574891		BT_0215	-0.0508077	0.778408	0.852234		BT_0215	-0.0329491	0.855137	0.94065		BT_0215	1.33104	3.87118e-07	1.9307e-05
BT_0216	-0.436343	0.0214843	0.0666856		BT_0216	-0.372304	0.0461515	0.0843701		BT_0216	-0.243626	0.180285	0.352598		BT_0216	-2.25949	2.52844e-11	7.21588e-10		BT_0216	-2.09374	9.73048e-11	4.55656e-10		BT_0216	-0.187211	0.299063	0.33463		BT_0216	-0.387503	0.0387538	0.0531726		BT_0216	-0.442626	0.0199445	0.0528119		BT_0216	0.0408742	0.818547	0.925572		BT_0216	1.76679	1.85324e-09	2.88487e-07
BT_0217	-0.360826	0.000827656	0.00460636		BT_0217	-0.562305	4.53001e-06	2.73773e-05		BT_0217	-0.0526223	0.576687	0.751597		BT_0217	-0.242859	0.0159935	0.0324354		BT_0217	-1.19181	1.66262e-11	8.92464e-11		BT_0217	0.252674	0.0126239	0.0170611		BT_0217	-0.208257	0.0371321	0.051084		BT_0217	0.35463	0.0010185	0.00449338		BT_0217	0.415894	0.000207141	0.00365665		BT_0217	0.430858	0.000139614	0.00190744
BT_0218	0.489253	0.0135302	0.0459687		BT_0218	1.0382	9.54973e-06	5.28062e-05		BT_0218	-0.255759	0.176972	0.348064		BT_0218	1.09214	4.92091e-06	2.67499e-05		BT_0218	1.299	3.98564e-07	1.03983e-06		BT_0218	2.53915	3.99869e-12	1.49174e-11		BT_0218	-2.88107	1.48923e-12	1.43262e-11		BT_0218	-0.327894	0.0854239	0.170549		BT_0218	-0.0917882	0.618001	0.818004		BT_0218	0.227695	0.220744	0.422175
BT_0219	0.309636	0.131501	0.268277		BT_0219	1.07911	1.56988e-05	8.14991e-05		BT_0219	-0.077987	0.697566	0.82973		BT_0219	1.27154	1.68544e-06	1.07023e-05		BT_0219	1.40237	4.01227e-07	1.04625e-06		BT_0219	2.67932	6.2762e-12	2.26888e-11		BT_0219	-3.37303	4.84512e-13	5.31824e-12		BT_0219	-0.554979	0.00950817	0.0284304		BT_0219	-0.17089	0.387882	0.63538		BT_0219	0.23674	0.232593	0.436069
BT_0221	-0.30071	0.0107273	0.038083		BT_0221	-0.402889	0.00112068	0.00342879		BT_0221	-0.0961039	0.380178	0.581761		BT_0221	0.264396	0.0218554	0.0424747		BT_0221	-0.371626	0.00236532	0.00379116		BT_0221	0.124427	0.260536	0.294991		BT_0221	0.211948	0.0638091	0.0846339		BT_0221	-0.0534985	0.629412	0.743285		BT_0221	0.393771	0.00152062	0.0151384		BT_0221	-0.425243	0.000839839	0.00726305
BT_0222	-0.075743	0.500411	0.670653		BT_0222	-0.144781	0.202754	0.29539		BT_0222	-0.0717282	0.522319	0.710827		BT_0222	0.209311	0.0707824	0.117218		BT_0222	-0.100788	0.372693	0.423192		BT_0222	-0.356475	0.00414506	0.00588371		BT_0222	0.216683	0.0687904	0.0907956		BT_0222	0.000799168	0.994476	0.995797		BT_0222	0.38374	0.00269478	0.0231877		BT_0222	-0.205276	0.0867487	0.226471
BT_0223	-0.179313	0.343113	0.524887		BT_0223	-0.151929	0.41879	0.528971		BT_0223	-0.0542515	0.771378	0.878034		BT_0223	-0.153178	0.416064	0.521044		BT_0223	-0.541653	0.00819196	0.0122438		BT_0223	-0.227053	0.234791	0.268744		BT_0223	0.345386	0.0868635	0.112852		BT_0223	0.353525	0.0815346	0.16451		BT_0223	0.38849	0.0573112	0.190464		BT_0223	0.230116	0.248012	0.454201
BT_0224	-1.04001	6.36829e-07	1.12419e-05		BT_0224	-1.53297	1.09893e-09	1.94662e-08		BT_0224	-0.343053	0.0309859	0.0945779		BT_0224	-0.850511	1.0673e-05	5.21155e-05		BT_0224	0.108191	0.474483	0.524966		BT_0224	-1.94282	1.99822e-11	6.81596e-11		BT_0224	3.80391	3.65702e-16	8.53914e-15		BT_0224	-1.02091	6.67029e-05	0.000464413		BT_0224	0.26241	0.177909	0.393421		BT_0224	-0.794033	0.00076296	0.00681622
BT_0225	-0.997051	2.12225e-11	1.70344e-09		BT_0225	-1.39461	2.98225e-14	4.14049e-12		BT_0225	-0.304038	0.000920129	0.00627034		BT_0225	-0.766597	2.59524e-09	3.88681e-08		BT_0225	0.0876394	0.28183	0.32829		BT_0225	-1.64704	1.32765e-15	1.07913e-14		BT_0225	3.06877	1.83711e-20	2.14483e-18		BT_0225	-0.706985	3.24077e-07	5.18625e-06		BT_0225	0.811221	9.64952e-09	1.7093e-06		BT_0225	0.0246128	0.804968	0.894939
BT_0226	-0.806347	7.9133e-05	0.000648335		BT_0226	-1.02429	3.68709e-06	2.29028e-05		BT_0226	-0.533275	0.00393328	0.0196387		BT_0226	-0.857318	3.79111e-05	0.000158333		BT_0226	0.205477	0.225589	0.268504		BT_0226	-2.19526	2.09162e-11	7.09219e-11		BT_0226	3.62672	1.07092e-14	1.80964e-13		BT_0226	-0.0316133	0.883629	0.922877		BT_0226	0.727016	0.00178587	0.0169425		BT_0226	-0.187889	0.392682	0.592425
BT_0227	-0.676799	2.23767e-05	0.000223203		BT_0227	-0.98833	9.22445e-08	9.32796e-07		BT_0227	-0.359496	0.00923719	0.0378099		BT_0227	-0.947294	1.81934e-07	1.56287e-06		BT_0227	-0.296587	0.0278847	0.0385271		BT_0227	-2.81831	5.21718e-16	4.82894e-15		BT_0227	4.06798	8.89814e-19	4.39517e-17		BT_0227	0.112736	0.405178	0.550148		BT_0227	0.993037	1.65296e-07	1.76901e-05		BT_0227	-0.204974	0.139236	0.31125
BT_0228	-0.404666	0.285714	0.466473		BT_0228	-0.31859	0.374443	0.48549		BT_0228	-0.138509	0.69613	0.828742		BT_0228	0.189881	0.585824	0.673238		BT_0228	0.14943	0.712491	0.745431		BT_0228	-1.83176	0.00086967	0.00130858		BT_0228	0.323753	0.434756	0.48891		BT_0228	0.452209	0.288938	0.432876		BT_0228	0.163039	0.716123	0.872977		BT_0228	-0.280333	0.55445	0.723998
BT_0229	-0.478482	0.43879	0.617335		BT_0229	0.130614	0.809683	0.867795		BT_0229	-0.420067	0.47807	0.670386		BT_0229	-0.0394902	0.944879	0.959258		BT_0229	0.671899	0.220385	0.262673		BT_0229	-0.501851	0.444181	0.48118		BT_0229	-1.28623	0.0556811	0.0744105		BT_0229	-0.45614	0.449282	0.591051		BT_0229	-0.231382	0.693134	0.859847		BT_0229	-0.649655	0.295154	0.498718
BT_0230	-0.0195395	0.961652	0.978412		BT_0230	-0.0254504	0.948401	0.961882		BT_0230	-0.648133	0.13578	0.288582		BT_0230	-0.0120546	0.976143	0.983632		BT_0230	-0.917092	0.0551273	0.0727058		BT_0230	-2.38362	0.000433816	0.00067286		BT_0230	1.07887	0.0205942	0.0293624		BT_0230	-0.766435	0.175053	0.295707		BT_0230	-0.211842	0.68271	0.853512		BT_0230	-0.610865	0.264689	0.468865
BT_0231	0.253514	0.432253	0.610694		BT_0231	-0.13891	0.666023	0.748001		BT_0231	-0.498915	0.146127	0.303541		BT_0231	-0.304543	0.365441	0.466982		BT_0231	-1.34829	0.00172309	0.00280733		BT_0231	-1.57084	0.000778654	0.00117611		BT_0231	1.78316	0.000511339	0.000915881		BT_0231	0.86501	0.095337	0.185089		BT_0231	0.0536061	0.926073	0.96948		BT_0231	-0.269575	0.666438	0.804391
BT_0232	-0.186835	0.465517	0.639744		BT_0232	-0.0693691	0.780153	0.84407		BT_0232	-0.503179	0.059105	0.154727		BT_0232	-0.0746715	0.766895	0.829202		BT_0232	-0.317403	0.226895	0.269993		BT_0232	-1.43565	5.12476e-05	8.70543e-05		BT_0232	0.375791	0.208698	0.251958		BT_0232	0.0565152	0.854022	0.90303		BT_0232	-0.000677612	0.998241	0.998824		BT_0232	-0.0623841	0.840374	0.914425
BT_0233	-0.808143	4.14112e-06	5.29177e-05		BT_0233	-0.540248	0.000416915	0.00146091		BT_0233	0.0437537	0.737039	0.856406		BT_0233	-0.412496	0.00456074	0.0108215		BT_0233	-1.21684	9.60243e-09	3.22825e-08		BT_0233	-1.30721	3.68526e-09	9.53711e-09		BT_0233	-1.56497	5.79365e-11	3.85019e-10		BT_0233	0.112178	0.38628	0.531847		BT_0233	-0.387809	0.00625411	0.0425748		BT_0233	0.0702046	0.585748	0.74925
BT_0234	-0.901501	2.44301e-05	0.000239498		BT_0234	-0.639188	0.000763858	0.00245093		BT_0234	0.199866	0.223285	0.40819		BT_0234	-0.222994	0.184318	0.265221		BT_0234	-1.48669	3.06492e-08	9.4053e-08		BT_0234	-0.935825	2.13605e-05	3.78114e-05		BT_0234	-1.06305	1.00919e-06	2.84221e-06		BT_0234	0.34067	0.0370212	0.0873259		BT_0234	-0.0889697	0.571731	0.787183		BT_0234	0.141792	0.366879	0.568353
BT_0235	-0.0470182	0.922819	0.957488		BT_0235	0.228823	0.604974	0.702475		BT_0235	0.124569	0.790805	0.890284		BT_0235	1.10595	0.00573793	0.0132356		BT_0235	-0.117792	0.8369	0.856064		BT_0235	-0.655998	0.267591	0.302312		BT_0235	-0.914986	0.00131316	0.00222999		BT_0235	-0.02632	0.919915	0.947584		BT_0235	-0.0469308	0.859043	0.94313		BT_0235	0.256435	0.292668	0.496346
BT_0236	-0.167675	0.065721	0.159024		BT_0236	-0.45185	3.13179e-05	0.000149101		BT_0236	-0.275556	0.00429605	0.0211423		BT_0236	-0.395714	0.000151555	0.000531788		BT_0236	-0.988881	1.25867e-10	5.78333e-10		BT_0236	-2.45813	3.16013e-18	6.2678e-17		BT_0236	2.41401	5.15824e-18	2.0383e-16		BT_0236	-0.363941	0.000716891	0.0033817		BT_0236	0.57732	2.21445e-06	0.000145841		BT_0236	-0.199581	0.0414868	0.135169
BT_0237	-0.165737	0.0695758	0.166315		BT_0237	-0.538446	3.15557e-06	2.00126e-05		BT_0237	-0.312032	0.00162704	0.00996587		BT_0237	-0.321805	0.00124382	0.00344263		BT_0237	-0.972064	1.7979e-10	7.98253e-10		BT_0237	-2.03555	1.14992e-16	1.2786e-15		BT_0237	2.11908	5.82505e-17	1.67169e-15		BT_0237	0.163646	0.0810691	0.163829		BT_0237	0.516755	8.07251e-06	0.00034476		BT_0237	0.0415416	0.6474	0.790986
BT_0238	-0.208309	0.0184142	0.0584635		BT_0238	-0.490795	4.89584e-06	2.92441e-05		BT_0238	-0.314964	0.000862269	0.0059536		BT_0238	-0.189304	0.0302457	0.0564989		BT_0238	-0.210808	0.0173347	0.0246946		BT_0238	-1.37076	1.00972e-13	5.12691e-13		BT_0238	1.42099	6.57682e-14	8.86749e-13		BT_0238	0.592999	6.60702e-07	9.50708e-06		BT_0238	0.480626	1.376e-05	0.000501313		BT_0238	0.192787	0.03703	0.125853
BT_0239	-0.0704749	0.564577	0.721989		BT_0239	-0.415111	0.00232455	0.00642347		BT_0239	-0.541457	0.000187	0.00170625		BT_0239	0.00299553	0.98037	0.986181		BT_0239	-0.723807	5.412e-06	1.21351e-05		BT_0239	-1.50358	3.53057e-11	1.16559e-10		BT_0239	0.741741	3.61836e-06	9.25212e-06		BT_0239	0.17267	0.167607	0.286331		BT_0239	0.270636	0.0357715	0.137441		BT_0239	-0.111026	0.369508	0.569848
BT_0240	-0.135779	0.300404	0.48134		BT_0240	-0.445421	0.00212944	0.00595804		BT_0240	-0.629438	6.88563e-05	0.000762316		BT_0240	-0.61016	0.000100925	0.000371119		BT_0240	-1.02146	9.05891e-08	2.59541e-07		BT_0240	-0.429336	0.00312611	0.00448194		BT_0240	1.5451	7.76693e-11	5.00611e-10		BT_0240	0.836311	2.66283e-06	3.10181e-05		BT_0240	0.343761	0.0181156	0.0873166		BT_0240	0.0535012	0.696431	0.824134
BT_0241	-0.0657693	0.519352	0.686368		BT_0241	-0.0482773	0.635365	0.727511		BT_0241	-0.132579	0.200348	0.378258		BT_0241	-0.027965	0.783239	0.842265		BT_0241	-0.251049	0.0204609	0.0287651		BT_0241	1.66592	1.00582e-13	5.1208e-13		BT_0241	1.20854	5.99216e-11	3.96482e-10		BT_0241	-0.740032	3.65667e-07	5.74443e-06		BT_0241	-1.00218	2.49024e-09	5.81472e-07		BT_0241	1.01339	1.53241e-09	2.46e-07
BT_0242	-0.0440897	0.725507	0.831532		BT_0242	0.0213368	0.864817	0.905841		BT_0242	-0.137569	0.279048	0.473718		BT_0242	-0.0101644	0.935379	0.952436		BT_0242	-0.171997	0.179566	0.218121		BT_0242	2.03193	1.57452e-13	7.63046e-13		BT_0242	0.92967	2.74375e-07	8.56296e-07		BT_0242	-0.863357	1.23658e-06	1.57723e-05		BT_0242	-1.00028	1.37182e-07	1.56601e-05		BT_0242	0.8788	6.7074e-07	2.97034e-05
BT_0243	-0.118906	0.24913	0.427972		BT_0243	-0.136223	0.187383	0.277642		BT_0243	-0.147692	0.154819	0.316981		BT_0243	-0.178204	0.0897638	0.144641		BT_0243	-0.61954	3.79842e-06	8.67992e-06		BT_0243	0.376423	0.00110742	0.00165325		BT_0243	0.665132	1.42783e-06	3.92233e-06		BT_0243	0.579711	1.03632e-05	9.6267e-05		BT_0243	0.0322042	0.756842	0.89121		BT_0243	-0.0252836	0.807836	0.895909
BT_0244	-0.0601519	0.484327	0.656807		BT_0244	-0.0747403	0.384566	0.494396		BT_0244	-0.116892	0.179879	0.352284		BT_0244	0.0655937	0.445062	0.549852		BT_0244	-0.311632	0.00135532	0.00224084		BT_0244	-0.126259	0.151671	0.178246		BT_0244	-1.63427	3.69384e-15	6.92527e-14		BT_0244	-0.173954	0.0486912	0.108701		BT_0244	0.277396	0.00300639	0.0252516		BT_0244	-0.182999	0.0389555	0.129776
BT_0245	-0.207778	0.0478345	0.124701		BT_0245	-0.261375	0.0148967	0.0321261		BT_0245	-0.0509446	0.611472	0.776738		BT_0245	0.0643706	0.521774	0.619448		BT_0245	-0.749903	1.7325e-07	4.72643e-07		BT_0245	-0.842539	2.74455e-08	6.41435e-08		BT_0245	-1.90959	4.6224e-15	8.39056e-14		BT_0245	-0.41806	0.000317043	0.00171437		BT_0245	0.2189	0.0356876	0.137324		BT_0245	-0.189723	0.0655598	0.185554
BT_0246	-0.225486	0.185134	0.347346		BT_0246	-0.574926	0.00211298	0.0059152		BT_0246	-0.312715	0.0707629	0.177543		BT_0246	0.228741	0.177537	0.25712		BT_0246	0.249627	0.14327	0.177021		BT_0246	-0.952714	1.04725e-05	1.90837e-05		BT_0246	1.90555	4.6174e-10	2.49943e-09		BT_0246	-0.178487	0.356163	0.501554		BT_0246	0.542036	0.00757496	0.0480355		BT_0246	-0.315976	0.111375	0.269829
BT_0247	-0.200364	0.106686	0.22979		BT_0247	-0.405675	0.00252018	0.00686072		BT_0247	-0.446365	0.00112435	0.00735179		BT_0247	0.172917	0.159218	0.235979		BT_0247	0.0948477	0.433663	0.484815		BT_0247	-1.23295	1.08941e-09	2.99268e-09		BT_0247	1.63905	9.92144e-12	7.82895e-11		BT_0247	0.0111392	0.932609	0.957797		BT_0247	0.722517	1.13582e-05	0.000442022		BT_0247	0.235106	0.0826382	0.219047
BT_0248	-0.148323	0.368509	0.547879		BT_0248	-0.269816	0.108441	0.175121		BT_0248	-0.356289	0.0382426	0.110642		BT_0248	0.238026	0.153413	0.228099		BT_0248	0.461695	0.00901241	0.0133883		BT_0248	-1.60106	3.2758e-09	8.52471e-09		BT_0248	0.764543	0.000139657	0.000275189		BT_0248	0.0930245	0.585312	0.707638		BT_0248	0.280481	0.108273	0.288485		BT_0248	-0.25968	0.13906	0.310994
BT_0249	0.0533125	0.456894	0.63417		BT_0249	0.0854506	0.236589	0.335548		BT_0249	-0.303558	0.000284237	0.00239758		BT_0249	0.163906	0.0292922	0.0548975		BT_0249	0.485766	6.20688e-07	1.56759e-06		BT_0249	-0.0469461	0.513153	0.546901		BT_0249	0.0457878	0.522826	0.570952		BT_0249	-0.177126	0.0202306	0.0533221		BT_0249	0.19867	0.0100967	0.0578223		BT_0249	0.162143	0.0314713	0.112739
BT_0250	-0.263134	0.00463975	0.0189613		BT_0250	-0.446284	2.27851e-05	0.000111793		BT_0250	-0.347808	0.000399703	0.00318337		BT_0250	-0.317237	0.00098145	0.00279474		BT_0250	-0.744269	1.08937e-08	3.62912e-08		BT_0250	-1.03002	3.3208e-11	1.10004e-10		BT_0250	0.674053	5.99742e-08	2.10875e-07		BT_0250	-0.0973647	0.263692	0.40291		BT_0250	0.395862	0.000114037	0.00227057		BT_0250	0.0722152	0.403069	0.599642
BT_0251	-0.0963338	0.392897	0.572026		BT_0251	-0.476429	0.000286451	0.00105032		BT_0251	-0.266953	0.0244507	0.0793451		BT_0251	-0.242992	0.0388226	0.0699514		BT_0251	-0.699665	2.62536e-06	6.14138e-06		BT_0251	-1.10048	2.00033e-09	5.34637e-09		BT_0251	0.766392	6.49312e-07	1.90819e-06		BT_0251	0.0525772	0.642391	0.7529		BT_0251	0.464596	0.000399575	0.0057176		BT_0251	0.106286	0.35117	0.552345
BT_0252	-0.0498553	0.543575	0.704248		BT_0252	-0.293365	0.00147667	0.00435956		BT_0252	-0.209169	0.0167496	0.0597103		BT_0252	-0.29826	0.00128828	0.00355419		BT_0252	-1.23548	4.87877e-13	3.71233e-12		BT_0252	-0.870104	3.84055e-10	1.10899e-09		BT_0252	0.517522	1.95637e-06	5.23977e-06		BT_0252	0.27411	0.00265938	0.00995718		BT_0252	-0.122414	0.145333	0.353177		BT_0252	-0.055445	0.50095	0.681148
BT_0253	0.123714	0.33043	0.512506		BT_0253	0.233555	0.0722101	0.123442		BT_0253	0.0682783	0.587485	0.756747		BT_0253	-0.0827536	0.51304	0.611766		BT_0253	-0.203175	0.118891	0.14918		BT_0253	1.49253	4.45081e-11	1.45352e-10		BT_0253	0.567885	0.000169574	0.00032699		BT_0253	0.420739	0.003007	0.0110293		BT_0253	0.184186	0.160033	0.371197		BT_0253	0.214074	0.104645	0.256838
BT_0254	-0.311334	0.0167292	0.0538797		BT_0254	-0.411188	0.00239811	0.00659876		BT_0254	-0.280461	0.0287613	0.089273		BT_0254	-0.148533	0.228173	0.315766		BT_0254	-1.23146	1.23703e-09	4.77431e-09		BT_0254	-1.69928	4.47193e-12	1.65745e-11		BT_0254	1.05315	1.53615e-08	6.08889e-08		BT_0254	0.190734	0.132335	0.239368		BT_0254	0.223576	0.0805284	0.238842		BT_0254	-0.0468261	0.705665	0.830668
BT_0255	-0.258281	0.158675	0.309458		BT_0255	0.0723202	0.68289	0.761782		BT_0255	0.452398	0.0165527	0.0592159		BT_0255	0.194284	0.279275	0.373214		BT_0255	0.775395	0.0002098	0.000386565		BT_0255	3.20913	2.35919e-14	1.3725e-13		BT_0255	-1.14004	1.70367e-06	4.60135e-06		BT_0255	-0.330835	0.0698416	0.146296		BT_0255	0.338217	0.0624167	0.201784		BT_0255	0.280033	0.118254	0.281888
BT_0256	-0.264881	0.158739	0.309465		BT_0256	0.0389612	0.830689	0.88221		BT_0256	0.613355	0.00280841	0.0152826		BT_0256	0.359144	0.0598727	0.101843		BT_0256	0.772554	0.00036928	0.000656399		BT_0256	2.78681	3.93532e-12	1.47024e-11		BT_0256	-0.903952	7.2244e-05	0.000147973		BT_0256	-0.228472	0.218173	0.350017		BT_0256	0.416136	0.0310141	0.124461		BT_0256	0.349262	0.065542	0.185554
BT_0257	-0.0740619	0.386728	0.566062		BT_0257	-0.258732	0.00536618	0.0132759		BT_0257	-0.306636	0.00139241	0.00879807		BT_0257	0.402593	8.28566e-05	0.000313658		BT_0257	-1.08556	1.33572e-11	7.32294e-11		BT_0257	-1.16549	3.72823e-12	1.39999e-11		BT_0257	-0.684637	3.77778e-08	1.38321e-07		BT_0257	-0.147411	0.0895705	0.176767		BT_0257	0.0857376	0.312527	0.559975		BT_0257	-0.165247	0.0590574	0.17326
BT_0258	0.269818	0.00491341	0.0199055		BT_0258	0.207005	0.0253009	0.0505134		BT_0258	-0.0137979	0.874396	0.938327		BT_0258	0.634963	2.36943e-07	1.96636e-06		BT_0258	2.18218	2.07053e-17	5.56875e-16		BT_0258	0.947589	2.39881e-10	7.14359e-10		BT_0258	0.916909	4.56884e-10	2.48297e-09		BT_0258	0.471961	1.79846e-05	0.000153722		BT_0258	0.292526	0.00271369	0.0232725		BT_0258	-0.153502	0.0904048	0.231395
BT_0259	-0.297123	0.000771282	0.00436352		BT_0259	-0.426901	1.2164e-05	6.53624e-05		BT_0259	-0.0139755	0.855565	0.931942		BT_0259	-0.644737	2.46728e-08	2.79788e-07		BT_0259	0.166823	0.0389898	0.0526665		BT_0259	-0.184925	0.0241442	0.0316562		BT_0259	1.0255	8.00947e-12	6.47947e-11		BT_0259	-0.0290617	0.719325	0.8107		BT_0259	0.496463	2.59549e-06	0.00015708		BT_0259	0.0760008	0.350153	0.55159
BT_0260	-0.341886	0.00230649	0.0106839		BT_0260	-0.327556	0.00320061	0.00847938		BT_0260	-0.0550183	0.583624	0.753713		BT_0260	-0.709465	3.86548e-07	3.01778e-06		BT_0260	-0.147571	0.1508	0.185529		BT_0260	1.77192	2.05036e-14	1.21344e-13		BT_0260	0.405186	0.000492739	0.000885035		BT_0260	-0.231668	0.0296682	0.0726088		BT_0260	0.322673	0.00369553	0.0293869		BT_0260	0.171816	0.0977892	0.24433
BT_0261	-0.321403	0.0238153	0.0726479		BT_0261	-0.349122	0.0148318	0.0320131		BT_0261	0.092346	0.490648	0.682682		BT_0261	-0.36762	0.0109684	0.0231956		BT_0261	-0.100068	0.457065	0.508213		BT_0261	1.36612	7.75363e-10	2.16235e-09		BT_0261	0.176224	0.196785	0.238698		BT_0261	-0.276705	0.0495138	0.110205		BT_0261	0.324424	0.0228628	0.101597		BT_0261	0.158575	0.244481	0.450952
BT_0262	-0.294458	0.670588	0.793807		BT_0262	-0.129813	0.839935	0.887808		BT_0262	0.17876	0.77646	0.880891		BT_0262	0.782562	0.196379	0.2796		BT_0262	0.452509	0.479935	0.530086		BT_0262	0.309916	0.645199	0.675028		BT_0262	-3.63432	0.00337233	0.00538336		BT_0262	-0.372546	0.61008	0.72818		BT_0262	0.33941	0.61108	0.813914		BT_0262	-0.701839	0.361115	0.562819
BT_0263	0.328499	0.334535	0.517155		BT_0263	0.733282	0.029503	0.0577799		BT_0263	0.0279357	0.934345	0.968416		BT_0263	0.623085	0.0668116	0.111686		BT_0263	0.40421	0.23871	0.282612		BT_0263	0.646759	0.0663196	0.0816596		BT_0263	-2.88346	3.78475e-07	1.15866e-06		BT_0263	0.217916	0.480188	0.617144		BT_0263	0.239563	0.439007	0.685026		BT_0263	0.26983	0.381317	0.581081
BT_0264	-0.223645	0.595665	0.747784		BT_0264	0.398279	0.287388	0.390809		BT_0264	0.417739	0.267761	0.460824		BT_0264	0.675419	0.073047	0.120463		BT_0264	1.14807	0.00336519	0.00527042		BT_0264	-0.0191041	0.968727	0.974418		BT_0264	-0.819136	0.206377	0.249273		BT_0264	0.501221	0.355558	0.501328		BT_0264	0.370267	0.507203	0.737059		BT_0264	0.78529	0.127874	0.295099
BT_0265	0.635382	0.231344	0.407639		BT_0265	0.988905	0.0535569	0.0957999		BT_0265	0.6224	0.232495	0.419652		BT_0265	1.38625	0.00840652	0.0182907		BT_0265	1.05813	0.0466202	0.0620595		BT_0265	0.635101	0.251341	0.285334		BT_0265	-1.43473	0.0589506	0.0785346		BT_0265	1.1476	0.0459919	0.104079		BT_0265	-0.564221	0.408304	0.655566		BT_0265	0.169434	0.781434	0.879156
BT_0266	0.18647	0.744645	0.843646		BT_0266	0.869868	0.0942598	0.155097		BT_0266	0.584407	0.275178	0.469318		BT_0266	0.49107	0.370627	0.472546		BT_0266	2.4353	1.56745e-05	3.33415e-05		BT_0266	0.942441	0.0932837	0.112779		BT_0266	-1.13903	0.0675882	0.0893235		BT_0266	-0.0488406	0.92753	0.953899		BT_0266	-0.571903	0.329814	0.578243		BT_0266	-0.00628197	0.991409	0.995673
BT_0267	0.570178	0.00138092	0.00707961		BT_0267	1.00084	1.7849e-06	1.21766e-05		BT_0267	0.685485	0.000221615	0.00195981		BT_0267	0.954231	3.63449e-06	2.06302e-05		BT_0267	1.36013	1.47802e-08	4.79632e-08		BT_0267	1.24347	6.74318e-08	1.51464e-07		BT_0267	-0.833518	3.43145e-05	7.47556e-05		BT_0267	0.392127	0.0208772	0.0548293		BT_0267	-0.134945	0.405156	0.652686		BT_0267	-0.129805	0.422363	0.61779
BT_0268	1.35081	8.14029e-06	9.54718e-05		BT_0268	2.00553	9.70904e-09	1.31597e-07		BT_0268	0.952923	0.000545206	0.00411266		BT_0268	0.965681	0.000511333	0.00155981		BT_0268	2.77604	2.35841e-11	1.23071e-10		BT_0268	1.09219	0.00017491	0.000282819		BT_0268	-1.7645	4.57744e-05	9.70062e-05		BT_0268	0.907609	0.00265738	0.00995692		BT_0268	-0.593297	0.0811967	0.239804		BT_0268	0.294152	0.31125	0.513505
BT_0269	2.15297	5.42704e-07	9.81644e-06		BT_0269	3.28506	1.09069e-10	2.63047e-09		BT_0269	2.17589	3.72866e-07	9.29813e-06		BT_0269	2.50136	3.11537e-08	3.38344e-07		BT_0269	4.12211	1.08309e-12	7.59051e-12		BT_0269	2.51747	4.05216e-08	9.31363e-08		BT_0269	-1.28474	0.0168013	0.0242643		BT_0269	1.0809	0.00732149	0.0230739		BT_0269	-0.148241	0.755597	0.89121		BT_0269	-0.0629191	0.896729	0.947644
BT_0270	1.52204	0.00954138	0.0344684		BT_0270	2.54667	2.09138e-05	0.000103902		BT_0270	1.69087	0.00340429	0.0176467		BT_0270	1.5633	0.00727135	0.0162758		BT_0270	3.34088	2.65325e-07	7.06937e-07		BT_0270	1.32508	0.0299844	0.0388572		BT_0270	-1.77176	0.0354538	0.048906		BT_0270	0.0121628	0.989347	0.99302		BT_0270	-1.39499	0.0912165	0.259117		BT_0270	-1.23281	0.119999	0.284728
BT_0271	1.79939	3.11072e-05	0.000297022		BT_0271	2.70621	1.92458e-08	2.34279e-07		BT_0271	1.5743	0.000156217	0.00146707		BT_0271	1.7615	3.8639e-05	0.00016085		BT_0271	3.86681	1.43046e-11	7.80073e-11		BT_0271	1.44544	0.000742583	0.00112593		BT_0271	-1.09731	0.0608101	0.080886		BT_0271	0.224832	0.652882	0.761894		BT_0271	-0.958826	0.112693	0.296874		BT_0271	-0.451262	0.412743	0.60895
BT_0272	1.79816	6.00034e-08	1.51841e-06		BT_0272	2.88195	6.77721e-12	2.87723e-10		BT_0272	1.92599	1.5484e-08	6.89913e-07		BT_0272	1.97529	1.04965e-08	1.30558e-07		BT_0272	4.07932	8.02402e-15	9.60825e-14		BT_0272	2.12713	3.42673e-09	8.89945e-09		BT_0272	-1.23903	0.000679791	0.00120251		BT_0272	0.481184	0.086735	0.172429		BT_0272	-0.551681	0.104808	0.283715		BT_0272	0.329832	0.25412	0.458913
BT_0273	1.84076	2.70678e-05	0.000263847		BT_0273	2.67037	4.69918e-08	5.1361e-07		BT_0273	1.74759	4.75669e-05	0.0005763		BT_0273	1.97335	9.09596e-06	4.54533e-05		BT_0273	4.05939	1.59405e-11	8.6015e-11		BT_0273	1.81274	4.526e-05	7.73456e-05		BT_0273	-1.44463	0.0273784	0.0383746		BT_0273	0.210129	0.681109	0.782392		BT_0273	-0.272186	0.621165	0.819447		BT_0273	-0.336467	0.541673	0.712567
BT_0274	1.91599	9.83716e-05	0.000769155		BT_0274	2.71449	3.71929e-07	3.09158e-06		BT_0274	1.67981	0.000422792	0.00333247		BT_0274	2.04739	3.74576e-05	0.000157206		BT_0274	3.93927	4.15906e-10	1.74125e-09		BT_0274	2.0506	5.18074e-05	8.7902e-05		BT_0274	-1.78172	0.00420402	0.00662863		BT_0274	-0.020389	0.965268	0.978217		BT_0274	-0.567008	0.266503	0.509917		BT_0274	-0.8768	0.101473	0.251698
BT_0275	1.39109	0.000346688	0.00224299		BT_0275	2.4463	1.06665e-07	1.05035e-06		BT_0275	1.08593	0.00335986	0.0174692		BT_0275	1.70266	2.84989e-05	0.000123439		BT_0275	3.40393	3.63934e-10	1.53492e-09		BT_0275	1.43186	0.000304032	0.000478644		BT_0275	-2.50624	1.66203e-05	3.79459e-05		BT_0275	0.485399	0.174683	0.295276		BT_0275	-0.486444	0.210188	0.441269		BT_0275	-0.668404	0.0933298	0.235943
BT_0276	1.65982	1.98456e-07	4.19219e-06		BT_0276	2.58643	3.91698e-11	1.1498e-09		BT_0276	1.54903	5.43565e-07	1.28677e-05		BT_0276	2.16231	1.48071e-09	2.41474e-08		BT_0276	3.7343	2.74863e-14	2.88747e-13		BT_0276	1.59304	5.33805e-07	1.09467e-06		BT_0276	-2.0622	5.0084e-07	1.50106e-06		BT_0276	0.262475	0.281681	0.423886		BT_0276	-0.532615	0.0500702	0.173118		BT_0276	-0.537342	0.0469321	0.147366
BT_0277	1.16062	0.000100466	0.000781379		BT_0277	1.94136	4.81488e-08	5.20716e-07		BT_0277	0.925774	0.00103192	0.00685767		BT_0277	1.34497	1.47188e-05	6.87992e-05		BT_0277	3.01789	1.97517e-11	1.04805e-10		BT_0277	0.834166	0.00323673	0.00463666		BT_0277	-1.78736	3.00385e-05	6.58029e-05		BT_0277	-0.0634546	0.838504	0.896254		BT_0277	-0.239597	0.432557	0.679733		BT_0277	-0.205947	0.495252	0.677198
BT_0278	1.36355	2.55907e-07	5.17556e-06		BT_0278	2.26307	2.05533e-11	6.82577e-10		BT_0278	1.20014	1.70612e-06	3.38392e-05		BT_0278	1.719	4.20125e-09	5.93478e-08		BT_0278	3.31537	1.23407e-14	1.42139e-13		BT_0278	1.59519	2.10301e-08	4.98531e-08		BT_0278	-1.57999	4.82799e-07	1.45136e-06		BT_0278	0.0468201	0.869197	0.912915		BT_0278	-0.195804	0.374429	0.620705		BT_0278	-0.454395	0.0448222	0.143014
BT_0279	1.9848	0.00147247	0.00743762		BT_0279	2.54688	4.21152e-05	0.00019319		BT_0279	1.4984	0.0149282	0.0544646		BT_0279	2.30982	0.000216999	0.000735081		BT_0279	3.8072	3.43161e-08	1.04494e-07		BT_0279	1.81615	0.0049638	0.00699562		BT_0279	-1.51577	0.0900029	0.116695		BT_0279	-0.329818	0.671385	0.774687		BT_0279	0.692782	0.294038	0.541582		BT_0279	0.37283	0.590094	0.75256
BT_0280	0.0153884	0.971042	0.983768		BT_0280	0.0745951	0.728467	0.798918		BT_0280	0.00028813	0.99894	0.999913		BT_0280	-0.20795	0.355287	0.456779		BT_0280	0.635797	0.00653268	0.00987883		BT_0280	-0.00982395	0.974621	0.978813		BT_0280	-0.330398	0.249068	0.29542		BT_0280	0.0729011	0.804464	0.871995		BT_0280	0.0286389	0.918514	0.96721		BT_0280	-0.182612	0.530946	0.705087
BT_0281	-0.571967	0.000199957	0.00138621		BT_0281	-0.707605	1.49752e-05	7.84175e-05		BT_0281	-0.238518	0.0741103	0.183649		BT_0281	-0.663574	3.55906e-05	0.000150353		BT_0281	-0.397663	0.00522278	0.00798257		BT_0281	-0.517122	0.000598792	0.000917659		BT_0281	0.533106	0.000384821	0.000703747		BT_0281	0.405844	0.00437385	0.0150694		BT_0281	-0.326297	0.0192269	0.0908637		BT_0281	-0.286037	0.0371151	0.125853
BT_0282	-0.364733	0.0950335	0.209973		BT_0282	-0.175678	0.362987	0.473987		BT_0282	0.306899	0.0931779	0.219869		BT_0282	0.624422	0.00142136	0.00388171		BT_0282	0.314107	0.0894138	0.113947		BT_0282	1.175	6.4258e-07	1.30575e-06		BT_0282	-2.00186	9.46787e-11	5.98971e-10		BT_0282	-0.17043	0.291293	0.434589		BT_0282	0.0720886	0.64919	0.835702		BT_0282	-0.207815	0.201187	0.396279
BT_0283	0.558334	0.224206	0.398115		BT_0283	0.500677	0.259547	0.361131		BT_0283	0.841952	0.0596794	0.155937		BT_0283	1.01238	0.025447	0.0486495		BT_0283	0.725094	0.117041	0.14693		BT_0283	1.81491	0.000200127	0.000321367		BT_0283	-1.90207	0.000883532	0.00153698		BT_0283	0.810811	0.0440291	0.100568		BT_0283	0.440809	0.274436	0.5192		BT_0283	0.375992	0.349539	0.551131
BT_0284	0.613636	0.000684251	0.00395388		BT_0284	1.14125	2.06025e-07	1.85351e-06		BT_0284	1.15858	1.66016e-07	4.81822e-06		BT_0284	0.948165	3.58828e-06	2.04584e-05		BT_0284	1.75368	1.29815e-10	5.92762e-10		BT_0284	3.72708	9.08505e-17	1.03481e-15		BT_0284	-2.01701	2.44527e-11	1.7742e-10		BT_0284	0.662246	0.000236911	0.00133591		BT_0284	0.163054	0.294957	0.542303		BT_0284	0.445227	0.00753021	0.0389738
BT_0285	0.612882	0.000577365	0.00340911		BT_0285	1.17051	1.01003e-07	1.00165e-06		BT_0285	0.939369	3.04677e-06	5.56984e-05		BT_0285	1.10499	2.69425e-07	2.21092e-06		BT_0285	1.6852	1.90256e-10	8.41813e-10		BT_0285	1.52775	1.19998e-09	3.28587e-09		BT_0285	-1.06582	7.49821e-07	2.15186e-06		BT_0285	-0.193111	0.219048	0.351093		BT_0285	0.0962694	0.53209	0.756112		BT_0285	-0.209377	0.183799	0.375536
BT_0286	0.66255	0.00323319	0.0141714		BT_0286	1.11388	1.0305e-05	5.64431e-05		BT_0286	0.68056	0.00243168	0.0135925		BT_0286	1.10621	1.24133e-05	5.93181e-05		BT_0286	1.77922	7.28619e-09	2.48699e-08		BT_0286	0.851457	0.000359884	0.000562606		BT_0286	-1.53692	4.06365e-07	1.23667e-06		BT_0286	-0.10816	0.595776	0.717851		BT_0286	-0.092668	0.649593	0.835702		BT_0286	-0.550235	0.0137692	0.0610289
BT_0287	0.306738	0.0927161	0.205873		BT_0287	1.08952	1.74991e-06	1.20017e-05		BT_0287	0.692494	0.000532498	0.00405251		BT_0287	0.876949	3.82603e-05	0.000159532		BT_0287	1.45162	2.01297e-08	6.37129e-08		BT_0287	0.502445	0.00922823	0.0126482		BT_0287	-0.722376	0.000985153	0.00169937		BT_0287	0.187657	0.316018	0.458584		BT_0287	-0.150772	0.428431	0.6749		BT_0287	-0.643082	0.00296666	0.0192281
BT_0288	0.264205	0.0647206	0.157122		BT_0288	0.870271	1.6535e-06	1.13557e-05		BT_0288	0.302557	0.0357192	0.105393		BT_0288	0.685742	4.35566e-05	0.000178145		BT_0288	1.05378	9.2629e-08	2.64794e-07		BT_0288	0.209843	0.140203	0.165606		BT_0288	-0.512695	0.0017415	0.00289798		BT_0288	-0.118775	0.415619	0.560818		BT_0288	-0.152556	0.299429	0.546939		BT_0288	-0.207533	0.162266	0.347635
BT_0289	-0.112937	0.598286	0.749426		BT_0289	-0.665991	0.00493018	0.0123183		BT_0289	-0.111764	0.598168	0.766473		BT_0289	-0.252536	0.245387	0.335075		BT_0289	-0.225192	0.304215	0.35213		BT_0289	-0.762148	0.00261238	0.00377491		BT_0289	-0.000638342	0.997558	0.997558		BT_0289	0.232668	0.271987	0.413128		BT_0289	0.404719	0.0619883	0.201032		BT_0289	-0.477298	0.0352686	0.122082
BT_0290	0.825411	0.000162524	0.00115795		BT_0290	0.976191	1.90627e-05	9.59109e-05		BT_0290	0.289265	0.127886	0.276146		BT_0290	1.02849	1.01807e-05	4.98081e-05		BT_0290	1.83832	9.34285e-10	3.69186e-09		BT_0290	1.03507	1.07779e-05	1.96055e-05		BT_0290	-0.93034	4.50199e-05	9.55649e-05		BT_0290	0.273122	0.138762	0.24795		BT_0290	-0.352784	0.0646453	0.206501		BT_0290	-0.747805	0.000515168	0.00503121
BT_0291	0.267904	0.0353581	0.0996349		BT_0291	0.413343	0.00210434	0.00589423		BT_0291	-0.054841	0.651012	0.801978		BT_0291	0.646668	1.83012e-05	8.36419e-05		BT_0291	0.513272	0.00028994	0.000522054		BT_0291	1.15449	2.25659e-09	5.99695e-09		BT_0291	-1.52591	1.17896e-11	9.10725e-11		BT_0291	-0.437938	0.00107798	0.00470083		BT_0291	-0.160025	0.181824	0.399158		BT_0291	-0.152972	0.200794	0.395961
BT_0293	-0.189633	0.786804	0.871456		BT_0293	0.291865	0.64234	0.732792		BT_0293	0.0283904	0.965715	0.98256		BT_0293	0.0638969	0.923836	0.944051		BT_0293	0.586531	0.368519	0.418833		BT_0293	0.608922	0.361709	0.398819		BT_0293	0.485031	0.444643	0.498501		BT_0293	0.870477	0.169183	0.288447		BT_0293	0.0450389	0.94813	0.978149		BT_0293	-0.537735	0.47229	0.65867
BT_0294	-0.760778	0.00230883	0.0106851		BT_0294	-0.809005	0.0010772	0.00330954		BT_0294	-0.204948	0.335916	0.5364		BT_0294	-0.39001	0.0806154	0.131137		BT_0294	0.275839	0.197054	0.237287		BT_0294	-0.359063	0.11771	0.140361		BT_0294	-0.912822	8.04101e-05	0.000163526		BT_0294	0.141147	0.449942	0.591139		BT_0294	-0.440275	0.0282713	0.11769		BT_0294	-0.331365	0.0889957	0.2287
BT_0295	-0.0459979	0.667623	0.79132		BT_0295	-0.369731	0.00203448	0.00571724		BT_0295	-0.283056	0.0137516	0.0513198		BT_0295	-0.675271	2.22251e-06	1.35433e-05		BT_0295	-1.28731	5.19792e-11	2.53819e-10		BT_0295	-1.62972	7.28916e-13	3.13605e-12		BT_0295	1.52023	1.82496e-12	1.71073e-11		BT_0295	-0.108485	0.327829	0.471725		BT_0295	0.139377	0.21055	0.441578		BT_0295	-0.124693	0.262354	0.466541
BT_0296	0.305515	0.0622028	0.152669		BT_0296	0.215932	0.17729	0.265213		BT_0296	0.743033	8.64002e-05	0.000924662		BT_0296	-0.755743	9.24043e-05	0.000344471		BT_0296	0.757606	7.15977e-05	0.000139054		BT_0296	-0.621342	0.000783094	0.00118212		BT_0296	1.93612	5.67064e-11	3.78313e-10		BT_0296	-0.343782	0.0563551	0.12298		BT_0296	-0.149068	0.388741	0.63575		BT_0296	-0.232483	0.18449	0.376529
BT_0297	0.816256	0.000957223	0.00517606		BT_0297	0.641829	0.00639879	0.0154612		BT_0297	1.20199	1.06361e-05	0.000162129		BT_0297	-0.675513	0.00692835	0.0155964		BT_0297	1.6651	8.75713e-08	2.51315e-07		BT_0297	0.0985745	0.662581	0.692086		BT_0297	3.13808	2.1189e-11	1.56391e-10		BT_0297	0.269459	0.372489	0.517575		BT_0297	0.0637811	0.835563	0.933254		BT_0297	0.153764	0.612192	0.768343
BT_0298	1.03878	0.000850018	0.00470026		BT_0298	0.989394	0.00119762	0.00361525		BT_0298	1.52434	8.1187e-06	0.000127932		BT_0298	0.14762	0.603891	0.690142		BT_0298	2.07863	7.66501e-08	2.21957e-07		BT_0298	0.773662	0.0107914	0.0146927		BT_0298	2.64189	2.12364e-08	8.11692e-08		BT_0298	-0.399202	0.330741	0.474585		BT_0298	-0.801529	0.0728192	0.22306		BT_0298	-0.455694	0.271059	0.475091
BT_0299	1.25709	9.19338e-09	2.97021e-07		BT_0299	1.27961	6.51306e-09	9.31966e-08		BT_0299	1.55145	2.14484e-10	1.80624e-08		BT_0299	0.0834059	0.560209	0.653705		BT_0299	2.10661	7.31521e-13	5.35303e-12		BT_0299	0.595659	0.000353646	0.000553359		BT_0299	2.31672	2.5591e-13	3.05724e-12		BT_0299	0.0523481	0.760347	0.839541		BT_0299	-0.301125	0.0648327	0.206604		BT_0299	-0.200888	0.205019	0.400754
BT_0300	1.11044	2.2613e-07	4.64651e-06		BT_0300	1.17756	8.47768e-08	8.65802e-07		BT_0300	1.53324	9.51226e-10	6.01626e-08		BT_0300	-0.105288	0.494521	0.597854		BT_0300	2.02628	5.97843e-12	3.55043e-11		BT_0300	0.505048	0.00299947	0.00430413		BT_0300	3.40857	1.81871e-15	3.6495e-14		BT_0300	0.44092	0.0493652	0.110017		BT_0300	0.0107573	0.968596	0.98716		BT_0300	0.00506002	0.978847	0.989051
BT_0301	0.932767	1.16855e-05	0.000129064		BT_0301	1.01834	2.97612e-06	1.9039e-05		BT_0301	1.26094	1.12634e-07	3.54969e-06		BT_0301	-0.259032	0.148032	0.220866		BT_0301	1.69324	7.2389e-10	2.93267e-09		BT_0301	0.197658	0.265171	0.299776		BT_0301	1.29674	2.15165e-07	6.83128e-07		BT_0301	-0.311164	0.149611	0.262304		BT_0301	-0.178574	0.39918	0.645951		BT_0301	-0.258212	0.222571	0.423933
BT_0302	1.07319	0.000125839	0.000936862		BT_0302	1.26403	1.22637e-05	6.57607e-05		BT_0302	1.1116	7.22792e-05	0.000793898		BT_0302	-0.112035	0.667454	0.746834		BT_0302	1.83187	4.50838e-08	1.35357e-07		BT_0302	0.789114	0.00351225	0.00501456		BT_0302	2.1105	9.23425e-08	3.13525e-07		BT_0302	-0.820099	0.0829784	0.166768		BT_0302	-0.196768	0.644296	0.832775		BT_0302	-0.648143	0.157557	0.339644
BT_0303	0.315412	0.00137617	0.00706234		BT_0303	0.653704	1.39476e-07	1.32193e-06		BT_0303	-0.0162704	0.851958	0.929787		BT_0303	0.924332	3.48325e-10	6.75225e-09		BT_0303	2.07492	4.84171e-17	1.15683e-15		BT_0303	1.80919	7.45791e-16	6.56015e-15		BT_0303	-1.23169	1.81766e-12	1.70701e-11		BT_0303	-0.494542	9.50338e-06	8.98805e-05		BT_0303	0.0162708	0.85194	0.939131		BT_0303	-0.218084	0.0191454	0.0776241
BT_0304	0.423798	6.63757e-05	0.000556235		BT_0304	0.759935	1.09388e-08	1.4226e-07		BT_0304	-0.0331384	0.705604	0.835566		BT_0304	1.59249	8.25432e-15	6.83911e-13		BT_0304	1.8197	5.74938e-16	1.00458e-14		BT_0304	2.07044	4.35551e-17	5.51091e-16		BT_0304	-1.09879	8.94011e-12	7.16464e-11		BT_0304	1.02967	2.74271e-11	2.61928e-09		BT_0304	0.0709019	0.406213	0.653734		BT_0304	-0.896099	4.13839e-10	1.06294e-07
BT_0305	0.357261	0.000926702	0.00504287		BT_0305	0.564273	4.39299e-06	2.66118e-05		BT_0305	-0.0839485	0.378802	0.580694		BT_0305	1.49741	1.67199e-13	8.67577e-12		BT_0305	1.70436	1.31791e-14	1.49781e-13		BT_0305	1.43937	3.69815e-13	1.67822e-12		BT_0305	-1.15427	2.33413e-11	1.70077e-10		BT_0305	1.39772	5.57984e-13	2.0474e-10		BT_0305	-0.0152865	0.870167	0.94945		BT_0305	-0.833065	8.69408e-09	1.03793e-06
BT_0306	0.458	4.62547e-05	0.000419807		BT_0306	0.65898	2.52339e-07	2.20721e-06		BT_0306	-0.0833773	0.369416	0.57176		BT_0306	1.51859	5.36312e-14	3.2798e-12		BT_0306	1.73494	3.80801e-15	5.01583e-14		BT_0306	1.34276	6.70754e-13	2.91758e-12		BT_0306	-1.68844	5.3444e-15	9.56592e-14		BT_0306	1.4847	4.99975e-14	2.64135e-11		BT_0306	-0.065773	0.459919	0.700944		BT_0306	-0.795169	7.69056e-09	9.40629e-07
BT_0307	-0.127368	0.218094	0.389987		BT_0307	-0.418737	0.000404537	0.00142434		BT_0307	-0.175831	0.0940194	0.221448		BT_0307	-0.275272	0.0119781	0.0251354		BT_0307	-1.3261	8.34424e-12	4.78931e-11		BT_0307	-2.03394	2.15526e-15	1.62102e-14		BT_0307	0.70877	4.70889e-07	1.41958e-06		BT_0307	-0.216946	0.0420254	0.0965493		BT_0307	0.0293326	0.773017	0.901269		BT_0307	-0.201145	0.0577854	0.1706
BT_0308	-0.0666963	0.597229	0.748874		BT_0308	-0.501321	0.000571785	0.00190237		BT_0308	-0.634671	4.40827e-05	0.000544358		BT_0308	-0.576977	0.000135651	0.000482243		BT_0308	-1.67242	1.02907e-11	5.79643e-11		BT_0308	-2.81596	1.05546e-15	8.94705e-15		BT_0308	1.94088	5.84557e-13	6.25598e-12		BT_0308	0.133093	0.31888	0.462213		BT_0308	0.17495	0.193821	0.414472		BT_0308	-0.600625	0.000173607	0.00231041
BT_0309	0.716411	7.48042e-07	1.29383e-05		BT_0309	0.980659	4.26974e-09	6.52787e-08		BT_0309	0.167128	0.125034	0.271585		BT_0309	1.60978	4.2377e-13	1.96118e-11		BT_0309	1.93286	1.21649e-14	1.4043e-13		BT_0309	2.51586	7.31944e-17	8.60411e-16		BT_0309	-4.07846	1.09207e-20	1.43845e-18		BT_0309	-0.585246	1.15432e-05	0.000105512		BT_0309	0.0208057	0.842614	0.937405		BT_0309	-0.542205	3.08704e-05	0.000589521
BT_0310	0.664368	2.86738e-07	5.68716e-06		BT_0310	0.997961	2.18601e-10	4.81011e-09		BT_0310	-0.0851604	0.366224	0.568366		BT_0310	1.4993	8.19511e-14	4.5759e-12		BT_0310	1.76047	3.33476e-15	4.41513e-14		BT_0310	1.72067	5.50966e-15	3.7192e-14		BT_0310	-4.12822	4.71331e-22	1.86248e-19		BT_0310	-0.506387	8.38009e-06	8.15039e-05		BT_0310	-0.0140167	0.874011	0.951415		BT_0310	-0.688162	8.62872e-08	5.75659e-06
BT_0311	0.858595	3.29924e-09	1.22813e-07		BT_0311	1.00202	1.99296e-10	4.47067e-09		BT_0311	0.0353922	0.69933	0.830262		BT_0311	1.71785	5.98941e-15	5.39783e-13		BT_0311	1.82779	1.76392e-15	2.59635e-14		BT_0311	1.92197	6.56043e-16	5.85086e-15		BT_0311	-3.69549	2.77073e-21	5.47433e-19		BT_0311	-0.524742	7.29793e-06	7.2654e-05		BT_0311	0.141244	0.130118	0.328621		BT_0311	-0.48622	2.00302e-05	0.00040994
BT_0312	0.798068	4.51425e-09	1.6104e-07		BT_0312	0.888027	6.60912e-10	1.23458e-08		BT_0312	-0.0552426	0.525523	0.713051		BT_0312	1.78405	9.08681e-16	1.29664e-13		BT_0312	1.90698	2.42688e-16	4.6868e-15		BT_0312	2.12441	2.86763e-17	3.86808e-16		BT_0312	-3.88221	3.46031e-22	1.61597e-19		BT_0312	-0.450974	2.60932e-05	0.000210756		BT_0312	0.137028	0.121554	0.312211		BT_0312	-0.591555	5.83653e-07	2.70111e-05
BT_0313	0.691953	1.01187e-07	2.34142e-06		BT_0313	0.818416	5.80392e-09	8.42789e-08		BT_0313	-0.0749947	0.410224	0.610818		BT_0313	1.93842	3.89391e-16	6.93361e-14		BT_0313	1.9271	4.40716e-16	7.99984e-15		BT_0313	2.63967	9.12694e-19	2.17061e-17		BT_0313	-4.13539	2.76859e-22	1.58025e-19		BT_0313	-0.170624	0.0658699	0.139536		BT_0313	0.243486	0.0113432	0.06273		BT_0313	-0.465597	2.72728e-05	0.0005327
BT_0314	-0.0800106	0.618153	0.763881		BT_0314	0.0546156	0.731916	0.801845		BT_0314	-0.222253	0.173767	0.343826		BT_0314	0.0966993	0.546202	0.642348		BT_0314	-0.447751	0.0102965	0.0151774		BT_0314	0.13064	0.418789	0.456562		BT_0314	1.23525	1.26296e-07	4.18032e-07		BT_0314	0.918927	1.03903e-05	9.63447e-05		BT_0314	0.275765	0.10416	0.283106		BT_0314	-0.291544	0.0900318	0.23067
BT_0315	-0.850794	3.41396e-09	1.26169e-07		BT_0315	-0.847559	3.55598e-09	5.65544e-08		BT_0315	0.409097	0.000147665	0.00142052		BT_0315	0.265648	0.0070359	0.0157969		BT_0315	0.694198	1.00429e-07	2.84559e-07		BT_0315	1.53626	4.40453e-14	2.40959e-13		BT_0315	-2.4794	3.77045e-18	1.5495e-16		BT_0315	-0.698468	8.80082e-08	1.90759e-06		BT_0315	-0.0933687	0.305939	0.553188		BT_0315	-0.0738732	0.415788	0.612006
BT_0316	-0.871614	2.68992e-09	1.03896e-07		BT_0316	-0.940206	6.82558e-10	1.26126e-08		BT_0316	0.262344	0.00827507	0.0345321		BT_0316	0.258471	0.00913731	0.019722		BT_0316	0.528973	7.06729e-06	1.56216e-05		BT_0316	1.40827	3.11699e-13	1.43348e-12		BT_0316	-2.79414	4.95135e-19	2.67738e-17		BT_0316	-0.739156	4.27202e-08	1.05507e-06		BT_0316	0.00961571	0.916077	0.9665		BT_0316	-0.00266618	0.976687	0.988715
BT_0317	-0.0795609	0.521668	0.688428		BT_0317	1.22196	5.08399e-10	1.00063e-08		BT_0317	0.801657	7.50928e-07	1.67718e-05		BT_0317	0.950927	4.95708e-08	5.0609e-07		BT_0317	5.00482	7.18745e-22	1.11885e-19		BT_0317	6.61872	6.77268e-24	5.79854e-21		BT_0317	-1.65298	3.77259e-12	3.30713e-11		BT_0317	0.865484	1.15185e-07	2.34804e-06		BT_0317	-0.123011	0.296243	0.543501		BT_0317	0.30412	0.0137025	0.060857
BT_0318	0.798267	0.00338185	0.0146976		BT_0318	2.15861	3.71064e-09	5.88319e-08		BT_0318	1.15055	7.11333e-05	0.000784146		BT_0318	2.06208	9.58177e-09	1.20346e-07		BT_0318	6.27525	1.22099e-17	3.48457e-16		BT_0318	7.43905	8.04828e-19	1.96876e-17		BT_0318	-1.90206	1.14491e-07	3.82158e-07		BT_0318	1.62626	8.41711e-08	1.83994e-06		BT_0318	-0.319389	0.159738	0.371197		BT_0318	-0.0742101	0.733538	0.846592
BT_0319	0.901931	0.158034	0.308795		BT_0319	2.54686	4.56437e-06	2.75525e-05		BT_0319	1.29859	0.0252229	0.0807793		BT_0319	1.81059	0.000934585	0.00267612		BT_0319	6.2641	3.42588e-15	4.5241e-14		BT_0319	7.71656	2.50275e-17	3.45609e-16		BT_0319	-1.4671	0.041236	0.0562628		BT_0319	2.63156	3.04442e-07	4.98064e-06		BT_0319	-1.17085	0.106527	0.285907		BT_0319	0.398931	0.468679	0.655487
BT_0320	0.00040353	0.998645	0.999228		BT_0320	-0.124588	0.600857	0.698959		BT_0320	0.398934	0.105079	0.238961		BT_0320	-0.135937	0.569197	0.659051		BT_0320	1.73913	9.06714e-07	2.24364e-06		BT_0320	0.787579	0.00354665	0.00506087		BT_0320	-0.600301	0.0247929	0.0349702		BT_0320	-0.130518	0.598649	0.720202		BT_0320	-0.035469	0.885702	0.956155		BT_0320	-0.459758	0.0774372	0.209036
BT_0321	-0.268058	0.0485289	0.126288		BT_0321	-0.330473	0.0170365	0.0360596		BT_0321	0.164145	0.211914	0.393851		BT_0321	-0.5867	0.000155932	0.000544915		BT_0321	0.968117	1.53809e-07	4.22748e-07		BT_0321	-0.307646	0.025997	0.0340073		BT_0321	-0.582163	0.000271718	0.000509793		BT_0321	-0.266522	0.0596717	0.12885		BT_0321	0.171629	0.210689	0.441578		BT_0321	-0.113026	0.406962	0.603512
BT_0322	-0.330135	0.00018517	0.00129242		BT_0322	-0.312293	0.000318256	0.00115132		BT_0322	-0.238274	0.00367284	0.0186437		BT_0322	-0.523568	4.05928e-07	3.14993e-06		BT_0322	-0.731645	1.64595e-09	6.23543e-09		BT_0322	0.357069	7.24555e-05	0.000121437		BT_0322	-0.859058	6.25881e-11	4.12199e-10		BT_0322	0.0451479	0.54045	0.672063		BT_0322	-0.0180431	0.806181	0.918464		BT_0322	-0.15252	0.0476154	0.148168
BT_0323	-0.49406	0.000844379	0.00467915		BT_0323	-0.614891	8.24229e-05	0.00034781		BT_0323	-0.378777	0.00700644	0.0307362		BT_0323	-1.36928	5.18706e-10	9.68943e-09		BT_0323	-1.14209	1.25776e-08	4.1338e-08		BT_0323	1.17827	5.18202e-09	1.31198e-08		BT_0323	-1.75966	8.27505e-12	6.66285e-11		BT_0323	0.922349	3.46726e-07	5.48041e-06		BT_0323	-0.101209	0.441887	0.686414		BT_0323	-0.245138	0.0714102	0.196273
BT_0324	-0.325302	0.0925499	0.205724		BT_0324	-0.490307	0.0139863	0.0304568		BT_0324	-0.384157	0.0483257	0.132576		BT_0324	-0.783389	0.000394288	0.0012449		BT_0324	-0.726785	0.00087728	0.00148292		BT_0324	1.63567	7.53101e-09	1.88349e-08		BT_0324	-2.42738	1.04258e-10	6.54732e-10		BT_0324	0.961489	2.85223e-05	0.000224723		BT_0324	-0.192071	0.318214	0.565432		BT_0324	-0.103486	0.585637	0.74925
BT_0325	-0.415417	0.0539044	0.136846		BT_0325	-0.279842	0.174609	0.261659		BT_0325	-0.0434145	0.829119	0.914969		BT_0325	-0.71288	0.00223859	0.00581378		BT_0325	-0.60418	0.0082286	0.012295		BT_0325	1.809	5.06235e-09	1.28294e-08		BT_0325	-2.0041	1.49084e-08	5.94138e-08		BT_0325	1.20387	4.31444e-06	4.72564e-05		BT_0325	0.00756967	0.982659	0.992708		BT_0325	-0.0828664	0.691362	0.820783
BT_0326	-0.405852	0.00242428	0.0111292		BT_0326	-0.389664	0.00317552	0.00843031		BT_0326	-0.020933	0.859901	0.931946		BT_0326	-0.767545	1.80981e-06	1.1324e-05		BT_0326	-1.14138	3.91923e-09	1.40203e-08		BT_0326	1.98505	5.86194e-14	3.10877e-13		BT_0326	-2.39794	4.12406e-15	7.64812e-14		BT_0326	1.25378	3.34997e-10	2.17833e-08		BT_0326	0.0151462	0.898056	0.963619		BT_0326	0.0240189	0.838913	0.913976
BT_0327	-0.14599	0.267796	0.446815		BT_0327	-0.273659	0.0441127	0.0810179		BT_0327	0.00712513	0.956098	0.977797		BT_0327	-0.0651204	0.616463	0.702167		BT_0327	-0.143016	0.278083	0.32422		BT_0327	-0.99275	1.50107e-07	3.2577e-07		BT_0327	0.831574	2.23123e-06	5.93263e-06		BT_0327	-0.00331219	0.980289	0.987983		BT_0327	0.39191	0.00704481	0.0457512		BT_0327	-0.122376	0.366766	0.568349
BT_0328	-0.295596	0.00232709	0.0107599		BT_0328	-0.514306	5.03379e-06	3.00332e-05		BT_0328	-0.0793173	0.364706	0.567211		BT_0328	-0.234053	0.0122878	0.0257223		BT_0328	-0.613909	3.87648e-07	1.01341e-06		BT_0328	-1.65052	6.03107e-15	4.03932e-14		BT_0328	0.778611	8.87827e-09	3.72917e-08		BT_0328	0.032178	0.716128	0.808694		BT_0328	0.37004	0.000332386	0.00514111		BT_0328	0.0194825	0.825552	0.906741
BT_0329	-0.328868	0.00161022	0.00798854		BT_0329	-0.499528	1.74961e-05	8.93412e-05		BT_0329	-0.0590748	0.524362	0.711851		BT_0329	-0.184244	0.0561416	0.0962615		BT_0329	-0.954086	6.55164e-10	2.68173e-09		BT_0329	-1.06054	9.6307e-11	2.99292e-10		BT_0329	-0.0871943	0.350283	0.401026		BT_0329	-0.844026	5.75683e-09	1.93746e-07		BT_0329	0.0122922	0.894243	0.961742		BT_0329	0.146091	0.12413	0.290627
BT_0330	-0.341131	0.00172026	0.00840016		BT_0330	-0.491125	3.79879e-05	0.000176761		BT_0330	-0.0703659	0.46867	0.665855		BT_0330	-0.231756	0.0239048	0.0460784		BT_0330	-0.982705	8.7124e-10	3.47751e-09		BT_0330	-1.05077	2.65352e-10	7.85204e-10		BT_0330	-0.0992508	0.309909	0.359206		BT_0330	-0.82913	1.69588e-08	5.00675e-07		BT_0330	0.0448402	0.643387	0.832094		BT_0330	0.135997	0.168445	0.357564
BT_0331	-0.338514	0.000921218	0.00502367		BT_0331	-0.569401	1.8162e-06	1.23574e-05		BT_0331	-0.0754593	0.402238	0.604694		BT_0331	-0.232031	0.0154814	0.0315212		BT_0331	-0.984151	1.97644e-10	8.67775e-10		BT_0331	-1.24142	2.51892e-12	9.75842e-12		BT_0331	0.0535092	0.551293	0.595508		BT_0331	-0.556042	2.64385e-06	3.0867e-05		BT_0331	0.0720067	0.42443	0.670861		BT_0331	0.243535	0.0116087	0.0539239
BT_0332	-0.390772	0.00217212	0.0101487		BT_0332	-0.602938	2.23846e-05	0.000110038		BT_0332	-0.0865988	0.447629	0.647009		BT_0332	-0.18309	0.116986	0.180575		BT_0332	-0.768775	8.43758e-07	2.09391e-06		BT_0332	-1.51571	8.85229e-12	3.147e-11		BT_0332	0.125954	0.275236	0.323249		BT_0332	-0.585657	3.74124e-05	0.000285144		BT_0332	0.21201	0.0734417	0.224165		BT_0332	0.24205	0.0430143	0.138604
BT_0333	-0.288338	0.0665841	0.160583		BT_0333	-0.526401	0.00192511	0.00545164		BT_0333	-0.0770381	0.609746	0.775699		BT_0333	-0.170514	0.264924	0.356613		BT_0333	-0.784505	3.33249e-05	6.75572e-05		BT_0333	-1.45927	3.73748e-09	9.66738e-09		BT_0333	0.0161914	0.914685	0.926407		BT_0333	-0.696296	0.000140928	0.000876449		BT_0333	0.19434	0.207412	0.436726		BT_0333	0.266991	0.0879283	0.227595
BT_0334	-0.456133	0.00166359	0.00821717		BT_0334	-0.46221	0.00142774	0.00423214		BT_0334	-0.193824	0.139759	0.293998		BT_0334	-0.168071	0.198067	0.281536		BT_0334	-0.460519	0.00156288	0.00256197		BT_0334	-0.939483	2.95815e-07	6.21007e-07		BT_0334	-0.100219	0.438338	0.492507		BT_0334	-0.0203305	0.87446	0.916317		BT_0334	0.0694302	0.590506	0.802998		BT_0334	0.198079	0.132903	0.302763
BT_0335	-0.138001	0.2604	0.439447		BT_0335	-0.0153299	0.8985	0.930939		BT_0335	0.138312	0.2568	0.447483		BT_0335	0.0421256	0.726842	0.796796		BT_0335	-0.472003	0.000730889	0.00124986		BT_0335	0.647287	1.87243e-05	3.33172e-05		BT_0335	-0.448423	0.00112085	0.00192055		BT_0335	-0.0924753	0.447172	0.589913		BT_0335	0.133459	0.275104	0.519562		BT_0335	0.137564	0.260693	0.465145
BT_0336	-0.169061	0.200382	0.368418		BT_0336	-0.0820793	0.526222	0.633811		BT_0336	-0.0387567	0.764108	0.872832		BT_0336	-0.100881	0.438394	0.543443		BT_0336	-0.332852	0.0168202	0.0240282		BT_0336	-0.0918821	0.482233	0.518575		BT_0336	-0.222638	0.0975774	0.125754		BT_0336	-0.157638	0.234562	0.369875		BT_0336	0.0447248	0.731511	0.882099		BT_0336	0.0159825	0.902253	0.950619
BT_0337	-0.725807	0.00234683	0.0108059		BT_0337	-0.564794	0.0123943	0.0273494		BT_0337	-0.0381717	0.854039	0.931456		BT_0337	-0.426274	0.0525559	0.0905668		BT_0337	-0.670999	0.00446037	0.00688076		BT_0337	0.254308	0.231483	0.265075		BT_0337	0.261364	0.26238	0.310064		BT_0337	0.120646	0.607479	0.727079		BT_0337	0.72456	0.00407166	0.0316911		BT_0337	0.415864	0.0818748	0.217585
BT_0338	-0.38918	0.426606	0.604879		BT_0338	-0.747216	0.130051	0.204616		BT_0338	-1.5762	0.00669154	0.0298389		BT_0338	0.100868	0.821925	0.873444		BT_0338	1.84092	3.53581e-05	7.1566e-05		BT_0338	1.20244	0.00512622	0.00721068		BT_0338	-2.24889	6.90043e-05	0.000141847		BT_0338	-0.694646	0.089322	0.176412		BT_0338	-1.94695	0.000378872	0.00556076		BT_0338	-1.12296	0.012207	0.0559889
BT_0339	-0.099388	0.848107	0.910735		BT_0339	0.0874855	0.856966	0.901358		BT_0339	0.0125148	0.979934	0.989543		BT_0339	-0.340049	0.521994	0.619566		BT_0339	2.24289	1.76718e-05	3.72966e-05		BT_0339	0.348184	0.501374	0.536705		BT_0339	-1.35784	0.0292177	0.0408301		BT_0339	0.262166	0.599079	0.72055		BT_0339	-0.387824	0.476259	0.711157		BT_0339	-0.256614	0.627744	0.780492
BT_0340	-0.12335	0.780446	0.867594		BT_0340	0.105581	0.800344	0.860767		BT_0340	-0.666899	0.154295	0.316159		BT_0340	-0.529946	0.254104	0.34487		BT_0340	1.65158	0.000261749	0.000473785		BT_0340	0.783451	0.0718811	0.0883381		BT_0340	-1.42156	0.0169677	0.0244703		BT_0340	0.643007	0.164748	0.282763		BT_0340	-0.126807	0.797431	0.91295		BT_0340	0.0689747	0.885524	0.939087
BT_0341	0.579458	0.258607	0.437715		BT_0341	0.155868	0.759882	0.825582		BT_0341	-0.492594	0.38628	0.587903		BT_0341	0.740552	0.141324	0.212337		BT_0341	2.62577	2.08241e-06	4.92737e-06		BT_0341	1.13718	0.0292527	0.0379856		BT_0341	-1.64396	0.00666117	0.0102206		BT_0341	0.668327	0.133079	0.240459		BT_0341	-0.440885	0.377478	0.622505		BT_0341	-0.589588	0.245965	0.452875
BT_0342	0.765944	0.194703	0.360297		BT_0342	0.307042	0.607337	0.704254		BT_0342	0.542727	0.35367	0.55652		BT_0342	1.40405	0.00659271	0.0149267		BT_0342	2.8414	9.69888e-08	2.75723e-07		BT_0342	1.91422	0.000157974	0.000256646		BT_0342	-3.58763	5.90263e-08	2.07684e-07		BT_0342	0.0466681	0.884454	0.923275		BT_0342	-0.276312	0.40975	0.656546		BT_0342	-0.340265	0.310036	0.512601
BT_0343	-1.1067	0.0716806	0.169845		BT_0343	-0.889904	0.111211	0.179313		BT_0343	-1.9579	0.00556111	0.0257364		BT_0343	0.306441	0.528215	0.6249		BT_0343	1.27658	0.00800836	0.0119834		BT_0343	1.1868	0.0158845	0.0212055		BT_0343	-2.81688	6.25379e-06	1.53565e-05		BT_0343	0.198257	0.580399	0.703571		BT_0343	0.118177	0.743567	0.887696		BT_0343	0.175572	0.62406	0.779051
BT_0344	-0.158247	0.186063	0.347596		BT_0344	0.0709458	0.543619	0.649737		BT_0344	0.224715	0.0635442	0.163622		BT_0344	0.24746	0.0429253	0.0764322		BT_0344	0.416266	0.00156302	0.00256197		BT_0344	0.88186	1.26669e-07	2.76776e-07		BT_0344	-0.712922	3.61492e-06	9.24793e-06		BT_0344	0.274406	0.0259805	0.0657601		BT_0344	0.437306	0.000964865	0.010775		BT_0344	0.0840678	0.472878	0.65867
BT_0345	-0.233472	0.0598276	0.148113		BT_0345	-0.0292419	0.804626	0.864178		BT_0345	-0.0736666	0.535512	0.723356		BT_0345	-0.0142695	0.904145	0.933399		BT_0345	0.236774	0.0556595	0.0732384		BT_0345	1.5109	1.13188e-11	3.9798e-11		BT_0345	-0.673274	1.13368e-05	2.66287e-05		BT_0345	0.166149	0.173124	0.293318		BT_0345	0.388089	0.00331403	0.0269797		BT_0345	-0.07565	0.529362	0.704506
BT_0346	0.703707	4.12496e-07	7.79041e-06		BT_0346	1.11882	1.4355e-10	3.33674e-09		BT_0346	-0.00270299	0.97847	0.988664		BT_0346	0.0795194	0.430651	0.535396		BT_0346	-0.448464	0.000174431	0.000324892		BT_0346	0.811649	4.22599e-08	9.68715e-08		BT_0346	0.00644728	0.948572	0.954892		BT_0346	-0.39952	0.000559453	0.00277404		BT_0346	0.000812146	0.993522	0.996626		BT_0346	-0.102857	0.309714	0.512235
BT_0347	0.61574	0.000132297	0.000975047		BT_0347	0.834668	2.7423e-06	1.7742e-05		BT_0347	-0.00807975	0.952049	0.976771		BT_0347	-0.0494015	0.713559	0.785924		BT_0347	-0.286975	0.0420921	0.0564414		BT_0347	-0.109122	0.4204	0.458221		BT_0347	-0.06376	0.635885	0.675603		BT_0347	-0.472046	0.00180651	0.00724133		BT_0347	-0.00301023	0.982121	0.992461		BT_0347	-0.20521	0.136711	0.308154
BT_0348	7.53824	1.2839e-21	1.88035e-18		BT_0348	2.01421	9.41719e-11	2.33701e-09		BT_0348	1.81844	7.28293e-10	5.05573e-08		BT_0348	1.28362	4.07303e-07	3.15583e-06		BT_0348	3.86178	2.153e-16	4.23753e-15		BT_0348	3.58509	9.91612e-16	8.46165e-15		BT_0348	-1.20256	1.78748e-05	4.06656e-05		BT_0348	-0.024515	0.904613	0.937084		BT_0348	-0.632007	0.0113444	0.06273		BT_0348	-0.0426355	0.835969	0.912473
BT_0349	7.93472	9.90949e-23	2.54525e-19		BT_0349	2.50456	2.29982e-11	7.38385e-10		BT_0349	2.60244	1.0858e-11	1.69023e-09		BT_0349	1.85826	1.54912e-06	9.98475e-06		BT_0349	4.84635	3.90099e-18	1.30126e-16		BT_0349	4.32242	6.87504e-17	8.15637e-16		BT_0349	0.331967	0.5854	0.627154		BT_0349	-0.0344686	0.959519	0.97412		BT_0349	0.662491	0.272369	0.517059		BT_0349	-0.215352	0.755252	0.859642
BT_0350	5.91432	3.94291e-23	2.02547e-19		BT_0350	1.21613	5.32986e-10	1.04502e-08		BT_0350	1.02221	1.2993e-08	6.06773e-07		BT_0350	0.603695	4.11683e-05	0.000170001		BT_0350	2.80928	3.65585e-17	9.0289e-16		BT_0350	3.19513	2.92755e-18	5.87453e-17		BT_0350	1.68926	1.24081e-11	9.52769e-11		BT_0350	0.852378	3.64109e-06	4.09284e-05		BT_0350	-0.0809273	0.65771	0.83796		BT_0350	-0.345515	0.0680567	0.190626
BT_0351	4.94458	6.24549e-21	5.34718e-18		BT_0351	0.0668607	0.583169	0.683178		BT_0351	0.228305	0.070414	0.176879		BT_0351	-0.221879	0.0791907	0.129267		BT_0351	1.13358	3.85066e-09	1.38038e-08		BT_0351	2.4109	2.79582e-15	2.02855e-14		BT_0351	0.675329	1.23486e-05	2.87947e-05		BT_0351	0.107451	0.383009	0.529044		BT_0351	-0.486696	0.00059945	0.00760339		BT_0351	-0.782916	1.91796e-06	6.70243e-05
BT_0352	5.17357	1.37342e-15	3.50498e-13		BT_0352	0.423563	0.070091	0.120663		BT_0352	0.382154	0.101054	0.233095		BT_0352	0.085675	0.707716	0.782028		BT_0352	1.65148	2.5932e-07	6.92375e-07		BT_0352	2.52372	2.48315e-10	7.37765e-10		BT_0352	0.340785	0.145645	0.181032		BT_0352	0.371095	0.116811	0.21757		BT_0352	-0.739831	0.00536376	0.0379526		BT_0352	-0.855598	0.00176627	0.0129066
BT_0353	5.19912	3.17094e-20	2.03614e-17		BT_0353	0.441452	0.00493399	0.0123218		BT_0353	0.432015	0.00590327	0.0270381		BT_0353	0.00253552	0.99037	0.99327		BT_0353	1.66549	5.78115e-11	2.79903e-10		BT_0353	2.66456	6.77889e-15	4.49331e-14		BT_0353	0.207919	0.163792	0.201678		BT_0353	0.677333	0.000106491	0.0006951		BT_0353	-0.780774	3.89186e-05	0.00100401		BT_0353	-1.06674	6.17303e-07	2.83133e-05
BT_0354	5.20863	1.44597e-16	5.49224e-14		BT_0354	0.400009	0.0569236	0.100781		BT_0354	0.386006	0.0662005	0.169022		BT_0354	-0.150654	0.46596	0.570593		BT_0354	1.56425	1.06241e-07	3.00197e-07		BT_0354	2.3967	8.31925e-11	2.61542e-10		BT_0354	0.489214	0.0298397	0.04162		BT_0354	1.07807	4.01335e-05	0.00030274		BT_0354	-0.527278	0.0278251	0.116588		BT_0354	-1.03887	0.000189541	0.00242811
BT_0355	5.11325	1.46416e-21	1.88035e-18		BT_0355	0.26877	0.0322055	0.0621019		BT_0355	0.427261	0.00146736	0.00918683		BT_0355	-0.214184	0.0854795	0.138406		BT_0355	1.45165	2.61725e-11	1.35259e-10		BT_0355	2.72797	1.30047e-16	1.39873e-15		BT_0355	0.45487	0.00135102	0.0022905		BT_0355	1.2993	4.73437e-10	2.79546e-08		BT_0355	-0.590131	0.000162876	0.00302056		BT_0355	-0.937667	4.10117e-07	2.00645e-05
BT_0356	4.6442	2.00439e-17	8.58046e-15		BT_0356	-0.0986499	0.565189	0.667437		BT_0356	0.0506785	0.766946	0.874967		BT_0356	-0.354662	0.0509335	0.0882149		BT_0356	1.55943	5.76354e-09	1.9951e-08		BT_0356	3.12111	2.12291e-14	1.25349e-13		BT_0356	-0.360098	0.0620878	0.0824787		BT_0356	1.29787	2.55532e-07	4.36102e-06		BT_0356	-0.504885	0.0134384	0.070586		BT_0356	-0.778991	0.00049152	0.00486522
BT_0358	0.0485025	0.740404	0.840896		BT_0358	-0.169592	0.214752	0.308842		BT_0358	-0.384628	0.00789819	0.0333559		BT_0358	-0.537657	0.000434375	0.0013499		BT_0358	-1.11544	1.66565e-08	5.35447e-08		BT_0358	-2.01408	1.91115e-12	7.59287e-12		BT_0358	2.01536	6.12593e-14	8.39171e-13		BT_0358	0.318361	0.0712478	0.148479		BT_0358	0.0855666	0.638394	0.82971		BT_0358	0.123937	0.489095	0.673046
BT_0359	-0.194508	0.371451	0.550538		BT_0359	-0.0993435	0.628775	0.721792		BT_0359	-0.50631	0.0223969	0.0743235		BT_0359	-0.601775	0.00916658	0.0197769		BT_0359	-1.07104	4.12961e-05	8.27371e-05		BT_0359	-1.87055	3.49778e-08	8.0901e-08		BT_0359	1.40576	1.10298e-07	3.6864e-07		BT_0359	0.174002	0.518021	0.650682		BT_0359	-0.0793814	0.777667	0.902635		BT_0359	0.0368762	0.89504	0.946637
BT_0360	1.44634	0.0338735	0.0960311		BT_0360	2.11566	0.00124969	0.00374544		BT_0360	1.36563	0.0411505	0.117374		BT_0360	2.23373	0.000828148	0.00241575		BT_0360	6.49628	1.46109e-12	9.87582e-12		BT_0360	3.76423	2.56629e-07	5.43407e-07		BT_0360	-2.91715	0.00310767	0.00498034		BT_0360	0.624875	0.269939	0.410745		BT_0360	0.131784	0.825856	0.929172		BT_0360	0.158001	0.789473	0.884135
BT_0361	2.12646	0.00170759	0.00837013		BT_0361	2.72129	4.52492e-05	0.000206068		BT_0361	1.9151	0.00474616	0.0228501		BT_0361	1.97171	0.003984	0.00956346		BT_0361	7.18698	2.16719e-14	2.32905e-13		BT_0361	4.36246	6.12544e-09	1.54474e-08		BT_0361	-5.06077	0.000634451	0.00112657		BT_0361	0.646034	0.328268	0.471932		BT_0361	0.1204	0.869075	0.949374		BT_0361	-0.596422	0.459738	0.647388
BT_0362	1.31097	0.0649952	0.157639		BT_0362	1.55652	0.0222401	0.0452998		BT_0362	1.24916	0.0737049	0.182909		BT_0362	1.09988	0.124358	0.19058		BT_0362	6.33221	4.94634e-12	2.99993e-11		BT_0362	4.0163	1.17373e-07	2.57338e-07		BT_0362	-2.11263	0.0180664	0.0259818		BT_0362	0.60033	0.321799	0.465657		BT_0362	-0.544691	0.440595	0.685029		BT_0362	-0.757244	0.296218	0.498718
BT_0363	2.24659	0.0152783	0.0501177		BT_0363	2.83401	0.00124127	0.00372671		BT_0363	2.45076	0.00640677	0.028794		BT_0363	2.58256	0.00423184	0.0101017		BT_0363	7.44903	2.64493e-12	1.69432e-11		BT_0363	4.70615	2.85637e-07	6.01607e-07		BT_0363	-1.48593	0.109564	0.139453		BT_0363	0.297173	0.683331	0.783718		BT_0363	-1.58197	0.112032	0.296195		BT_0363	-3.03026	0.0172546	0.07218
BT_0364	1.99017	0.00291307	0.012945		BT_0364	2.21813	0.000680904	0.0022166		BT_0364	1.43243	0.0313571	0.0954751		BT_0364	1.63625	0.0144579	0.0296606		BT_0364	6.78929	2.36761e-13	1.93978e-12		BT_0364	4.28418	1.05596e-08	2.58802e-08		BT_0364	-1.01738	0.223387	0.267554		BT_0364	1.04024	0.113979	0.213522		BT_0364	-0.470253	0.556363	0.773779		BT_0364	-0.268558	0.725914	0.844816
BT_0365	2.21157	0.00125749	0.00655147		BT_0365	1.92318	0.00400923	0.0103287		BT_0365	1.55821	0.0300718	0.0923916		BT_0365	1.97223	0.003984	0.00956346		BT_0365	6.42567	2.43275e-13	1.98052e-12		BT_0365	4.12921	2.4128e-08	5.68557e-08		BT_0365	-0.666026	0.466076	0.518906		BT_0365	0.538274	0.490321	0.627186		BT_0365	0.90109	0.225933	0.459299		BT_0365	0.524671	0.503302	0.682721
BT_0366	0.301215	0.0193094	0.0610041		BT_0366	0.976035	3.45322e-08	3.9774e-07		BT_0366	1.06459	7.99121e-09	4.0246e-07		BT_0366	0.980288	3.36683e-08	3.64114e-07		BT_0366	1.58369	5.54871e-12	3.32599e-11		BT_0366	3.11736	1.07433e-17	1.74647e-16		BT_0366	-0.760181	2.73138e-06	7.14779e-06		BT_0366	0.153001	0.213749	0.344533		BT_0366	0.39491	0.00314974	0.0259298		BT_0366	0.444959	0.00113144	0.00908168
BT_0367	1.13957	0.130277	0.26653		BT_0367	1.39616	0.049395	0.0893143		BT_0367	1.53155	0.0320657	0.0972955		BT_0367	1.28679	0.0803639	0.130891		BT_0367	4.03244	9.80628e-08	2.78314e-07		BT_0367	1.94224	0.00904149	0.0124088		BT_0367	-0.373305	0.505055	0.554944		BT_0367	0.358682	0.496593	0.633002		BT_0367	-0.0687365	0.901938	0.963966		BT_0367	-0.707058	0.248083	0.454201
BT_0368	0.490377	0.00212793	0.00996459		BT_0368	0.613697	0.000240451	0.000900947		BT_0368	0.768031	1.69877e-05	0.000239742		BT_0368	0.349417	0.0212984	0.0415849		BT_0368	1.22092	1.5728e-08	5.08144e-08		BT_0368	2.04272	1.33579e-12	5.50276e-12		BT_0368	0.176244	0.239923	0.285231		BT_0368	0.712814	6.6825e-05	0.00046452		BT_0368	0.0638259	0.669411	0.844283		BT_0368	-0.113257	0.452247	0.64069
BT_0369	0.710963	0.0084273	0.0311222		BT_0369	1.17485	5.32989e-05	0.000238499		BT_0369	0.971948	0.00051298	0.00392139		BT_0369	0.673483	0.0117955	0.0247827		BT_0369	1.5788	1.01941e-06	2.50801e-06		BT_0369	2.00069	1.98782e-08	4.7297e-08		BT_0369	0.541225	0.0548001	0.0733667		BT_0369	0.732328	0.0121355	0.034849		BT_0369	-0.134049	0.659864	0.839201		BT_0369	0.140789	0.622289	0.777679
BT_0370	1.17762	1.1962e-12	1.42904e-10		BT_0370	1.11003	3.75193e-12	1.83559e-10		BT_0370	1.22082	5.89052e-13	1.51298e-10		BT_0370	1.01849	1.96868e-11	5.77891e-10		BT_0370	1.89106	9.89295e-17	2.12636e-15		BT_0370	1.6625	1.29669e-15	1.05564e-14		BT_0370	0.166861	0.0522388	0.0701387		BT_0370	-1.00583	2.72501e-11	2.61928e-09		BT_0370	-0.467072	9.25384e-06	0.000377278		BT_0370	-0.536353	1.30633e-06	5.04557e-05
BT_0371	0.978893	2.24449e-07	4.63049e-06		BT_0371	0.846005	2.00952e-06	1.3494e-05		BT_0371	1.05492	6.77948e-08	2.36913e-06		BT_0371	0.870421	1.33354e-06	8.81645e-06		BT_0371	1.59293	5.17273e-11	2.52829e-10		BT_0371	1.38788	6.28871e-10	1.77306e-09		BT_0371	0.601713	0.000160536	0.00031108		BT_0371	-0.783776	6.53039e-06	6.60366e-05		BT_0371	-0.272236	0.0521009	0.178072		BT_0371	-0.497967	0.00111082	0.00898629
BT_0372	0.617853	1.37427e-05	0.00014769		BT_0372	0.762505	6.76218e-07	5.13866e-06		BT_0372	0.875615	7.69466e-08	2.60049e-06		BT_0372	0.553201	5.50828e-05	0.000217997		BT_0372	1.59569	1.55587e-12	1.04614e-11		BT_0372	1.07209	2.54617e-09	6.72823e-09		BT_0372	0.00956086	0.932298	0.94145		BT_0372	-0.380603	0.00257704	0.00972685		BT_0372	0.0501642	0.657117	0.837413		BT_0372	-0.196663	0.0921197	0.234035
BT_0373	0.26406	0.0032094	0.0140912		BT_0373	0.344725	0.000277422	0.00102232		BT_0373	0.357778	0.000186439	0.00170625		BT_0373	0.836039	5.58887e-10	1.02569e-08		BT_0373	-0.0599335	0.461064	0.511662		BT_0373	2.04128	1.48403e-17	2.28933e-16		BT_0373	-1.08702	4.0544e-12	3.51815e-11		BT_0373	-0.944431	5.96989e-11	4.86783e-09		BT_0373	0.0992558	0.226411	0.45935		BT_0373	-0.368947	0.000132538	0.00183378
BT_0374	0.0783817	0.378046	0.557572		BT_0374	0.0790707	0.372546	0.483519		BT_0374	0.0341686	0.698209	0.82987		BT_0374	0.298206	0.00239193	0.00614677		BT_0374	0.331215	0.000972599	0.00163383		BT_0374	1.29555	6.62505e-13	2.88414e-12		BT_0374	-0.829771	3.05737e-09	1.41531e-08		BT_0374	0.0393914	0.653642	0.762433		BT_0374	0.0720778	0.41419	0.660775		BT_0374	-0.0491321	0.576365	0.741123
BT_0375	-0.335559	0.0162075	0.0524295		BT_0375	-0.641763	5.60066e-05	0.000249528		BT_0375	0.0693256	0.593657	0.762023		BT_0375	-0.354909	0.0115109	0.0242342		BT_0375	0.0545817	0.675032	0.713653		BT_0375	-0.405901	0.00483769	0.00682326		BT_0375	0.44134	0.00293146	0.00471475		BT_0375	0.200289	0.145815	0.258026		BT_0375	0.262082	0.0611107	0.199698		BT_0375	-0.0206964	0.878009	0.936023
BT_0376	-0.446752	0.00223211	0.0103956		BT_0376	-0.378819	0.00747789	0.0177023		BT_0376	-0.555526	0.000287358	0.00241597		BT_0376	-0.2802	0.0405173	0.0728007		BT_0376	-0.479602	0.00123206	0.00204627		BT_0376	0.479576	0.0011637	0.00173525		BT_0376	0.536203	0.000744396	0.00130913		BT_0376	0.0362631	0.797214	0.866911		BT_0376	0.217519	0.131624	0.331609		BT_0376	-0.046837	0.752661	0.85806
BT_0377	-0.341886	0.0211479	0.065721		BT_0377	-0.580608	0.000355221	0.00127428		BT_0377	-0.604165	0.000238998	0.00208798		BT_0377	-0.476062	0.0022627	0.00587044		BT_0377	-0.93079	1.08122e-06	2.64991e-06		BT_0377	0.109626	0.433689	0.470808		BT_0377	0.746541	6.27351e-05	0.000129895		BT_0377	0.177387	0.298013	0.441284		BT_0377	0.0197721	0.908613	0.963966		BT_0377	-0.206922	0.249779	0.455489
BT_0378	-0.371801	0.00346124	0.0150045		BT_0378	-0.558817	6.35313e-05	0.000278227		BT_0378	-0.419648	0.0012493	0.00803213		BT_0378	-0.670839	6.33742e-06	3.33217e-05		BT_0378	-1.30408	1.3949e-10	6.31886e-10		BT_0378	-0.80404	4.95034e-07	1.0172e-06		BT_0378	1.68778	4.17869e-12	3.61379e-11		BT_0378	0.135685	0.429776	0.57419		BT_0378	0.544908	0.000327508	0.00514111		BT_0378	-0.245866	0.142357	0.316027
BT_0379	-0.481029	0.00102194	0.00546843		BT_0379	-0.490744	0.000827563	0.00262906		BT_0379	-0.311835	0.0221117	0.0738759		BT_0379	-0.71001	1.34993e-05	6.39134e-05		BT_0379	-1.32915	8.102e-10	3.2541e-09		BT_0379	-0.947418	2.3369e-07	4.96471e-07		BT_0379	1.37059	9.10255e-10	4.64809e-09		BT_0379	-0.190905	0.183481	0.306618		BT_0379	0.212519	0.136256	0.340024		BT_0379	-0.402949	0.00874477	0.0435289
BT_0380	-0.430182	0.00989767	0.0355555		BT_0380	-0.634317	0.000402762	0.00141906		BT_0380	-0.17454	0.26133	0.453072		BT_0380	-0.811233	2.64129e-05	0.000115475		BT_0380	-1.19635	1.18742e-07	3.32956e-07		BT_0380	-0.963823	3.06364e-06	5.8224e-06		BT_0380	1.20277	2.51598e-07	7.90012e-07		BT_0380	-0.351439	0.055026	0.12049		BT_0380	0.554796	0.00315801	0.0259563		BT_0380	0.0400283	0.832429	0.910462
BT_0381	-0.526371	0.000100696	0.000781379		BT_0381	-0.645182	7.66291e-06	4.3425e-05		BT_0381	-0.177308	0.123153	0.268283		BT_0381	-0.517327	0.000121543	0.000436316		BT_0381	-0.986598	1.22822e-08	4.04964e-08		BT_0381	-1.00603	9.24156e-09	2.2857e-08		BT_0381	1.18658	8.49818e-10	4.36552e-09		BT_0381	-0.537571	0.000195552	0.00114283		BT_0381	0.374919	0.00423452	0.0324668		BT_0381	-0.0539651	0.653276	0.795532
BT_0382	-0.538148	0.000551811	0.00328085		BT_0382	-0.557088	0.00037982	0.0013484		BT_0382	-0.307418	0.0301892	0.0926415		BT_0382	-0.586273	0.000228469	0.000769603		BT_0382	-0.729637	1.80965e-05	3.80835e-05		BT_0382	-1.06639	7.77206e-08	1.73587e-07		BT_0382	1.06416	1.17261e-07	3.90135e-07		BT_0382	-0.899579	3.16197e-06	3.6176e-05		BT_0382	0.363551	0.0164243	0.0810488		BT_0382	-0.0576978	0.686311	0.816484
BT_0383	-0.311481	0.0348713	0.0984792		BT_0383	-0.474326	0.00241095	0.00660535		BT_0383	-0.128895	0.360511	0.563827		BT_0383	-0.530406	0.000932704	0.00267223		BT_0383	-0.591161	0.000332305	0.00059355		BT_0383	-0.653874	0.000115343	0.000190092		BT_0383	0.784131	1.69144e-05	3.85831e-05		BT_0383	-0.917292	3.53863e-06	4.00395e-05		BT_0383	0.409955	0.00947558	0.0555897		BT_0383	-0.0919882	0.533304	0.706078
BT_0384	-0.416724	0.0644019	0.156769		BT_0384	-0.546796	0.0178365	0.0373832		BT_0384	-0.361652	0.103914	0.237353		BT_0384	-0.444057	0.0497206	0.0865226		BT_0384	-1.11369	4.18109e-05	8.36055e-05		BT_0384	-0.739147	0.00252669	0.00365519		BT_0384	0.278009	0.223761	0.267815		BT_0384	-0.933169	0.000586314	0.00287944		BT_0384	0.14475	0.525002	0.749774		BT_0384	-0.0161814	0.94322	0.971545
BT_0385	-0.193319	0.216488	0.387974		BT_0385	-0.455177	0.00660448	0.0158612		BT_0385	-0.455353	0.00670949	0.0298671		BT_0385	-0.257475	0.104115	0.16391		BT_0385	-0.707988	0.000147686	0.000277187		BT_0385	-0.121469	0.43535	0.472311		BT_0385	0.289609	0.085057	0.110798		BT_0385	-0.554563	0.00318763	0.0115805		BT_0385	0.289678	0.0876994	0.252671		BT_0385	0.23184	0.166567	0.354601
BT_0386	-0.37396	0.0936949	0.207462		BT_0386	-0.404373	0.0700506	0.120634		BT_0386	-0.121173	0.572985	0.748458		BT_0386	-0.335229	0.129681	0.196802		BT_0386	-0.547444	0.0183343	0.0259959		BT_0386	-0.493216	0.0321481	0.0414104		BT_0386	0.0443599	0.843721	0.864246		BT_0386	-0.974048	0.000392375	0.00206731		BT_0386	0.0770531	0.734122	0.883011		BT_0386	0.221471	0.331022	0.533382
BT_0387	-0.466413	0.0145212	0.0485332		BT_0387	-0.322711	0.0755275	0.128006		BT_0387	-0.21651	0.224175	0.409324		BT_0387	-0.481917	0.011686	0.0245749		BT_0387	-0.691607	0.000812836	0.00137943		BT_0387	-0.625047	0.00210703	0.00306451		BT_0387	0.361529	0.0769444	0.100987		BT_0387	-1.02726	0.000104575	0.000684332		BT_0387	0.121742	0.549749	0.768945		BT_0387	0.277059	0.175619	0.36633
BT_0388	-0.717467	0.0116853	0.0406691		BT_0388	-0.491407	0.0649811	0.113386		BT_0388	-0.294622	0.255287	0.446057		BT_0388	-0.294591	0.258288	0.349165		BT_0388	-0.289717	0.272183	0.317918		BT_0388	-0.460187	0.0938858	0.113427		BT_0388	-0.326317	0.274895	0.322921		BT_0388	-0.912847	0.00802403	0.0248161		BT_0388	0.118753	0.684735	0.854882		BT_0388	-0.0392837	0.893674	0.945973
BT_0389	-0.975951	0.00223873	0.010417		BT_0389	-0.712804	0.0149405	0.032207		BT_0389	-0.643416	0.0268149	0.0845081		BT_0389	-0.378817	0.173146	0.251852		BT_0389	-0.875524	0.00529784	0.00809247		BT_0389	-0.927967	0.00417041	0.00591644		BT_0389	-0.25873	0.456137	0.509386		BT_0389	-0.353404	0.328341	0.471932		BT_0389	0.465177	0.170691	0.384203		BT_0389	0.26489	0.43424	0.626116
BT_0390	-0.294871	0.126175	0.260515		BT_0390	-0.141906	0.439967	0.550843		BT_0390	0.0374101	0.837392	0.919556		BT_0390	-0.0573	0.755991	0.820348		BT_0390	-0.361117	0.0676914	0.0878329		BT_0390	-0.451567	0.0281196	0.0366254		BT_0390	0.283154	0.285202	0.333807		BT_0390	-0.347117	0.260007	0.398642		BT_0390	0.495785	0.0639375	0.205408		BT_0390	0.775658	0.0021641	0.0152916
BT_0391	-0.388698	0.0405438	0.109272		BT_0391	-0.443289	0.0193784	0.0402535		BT_0391	-0.560589	0.00465833	0.0224905		BT_0391	-0.650561	0.00156185	0.00422052		BT_0391	-0.582532	0.00413491	0.00640369		BT_0391	-0.447012	0.0233052	0.0305873		BT_0391	-0.0401891	0.852962	0.872321		BT_0391	-0.988157	0.000178315	0.00106025		BT_0391	-0.103242	0.634825	0.82971		BT_0391	0.242315	0.23381	0.437394
BT_0392	-0.428722	0.00443209	0.0182873		BT_0392	-0.49307	0.00135945	0.00404606		BT_0392	-0.180987	0.190595	0.367387		BT_0392	-0.379946	0.0100152	0.0213832		BT_0392	-0.805268	6.53583e-06	1.44968e-05		BT_0392	-1.11596	6.14313e-08	1.38896e-07		BT_0392	-0.175413	0.234556	0.279498		BT_0392	-1.02163	8.61583e-07	1.18025e-05		BT_0392	0.0252569	0.862413	0.945427		BT_0392	0.131516	0.368483	0.569306
BT_0393	-0.746286	0.000571668	0.0033814		BT_0393	-0.696527	0.000929226	0.00291063		BT_0393	-0.0814592	0.653631	0.802707		BT_0393	-0.632917	0.00231101	0.00598618		BT_0393	-0.317627	0.0971734	0.123133		BT_0393	-1.28563	1.37327e-06	2.70701e-06		BT_0393	-0.485114	0.0268737	0.0376981		BT_0393	-1.01658	0.000116698	0.000750283		BT_0393	-0.0269622	0.895365	0.961742		BT_0393	-0.0195998	0.923624	0.960457
BT_0394	-0.351687	0.0210635	0.0655778		BT_0394	-0.475805	0.00266005	0.00721091		BT_0394	-0.212443	0.143406	0.299098		BT_0394	-0.526253	0.0012232	0.00339473		BT_0394	-0.533659	0.00116509	0.00193879		BT_0394	-1.0252	5.90045e-07	1.20429e-06		BT_0394	0.0642329	0.684564	0.720468		BT_0394	-0.781378	9.0895e-05	0.000604046		BT_0394	0.140063	0.388268	0.635606		BT_0394	0.33765	0.0385066	0.129033
BT_0395	-0.236383	0.617978	0.763849		BT_0395	-0.502301	0.28742	0.390809		BT_0395	-0.316453	0.4974	0.688347		BT_0395	-0.756682	0.137296	0.207013		BT_0395	-1.06362	0.0556791	0.0732455		BT_0395	-0.711037	0.186455	0.215871		BT_0395	-0.653248	0.35827	0.409348		BT_0395	-0.756809	0.314091	0.456948		BT_0395	0.169668	0.796413	0.912641		BT_0395	-0.57629	0.428585	0.622967
BT_0396	-0.804575	0.000184298	0.00128808		BT_0396	-0.518469	0.00680027	0.0162733		BT_0396	-0.346585	0.0579711	0.153098		BT_0396	-0.647743	0.00136937	0.00375572		BT_0396	-0.880585	7.79714e-05	0.000150862		BT_0396	-1.2968	7.81098e-07	1.576e-06		BT_0396	-0.605223	0.00813921	0.0122866		BT_0396	-0.549862	0.0165107	0.0452107		BT_0396	0.0969283	0.636026	0.82971		BT_0396	0.195627	0.338041	0.539123
BT_0397	-0.514046	0.0331175	0.0941766		BT_0397	-0.545263	0.0224948	0.0456923		BT_0397	-0.365718	0.113076	0.252006		BT_0397	-0.603281	0.0140516	0.0289776		BT_0397	-0.711912	0.00552324	0.00841925		BT_0397	-0.919917	0.000867439	0.00130561		BT_0397	-0.179438	0.477444	0.529496		BT_0397	-1.03264	0.00102349	0.00450561		BT_0397	-0.24053	0.355984	0.605526		BT_0397	-0.0514502	0.839017	0.913976
BT_0398	-0.505262	0.00445767	0.0183781		BT_0398	-0.358524	0.0329535	0.0632594		BT_0398	-0.176899	0.27301	0.467017		BT_0398	-0.153518	0.34082	0.441673		BT_0398	-0.595181	0.00123113	0.00204538		BT_0398	-1.67168	1.84274e-09	4.95352e-09		BT_0398	0.239136	0.179391	0.218995		BT_0398	-1.04778	1.31999e-05	0.000116911		BT_0398	0.0587681	0.741568	0.887315		BT_0398	-0.196403	0.280851	0.484454
BT_0399	-0.448352	0.103366	0.224427		BT_0399	-0.56051	0.044063	0.0809845		BT_0399	-0.0440641	0.866969	0.934944		BT_0399	-0.390195	0.151726	0.225722		BT_0399	-0.628347	0.0278099	0.0384341		BT_0399	-1.34222	8.04893e-05	0.000134398		BT_0399	0.0083537	0.976906	0.979384		BT_0399	-1.25877	0.000560861	0.00277834		BT_0399	0.0641872	0.825891	0.929172		BT_0399	-0.0794184	0.786307	0.882127
BT_0400	-0.0640923	0.635708	0.775486		BT_0400	-0.320079	0.0253245	0.0505408		BT_0400	-0.222317	0.109738	0.246815		BT_0400	-0.406533	0.00603528	0.0138345		BT_0400	-1.19675	1.26993e-08	4.16845e-08		BT_0400	-1.85658	6.40372e-12	2.31173e-11		BT_0400	0.308239	0.0341989	0.047353		BT_0400	-1.20899	2.18027e-08	6.22223e-07		BT_0400	-0.267764	0.0657496	0.20803		BT_0400	-0.192092	0.177526	0.367573
BT_0402	-0.205195	0.686059	0.804081		BT_0402	-0.638924	0.217633	0.312111		BT_0402	-0.900966	0.103318	0.23637		BT_0402	-1.8346	0.00687974	0.0155142		BT_0402	-1.83781	0.00896957	0.0133285		BT_0402	-2.55776	0.00249544	0.00361406		BT_0402	1.67159	0.00498309	0.00778059		BT_0402	1.19861	0.0500637	0.11114		BT_0402	-1.03424	0.203681	0.430403		BT_0402	-0.126665	0.854904	0.922909
BT_0403	-0.0855241	0.868451	0.923492		BT_0403	-0.514853	0.326785	0.43467		BT_0403	-0.448953	0.395787	0.597812		BT_0403	-0.10204	0.841948	0.88807		BT_0403	-0.180433	0.734851	0.766016		BT_0403	0.59084	0.242977	0.276818		BT_0403	-1.15817	0.0398215	0.054463		BT_0403	0.714921	0.120201	0.22203		BT_0403	-0.243705	0.626057	0.823363		BT_0403	0.412236	0.375207	0.575503
BT_0404	0.302951	0.466554	0.640483		BT_0404	0.48397	0.225419	0.3218		BT_0404	0.132606	0.747521	0.861787		BT_0404	0.877046	0.0322552	0.0596025		BT_0404	1.60502	0.000246854	0.000448722		BT_0404	-0.118009	0.795633	0.817924		BT_0404	-2.54461	0.000788846	0.0013821		BT_0404	0.572511	0.215471	0.346765		BT_0404	-0.387312	0.454094	0.696787		BT_0404	-0.780688	0.155662	0.336689
BT_0406	0.562466	3.9146e-06	5.05258e-05		BT_0406	0.957511	5.74739e-10	1.10578e-08		BT_0406	0.122459	0.198751	0.376886		BT_0406	1.21368	6.74618e-12	2.26504e-10		BT_0406	1.97211	4.46991e-16	8.05086e-15		BT_0406	1.48277	1.40014e-13	6.8631e-13		BT_0406	-1.31753	1.71174e-12	1.6164e-11		BT_0406	0.00452658	0.960806	0.974657		BT_0406	0.113575	0.225176	0.458837		BT_0406	-0.393471	0.000291628	0.0032781
BT_0407	0.481037	0.000909439	0.00496757		BT_0407	0.773078	3.52498e-06	2.20827e-05		BT_0407	-0.213334	0.102975	0.236047		BT_0407	1.29092	9.07875e-10	1.58631e-08		BT_0407	1.87426	9.46331e-13	6.7145e-12		BT_0407	3.01718	1.23719e-16	1.34649e-15		BT_0407	-2.10245	1.09e-13	1.39286e-12		BT_0407	0.242046	0.0663782	0.140381		BT_0407	0.242081	0.0663443	0.209215		BT_0407	-0.134149	0.295836	0.498718
BT_0408	0.408878	0.0309716	0.0891822		BT_0408	0.70042	0.00070885	0.00229161		BT_0408	-0.233531	0.200976	0.379284		BT_0408	1.32762	2.3341e-07	1.94017e-06		BT_0408	1.72368	3.48354e-09	1.26021e-08		BT_0408	2.99868	2.26307e-13	1.06265e-12		BT_0408	-2.14395	8.33712e-11	5.32022e-10		BT_0408	0.086656	0.629091	0.743248		BT_0408	0.219161	0.228686	0.4623		BT_0408	-0.187065	0.301996	0.503705
BT_0409	0.0471115	0.587302	0.740907		BT_0409	-0.100167	0.253746	0.354364		BT_0409	-0.301891	0.00189754	0.01123		BT_0409	0.556563	1.52247e-06	9.83847e-06		BT_0409	0.0578694	0.505876	0.555394		BT_0409	0.272214	0.00432912	0.0061348		BT_0409	-0.190225	0.0363237	0.050012		BT_0409	0.0943872	0.280535	0.422612		BT_0409	0.138422	0.118961	0.308328		BT_0409	0.0164991	0.84844	0.920384
BT_0410	-0.0996819	0.407583	0.586321		BT_0410	-0.170908	0.161667	0.245269		BT_0410	-0.212254	0.0859488	0.205896		BT_0410	0.271155	0.0314809	0.0583185		BT_0410	-0.429827	0.0014712	0.00242229		BT_0410	0.11608	0.336328	0.373399		BT_0410	0.56776	8.74197e-05	0.000176801		BT_0410	0.167896	0.170128	0.289675		BT_0410	0.242241	0.052896	0.179744		BT_0410	-0.242147	0.0532286	0.160091
BT_0411	-0.204149	0.0438792	0.11601		BT_0411	-0.382066	0.000596577	0.00196702		BT_0411	-0.450019	0.000106948	0.00109865		BT_0411	-0.171845	0.0853368	0.138245		BT_0411	-0.886342	5.71131e-09	1.98103e-08		BT_0411	-1.75189	2.054e-14	1.2142e-13		BT_0411	0.581668	4.50277e-06	1.13386e-05		BT_0411	0.39632	0.000470026	0.00240012		BT_0411	0.17204	0.0892953	0.256263		BT_0411	-0.492254	4.7423e-05	0.000814756
BT_0412	-0.227901	0.0299315	0.0866732		BT_0412	-0.572022	7.48361e-06	4.26674e-05		BT_0412	-0.525303	2.31532e-05	0.000312173		BT_0412	-0.392954	0.000605063	0.00181448		BT_0412	-1.29088	1.00977e-11	5.69395e-11		BT_0412	-2.57333	2.27007e-17	3.22136e-16		BT_0412	1.11709	1.58744e-10	9.55999e-10		BT_0412	0.460906	0.000135629	0.000846571		BT_0412	0.241211	0.0247615	0.107342		BT_0412	-0.523646	3.40287e-05	0.000628796
BT_0413	-0.0807812	0.416447	0.595253		BT_0413	-0.453432	0.000125168	0.000503908		BT_0413	-0.512632	2.95382e-05	0.000388075		BT_0413	-0.595837	4.10413e-06	2.28914e-05		BT_0413	-1.40839	1.97875e-12	1.30486e-11		BT_0413	-2.78088	7.32111e-18	1.26572e-16		BT_0413	1.31133	7.77264e-12	6.30775e-11		BT_0413	-0.00106974	0.991666	0.994182		BT_0413	0.23443	0.0298387	0.121392		BT_0413	-0.366072	0.0016385	0.0120587
BT_0414	-0.163298	0.103707	0.225071		BT_0414	-0.497386	3.54284e-05	0.000166968		BT_0414	-0.322227	0.00290134	0.0156561		BT_0414	-0.632172	1.39705e-06	9.15386e-06		BT_0414	-1.4068	1.32464e-12	9.02473e-12		BT_0414	-3.18992	3.04703e-19	9.04774e-18		BT_0414	1.09694	1.36967e-10	8.39046e-10		BT_0414	-0.718312	2.62183e-07	4.40142e-06		BT_0414	0.118254	0.237375	0.473001		BT_0414	-0.338	0.00223753	0.0156384
BT_0415	-0.130932	0.111947	0.237339		BT_0415	-0.439766	1.38321e-05	7.3253e-05		BT_0415	-0.26077	0.00327843	0.017185		BT_0415	-0.546343	6.37608e-07	4.67245e-06		BT_0415	-1.2724	1.65072e-13	1.42273e-12		BT_0415	-3.14283	4.12887e-21	3.61196e-19		BT_0415	1.11633	2.04656e-12	1.89427e-11		BT_0415	-1.07242	5.23572e-12	8.96529e-10		BT_0415	0.119767	0.145822	0.353177		BT_0415	-0.320743	0.000559726	0.00537441
BT_0416	-0.0643834	0.506835	0.676614		BT_0416	-0.32971	0.00224977	0.00624032		BT_0416	-0.295288	0.00530191	0.0247825		BT_0416	-0.304983	0.0042059	0.0100632		BT_0416	-0.98632	8.64962e-10	3.45514e-09		BT_0416	-2.28968	1.23349e-16	1.34532e-15		BT_0416	0.780373	4.43384e-08	1.60173e-07		BT_0416	-1.36323	2.55292e-12	5.46431e-10		BT_0416	0.0875703	0.371462	0.619345		BT_0416	-0.338349	0.00196091	0.0140884
BT_0417	0.054252	0.510509	0.679852		BT_0417	-0.154933	0.0689144	0.119116		BT_0417	-0.158071	0.0641183	0.164853		BT_0417	-0.00373096	0.96371	0.974716		BT_0417	-0.557546	7.59808e-07	1.89289e-06		BT_0417	-1.45995	2.65941e-14	1.53671e-13		BT_0417	0.481324	5.79677e-06	1.43026e-05		BT_0417	-1.07842	8.9941e-12	1.32405e-09		BT_0417	-0.00510165	0.950708	0.97875		BT_0417	-0.341026	0.000401783	0.00411147
BT_0418	-0.611749	6.92722e-06	8.32088e-05		BT_0418	-0.749467	3.57156e-07	2.97842e-06		BT_0418	-0.106499	0.318246	0.517387		BT_0418	-1.01547	2.27344e-09	3.48617e-08		BT_0418	-1.26515	4.16793e-11	2.06467e-10		BT_0418	-0.48298	0.000131574	0.00021608		BT_0418	1.17329	1.68526e-10	1.009e-09		BT_0418	-0.242151	0.0299765	0.0732236		BT_0418	0.021449	0.838968	0.934944		BT_0418	0.401156	0.000886661	0.00758972
BT_0419	-0.245241	0.0881996	0.198373		BT_0419	-0.206517	0.144918	0.223355		BT_0419	-0.291605	0.0448253	0.125282		BT_0419	-0.30649	0.0361708	0.0658431		BT_0419	-0.944976	9.09411e-07	2.24706e-06		BT_0419	-1.11036	8.75581e-08	1.94544e-07		BT_0419	0.70168	4.4848e-05	9.52394e-05		BT_0419	0.227274	0.117428	0.218639		BT_0419	0.204539	0.157038	0.368809		BT_0419	0.0682487	0.630152	0.781529
BT_0420	-0.122156	0.358502	0.538591		BT_0420	-0.0830194	0.529372	0.636559		BT_0420	-0.353415	0.0127423	0.0484078		BT_0420	0.137147	0.30273	0.39998		BT_0420	0.194143	0.149825	0.184569		BT_0420	-0.052748	0.690005	0.718685		BT_0420	-0.172684	0.200919	0.243195		BT_0420	-0.0875324	0.511451	0.6449		BT_0420	0.0395966	0.765387	0.896646		BT_0420	0.0417344	0.753022	0.858096
BT_0421	-0.191439	0.0320631	0.0917477		BT_0421	-0.455098	1.84372e-05	9.34966e-05		BT_0421	-0.217057	0.0164949	0.0591117		BT_0421	-0.252415	0.00633146	0.0144234		BT_0421	-0.574389	7.07296e-07	1.77151e-06		BT_0421	-2.27295	5.93217e-18	1.09224e-16		BT_0421	0.766015	6.62857e-09	2.86624e-08		BT_0421	-0.162809	0.0661881	0.140036		BT_0421	0.163473	0.0649002	0.206691		BT_0421	0.0193063	0.820637	0.903862
BT_0422	-0.167218	0.105539	0.227986		BT_0422	-0.323052	0.00358652	0.00938084		BT_0422	-0.174843	0.0913972	0.216562		BT_0422	-0.376923	0.000977337	0.00278457		BT_0422	-0.485766	6.80745e-05	0.000132512		BT_0422	-1.22088	3.10118e-11	1.02983e-10		BT_0422	0.291824	0.00750867	0.0113916		BT_0422	-0.159919	0.121031	0.223164		BT_0422	-0.0316165	0.752777	0.891146		BT_0422	-0.0300396	0.764693	0.866776
BT_0423	-0.131231	0.0980025	0.214961		BT_0423	-0.418411	1.56426e-05	8.1332e-05		BT_0423	-0.374119	6.34802e-05	0.000716162		BT_0423	-0.375447	6.09697e-05	0.000238539		BT_0423	-0.631136	3.29907e-08	1.00697e-07		BT_0423	-1.35171	2.13764e-14	1.26074e-13		BT_0423	0.491731	1.67393e-06	4.53055e-06		BT_0423	-0.0361412	0.639274	0.750076		BT_0423	-0.0987273	0.20771	0.436939		BT_0423	-0.0982952	0.20959	0.406937
BT_0424	-0.111804	0.521662	0.688428		BT_0424	-0.144726	0.408022	0.518943		BT_0424	-0.273839	0.125744	0.272783		BT_0424	-0.451688	0.0159637	0.0323877		BT_0424	-0.404089	0.0289708	0.0398776		BT_0424	-1.57433	1.83443e-08	4.37691e-08		BT_0424	0.739131	0.000348769	0.000642621		BT_0424	-0.22799	0.20083	0.328242		BT_0424	-0.212728	0.231502	0.465336		BT_0424	-0.209557	0.238139	0.442031
BT_0425	0.0431175	0.892078	0.93618		BT_0425	-0.0196314	0.950697	0.963473		BT_0425	-0.236549	0.460541	0.65808		BT_0425	-0.271151	0.399089	0.502973		BT_0425	-0.588759	0.0788937	0.101319		BT_0425	-1.57752	0.00014333	0.000233519		BT_0425	0.54287	0.102188	0.131006		BT_0425	-0.21299	0.506913	0.640909		BT_0425	-0.290059	0.369188	0.617332		BT_0425	-0.504404	0.127963	0.295165
BT_0426	-0.147757	0.184051	0.346018		BT_0426	-0.363891	0.00269478	0.00730119		BT_0426	-0.378698	0.00196178	0.0114389		BT_0426	-0.432691	0.000595244	0.00178712		BT_0426	-0.340762	0.00463936	0.00713545		BT_0426	-1.51165	4.28484e-12	1.59271e-11		BT_0426	1.33348	6.00615e-11	3.96576e-10		BT_0426	1.53137	4.40879e-12	8.08856e-10		BT_0426	0.337357	0.00774254	0.048475		BT_0426	0.266115	0.0305615	0.110482
BT_0427	0.194344	0.126408	0.26089		BT_0427	0.174383	0.167039	0.251931		BT_0427	0.0213823	0.86275	0.933042		BT_0427	-0.235174	0.0683683	0.113955		BT_0427	-1.07948	1.75189e-08	5.5932e-08		BT_0427	-1.63075	1.43331e-11	4.9952e-11		BT_0427	0.432221	0.00198737	0.00327741		BT_0427	-0.631218	4.8348e-05	0.000353795		BT_0427	-0.305464	0.0225835	0.101055		BT_0427	-0.439014	0.00193375	0.0139127
BT_0428	0.246295	0.0820117	0.187994		BT_0428	0.43796	0.00366731	0.00957265		BT_0428	0.378114	0.0103442	0.0413206		BT_0428	0.286143	0.0455868	0.080338		BT_0428	-0.399847	0.00773531	0.0115883		BT_0428	-0.711248	3.60345e-05	6.21798e-05		BT_0428	-0.261839	0.0680082	0.0898555		BT_0428	-0.321295	0.0284794	0.0703359		BT_0428	-0.123837	0.374694	0.620705		BT_0428	-0.414044	0.00633705	0.0344181
BT_0429	0.136496	0.32946	0.511619		BT_0429	0.271848	0.0587611	0.103659		BT_0429	0.40136	0.00755708	0.032486		BT_0429	0.291606	0.0442106	0.0783137		BT_0429	-0.407656	0.00736875	0.0110714		BT_0429	0.195243	0.168979	0.197104		BT_0429	-0.221904	0.123429	0.155367		BT_0429	-0.234668	0.105648	0.200412		BT_0429	-0.134668	0.342852	0.591934		BT_0429	-0.464284	0.0030763	0.019729
BT_0430	0.158433	0.15698	0.30732		BT_0430	0.193637	0.0867107	0.144293		BT_0430	0.256883	0.0265281	0.0839132		BT_0430	0.164765	0.141645	0.212696		BT_0430	-0.744207	7.49772e-07	1.87061e-06		BT_0430	-0.538459	6.04199e-05	0.000101863		BT_0430	0.101245	0.361558	0.412923		BT_0430	-0.0340344	0.757553	0.837252		BT_0430	-0.0199744	0.856149	0.941159		BT_0430	-0.59825	1.74193e-05	0.000366733
BT_0431	-0.416926	0.00846539	0.0312206		BT_0431	-0.448219	0.0049801	0.0124188		BT_0431	-0.231053	0.121366	0.265155		BT_0431	-0.240884	0.107613	0.168385		BT_0431	-0.418626	0.00834509	0.0124546		BT_0431	-2.89155	1.60433e-14	9.71867e-14		BT_0431	0.206044	0.167643	0.205828		BT_0431	0.0992652	0.500643	0.635955		BT_0431	0.0788625	0.592101	0.804237		BT_0431	-0.676648	0.000138175	0.00189705
BT_0432	-0.203513	0.4723	0.64561		BT_0432	-0.456624	0.113156	0.182278		BT_0432	-0.364833	0.20205	0.380752		BT_0432	-0.671358	0.0275512	0.052129		BT_0432	-0.459496	0.121148	0.151789		BT_0432	-2.286	1.09591e-06	2.18037e-06		BT_0432	2.2992	3.51299e-06	9.0096e-06		BT_0432	0.925891	0.0413344	0.0952601		BT_0432	-0.136624	0.78215	0.904349		BT_0432	-0.779898	0.153275	0.33335
BT_0433	-0.696678	3.74995e-05	0.000347717		BT_0433	-0.236575	0.0908417	0.150194		BT_0433	0.14632	0.284813	0.480961		BT_0433	-1.27621	4.71181e-09	6.5595e-08		BT_0433	0.699387	3.03839e-05	6.20359e-05		BT_0433	1.81434	5.11851e-12	1.87679e-11		BT_0433	-0.631368	0.000166806	0.000322016		BT_0433	0.234638	0.102218	0.195129		BT_0433	0.144318	0.30669	0.553918		BT_0433	-0.344213	0.0215848	0.0850968
BT_0434	-0.609756	0.00395753	0.0166912		BT_0434	1.14947	8.01873e-07	6.03991e-06		BT_0434	1.47157	1.3734e-08	6.29924e-07		BT_0434	0.513279	0.00770944	0.0169826		BT_0434	3.53945	6.39734e-16	1.10279e-14		BT_0434	7.00226	3.41209e-21	3.07507e-19		BT_0434	-0.238648	0.308651	0.358153		BT_0434	1.41461	5.40152e-07	8.08968e-06		BT_0434	-0.0684055	0.773573	0.901429		BT_0434	0.125664	0.587618	0.750525
BT_0435	0.432323	0.0802667	0.184653		BT_0435	1.86557	4.43375e-08	4.91278e-07		BT_0435	1.92341	2.80567e-08	1.13501e-06		BT_0435	0.679912	0.00790902	0.0173553		BT_0435	4.08142	5.76342e-14	5.66093e-13		BT_0435	7.19535	6.59093e-18	1.189e-16		BT_0435	-0.24299	0.385119	0.437303		BT_0435	1.0107	0.000706206	0.00335285		BT_0435	0.0986428	0.72149	0.875844		BT_0435	0.492557	0.0751435	0.204672
BT_0436	0.29521	0.108908	0.232964		BT_0436	1.80293	3.64678e-10	7.46354e-09		BT_0436	1.71455	9.60353e-10	6.01626e-08		BT_0436	0.81407	0.000104099	0.000381698		BT_0436	3.82549	2.11102e-16	4.17089e-15		BT_0436	6.42357	2.41396e-20	1.44192e-18		BT_0436	-1.87308	3.36155e-09	1.53496e-08		BT_0436	1.0772	2.24857e-06	2.69252e-05		BT_0436	-0.483006	0.0145006	0.0743847		BT_0436	-0.330568	0.0791709	0.211823
BT_0437	0.436834	0.21504	0.38638		BT_0437	1.67625	2.03056e-05	0.000101075		BT_0437	1.88191	4.10381e-06	7.05059e-05		BT_0437	0.961223	0.00749315	0.0167067		BT_0437	4.49563	7.88353e-13	5.7281e-12		BT_0437	6.12335	3.11909e-15	2.23469e-14		BT_0437	-0.0969921	0.846059	0.866468		BT_0437	1.88819	0.000135146	0.000844579		BT_0437	0.416616	0.395418	0.641693		BT_0437	0.182958	0.712976	0.8362
BT_0438	-0.0533373	0.866834	0.922811		BT_0438	1.34002	9.80812e-05	0.000404368		BT_0438	1.02691	0.00171688	0.0104005		BT_0438	0.365848	0.238115	0.327321		BT_0438	3.99418	1.34715e-12	9.16595e-12		BT_0438	5.74495	1.97099e-15	1.50445e-14		BT_0438	-0.565097	0.277062	0.325096		BT_0438	0.273617	0.559155	0.687665		BT_0438	0.175561	0.71535	0.872448		BT_0438	0.383725	0.407668	0.603862
BT_0439	1.09825	1.46259e-05	0.000155878		BT_0439	2.63268	3.62766e-12	1.79186e-10		BT_0439	2.26776	6.53213e-11	7.45679e-09		BT_0439	1.85786	2.83391e-09	4.17128e-08		BT_0439	5.53377	3.73421e-18	1.26202e-16		BT_0439	6.49636	2.56499e-19	7.98567e-18		BT_0439	-0.885847	0.00395216	0.00625262		BT_0439	0.907391	0.000960877	0.00427361		BT_0439	-0.118345	0.656126	0.836358		BT_0439	-0.490743	0.0838872	0.221222
BT_0440	0.87497	3.36536e-05	0.000317791		BT_0440	2.16088	7.79935e-12	3.23107e-10		BT_0440	1.91125	8.41023e-11	9.00069e-09		BT_0440	1.44768	1.42694e-08	1.72882e-07		BT_0440	4.99052	1.11532e-18	4.60471e-17		BT_0440	5.71083	1.11173e-19	4.64305e-18		BT_0440	-0.479894	0.19086	0.231949		BT_0440	0.776703	0.0110913	0.0325019		BT_0440	-0.431391	0.260075	0.503583		BT_0440	0.246634	0.453427	0.640962
BT_0441	0.946888	0.00143933	0.00730614		BT_0441	2.0417	5.53821e-08	5.90244e-07		BT_0441	1.62882	2.00569e-06	3.91757e-05		BT_0441	1.14508	0.000207062	0.000707232		BT_0441	4.87494	1.24387e-14	1.42948e-13		BT_0441	5.69566	9.11755e-16	7.85525e-15		BT_0441	-1.57748	0.000414639	0.000753182		BT_0441	1.05433	0.00220383	0.0085442		BT_0441	-0.754412	0.0472114	0.165886		BT_0441	0.0751229	0.820507	0.903862
BT_0442	0.774646	0.00140607	0.00717992		BT_0442	2.05122	1.64612e-09	2.84717e-08		BT_0442	1.53472	2.31527e-07	6.25975e-06		BT_0442	1.26226	4.64161e-06	2.53929e-05		BT_0442	4.64786	6.02946e-16	1.0467e-14		BT_0442	5.55582	2.92369e-17	3.9214e-16		BT_0442	-1.92062	1.2993e-07	4.28953e-07		BT_0442	0.300277	0.185074	0.308477		BT_0442	-0.576593	0.0207083	0.0953212		BT_0442	-0.263799	0.25518	0.460113
BT_0443	0.0930583	0.678121	0.799153		BT_0443	0.191737	0.38334	0.493167		BT_0443	0.432751	0.0559705	0.148589		BT_0443	0.0473269	0.83218	0.880517		BT_0443	0.816341	0.000971564	0.00163262		BT_0443	1.79101	1.93959e-08	4.62352e-08		BT_0443	0.614848	0.0217556	0.0309323		BT_0443	-0.149828	0.604579	0.725127		BT_0443	0.456859	0.0901505	0.257623		BT_0443	0.108808	0.684622	0.815798
BT_0444	-0.114059	0.468547	0.64219		BT_0444	-0.141098	0.368816	0.479405		BT_0444	0.252369	0.114052	0.253519		BT_0444	-0.19149	0.228372	0.315787		BT_0444	0.649059	0.000351211	0.000625362		BT_0444	1.47318	2.95588e-09	7.73923e-09		BT_0444	0.268754	0.106687	0.136399		BT_0444	-0.224825	0.18162	0.30439		BT_0444	0.114185	0.486974	0.719673		BT_0444	-0.231993	0.168388	0.357564
BT_0445	-0.336005	0.0221097	0.0681737		BT_0445	-0.361908	0.0141556	0.0307451		BT_0445	-0.00788317	0.954096	0.976771		BT_0445	-0.378157	0.011079	0.023392		BT_0445	0.0629721	0.647603	0.69055		BT_0445	0.562685	0.000422664	0.000656214		BT_0445	-0.0408578	0.774489	0.802289		BT_0445	-0.203524	0.166833	0.285388		BT_0445	-0.140277	0.334731	0.585067		BT_0445	-0.175522	0.229864	0.431817
BT_0446	0.755105	0.037906	0.103676		BT_0446	2.19615	2.87289e-07	2.46557e-06		BT_0446	1.12663	0.00219289	0.0125027		BT_0446	0.971742	0.00789162	0.0173245		BT_0446	3.92424	4.83932e-12	2.94545e-11		BT_0446	4.32464	6.99319e-13	3.02646e-12		BT_0446	-0.208397	0.674971	0.712663		BT_0446	0.692875	0.139287	0.248615		BT_0446	-0.160967	0.754425	0.891146		BT_0446	0.0359076	0.942283	0.971545
BT_0447	0.509363	0.0700638	0.16686		BT_0447	2.2496	1.0877e-08	1.41815e-07		BT_0447	1.51471	6.07432e-06	9.90597e-05		BT_0447	0.91413	0.00206149	0.00540024		BT_0447	4.08065	2.49145e-13	2.02509e-12		BT_0447	4.92542	8.98811e-15	5.76429e-14		BT_0447	-0.975264	0.00902348	0.0135142		BT_0447	0.432135	0.172841	0.293039		BT_0447	-0.0110051	0.974147	0.98769		BT_0447	-0.557492	0.110131	0.267585
BT_0448	1.30298	0.000343595	0.00223424		BT_0448	2.68417	3.28475e-09	5.28957e-08		BT_0448	1.98661	7.84961e-07	1.7456e-05		BT_0448	1.54742	3.791e-05	0.000158333		BT_0448	4.73977	4.87038e-14	4.84867e-13		BT_0448	5.8468	9.22061e-16	7.92078e-15		BT_0448	-1.82346	0.000935261	0.00162038		BT_0448	0.182541	0.636927	0.748033		BT_0448	-0.539576	0.219488	0.45116		BT_0448	-0.301004	0.471933	0.658425
BT_0449	0.730361	0.00117572	0.00615668		BT_0449	1.98685	5.55924e-10	1.07765e-08		BT_0449	1.34367	4.91253e-07	1.17375e-05		BT_0449	1.15322	5.18083e-06	2.79558e-05		BT_0449	4.21981	4.06095e-16	7.39756e-15		BT_0449	6.37039	3.35179e-19	9.72775e-18		BT_0449	-1.27072	3.44538e-05	7.49954e-05		BT_0449	0.745303	0.00208851	0.00817736		BT_0449	-0.270373	0.262891	0.506173		BT_0449	-0.101756	0.671196	0.807546
BT_0450	0.898137	0.000170325	0.00120186		BT_0450	2.63872	1.97059e-12	1.12477e-10		BT_0450	2.01266	4.15326e-10	3.13754e-08		BT_0450	1.72324	8.13657e-09	1.06085e-07		BT_0450	5.04822	7.15172e-18	2.28189e-16		BT_0450	7.34074	1.18802e-20	9.10874e-19		BT_0450	-1.95357	5.19124e-07	1.55224e-06		BT_0450	0.851508	0.000705998	0.00335285		BT_0450	-0.0707393	0.776699	0.902184		BT_0450	0.300675	0.196031	0.390164
BT_0451	0.866297	0.000469278	0.00285626		BT_0451	2.47009	2.99457e-11	9.04888e-10		BT_0451	1.85179	6.69233e-09	3.47257e-07		BT_0451	1.52328	2.08579e-07	1.76229e-06		BT_0451	4.84684	9.14904e-17	1.97473e-15		BT_0451	7.28287	9.80949e-20	4.21369e-18		BT_0451	-1.53987	6.6816e-06	1.62824e-05		BT_0451	0.606448	0.0119046	0.0343367		BT_0451	0.152066	0.513786	0.742842		BT_0451	0.193936	0.402626	0.599349
BT_0452	0.177637	0.252344	0.431378		BT_0452	1.68088	6.38858e-11	1.68298e-09		BT_0452	1.26558	1.27843e-08	6.02505e-07		BT_0452	1.09876	1.52319e-07	1.33983e-06		BT_0452	4.2387	9.61389e-19	4.08153e-17		BT_0452	6.60362	4.43071e-22	7.84847e-20		BT_0452	-1.34609	1.35168e-07	4.44815e-07		BT_0452	0.904953	6.69074e-06	6.73928e-05		BT_0452	0.20138	0.22255	0.455293		BT_0452	0.437797	0.0109842	0.0518618
BT_0453	0.188276	0.432239	0.610694		BT_0453	1.96354	1.07907e-08	1.41408e-07		BT_0453	1.66231	1.84834e-07	5.27494e-06		BT_0453	0.806389	0.00183686	0.00488404		BT_0453	4.15347	1.27178e-14	1.45504e-13		BT_0453	6.3248	9.36399e-18	1.56178e-16		BT_0453	-0.648497	0.033211	0.0460624		BT_0453	1.0739	0.000370126	0.0019703		BT_0453	-0.29482	0.325917	0.572648		BT_0453	-0.318267	0.284128	0.487497
BT_0454	0.0541069	0.873686	0.927392		BT_0454	1.17616	0.00155747	0.00454432		BT_0454	1.58724	7.99459e-05	0.000864594		BT_0454	0.116597	0.730014	0.79942		BT_0454	3.35402	2.66226e-09	9.82473e-09		BT_0454	5.92105	5.64532e-13	2.48714e-12		BT_0454	-1.94154	6.81606e-05	0.000140225		BT_0454	1.0403	0.00490997	0.0164961		BT_0454	-0.502027	0.169936	0.383382		BT_0454	-0.986104	0.013524	0.0603347
BT_0455	0.0772551	0.492146	0.664081		BT_0455	0.52614	8.57153e-05	0.000360327		BT_0455	0.463925	0.000348229	0.00283945		BT_0455	0.364595	0.00316352	0.00783558		BT_0455	2.71749	3.41978e-17	8.52786e-16		BT_0455	1.79647	1.14449e-13	5.72467e-13		BT_0455	0.463659	0.000489196	0.000879902		BT_0455	0.42152	0.00127103	0.0054185		BT_0455	0.0856407	0.464722	0.705054		BT_0455	-0.0882681	0.452638	0.64069
BT_0456	-0.00352526	0.979257	0.988445		BT_0456	0.424482	0.0042001	0.0107183		BT_0456	0.370256	0.0108981	0.0429983		BT_0456	0.169353	0.218079	0.303186		BT_0456	2.93097	4.96947e-16	8.74251e-15		BT_0456	1.09715	3.98693e-08	9.17191e-08		BT_0456	1.54424	4.23348e-10	2.31355e-09		BT_0456	0.77579	3.0818e-05	0.000240962		BT_0456	0.292814	0.0660532	0.208681		BT_0456	-0.182612	0.271192	0.475091
BT_0457	-0.173959	0.287566	0.466473		BT_0457	0.230033	0.159769	0.243037		BT_0457	0.327075	0.0506661	0.137402		BT_0457	-0.296768	0.0765734	0.125433		BT_0457	2.6301	1.37129e-13	1.21663e-12		BT_0457	0.535487	0.00278935	0.00401258		BT_0457	1.0359	5.16637e-06	1.28335e-05		BT_0457	-0.282706	0.157632	0.273289		BT_0457	-0.272912	0.169368	0.38311		BT_0457	-0.239458	0.218865	0.419519
BT_0458	0.0955688	0.254764	0.43394		BT_0458	0.496347	3.63445e-06	2.26031e-05		BT_0458	0.51213	2.36335e-06	4.51321e-05		BT_0458	0.597241	2.31908e-07	1.93395e-06		BT_0458	2.46537	3.57851e-19	1.8758e-17		BT_0458	2.64425	9.06232e-20	4.0481e-18		BT_0458	-0.0871741	0.296217	0.344893		BT_0458	0.062645	0.450871	0.591905		BT_0458	0.227731	0.010553	0.0596377		BT_0458	0.239139	0.00761193	0.0392149
BT_0459	0.566863	3.08012e-06	4.18582e-05		BT_0459	1.05792	7.5568e-11	1.93005e-09		BT_0459	1.03456	1.17306e-10	1.09564e-08		BT_0459	1.32257	1.04934e-12	4.45491e-11		BT_0459	4.8577	1.41559e-23	6.62785e-21		BT_0459	4.32888	1.05166e-22	2.57256e-20		BT_0459	-0.732539	1.21179e-07	4.0239e-07		BT_0459	0.460698	6.24132e-05	0.0004407		BT_0459	0.163735	0.0955793	0.26612		BT_0459	0.546531	6.79474e-06	0.000171944
BT_0460	0.50695	0.000147061	0.00106103		BT_0460	0.804894	2.40935e-07	2.13027e-06		BT_0460	0.812847	2.12279e-07	5.86277e-06		BT_0460	1.11913	8.86134e-10	1.55893e-08		BT_0460	4.68092	1.11148e-21	1.46919e-19		BT_0460	3.28452	7.20808e-19	1.78879e-17		BT_0460	-0.81191	1.91347e-06	5.13022e-06		BT_0460	0.320058	0.014762	0.0410126		BT_0460	0.11489	0.358036	0.608211		BT_0460	0.343071	0.00951836	0.0463029
BT_0461	0.664136	3.02995e-05	0.000290389		BT_0461	0.827559	1.35674e-06	9.63982e-06		BT_0461	0.934123	2.1484e-07	5.90177e-06		BT_0461	1.04151	3.71041e-08	3.89783e-07		BT_0461	4.47545	5.60379e-20	3.78772e-18		BT_0461	2.96317	1.09719e-16	1.23062e-15		BT_0461	0.146928	0.326297	0.376502		BT_0461	0.494261	0.0026176	0.009851		BT_0461	0.168475	0.269133	0.513041		BT_0461	0.502297	0.00226954	0.0157996
BT_0462	-0.403269	0.0395149	0.107013		BT_0462	-0.558971	0.00595393	0.0145092		BT_0462	-0.657233	0.00174881	0.0105195		BT_0462	-1.05325	1.20363e-05	5.78394e-05		BT_0462	-1.94488	1.64529e-09	6.23543e-09		BT_0462	-0.80649	0.000300837	0.000473903		BT_0462	0.671236	0.00145472	0.00245738		BT_0462	0.642075	0.00218487	0.00849634		BT_0462	-0.286011	0.142855	0.349616		BT_0462	-0.10728	0.572193	0.738382
BT_0463	-0.252725	0.26001	0.439222		BT_0463	-0.48604	0.0352151	0.0668762		BT_0463	-0.703854	0.00438902	0.0214728		BT_0463	-0.266761	0.232769	0.320831		BT_0463	-0.847397	0.00134296	0.00222184		BT_0463	-0.589218	0.018043	0.0239563		BT_0463	-0.430741	0.0731149	0.0961821		BT_0463	0.640437	0.00770009	0.0239584		BT_0463	-0.765114	0.00437452	0.0330469		BT_0463	-0.367464	0.127283	0.294528
BT_0464	-0.353276	0.226596	0.400973		BT_0464	-0.252573	0.365209	0.476404		BT_0464	0.036831	0.892899	0.949825		BT_0464	-0.548098	0.0684134	0.113993		BT_0464	-0.616511	0.0474421	0.063121		BT_0464	0.0727176	0.799352	0.82109		BT_0464	-0.349604	0.227155	0.27156		BT_0464	0.52286	0.0656928	0.139275		BT_0464	-0.186414	0.519448	0.747033		BT_0464	0.0494328	0.860558	0.925128
BT_0465	-0.479196	0.100065	0.218274		BT_0465	-0.388414	0.162453	0.246158		BT_0465	-0.279989	0.309794	0.508926		BT_0465	-0.450464	0.11688	0.180521		BT_0465	-0.877479	0.00675917	0.0102072		BT_0465	0.183526	0.507708	0.542337		BT_0465	-0.777077	0.00915944	0.0137058		BT_0465	0.197108	0.454455	0.594745		BT_0465	-0.303059	0.271489	0.516342		BT_0465	-0.119614	0.654784	0.796073
BT_0466	-0.508035	0.0827881	0.188931		BT_0466	-0.452639	0.106861	0.172786		BT_0466	-0.36646	0.189051	0.365143		BT_0466	-0.622432	0.0365862	0.0663875		BT_0466	-0.886785	0.00636409	0.00964375		BT_0466	-0.00808848	0.976909	0.980536		BT_0466	-0.881374	0.00456914	0.00716692		BT_0466	0.23448	0.380133	0.52578		BT_0466	-0.594112	0.0453351	0.161614		BT_0466	-0.290101	0.296531	0.498718
BT_0467	-0.157078	0.639471	0.777627		BT_0467	-0.73415	0.040116	0.074453		BT_0467	-0.397985	0.241744	0.430894		BT_0467	-1.12876	0.00490578	0.0115336		BT_0467	-0.701431	0.0612715	0.0799065		BT_0467	-0.670075	0.0784423	0.0959652		BT_0467	-0.888647	0.0188622	0.0270657		BT_0467	0.477433	0.14927	0.261975		BT_0467	-0.346059	0.324202	0.571526		BT_0467	0.264958	0.422019	0.617787
BT_0468	-0.992178	0.00894872	0.0326953		BT_0468	-1.33892	0.000784448	0.00251229		BT_0468	-0.32759	0.309203	0.508281		BT_0468	-1.61242	0.000243662	0.000814903		BT_0468	-0.486862	0.158124	0.193955		BT_0468	-0.664957	0.0705902	0.0867932		BT_0468	-0.173706	0.623773	0.664109		BT_0468	0.358105	0.301657	0.445474		BT_0468	0.134538	0.702815	0.865379		BT_0468	0.473742	0.170835	0.36055
BT_0469	-0.712004	0.0763332	0.177557		BT_0469	-1.31267	0.00283462	0.00763578		BT_0469	-0.655429	0.0902385	0.21441		BT_0469	-0.856102	0.0364612	0.0662076		BT_0469	-3.26669	5.77258e-06	1.28873e-05		BT_0469	-0.707694	0.0916987	0.110915		BT_0469	0.0918595	0.820422	0.843914		BT_0469	0.0336791	0.935692	0.959758		BT_0469	-0.241388	0.579422	0.794417		BT_0469	0.0723513	0.861785	0.925306
BT_0470	-0.121036	0.742712	0.842765		BT_0470	-0.606981	0.113278	0.182416		BT_0470	0.364324	0.295354	0.49181		BT_0470	-0.281643	0.4507	0.555615		BT_0470	-0.567032	0.160857	0.196917		BT_0470	-0.11195	0.771274	0.794791		BT_0470	-0.405675	0.231785	0.27658		BT_0470	-0.464527	0.18605	0.309702		BT_0470	-0.548669	0.125618	0.319773		BT_0470	-0.0793923	0.810751	0.89798
BT_0471	-0.164764	0.612714	0.761515		BT_0471	-0.407283	0.211443	0.305451		BT_0471	-0.455574	0.17151	0.340981		BT_0471	-0.15737	0.625058	0.70991		BT_0471	-0.0553222	0.865195	0.879233		BT_0471	-0.392168	0.264886	0.29952		BT_0471	-1.48133	0.000270146	0.000507214		BT_0471	-0.510782	0.123147	0.225777		BT_0471	-0.0414179	0.893647	0.961597		BT_0471	0.00777687	0.979745	0.989375
BT_0472	-0.715252	0.0280115	0.0826509		BT_0472	-0.515651	0.0884773	0.146758		BT_0472	-0.377003	0.206031	0.385427		BT_0472	-0.48879	0.112152	0.174055		BT_0472	-0.249196	0.408391	0.45906		BT_0472	-1.04543	0.00430571	0.00610332		BT_0472	-0.379179	0.236257	0.281198		BT_0472	0.332742	0.279653	0.421655		BT_0472	0.219662	0.477612	0.711157		BT_0472	0.211665	0.491656	0.674763
BT_0473	-0.554854	0.0370411	0.102191		BT_0473	-0.271746	0.266509	0.369316		BT_0473	-0.606272	0.0221609	0.0739223		BT_0473	0.0559602	0.816008	0.868413		BT_0473	-0.238963	0.342688	0.393119		BT_0473	-1.15963	0.000363909	0.00056838		BT_0473	-0.804555	0.00521662	0.00812793		BT_0473	-0.0192224	0.939221	0.962069		BT_0473	-0.581987	0.0367206	0.139213		BT_0473	0.0445639	0.85886	0.924085
BT_0474	-0.35654	0.156189	0.30644		BT_0474	-0.579604	0.0243293	0.0488583		BT_0474	-0.764077	0.00514876	0.0242209		BT_0474	0.0150111	0.949512	0.9632		BT_0474	0.0422905	0.90724	0.917239		BT_0474	-0.636749	0.0217908	0.0286583		BT_0474	-0.899389	0.00163383	0.00273209		BT_0474	-0.488253	0.0611877	0.131295		BT_0474	-0.0680693	0.779752	0.902769		BT_0474	0.0295519	0.902192	0.950619
BT_0475	-0.255626	0.309776	0.49134		BT_0475	-0.160937	0.503763	0.614714		BT_0475	-0.198412	0.416945	0.617425		BT_0475	0.476666	0.0512173	0.088587		BT_0475	0.519623	0.0371568	0.0504158		BT_0475	-0.404306	0.131805	0.156334		BT_0475	-0.694953	0.0133926	0.0196565		BT_0475	-0.851429	0.00456843	0.015583		BT_0475	-0.150446	0.55971	0.77604		BT_0475	0.197293	0.429097	0.622967
BT_0476	-0.140622	0.592651	0.745497		BT_0476	0.0928767	0.711234	0.78433		BT_0476	-0.360673	0.17698	0.348064		BT_0476	0.274531	0.282635	0.376822		BT_0476	0.541847	0.0403962	0.0543518		BT_0476	0.0825373	0.756173	0.780639		BT_0476	-0.794585	0.00877598	0.0131897		BT_0476	-0.864555	0.00625948	0.0202086		BT_0476	-0.316195	0.257912	0.501095		BT_0476	-0.0521488	0.853078	0.92229
BT_0477	0.338971	0.341502	0.523682		BT_0477	-0.141048	0.692171	0.769462		BT_0477	-0.180905	0.617841	0.781929		BT_0477	0.438773	0.21347	0.298474		BT_0477	0.80796	0.0261558	0.0362553		BT_0477	-0.605643	0.146604	0.172651		BT_0477	-0.518579	0.17523	0.214323		BT_0477	-0.642563	0.110372	0.207914		BT_0477	-0.500909	0.203464	0.430121		BT_0477	-0.352411	0.355507	0.556969
BT_0478	-0.228849	0.49745	0.668079		BT_0478	-0.246406	0.453381	0.564064		BT_0478	-0.433614	0.203801	0.382229		BT_0478	0.0630686	0.846503	0.891265		BT_0478	0.0644204	0.846404	0.864237		BT_0478	-0.855682	0.0294598	0.0382221		BT_0478	-0.801405	0.0421522	0.0574663		BT_0478	-0.313501	0.397764	0.542281		BT_0478	-0.571512	0.141725	0.34757		BT_0478	-0.0644364	0.857504	0.923479
BT_0479	-0.312406	0.54122	0.703504		BT_0479	-0.730703	0.162214	0.245954		BT_0479	-0.454365	0.371572	0.573375		BT_0479	-1.6464	0.0109752	0.0231956		BT_0479	0.248042	0.611659	0.657479		BT_0479	-1.36473	0.0375346	0.047644		BT_0479	-2.73788	0.000229102	0.000433958		BT_0479	-1.92227	0.00321097	0.0116571		BT_0479	-1.46632	0.014191	0.0733392		BT_0479	-0.00111273	0.998056	0.998834
BT_0480	0.283046	0.465968	0.640021		BT_0480	0.332898	0.374866	0.485917		BT_0480	0.0728966	0.850045	0.928889		BT_0480	0.143854	0.711295	0.784104		BT_0480	1.21048	0.00256176	0.00408435		BT_0480	0.567657	0.154937	0.181715		BT_0480	-1.09667	0.0151841	0.0220715		BT_0480	-0.488607	0.236264	0.372069		BT_0480	0.206531	0.587566	0.800616		BT_0480	-0.131507	0.736242	0.846645
BT_0481	-0.573475	0.26235	0.441721		BT_0481	-0.760862	0.131966	0.206408		BT_0481	-0.483953	0.32299	0.522583		BT_0481	0.0138902	0.976165	0.983632		BT_0481	1.12717	0.0132963	0.0191971		BT_0481	-0.470186	0.375757	0.413156		BT_0481	0.0768265	0.884012	0.899954		BT_0481	0.786795	0.12543	0.22865		BT_0481	0.386735	0.464866	0.705054		BT_0481	0.574613	0.267166	0.471302
BT_0482	-0.163013	0.448077	0.625613		BT_0482	0.0360864	0.862356	0.904804		BT_0482	0.0200381	0.923726	0.965008		BT_0482	-0.273705	0.207995	0.292537		BT_0482	0.789548	0.000850925	0.00143979		BT_0482	-0.76204	0.00257614	0.00372359		BT_0482	-0.349507	0.127269	0.159771		BT_0482	-0.00688301	0.994551	0.995797		BT_0482	-0.504321	0.0370037	0.140098		BT_0482	-0.021552	0.922677	0.960139
BT_0483	0.843158	1.23651e-07	2.74977e-06		BT_0483	1.88961	3.26732e-14	4.30365e-12		BT_0483	0.679631	3.21691e-06	5.79835e-05		BT_0483	1.94973	1.81967e-14	1.29828e-12		BT_0483	4.27968	4.73584e-21	4.86561e-19		BT_0483	5.1462	1.89523e-22	3.89432e-20		BT_0483	-2.20753	2.85809e-15	5.49888e-14		BT_0483	0.250963	0.0271315	0.0678221		BT_0483	-0.270674	0.0189561	0.0898315		BT_0483	-0.904444	2.983e-08	2.71081e-06
BT_0484	1.52332	3.02096e-11	2.28216e-09		BT_0484	2.65021	5.41672e-16	1.63681e-13		BT_0484	1.10172	1.10878e-08	5.37341e-07		BT_0484	2.52279	1.46567e-15	1.79265e-13		BT_0484	4.85138	7.01662e-21	6.55352e-19		BT_0484	5.64529	5.37377e-22	8.90486e-20		BT_0484	-2.04536	3.09078e-13	3.63325e-12		BT_0484	0.94466	9.30146e-08	1.9909e-06		BT_0484	-0.349822	0.00997075	0.0574212		BT_0484	-0.717296	9.42828e-06	0.00022527
BT_0485	-0.147678	0.617552	0.763849		BT_0485	0.135559	0.636169	0.727511		BT_0485	0.0430551	0.884506	0.944637		BT_0485	-0.278171	0.388369	0.491118		BT_0485	1.15911	2.26473e-05	4.70627e-05		BT_0485	1.34546	3.00867e-06	5.72215e-06		BT_0485	0.956275	0.00707597	0.0107925		BT_0485	0.233422	0.577775	0.702029		BT_0485	-0.239633	0.598094	0.806035		BT_0485	0.141518	0.736198	0.846645
BT_0486	0.432913	0.00153491	0.00771511		BT_0486	0.396582	0.00310761	0.0082714		BT_0486	-0.0213933	0.859921	0.931946		BT_0486	0.40282	0.00278565	0.00702499		BT_0486	1.16008	2.3347e-09	8.69082e-09		BT_0486	0.823117	6.98183e-07	1.41594e-06		BT_0486	-1.25141	6.23548e-10	3.2853e-09		BT_0486	-0.228718	0.0669172	0.141288		BT_0486	-0.301628	0.0186729	0.088982		BT_0486	-0.347796	0.00778555	0.0398747
BT_0487	0.0109251	0.929186	0.961763		BT_0487	-0.237798	0.0628741	0.110158		BT_0487	-0.162954	0.193312	0.369711		BT_0487	-0.0889586	0.471841	0.576087		BT_0487	1.20839	1.36909e-09	5.26029e-09		BT_0487	0.938775	1.05451e-07	2.32491e-07		BT_0487	-0.461174	0.000990418	0.00170673		BT_0487	-0.0245037	0.841525	0.898548		BT_0487	-0.326808	0.0134911	0.070718		BT_0487	-0.496013	0.000511347	0.00501296
BT_0488	-0.0479615	0.533773	0.698081		BT_0488	-0.197733	0.0159588	0.0340592		BT_0488	-0.284077	0.00112437	0.00735179		BT_0488	0.231622	0.0057215	0.013207		BT_0488	1.5829	6.85967e-16	1.15915e-14		BT_0488	0.818854	2.97944e-10	8.75095e-10		BT_0488	0.86996	9.37406e-11	5.94501e-10		BT_0488	0.420574	1.41013e-05	0.000124251		BT_0488	-0.318272	0.000393433	0.00567714		BT_0488	-1.11286	1.17243e-12	2.00758e-09
BT_0489	-0.0478267	0.601507	0.751628		BT_0489	-0.261468	0.0082528	0.0192528		BT_0489	-0.207078	0.0315347	0.0958542		BT_0489	0.074484	0.416754	0.521653		BT_0489	1.43084	1.65344e-13	1.42273e-12		BT_0489	0.931087	6.58217e-10	1.84768e-09		BT_0489	0.829341	4.86658e-09	2.16073e-08		BT_0489	0.483214	2.10293e-05	0.000174802		BT_0489	-0.371879	0.000475888	0.00646533		BT_0489	-0.947067	7.15511e-10	1.53149e-07
BT_0490	-1.05713	7.70631e-07	1.32399e-05		BT_0490	-1.06948	5.76752e-07	4.5027e-06		BT_0490	-0.774379	4.62064e-05	0.000566497		BT_0490	-0.835058	1.87684e-05	8.55488e-05		BT_0490	-1.80855	1.36618e-10	6.21616e-10		BT_0490	-0.908087	7.19779e-06	1.32717e-05		BT_0490	-0.0117095	0.938306	0.946412		BT_0490	-0.344386	0.0319635	0.0773418		BT_0490	-0.203328	0.189435	0.409566		BT_0490	-0.133548	0.382819	0.582413
BT_0491	-2.98309	0.209199	0.3792		BT_0491	1.15168	0.393259	0.503909		BT_0491	-0.155139	0.924089	0.965008		BT_0491	2.261	0.0671024	0.112063		BT_0491	1.05317	0.469118	0.51959		BT_0491	1.86011	0.172165	0.200774		BT_0491	0.8066	0.292343	0.340923		BT_0491	-1.77737	0.12411	0.226645		BT_0491	0.302862	0.717313	0.874012		BT_0491	0.62355	0.435911	0.62639
BT_0492	-0.186592	0.81883	0.89486		BT_0492	-0.517973	0.496108	0.607076		BT_0492	0.321522	0.636171	0.794363		BT_0492	1.50474	0.0158886	0.0322607		BT_0492	0.656711	0.332649	0.382543		BT_0492	0.187213	0.807845	0.829151		BT_0492	0.78311	0.0974552	0.125754		BT_0492	-0.937467	0.11876	0.220267		BT_0492	0.780395	0.108245	0.288485		BT_0492	0.256211	0.607971	0.764815
BT_0493	0.925016	0.0493289	0.127903		BT_0493	0.714434	0.117934	0.18873		BT_0493	-0.468055	0.37361	0.575482		BT_0493	1.43101	0.00242019	0.00620385		BT_0493	1.0551	0.0275242	0.0380802		BT_0493	0.800896	0.104167	0.125232		BT_0493	-1.79383	1.51772e-05	3.48216e-05		BT_0493	-0.458214	0.137619	0.24616		BT_0493	-0.538358	0.0863508	0.249766		BT_0493	-1.11841	0.00168417	0.0123418
BT_0494	-0.507284	0.151498	0.29944		BT_0494	-1.69021	0.000103637	0.000425908		BT_0494	0.1261	0.676647	0.818637		BT_0494	0.15127	0.620873	0.706093		BT_0494	-1.11967	0.00493557	0.00757289		BT_0494	-1.9471	0.000121953	0.000200599		BT_0494	0.463905	0.0890567	0.115556		BT_0494	-0.837726	0.00967562	0.0288304		BT_0494	0.798092	0.00563837	0.0393537		BT_0494	0.488461	0.0779021	0.21018
BT_0495	0.507117	0.276453	0.457477		BT_0495	-0.776243	0.14172	0.219476		BT_0495	0.883941	0.0495295	0.134978		BT_0495	0.985221	0.0306092	0.0570535		BT_0495	-1.37835	0.0318042	0.0434632		BT_0495	0.199874	0.691342	0.719932		BT_0495	0.510761	0.124521	0.156665		BT_0495	-1.1021	0.00794854	0.0246419		BT_0495	0.54948	0.105214	0.284018		BT_0495	0.301006	0.371036	0.571517
BT_0496	-0.364992	0.552316	0.712518		BT_0496	-0.71432	0.242868	0.342186		BT_0496	0.806782	0.102412	0.235176		BT_0496	1.6341	0.00114283	0.00319931		BT_0496	-1.06077	0.138782	0.171789		BT_0496	0.904415	0.0873982	0.106239		BT_0496	0.409114	0.250883	0.297229		BT_0496	-0.658567	0.11127	0.209145		BT_0496	0.363393	0.320334	0.568307		BT_0496	-0.0954962	0.799658	0.89204
BT_0497	0.978655	0.293865	0.473577		BT_0497	-0.00147313	0.998861	0.999667		BT_0497	0.940235	0.302283	0.500428		BT_0497	2.39888	0.0039059	0.00942		BT_0497	-0.75185	0.540177	0.588399		BT_0497	3.08274	0.000271439	0.000430631		BT_0497	1.57145	0.015151	0.0220297		BT_0497	0.518318	0.464924	0.604178		BT_0497	1.20057	0.0743583	0.226157		BT_0497	1.37593	0.0380093	0.127784
BT_0498	-2.25865	0.0503646	0.129881		BT_0498	0.866578	0.185776	0.275926		BT_0498	1.58097	0.0130017	0.0491464		BT_0498	2.12904	0.000890576	0.00256296		BT_0498	0.162	0.835478	0.854951		BT_0498	4.35432	2.94002e-09	7.70556e-09		BT_0498	0.201815	0.638325	0.677775		BT_0498	0.498618	0.248886	0.385563		BT_0498	1.16494	0.0075545	0.048029		BT_0498	1.07247	0.0131091	0.0589166
BT_0499	0.98553	5.92747e-08	1.5074e-06		BT_0499	1.56759	1.32091e-11	4.81242e-10		BT_0499	0.161887	0.20376	0.382229		BT_0499	1.7919	1.04791e-12	4.45491e-11		BT_0499	2.31522	7.33564e-15	8.92434e-14		BT_0499	2.16938	2.67116e-14	1.53831e-13		BT_0499	-3.0862	8.31497e-17	2.30886e-15		BT_0499	-0.526173	0.000259181	0.00143781		BT_0499	0.0205246	0.86589	0.947178		BT_0499	-0.0487407	0.688854	0.818751
BT_0500	-0.0134926	0.900102	0.940949		BT_0500	-0.0510286	0.635041	0.727511		BT_0500	-0.253753	0.0259898	0.082636		BT_0500	-0.215406	0.0551306	0.0947176		BT_0500	-0.473154	0.000214154	0.000393458		BT_0500	-1.93201	3.23915e-14	1.82651e-13		BT_0500	1.88886	9.04923e-14	1.16799e-12		BT_0500	0.143067	0.242719	0.379558		BT_0500	-0.069854	0.567639	0.78344		BT_0500	-0.541008	0.000224328	0.00273196
BT_0501	-0.781024	0.000130605	0.000963964		BT_0501	-0.948881	1.21794e-05	6.53765e-05		BT_0501	-0.791735	0.000107758	0.0011005		BT_0501	-0.948049	1.30688e-05	6.21038e-05		BT_0501	-2.33355	1.83557e-11	9.79162e-11		BT_0501	-3.53502	3.94172e-14	2.17961e-13		BT_0501	0.672269	0.000500703	0.000898083		BT_0501	-0.0672042	0.686309	0.785191		BT_0501	-0.463262	0.010591	0.0597868		BT_0501	-0.490831	0.00724894	0.0381926
BT_0502	-2.29702	1.49681e-16	5.49224e-14		BT_0502	-2.85775	2.23406e-18	1.45624e-15		BT_0502	-1.43023	9.7942e-13	2.28695e-10		BT_0502	-1.33177	3.96278e-12	1.46452e-10		BT_0502	-5.34361	4.36062e-22	7.72431e-20		BT_0502	-5.72215	3.33317e-22	6.34167e-20		BT_0502	0.896151	3.07684e-09	1.4201e-08		BT_0502	-0.62775	1.14536e-06	1.48205e-05		BT_0502	-0.221002	0.0284879	0.11827		BT_0502	-0.415983	0.00022338	0.00273196
BT_0503	-1.22568	3.13251e-05	0.000298547		BT_0503	-1.63276	7.18413e-07	5.43518e-06		BT_0503	-0.717501	0.00402893	0.0200743		BT_0503	-0.366744	0.109395	0.170499		BT_0503	-1.58512	1.68522e-06	4.03213e-06		BT_0503	-1.65	1.21668e-06	2.40665e-06		BT_0503	-0.0884048	0.666803	0.704373		BT_0503	-0.691863	0.00293146	0.0108104		BT_0503	0.362772	0.0882219	0.253607		BT_0503	-0.513059	0.0203313	0.0815953
BT_0504	-2.55224	2.01997e-15	4.71663e-13		BT_0504	-2.69833	4.6363e-16	1.48854e-13		BT_0504	-0.756209	1.23753e-06	2.57376e-05		BT_0504	-0.427909	0.00107749	0.00303265		BT_0504	-2.93892	2.91542e-16	5.5264e-15		BT_0504	-2.74093	1.29094e-15	1.05263e-14		BT_0504	-0.796286	1.44882e-07	4.74956e-07		BT_0504	-1.13699	3.23512e-10	2.13062e-08		BT_0504	0.256616	0.0225248	0.101035		BT_0504	-0.453492	0.000270494	0.00309556
BT_0505	-0.347469	0.0411008	0.110542		BT_0505	-0.37553	0.026795	0.0530222		BT_0505	-0.128145	0.42505	0.624501		BT_0505	-0.229097	0.163357	0.240656		BT_0505	-0.60793	0.00117003	0.00194575		BT_0505	-1.59451	7.33635e-09	1.83749e-08		BT_0505	1.68492	3.51659e-10	1.95505e-09		BT_0505	-0.38637	0.0278681	0.0692924		BT_0505	0.2948	0.0794969	0.236192		BT_0505	0.0399891	0.806478	0.895177
BT_0506	0.0749152	0.690354	0.807456		BT_0506	0.935588	2.74352e-05	0.000131961		BT_0506	0.504984	0.0104743	0.0416781		BT_0506	0.26551	0.161418	0.238415		BT_0506	5.19526	2.0977e-18	7.64248e-17		BT_0506	4.36224	4.64851e-17	5.83849e-16		BT_0506	1.30287	1.67595e-07	5.45373e-07		BT_0506	0.0964673	0.597601	0.719277		BT_0506	0.200887	0.27546	0.519852		BT_0506	-0.108215	0.557274	0.726574
BT_0507	-1.48751	0.0893221	0.200108		BT_0507	-0.570344	0.417871	0.52846		BT_0507	0.232533	0.717152	0.843023		BT_0507	-1.00482	0.204092	0.288107		BT_0507	3.34962	5.0945e-07	1.30983e-06		BT_0507	1.85404	0.00299957	0.00430413		BT_0507	0.218889	0.709812	0.742629		BT_0507	-0.266337	0.68052	0.78189		BT_0507	-0.335218	0.610315	0.813489		BT_0507	0.589648	0.313109	0.515196
BT_0508	-1.76065	0.00632793	0.0245553		BT_0508	-1.14351	0.0347341	0.0662074		BT_0508	-0.100592	0.829606	0.915278		BT_0508	-0.122147	0.799191	0.854588		BT_0508	0.816601	0.0593267	0.0775079		BT_0508	1.32012	0.00105563	0.0015773		BT_0508	-0.835321	0.0389451	0.0533923		BT_0508	-0.214262	0.567345	0.694579		BT_0508	0.16199	0.660828	0.839352		BT_0508	0.890237	0.00669419	0.0357464
BT_0509	0.873719	0.064558	0.156949		BT_0509	0.817326	0.0736545	0.125369		BT_0509	-0.10046	0.839492	0.921217		BT_0509	1.16506	0.0129262	0.0269051		BT_0509	1.98422	6.88084e-05	0.000133788		BT_0509	1.75702	0.000414173	0.000643754		BT_0509	-1.24523	0.00622092	0.00958514		BT_0509	0.248275	0.501715	0.636844		BT_0509	0.175662	0.636863	0.82971		BT_0509	0.532505	0.146785	0.323619
BT_0510	-0.0317082	0.819354	0.894965		BT_0510	-0.342838	0.0203507	0.0419847		BT_0510	0.326869	0.0253346	0.081036		BT_0510	-0.801467	8.78021e-06	4.40351e-05		BT_0510	0.93698	6.93273e-07	1.73809e-06		BT_0510	1.50234	2.40469e-10	7.15693e-10		BT_0510	0.230822	0.102398	0.131177		BT_0510	-0.582974	0.000335297	0.0018017		BT_0510	-0.350667	0.0177793	0.0860002		BT_0510	-0.704534	4.02654e-05	0.000715721
BT_0511	-0.0250341	0.833581	0.903397		BT_0511	-0.0517098	0.66334	0.746595		BT_0511	0.157238	0.1931	0.369581		BT_0511	-0.216038	0.0805622	0.131131		BT_0511	0.376431	0.00407591	0.00631994		BT_0511	1.68554	1.42936e-12	5.82748e-12		BT_0511	-0.254231	0.0389594	0.0533931		BT_0511	-0.222099	0.068706	0.14453		BT_0511	-0.0592192	0.61438	0.814712		BT_0511	-0.0721844	0.539525	0.712049
BT_0512	0.0845201	0.754144	0.849943		BT_0512	-0.618075	0.0335048	0.0641499		BT_0512	0.195565	0.461457	0.659206		BT_0512	-1.19643	0.000501112	0.00153045		BT_0512	-0.812035	0.0104862	0.0154481		BT_0512	-1.40418	0.000211494	0.000338879		BT_0512	2.16035	2.75885e-07	8.59859e-07		BT_0512	-0.264983	0.480925	0.617937		BT_0512	0.229107	0.51906	0.746684		BT_0512	0.165732	0.640179	0.789013
BT_0513	-0.323919	0.383371	0.56284		BT_0513	-0.192243	0.587167	0.687079		BT_0513	0.191404	0.582134	0.752925		BT_0513	-1.26178	0.00445037	0.010589		BT_0513	-1.12076	0.0108786	0.0159667		BT_0513	-1.33445	0.00502007	0.00707104		BT_0513	1.50196	0.00120932	0.00206494		BT_0513	0.429898	0.356415	0.501756		BT_0513	0.683751	0.139988	0.345264		BT_0513	0.67941	0.140201	0.312729
BT_0514	-0.179261	0.284886	0.465773		BT_0514	-0.307249	0.0724798	0.123738		BT_0514	0.1156	0.483202	0.675248		BT_0514	-0.458002	0.0107368	0.022782		BT_0514	-0.833875	5.53078e-05	0.000108815		BT_0514	0.118963	0.475241	0.512235		BT_0514	0.408157	0.0199293	0.028476		BT_0514	0.147798	0.376371	0.522122		BT_0514	0.459772	0.0100402	0.0576275		BT_0514	0.800036	6.50524e-05	0.00105751
BT_0515	0.12024	0.484246	0.656807		BT_0515	0.586466	0.00202865	0.00570711		BT_0515	0.077785	0.648848	0.800464		BT_0515	1.08599	1.71354e-06	1.08538e-05		BT_0515	1.33995	6.90418e-08	2.00831e-07		BT_0515	3.36635	4.7252e-15	3.2538e-14		BT_0515	-0.928851	4.72315e-05	9.98881e-05		BT_0515	-0.358889	0.0604031	0.130058		BT_0515	-0.408026	0.0354429	0.136895		BT_0515	-0.225789	0.223569	0.424995
BT_0516	-0.292906	0.251283	0.430281		BT_0516	-0.372912	0.138211	0.214953		BT_0516	-0.059257	0.806918	0.901509		BT_0516	0.133119	0.582622	0.670158		BT_0516	-0.269306	0.294281	0.341323		BT_0516	0.783274	0.00310112	0.00444737		BT_0516	1.44743	5.90181e-06	1.45548e-05		BT_0516	0.049773	0.856877	0.904413		BT_0516	0.50298	0.0696008	0.215775		BT_0516	0.0199328	0.942534	0.971545
BT_0517	-0.397124	0.0482184	0.125608		BT_0517	-0.477248	0.0179015	0.0374887		BT_0517	-0.163908	0.384869	0.586669		BT_0517	0.117082	0.530302	0.62682		BT_0517	-0.948397	9.74757e-05	0.000186493		BT_0517	-0.80283	0.000609951	0.000933369		BT_0517	1.69127	2.00912e-08	7.73678e-08		BT_0517	0.182196	0.415864	0.561002		BT_0517	0.641882	0.00600176	0.041226		BT_0517	0.349221	0.117799	0.281353
BT_0518	-0.106917	0.164463	0.319083		BT_0518	-0.297675	0.000594051	0.00195995		BT_0518	-0.115552	0.134006	0.286231		BT_0518	-0.522132	4.99765e-07	3.73153e-06		BT_0518	-0.688564	5.40557e-09	1.88388e-08		BT_0518	-0.392602	2.82679e-05	4.93248e-05		BT_0518	1.30952	2.54672e-14	3.94051e-13		BT_0518	0.111809	0.150615	0.263704		BT_0518	0.150962	0.056765	0.188984		BT_0518	-0.0143539	0.850232	0.920655
BT_0519	-0.254097	0.083784	0.190695		BT_0519	-0.405621	0.00832598	0.0194059		BT_0519	-0.0701104	0.620156	0.783409		BT_0519	0.147712	0.300678	0.397986		BT_0519	-0.642332	0.000167319	0.000311872		BT_0519	-0.411567	0.00819332	0.0112991		BT_0519	0.139989	0.328079	0.378388		BT_0519	0.196317	0.175755	0.296567		BT_0519	0.562695	0.000578387	0.00740942		BT_0519	0.401245	0.00900429	0.0444333
BT_0520	0.0193897	0.902759	0.94299		BT_0520	-0.155162	0.332022	0.440495		BT_0520	-0.169759	0.290611	0.486314		BT_0520	0.00324412	0.983666	0.988477		BT_0520	-0.81255	4.576e-05	9.11474e-05		BT_0520	-0.9048	1.32134e-05	2.38669e-05		BT_0520	0.531	0.00256528	0.00415443		BT_0520	-0.327221	0.0506649	0.112329		BT_0520	0.332567	0.0454317	0.161847		BT_0520	0.310746	0.0599792	0.17485
BT_0521	-0.14618	0.487856	0.659559		BT_0521	-0.471951	0.0328961	0.0631965		BT_0521	-0.276378	0.195425	0.37278		BT_0521	-0.437938	0.0467609	0.0821515		BT_0521	-0.500734	0.0254215	0.0352852		BT_0521	-1.76607	5.66107e-08	1.28279e-07		BT_0521	2.43616	2.50262e-08	9.4045e-08		BT_0521	0.0566849	0.874185	0.916317		BT_0521	0.502044	0.166945	0.380308		BT_0521	0.514049	0.154111	0.334601
BT_0522	-0.126685	0.569326	0.724953		BT_0522	-0.519841	0.0272327	0.053723		BT_0522	-0.266453	0.237132	0.425096		BT_0522	-0.417839	0.0705422	0.116895		BT_0522	-0.246111	0.274822	0.320782		BT_0522	-2.0195	1.49354e-08	3.5919e-08		BT_0522	1.78838	6.03444e-07	1.78565e-06		BT_0522	-0.111813	0.69617	0.792603		BT_0522	0.667539	0.0217117	0.0986145		BT_0522	-0.624996	0.0449301	0.14318
BT_0523	-0.392895	0.000875301	0.00481932		BT_0523	-0.504759	5.99951e-05	0.000265456		BT_0523	-0.239255	0.0282101	0.0879342		BT_0523	-0.325433	0.00422492	0.0100899		BT_0523	-0.184561	0.0841215	0.107656		BT_0523	-1.07992	5.86742e-10	1.66066e-09		BT_0523	0.953285	1.96455e-08	7.58218e-08		BT_0523	0.554253	6.74636e-05	0.000467693		BT_0523	0.915134	4.41727e-08	6.67397e-06		BT_0523	-0.166856	0.16443	0.351071
BT_0524	-0.416031	0.00453341	0.0186156		BT_0524	-0.434065	0.00321601	0.00851579		BT_0524	-0.131553	0.326238	0.526513		BT_0524	-0.285098	0.0409755	0.0735429		BT_0524	-0.180502	0.183374	0.222273		BT_0524	-0.224959	0.101675	0.122405		BT_0524	0.585746	0.000497591	0.000892813		BT_0524	0.504046	0.00212169	0.00829332		BT_0524	0.755738	2.94827e-05	0.000827609		BT_0524	-0.283526	0.0701418	0.194212
BT_0525	-1.87297	6.05811e-13	7.97962e-11		BT_0525	-1.66617	4.95524e-12	2.2329e-10		BT_0525	-0.0720112	0.558149	0.739141		BT_0525	0.380095	0.004774	0.0112651		BT_0525	-0.862024	4.65479e-07	1.19978e-06		BT_0525	0.733718	4.46e-06	8.34037e-06		BT_0525	3.1338	1.86517e-13	2.27586e-12		BT_0525	1.34489	9.85023e-06	9.18929e-05		BT_0525	1.34996	9.86653e-06	0.000392902		BT_0525	0.640178	0.0331153	0.116848
BT_0526	-0.560988	0.000498097	0.00301737		BT_0526	-0.708644	3.57818e-05	0.000168325		BT_0526	-0.298121	0.039974	0.114847		BT_0526	-0.886161	1.93234e-06	1.1974e-05		BT_0526	-0.0919817	0.508105	0.557602		BT_0526	-1.19017	2.42607e-08	5.7116e-08		BT_0526	0.428378	0.00555039	0.008614		BT_0526	0.475556	0.00255559	0.00966719		BT_0526	0.379077	0.0128442	0.0685871		BT_0526	0.924552	1.16284e-06	4.56879e-05
BT_0527	-0.00665198	0.961066	0.978097		BT_0527	0.0239914	0.860011	0.903452		BT_0527	0.315789	0.0282499	0.0880047		BT_0527	-0.222648	0.112963	0.175103		BT_0527	-2.5018	3.07459e-14	3.20369e-13		BT_0527	-2.46149	4.64457e-14	2.52478e-13		BT_0527	-0.194527	0.18711	0.22766		BT_0527	-0.864724	6.60519e-06	6.66618e-05		BT_0527	0.128913	0.376475	0.622167		BT_0527	-0.53148	0.00138359	0.0106719
BT_0528	-0.123878	0.534186	0.698247		BT_0528	-0.153193	0.442248	0.553062		BT_0528	0.326314	0.109446	0.246266		BT_0528	-0.103129	0.604028	0.690145		BT_0528	-2.19786	4.82934e-10	2.0039e-09		BT_0528	-2.18037	5.95315e-10	1.68307e-09		BT_0528	0.178867	0.406889	0.459685		BT_0528	-0.305395	0.172516	0.292673		BT_0528	0.4033	0.0704346	0.217703		BT_0528	-0.230688	0.296556	0.498718
BT_0529	0.0726572	0.651081	0.782729		BT_0529	-0.0476192	0.766329	0.830863		BT_0529	0.287787	0.082602	0.200139		BT_0529	-0.155919	0.336231	0.436496		BT_0529	-2.34499	2.5709e-12	1.65084e-11		BT_0529	-2.3816	2.17248e-12	8.51911e-12		BT_0529	-0.161278	0.347603	0.39849		BT_0529	-0.458463	0.0135135	0.0381214		BT_0529	0.0136421	0.93622	0.973431		BT_0529	-0.683494	0.000643679	0.00594199
BT_0530	0.00249258	0.989033	0.994453		BT_0530	-0.105689	0.561	0.664634		BT_0530	0.136713	0.453048	0.65114		BT_0530	-0.238902	0.196864	0.280214		BT_0530	-2.32127	3.50679e-11	1.76266e-10		BT_0530	-2.37741	2.57861e-11	8.65774e-11		BT_0530	-0.474667	0.0220404	0.0313113		BT_0530	-0.204507	0.299493	0.442987		BT_0530	0.0560872	0.772179	0.900496		BT_0530	-0.733869	0.00113145	0.00908168
BT_0531	-0.0528007	0.649944	0.781545		BT_0531	-0.294056	0.0177398	0.0372779		BT_0531	-0.0196161	0.865656	0.934944		BT_0531	-0.409896	0.00173892	0.00464767		BT_0531	-2.53648	8.0423e-16	1.3284e-14		BT_0531	-2.4698	1.4277e-15	1.13531e-14		BT_0531	-0.272673	0.0375832	0.0516769		BT_0531	0.126401	0.314641	0.457037		BT_0531	-0.0485265	0.698102	0.863092		BT_0531	-0.65129	3.43971e-05	0.000633327
BT_0532	-0.181904	0.0665532	0.160583		BT_0532	-0.347624	0.00127865	0.00382552		BT_0532	-0.262492	0.0107456	0.0425658		BT_0532	-0.740335	8.76224e-08	8.25901e-07		BT_0532	-3.01324	4.77862e-19	2.39388e-17		BT_0532	-2.76294	2.51304e-18	5.14323e-17		BT_0532	-0.496267	6.99882e-05	0.000143525		BT_0532	0.219817	0.0395728	0.0919013		BT_0532	-0.0433547	0.672415	0.845328		BT_0532	-0.612196	5.44123e-06	0.000148938
BT_0533	-0.26289	0.0022851	0.0105944		BT_0533	-0.484726	2.13603e-06	1.42135e-05		BT_0533	-0.628772	3.67456e-08	1.39824e-06		BT_0533	-1.11593	1.00221e-12	4.32635e-11		BT_0533	-3.59157	1.72306e-22	3.38216e-20		BT_0533	-3.21019	1.35266e-21	1.57924e-19		BT_0533	-0.262492	0.00381508	0.00604692		BT_0533	0.399104	5.8993e-05	0.000419733		BT_0533	0.0334255	0.684529	0.854882		BT_0533	-0.640597	9.85678e-08	6.4094e-06
BT_0535	0.497152	8.45024e-06	9.88643e-05		BT_0535	0.595115	6.26087e-07	4.80749e-06		BT_0535	-0.104694	0.237249	0.425096		BT_0535	0.893115	6.77666e-10	1.22146e-08		BT_0535	1.74518	1.63543e-15	2.4281e-14		BT_0535	0.655581	1.39956e-07	3.04254e-07		BT_0535	-1.94902	1.82497e-16	4.55091e-15		BT_0535	-0.456498	2.47348e-05	0.000200846		BT_0535	-0.108143	0.220619	0.452242		BT_0535	-0.364061	0.000335404	0.00361969
BT_0536	-0.220682	0.289848	0.468813		BT_0536	-0.36961	0.0801704	0.134631		BT_0536	0.13694	0.49826	0.689166		BT_0536	-1.1945	1.29096e-05	6.15753e-05		BT_0536	-0.562972	0.0131279	0.0189593		BT_0536	0.906666	0.000151139	0.000245774		BT_0536	0.932305	0.0318184	0.0442238		BT_0536	0.0744001	0.886748	0.924919		BT_0536	-0.691678	0.245184	0.483497		BT_0536	-2.79979	0.000786357	0.00695514
BT_0537	-0.0653141	0.718528	0.82667		BT_0537	-0.194475	0.287336	0.390809		BT_0537	0.192802	0.290238	0.485969		BT_0537	-0.629268	0.00209641	0.00547218		BT_0537	-0.336824	0.0748849	0.0966056		BT_0537	1.02835	8.80914e-06	1.61386e-05		BT_0537	0.459063	0.057409	0.0766598		BT_0537	0.484265	0.0487438	0.108726		BT_0537	0.521403	0.0352664	0.136521		BT_0537	-0.271688	0.335126	0.536525
BT_0539	-0.373474	8.14679e-05	0.000659056		BT_0539	-0.410048	2.57141e-05	0.000124734		BT_0539	-0.462585	5.21286e-06	8.61043e-05		BT_0539	-0.0184078	0.814018	0.866655		BT_0539	-0.387337	5.31383e-05	0.000104949		BT_0539	-0.557624	3.43236e-07	7.17916e-07		BT_0539	0.354832	0.000173869	0.000334187		BT_0539	0.0950957	0.241288	0.378011		BT_0539	0.235709	0.00679459	0.0445201		BT_0539	-0.220586	0.0107937	0.051198
BT_0540	1.37507	6.58672e-12	6.6345e-10		BT_0540	1.34809	8.93326e-12	3.64207e-10		BT_0540	-0.454042	0.00033891	0.00278557		BT_0540	1.90275	1.01566e-14	8.15225e-13		BT_0540	1.53696	7.58153e-13	5.5243e-12		BT_0540	-0.301947	0.0112013	0.0152306		BT_0540	-3.12403	5.84355e-19	3.00183e-17		BT_0540	-0.529432	2.21412e-05	0.000183155		BT_0540	-0.323371	0.00341037	0.0274594		BT_0540	-0.58831	5.45071e-06	0.000148938
BT_0541	1.27673	1.6305e-08	4.7548e-07		BT_0541	1.29689	1.15015e-08	1.492e-07		BT_0541	-0.424821	0.0104547	0.0416465		BT_0541	1.85672	1.7743e-11	5.29918e-10		BT_0541	1.98822	5.02903e-12	3.03574e-11		BT_0541	-0.341705	0.0381946	0.048398		BT_0541	-3.43938	1.67237e-16	4.21125e-15		BT_0541	-0.574649	0.00044889	0.00231837		BT_0541	-0.178424	0.212047	0.44316		BT_0541	-0.877559	2.67232e-06	8.79981e-05
BT_0542	-0.0802474	0.316539	0.497876		BT_0542	0.354098	0.000160996	0.000627016		BT_0542	0.313964	0.000569507	0.00424609		BT_0542	0.533277	7.34516e-07	5.24786e-06		BT_0542	1.03232	6.64691e-12	3.89424e-11		BT_0542	2.44857	2.22138e-19	7.04396e-18		BT_0542	-2.31952	8.8641e-19	4.39517e-17		BT_0542	0.00018011	0.998172	0.998366		BT_0542	0.0246399	0.754216	0.891146		BT_0542	-0.0066205	0.932879	0.965278
BT_0543	-2.27282	1.9032e-16	6.11045e-14		BT_0543	-2.37191	7.95646e-17	4.08723e-14		BT_0543	-1.03628	5.73886e-10	4.03843e-08		BT_0543	-0.278572	0.00982517	0.0210124		BT_0543	-5.79419	2.68646e-23	9.98956e-21		BT_0543	-4.53102	1.0512e-21	1.35001e-19		BT_0543	-0.870806	2.46054e-08	9.28012e-08		BT_0543	-1.33853	1.41303e-11	1.81468e-09		BT_0543	3.99133	5.07405e-21	2.60654e-17		BT_0543	-0.709344	6.80032e-07	2.98575e-05
BT_0544	-2.67581	6.07848e-14	1.00726e-11		BT_0544	-2.8013	2.37063e-14	3.63162e-12		BT_0544	-1.22123	5.10996e-08	1.84858e-06		BT_0544	-0.605958	0.000529251	0.00160399		BT_0544	-6.68814	1.21153e-19	7.23676e-18		BT_0544	-3.2049	3.26067e-15	2.31355e-14		BT_0544	-0.207599	0.220193	0.26453		BT_0544	-1.36712	1.05839e-07	2.2012e-06		BT_0544	4.03359	4.20172e-17	7.19475e-14		BT_0544	-1.45216	4.25813e-08	3.41782e-06
BT_0545	-1.67608	1.30114e-08	3.88602e-07		BT_0545	-1.78795	3.98527e-09	6.26066e-08		BT_0545	-0.905135	7.23271e-05	0.000793898		BT_0545	-0.0276575	0.881535	0.917618		BT_0545	-3.89742	1.71789e-14	1.9019e-13		BT_0545	-3.02819	9.83242e-13	4.15371e-12		BT_0545	-0.657909	0.00341265	0.00544096		BT_0545	-1.07707	3.2668e-05	0.000252354		BT_0545	3.11329	2.65593e-13	1.94907e-10		BT_0545	-0.9235	0.000176761	0.00231049
BT_0546	-1.60244	1.01912e-12	1.24648e-10		BT_0546	-1.72216	2.38326e-13	2.18622e-11		BT_0546	-0.952816	1.19822e-08	5.75257e-07		BT_0546	0.0700358	0.520043	0.618251		BT_0546	-3.26504	2.30293e-18	8.27283e-17		BT_0546	-2.62309	1.20217e-16	1.32238e-15		BT_0546	-0.814898	2.967e-07	9.19824e-07		BT_0546	-1.15944	1.00106e-09	4.806e-08		BT_0546	2.91329	9.66657e-18	2.48286e-14		BT_0546	-1.00406	1.14904e-08	1.22971e-06
BT_0547	-1.50038	1.96075e-10	1.11916e-08		BT_0547	-1.67182	2.56247e-11	8.17601e-10		BT_0547	-0.999365	1.76974e-07	5.1074e-06		BT_0547	0.196388	0.150148	0.223763		BT_0547	-2.97846	9.52623e-16	1.54313e-14		BT_0547	-2.44009	3.541e-14	1.97504e-13		BT_0547	-0.811546	6.2623e-06	1.537e-05		BT_0547	-1.19937	2.00374e-08	5.81537e-07		BT_0547	2.91883	7.05468e-16	7.24798e-13		BT_0547	-0.860275	3.04642e-06	9.60091e-05
BT_0548	-1.59429	1.67185e-09	6.98236e-08		BT_0548	-1.41704	1.07817e-08	1.41408e-07		BT_0548	-0.99275	2.64871e-06	4.96586e-05		BT_0548	-0.120899	0.447368	0.552037		BT_0548	-1.9149	7.51428e-11	3.57416e-10		BT_0548	-2.1004	1.72191e-11	5.92859e-11		BT_0548	-0.915012	1.22529e-05	2.85846e-05		BT_0548	-0.867049	2.62264e-05	0.000211167		BT_0548	3.091	7.65638e-15	6.55514e-12		BT_0548	-0.860912	2.84333e-05	0.000549104
BT_0549	1.33598	9.15212e-09	2.97021e-07		BT_0549	1.54902	6.4189e-10	1.21643e-08		BT_0549	-0.394197	0.0163687	0.0588015		BT_0549	1.90185	1.52512e-11	4.60856e-10		BT_0549	1.40508	3.88884e-09	1.39212e-08		BT_0549	1.00606	9.74423e-07	1.94619e-06		BT_0549	-3.66236	1.02116e-16	2.76089e-15		BT_0549	-0.236166	0.112917	0.212008		BT_0549	-0.0506733	0.726247	0.878692		BT_0549	-0.221664	0.135414	0.305902
BT_0550	-0.14545	0.119867	0.250614		BT_0550	-0.250322	0.0106613	0.0240206		BT_0550	-0.218344	0.0235883	0.0771664		BT_0550	0.421238	0.000108256	0.000394124		BT_0550	-0.40007	0.000210057	0.000386899		BT_0550	-0.424539	0.000111808	0.000184443		BT_0550	-0.43854	8.19403e-05	0.000166177		BT_0550	0.259768	0.00893173	0.0270464		BT_0550	0.701538	9.96585e-08	1.16351e-05		BT_0550	-0.231414	0.0185374	0.0758254
BT_0551	-1.1291	2.89508e-06	3.99786e-05		BT_0551	-1.46258	6.77695e-08	7.09026e-07		BT_0551	-0.787418	0.000211147	0.00187658		BT_0551	0.141099	0.425151	0.530355		BT_0551	-8.35823	7.54859e-18	2.3639e-16		BT_0551	-4.82839	1.20951e-15	9.97313e-15		BT_0551	-1.47074	1.21529e-07	4.03292e-07		BT_0551	-2.70607	1.46765e-11	1.83886e-09		BT_0551	2.42283	2.04751e-11	7.5129e-09		BT_0551	-1.58809	4.42036e-08	3.44051e-06
BT_0552	-1.11919	0.000106106	0.000817189		BT_0552	-1.41029	7.16879e-06	4.1009e-05		BT_0552	-0.678813	0.00753119	0.0324018		BT_0552	0.146005	0.524938	0.622086		BT_0552	-7.94749	7.5234e-15	9.11503e-14		BT_0552	-4.82744	6.42783e-13	2.80304e-12		BT_0552	-1.42681	1.08658e-05	2.55808e-05		BT_0552	-2.73891	2.8026e-09	1.03575e-07		BT_0552	2.44621	3.75206e-09	7.70973e-07		BT_0552	-1.5086	6.1311e-06	0.000162348
BT_0553	-1.19557	1.28924e-10	7.79157e-09		BT_0553	-1.64779	2.96229e-13	2.46577e-11		BT_0553	-0.684145	1.47176e-06	2.96488e-05		BT_0553	0.359802	0.00232004	0.00599802		BT_0553	-8.4516	1.24394e-24	2.13004e-21		BT_0553	-4.18234	1.15004e-20	8.95116e-19		BT_0553	-0.710244	1.01983e-06	2.87055e-06		BT_0553	-2.22464	1.54096e-15	1.58318e-12		BT_0553	2.52945	7.62674e-17	9.79464e-14		BT_0553	-1.41061	8.2467e-12	8.47266e-09
BT_0554	-0.943279	6.49767e-08	1.62525e-06		BT_0554	-1.40301	6.23282e-11	1.65896e-09		BT_0554	-0.587986	5.43997e-05	0.000639167		BT_0554	-0.0668174	0.575443	0.663685		BT_0554	-4.6431	2.37767e-20	1.79619e-18		BT_0554	-3.99662	2.93591e-19	8.81975e-18		BT_0554	0.412892	0.00204383	0.00335651		BT_0554	-1.12781	3.65035e-09	1.32529e-07		BT_0554	1.43015	4.41365e-11	1.41706e-08		BT_0554	-0.100421	0.404671	0.601329
BT_0555	-0.761007	3.04909e-08	8.37603e-07		BT_0555	-0.869345	3.04615e-09	4.98346e-08		BT_0555	-0.275926	0.00610334	0.0277951		BT_0555	0.180979	0.0590364	0.10052		BT_0555	-1.56052	5.22091e-14	5.15766e-13		BT_0555	-1.32023	1.3663e-12	5.61494e-12		BT_0555	-0.723156	7.11229e-08	2.46198e-07		BT_0555	-1.17635	1.23118e-11	1.70935e-09		BT_0555	0.757597	3.18584e-08	5.11427e-06		BT_0555	0.304237	0.00294189	0.0191056
[truncated: 4,454 more rows]
[truncated: 12 more columns]

## Sheet: S Table 5
Cold										Heat										Aerobe										Arabinose										Bile
[truncated: 567 more rows]
[truncated: 72 more columns]

## Sheet: S Table 6
S1 Sulfatase genes					Commonly upregulated genes
[truncated: 243 more rows]

## Sheet: S Table 7
PULs																		Non PULs
Gene expression analysis accross Mucin and GlcNAc																		Gene expression analysis accross Mucin and GlcNAc
[truncated: 868 more rows]

## Sheet: S Table 8
Summary					Significant_Phenotypes_sRNA
[truncated: 171 more rows]
[truncated: 24 more columns]

## Sheet: S Table 9
Doxycycline MIC
[truncated: 11 more rows]

[truncated: 3 more sheets: S Table 10, S Table 11, S Table 12]
