# Supplementary material for: An expanded transcriptome atlas for Bacteroides thetaiotaomicron reveals a small RNA that modulates tetracycline sensitivity
Source: Nat Microbiol. 2024 Mar 25;9(4):1130–44. doi: 10.1038/s41564-024-01642-9 (PMC10994844; doi:10.1038/s41564-024-01642-9)
Supplement: Supplementary file 4 — Expression profiling data for Fig. 2a–c,e,f. [file 41564_2024_1642_MOESM4_ESM.xlsx]

## Sheet: a
Arabinose	Maltose	Mucin	NAG	Xylose	Starvation	Aerobic	Bile salts	Deoxycholate	Gentamicin	pH6	28C	42C
7.93472	7.374	11.8775	6.09284	7.65396	10.0869	2.77857	7.81391	8.58262	6.3115	4.0471	5.82033	4.07755
7.53824	7.35984	11.6487	5.36751	6.6685	9.86105	2.4612	7.35012	7.65831	6.30936	4.03359	5.71023	3.78509
5.91432	7.32761	11.393	5.25612	6.62606	9.72329	2.23656	6.8959	6.81885	6.16726	3.99133	5.47528	3.61151
5.64525	7.2952	10.4566	4.98562	6.44649	9.65196	-2.08863	6.51737	6.70723	6.11756	3.11329	5.27976	2.87151
5.20863	7.09853	9.73796	4.94677	5.81326	9.33045	-2.1506	6.36445	6.33078	6.10642	3.091	4.88041	2.75105
5.19911	6.89206	9.5419	4.15149	5.69954	9.07284	-2.20003	6.21762	6.02308	6.10346	2.91883	4.67869	2.63156
5.17357	6.65411	8.84892	4.13232	5.4269	8.45372	-2.2297	5.90276	6.01745	6.01279	2.91329	4.24944	2.61933
5.11325	6.47321	8.40558	3.86174	5.3902	8.15666	-2.58312	5.86157	5.81138	5.8562	2.52945	4.1978	2.56967
5.01721	6.44874	8.37032	3.76781	4.76195	8.13264	-2.79979	5.85485	4.98967	5.84283	2.44621	4.07575	2.5283
4.94458	6.03758	8.29608	3.61978	4.72144	7.8537		5.81661	4.81894	5.84283	2.42283	4.06798	2.51705
4.6442	5.97964	8.05914	3.42465	4.65749	7.84182		5.72079	4.77937	5.83244	2.2223	3.96275	2.23566
4.26417	5.31128	7.76229	3.36159	4.64432	7.8259		5.63634	4.762	5.83244	-2.97929	3.8039	2.1817
4.15152	5.18161	7.48036	3.34956	4.53457	7.71987		5.54328	4.6809	5.82661		3.72509	2.15801
4.10802	5.04516	7.47848	3.2739	4.46763	7.71655		5.50441	4.55239	5.7868		3.62672	2.15663
4.0964	4.56194	7.44903	3.24346	4.34475	7.69596		5.50441	4.51159	5.7862		3.56557	2.15029
4.04913	4.51716	7.39316	3.19451	4.29632	7.59336		5.35812	4.48748	5.78093		3.47508	2.10728
3.99839	4.25542	7.35937	3.18186	3.98685	7.54764		5.31597	4.48313	5.77106		3.40857	2.04398
3.79123	4.19314	7.27189	3.16438	3.97662	7.53542		5.22966	4.41903	5.18541		3.34467	2.03725
3.68302	3.67673	7.25437	3.03235	3.95814	7.53516		5.20227	4.41585	5.05103		3.33434	2.03486
3.66027	3.44611	7.19118	3.02863	3.87525	7.5045		5.20106	4.38342	4.95799		3.33434	-2.05012
3.45055	3.39564	7.18698	2.90025	3.81144	7.43905		5.09094	4.31588	4.88986		3.33434	-2.08097
3.42226	3.17512	7.15614	2.88421	3.80894	7.39264		5.07299	4.19829	4.85463		3.33434	-2.1272
3.41093	3.03047	7.14841	2.87757	3.79787	7.34074		5.03209	4.19466	4.65878		3.29558	-2.20933
3.38575	2.94771	7.14579	2.85714	3.76314	7.30323		4.9359	3.98991	4.43396		3.29338	-2.22464
3.1597	2.82301	7.10757	2.85177	3.70665	7.29155		4.93567	3.8117	4.38872		3.29338	-2.70607
3.06766	2.73884	7.10738	2.8272	3.65953	7.28287		4.9002	3.80001	4.38326		3.29338	-2.73891
2.96581	2.70263	7.03059	2.78311	3.65362	7.19534		4.89998	3.77993	4.28438		3.29338	-2.913
2.88947	2.64093	6.94595	2.77029	3.5759	7.19119		4.8618	3.71958	4.14943		3.26035	-3.39709
2.85436	2.60244	6.85267	2.71096	3.4942	7.10645		4.82517	3.6398	4.14943		3.24552	-3.70404
2.80661	2.59612	6.82977	2.6598	3.32385	7.08229		4.80095	3.60664	4.14943		3.17435
2.76343	2.57462	6.79473	2.6536	3.28506	7.07593		4.65238	3.56556	4.14943		3.15123
2.57784	2.45076	6.78929	2.60416	3.25909	7.07129		4.61267	3.52028	4.14668		3.13808
2.48669	2.44548	6.78711	2.60258	3.20054	7.00637		4.59394	3.48344	4.10252		3.1338
2.44919	2.4091	6.76779	2.60112	3.19622	7.00226		4.57623	3.42268	4.08466		3.13268
2.40396	2.31008	6.76491	2.58579	3.19444	6.99392		4.51672	3.39735	4.06091		3.06878
2.38588	2.30259	6.74306	2.5856	3.10061	6.99197		4.48269	3.39189	4.04461		2.93041
2.34695	2.28632	6.74195	2.58256	3.09146	6.97986		4.4724	3.38845	3.99036		2.9246
2.3196	2.28184	6.67167	2.56148	3.06504	6.9781		4.44349	3.35427	3.89527		2.9201
2.30932	2.26776	6.60121	2.5463	3.04995	6.97016		4.43907	3.3521	3.89201		2.92006
2.22145	2.20781	6.56933	2.52733	3.03623	6.95239		4.38265	3.34349	3.88104		2.90315
2.21157	2.17589	6.54544	2.52279	2.99706	6.94545		4.38189	3.33739	3.82323		2.85672
2.15297	2.16151	6.54017	2.52004	2.96463	6.86209		4.25766	3.27995	3.79906		2.85111
2.12718	2.14164	6.49628	2.51991	2.9518	6.85913		4.21187	3.2704	3.70054		2.81605
2.12646	2.10696	6.47314	2.50136	2.94241	6.85178		4.20356	3.26456	3.69926		2.7925
2.10941	2.10454	6.42567	2.4943	2.90633	6.8223		4.19649	3.21259	3.54783		2.78876
2.10053	2.05962	6.42039	2.48839	2.90265	6.82153		4.15942	3.20726	3.52822		2.77318
2.08716	2.03017	6.41155	2.48771	2.88432	6.80332		4.13556	3.20011	3.4964		2.75723
2.08513	2.0288	6.40437	2.48501	2.8829	6.79739		4.12569	3.19771	3.45606		2.75295
2.00598	2.02192	6.40116	2.48446	2.88195	6.782		4.06283	3.16068	3.40392		2.72869
-2.03557	2.01783	6.38583	2.4739	2.84582	6.78066		4.05234	3.15784	3.39367		2.71475
-2.09243	2.01266	6.38016	2.47082	2.84188	6.77593		4.04636	3.14325	3.31582		2.66382
-2.21622	2.00801	6.33792	2.46685	2.83637	6.73224		3.98557	3.13159	3.27671		2.64586
-2.27282	2.00488	6.33257	2.45821	2.83401	6.69351		3.9764	3.12599	3.23292		2.64342
-2.29702	-2.00135	6.33221	2.43771	2.83035	6.69182		3.97282	3.1151	3.20418		2.6425
-2.55224	-2.19363	6.28901	2.40825	2.82007	6.66674		3.97231	3.09429	3.18114		2.64189
-2.59494	-2.22638	6.27525	2.39888	2.80483	6.65204		3.95418	3.0901	3.1742		2.63373
-2.60686	-2.26949	6.2641	2.39236	2.78994	6.62345		3.95336	3.083	3.15159		2.60999
-2.67581	-2.34198	6.24303	2.38644	2.78672	6.61872		3.94883	3.0694	3.15099		2.56517
-2.67618	-2.36527	6.22574	2.37556	2.72129	6.60362		3.93926	3.04103	3.12872		2.54097
-2.80929	-3.15619	6.20639	2.37522	2.71582	6.56103		3.93444	3.02248	3.11685		2.5389
-3.10259	-3.19883	6.20468	2.37114	2.71449	6.53773		3.93176	3.01931	3.06195		2.53429
-3.28366	-4.65377	6.1427	2.36196	2.70621	6.50098		3.93176	3.01059	3.04532		2.52705
-3.28771		6.12058	2.3579	2.68417	6.49636		3.93176	3.00863	3.04488		2.49636
-3.58058		6.00016	2.3548	2.68397	6.47714		3.93176	3.00718	3.03727		2.49391
-4.32428		5.97766	2.35383	2.68341	6.46061		3.93075	2.99094	3.03023		2.47889
-4.32475		5.97491	2.35018	2.681	6.44396		3.93075	2.98862	2.97139		2.43615
-4.79676		5.92276	2.34722	2.68014	6.42357		3.93075	2.97079	2.95973		2.41472
-4.86489		5.81171	2.34314	2.67104	6.3978		3.93075	2.96339	2.94872		2.41428
		5.74843	2.33509	2.67037	6.37039		3.90689	2.9444	2.93914		2.41401
		5.71773	2.32554	2.66568	6.32479		3.89357	2.94357	2.93708		2.4126
		5.67859	2.32355	2.65788	6.32418		3.88724	2.92399	2.90958		2.40679
		5.61442	2.32033	2.65357	6.31908		3.81244	2.91113	2.89815		2.40388
		5.61165	2.31298	2.65021	6.30634		3.78476	2.9076	2.88667		2.40285
		5.59674	2.31158	2.64578	6.26817		3.78143	2.90733	2.88146		2.38834
		5.5536	2.30982	2.63872	6.25483		3.77086	2.87469	2.86465		2.37985
		5.53377	2.30602	2.63268	6.2267		3.72668	2.85694	2.85762		2.37046
		5.52419	2.30587	2.62463	6.20261		3.71527	2.8468	2.82044		2.36757
		5.50854	2.30144	2.61586	6.19773		3.70809	2.84181	2.74738		2.35991
		5.46586	2.28839	2.61349	6.18408		3.67252	2.8158	2.74296		2.35914
		5.38638	2.28098	2.60246	6.16279		3.67084	2.81285	2.73606		2.35503
		5.36164	2.27802	2.60189	6.15648		3.67078	2.80717	2.69176		2.35484
		5.36037	2.27002	2.59986	6.12931		3.66901	2.80067	2.68965		2.35137
		5.2577	2.26971	2.5959	6.12334		3.6643	2.79197	2.67908		2.34689
		5.24571	2.26746	2.58643	6.11734		3.63268	2.76158	2.67191		2.33465
		5.22717	2.25154	2.58195	6.0945		3.60317	2.75245	2.66346		2.31774
		5.20156	2.24913	2.58014	6.04812		3.58869	2.75144	2.6508		2.31672
		5.19657	2.24002	2.56725	6.04532		3.55954	2.74616	2.64451		2.30286
		5.19526	2.23808	2.55808	6.02243		3.55461	2.74582	2.63412		2.29921
		5.16093	2.23646	2.54905	6.01835		3.54994	2.71859	2.62867		2.29332
		5.15521	2.23373	2.54688	6.00345		3.51985	2.71617	2.62234		2.29229
		5.13652	2.22923	2.54686	5.96998		3.50266	2.70507	2.61436		2.28804
		5.10364	2.22585	2.54666	5.95754		3.49098	2.69686	2.58785		2.27535
		5.04822	2.21857	2.54642	5.95522		3.48614	2.68853	2.57894		2.27455
		5.00482	2.21838	2.53837	5.94795		3.48571	2.68784	2.57631		2.27297
		4.99052	2.2173	2.53111	5.92105		3.45876	2.68713	2.57498		2.26218
		4.98883	2.20966	2.52803	5.89839		3.44827	2.68276	2.53611		2.2606
		4.96386	2.20483	2.52709	5.89695		3.44349	2.67902	2.52962		2.25731
		4.94783	2.20137	2.52609	5.88286		3.44057	2.67826	2.52821		2.25536
		4.89884	2.2006	2.51379	5.86503		3.40842	2.67575	2.52578		2.25414
		4.89378	2.19694	2.51373	5.8468		3.40787	2.67234	2.51042		2.25323
		4.87891	2.19106	2.51347	5.84108		3.40747	2.66062	2.5081		2.24626
		4.87778	2.18822	2.51061	5.81287		3.39222	2.65681	2.49429		2.22706
		4.87499	2.18405	2.50991	5.81109		3.38164	2.6368	2.46761		2.22314
		4.87494	2.17991	2.50456	5.74495		3.37519	2.63559	2.46419		2.21932
		4.8606	2.17417	2.4819	5.73137		3.34418	2.63389	2.45769		2.21056
		4.8577	2.17339	2.47009	5.71656		3.34	2.63388	2.45697		2.20898
		4.85138	2.17069	2.46249	5.71084		3.33889	2.63387	2.4405		2.2087
		4.84684	2.16671	2.46177	5.70213		3.33821	2.62423	2.43415		2.20425
		4.84635	2.16551	2.45806	5.69566		3.33656	2.62116	2.43415		2.20389
		4.83463	2.16231	2.45615	5.69354		3.31221	2.60859	2.43415		2.19684
		4.77688	2.15902	2.45209	5.67506		3.28806	2.60635	2.43415		2.1951
		4.74908	2.15632	2.4463	5.67016		3.27931	2.59334	2.42022		2.17074
		4.74855	2.14754	2.43897	5.66126		3.26085	2.5863	2.40655		2.17025
		4.73977	2.14476	2.42536	5.65689		3.25115	2.57269	2.40142		2.16903
		4.73408	2.14415	2.42439	5.64609		3.23093	2.56886	2.39408		2.16352
		4.72175	2.14311	2.39159	5.64529		3.2309	2.5608	2.37441		2.16089
		4.717	2.14282	2.36372	5.6439		3.21421	2.55504	2.37091		2.16035
		4.71397	2.14165	2.36198	5.64375		3.19373	2.55473	2.3685		2.15962
		4.71336	2.13405	2.34166	5.64119		3.16427	2.54942	2.36117		2.1591
		4.70324	2.13372	2.33184	5.6341		3.15967	2.54844	2.36027		2.15285
		4.6903	2.12981	2.32902	5.60932		3.15733	2.52473	2.36027		2.15064
		4.68092	2.12904	2.30635	5.59856		3.13999	2.51908	2.36027		2.13857
		4.66125	2.12893	2.30621	5.59573		3.11505	2.50295	2.36027		2.13454
		4.66096	2.1271	2.30106	5.58771		3.11218	2.50258	2.35925		2.13064
		4.65932	2.12347	2.2991	5.57883		3.10924	2.49901	2.35654		2.12862
		4.65586	2.11796	2.28978	5.57311		3.10825	2.48912	2.35244		2.11925
		4.64931	2.11131	2.2824	5.56428		3.1062	2.48872	2.34155		2.11908
		4.64786	2.1106	2.26705	5.55944		3.09176	2.48862	2.33547		2.11621
		4.64666	2.1104	2.26658	5.55582		3.0854	2.48815	2.33315		2.1105
		4.64408	2.10838	2.26307	5.55541		3.08349	2.48668	2.30517		2.10328
		4.61981	2.10718	2.25409	5.54656		3.08215	2.48649	2.30444		2.10209
		4.61833	2.10718	2.25131	5.53988		3.08055	2.46824	2.30034		2.10125
		4.58786	2.10654	2.2496	5.53425		3.07779	2.464	2.29271		2.09768
		4.56912	2.10325	2.24745	5.52822		3.07271	2.45903	2.28377		2.09055
		4.5548	2.10027	2.24623	5.5258		3.07187	2.45689	2.2756		2.09002
		4.54735	2.09709	2.23644	5.52556		3.06917	2.45596	2.24454		2.08224
		4.52872	2.09691	2.2273	5.48475		3.06569	2.45113	2.24245		2.08215
		4.50171	2.09602	2.2256	5.47634		3.04565	2.45063	2.23655		2.07832
		4.49563	2.09131	2.22398	5.47376		3.04514	2.44926	2.22634		2.07132
		4.49403	2.08616	2.22075	5.46665		3.04142	2.44849	2.21677		2.07132
		4.48764	2.08585	2.21813	5.46583		3.02355	2.44463	2.21457		2.06894
		4.48264	2.08502	2.21467	5.37998		3.0115	2.43928	2.20911		2.06213
		4.47636	2.08331	2.20749	5.37943		3.00877	2.43877	2.20775		2.0462
		4.47545	2.07926	2.20147	5.35988		3.00429	2.41306	2.19499		2.04601
		4.46926	2.07716	2.19764	5.33431		3.00014	2.40475	2.18394		2.04555
		4.46386	2.06903	2.19618	5.33017		2.98875	2.40329	2.18042		2.04437
		4.45058	2.06825	2.19615	5.31667		2.97965	2.39852	2.17923		2.04037
		4.44714	2.06586	2.19341	5.27984		2.977	2.39825	2.17867		2.03892
		4.42904	2.06555	2.18803	5.26577		2.97052	2.38598	2.16615		2.03241
		4.40124	2.06379	2.18598	5.26219		2.96904	2.38543	2.15862		2.02951
		4.39888	2.06208	2.18422	5.24786		2.96897	2.38515	2.15194		2.02896
		4.39429	2.06174	2.18419	5.2434		2.956	2.38408	2.14914		2.02886
		4.38689	2.0596	2.18354	5.21304		2.94877	2.38067	2.14527		2.02801
		4.36185	2.05762	2.16737	5.18087		2.9464	2.37503	2.13129		2.01696
		4.35261	2.05753	2.16361	5.17352		2.94194	2.3729	2.12615		2.01696
		4.35097	2.05615	2.16088	5.16726		2.93522	2.36914	2.11976		2.01696
		4.34599	2.05003	2.15861	5.14635		2.9246	2.34743	2.10683		2.01696
		4.34349	2.04739	2.15551	5.1462		2.92105	2.34312	2.10451		2.01536
		4.33746	2.04216	2.15406	5.13678		2.91821	2.33356	2.10079		2.01536
		4.33077	2.04145	2.1452	5.13438		2.9174	2.32409	2.09069		2.01536
		4.3221	2.04062	2.14367	5.12158		2.91648	2.32106	2.08943		2.01536
		4.31945	2.03944	2.14009	5.1149		2.91411	2.32037	2.08372		2.0136
		4.31935	2.03827	2.13748	5.0694		2.90303	2.31749	2.07935		2.00513
		4.31536	2.03628	2.13289	5.05034		2.89353	2.31158	2.0748		2.00009
		4.31163	2.03544	2.12561	5.04926		2.89099	2.30976	2.07277		-2.00186
		4.3038	2.03532	2.11625	5.04447		2.88992	2.30597	2.07237		-2.00209
		4.28782	2.01993	2.11566	5.03936		2.88801	2.29826	2.06937		-2.00224
		4.2837	2.01892	2.11061	5.01994		2.88706	2.29122	2.06513		-2.00278
		4.27968	2.01473	2.09464	5.00452		2.88112	2.2866	2.06375		-2.0041
		4.27284	2.01212	2.0843	4.97949		2.8773	2.28617	2.06189		-2.00639
		4.2387	2.01173	2.0824	4.95692		2.87328	2.2858	2.06035		-2.00677
		4.2297	2.01096	2.07331	4.95604		2.87007	2.281	2.05953		-2.00774
		4.22471	2.00634	2.05766	4.95445		2.86013	2.27784	2.05482		-2.01454
		4.21981	2.00461	2.05122	4.94747		2.86004	2.27498	2.05317		-2.01599
		4.217	2.00299	2.05086	4.94565		2.81457	2.27463	2.05014		-2.01701
		4.21679	2.00196	2.04773	4.93385		2.80953	2.27054	2.04037		-2.01814
		4.21317	-2.0065	2.043	4.92542		2.80124	2.26955	2.03385		-2.01909
		4.18687	-2.00971	2.0417	4.91106		2.79385	2.26745	2.03336		-2.02314
		4.18357	-2.04059	2.0413	4.90487		2.7917	2.26665	2.03146		-2.03342
		4.18203	-2.04776	2.03681	4.90072		2.77969	2.25257	2.02543		-2.03642
		4.18068	-2.1131	2.03335	4.89895		2.76832	2.25015	2.02219		-2.03682
		4.17553	-2.11942	2.03335	4.89377		2.75972	2.23964	2.02087		-2.0387
		4.1546	-2.13007	2.0256	4.88037		2.75267	2.23946	2.01366		-2.04202
		4.15347	-2.13049	2.02211	4.87451		2.74757	2.23694	2.01293		-2.04264
		4.14999	-2.13156	2.02139	4.8421		2.74099	2.23269	2.00507		-2.04299
		4.12211	-2.14204	2.01421	4.84031		2.73631	2.23227	2.00244		-2.04323
		4.11203	-2.15412	2.0133	4.82705		2.7346	2.23173	-2.0006		-2.04405
		4.09721	-2.15858	2.00738	4.81717		2.73373	2.2299	-2.00726		-2.04536
		4.09149	-2.18114	2.00695	4.81532		2.7326	2.22084	-2.00946		-2.04786
		4.08142	-2.20872	2.00553	4.79118		2.73214	2.21774	-2.01459		-2.05596
		4.08065	-2.25949	-2.02871	4.78537		2.72574	2.21687	-2.01589		-2.05885
		4.07932	-2.29118	-2.03565	4.77131		2.72564	2.20683	-2.02011		-2.05896
		4.07684	-2.30632	-2.06429	4.75464		2.72389	2.20628	-2.02278		-2.05969
		4.07478	-2.3068	-2.09222	4.72513		2.72244	2.20579	-2.02417		-2.0622
		4.07129	-2.30946	-2.21794	4.70615		2.7219	2.20313	-2.0265		-2.0628
		4.05939	-2.34925	-2.37191	4.68743		2.72104	2.20079	-2.0326		-2.06629
		4.05251	-2.43987	-2.4432	4.66739		2.71975	2.19207	-2.03368		-2.06754
		4.04205	-2.66611	-2.69833	4.66679		2.71961	2.18897	-2.03555		-2.06911
		4.03244	-2.67029	-2.8013	4.65828		2.71697	2.18881	-2.04008		-2.07135
		4.03114	-2.72899	-2.85775	4.65754		2.7109	2.18018	-2.04518		-2.07901
		4.01936	-2.78926	-3.01761	4.63402		2.71077	2.17763	-2.04763		-2.08555
		4.01808	-2.90763	-3.03625	4.62275		2.67238	2.17568	-2.05796		-2.08648
		4.01409	-3.68383	-3.44469	4.59482		2.6709	2.17296	-2.06044		-2.09401
		4.007	-3.72311	-3.96043	4.57981		2.67058	2.17198	-2.07069		-2.09497
		4.00191	-3.82465	-3.96958	4.53683		2.66847	2.16316	-2.07125		-2.09631
		3.99418	-4.13964	-4.30708	4.52637		2.66824	2.1631	-2.07858		-2.09884
		3.9925	-4.93635		4.51994		2.66239	2.1605	-2.07917		-2.10245
		3.98013	-5.02243		4.48538		2.65747	2.15914	-2.08074		-2.10307
		3.97512	-5.6944		4.47992		2.65346	2.15455	-2.08624		-2.10582
		3.9718	-5.71044		4.47975		2.65277	2.1498	-2.09012		-2.10695
		3.95973	-6.03344		4.46201		2.64933	2.14724	-2.0909		-2.10759
		3.94344			4.45888		2.64908	2.14487	-2.09547		-2.11093
		3.94018			4.45571		2.64524	2.13279	-2.09641		-2.11263
		3.93927			4.45084		2.63602	2.12612	-2.09689		-2.11306
		3.92424			4.44694		2.63601	2.12518	-2.0991		-2.11335
		3.92003			4.43569		2.63121	2.12518	-2.10056		-2.11371
		3.90898			4.42932		2.62931	2.12509	-2.10908		-2.11416
		3.9021			4.42689		2.61943	2.11345	-2.10984		-2.11568
		3.89245			4.4252		2.61841	2.11253	-2.11097		-2.12159
		3.88996			4.40024		2.61212	2.11148	-2.11142		-2.13153
		3.88492			4.38166		2.60371	2.10203	-2.11408		-2.13223
		3.87576			4.37018		2.60365	2.09791	-2.11431		-2.13252
		3.86763			4.36921		2.59714	2.09483	-2.11484		-2.13256
		3.86681			4.36246		2.58986	2.0903	-2.115		-2.13422
		3.86178			4.36224		2.58487	2.09005	-2.11556		-2.13437
		3.85785			4.35432		2.57735	2.08769	-2.11965		-2.1372
		3.8484			4.35114		2.57456	2.08593	-2.12087		-2.13723
		3.84513			4.3444		2.57324	2.08554	-2.12156		-2.14239
		3.84151			4.33403		2.56945	2.08487	-2.12597		-2.14292
		3.83588			4.33103		2.5644	2.07675	-2.12927		-2.14301
		3.82784			4.32888		2.56356	2.06231	-2.12969		-2.14391
		3.8272			4.32722		2.56054	2.05647	-2.13551		-2.14395
		3.82549			4.32464		2.55603	2.05483	-2.13585		-2.14597
		3.82507			4.32422		2.55051	2.05342	-2.13648		-2.1469
		3.81012			4.32242		2.54637	2.05277	-2.13754		-2.14778
		3.8072			4.31465		2.5447	2.04922	-2.14258		-2.14801
		3.79781			4.28558		2.54469	2.04899	-2.14651		-2.14884
		3.79405			4.28549		2.54266	2.04485	-2.15402		-2.14935
		3.79201			4.28418		2.53654	2.04422	-2.15439		-2.15011
		3.78853			4.28127		2.53554	2.04399	-2.15636		-2.15222
		3.77113			4.2791		2.52112	2.04343	-2.16098		-2.15311
		3.76273			4.26134		2.51515	2.04143	-2.16525		-2.15357
		3.76159			4.25076		2.50915	2.04041	-2.16764		-2.1542
		3.75258			4.23864		2.50737	2.02966	-2.17072		-2.15776
		3.75152			4.23032		2.5065	2.02951	-2.17583		-2.15948
		3.7343			4.22712		2.50463	2.02292	-2.18109		-2.16325
		3.73367			4.21715		2.49611	2.01919	-2.18154		-2.166
		3.73067			4.20895		2.49536	2.01642	-2.18822		-2.16666
		3.70739			4.18888		2.48767	2.0069	-2.18855		-2.16703
		3.69921			4.17463		2.48622	2.00643	-2.19439		-2.16809
		3.69833			4.17222		2.48348	2.00221	-2.19646		-2.16871
		3.69654			4.17158		2.48125	-2.00037	-2.19646		-2.18127
		3.69376			4.16158		2.47903	-2.00122	-2.19722		-2.18349
		3.68375			4.15469		2.47791	-2.00135	-2.20019		-2.18385
		3.68366			4.15374		2.47284	-2.00708	-2.21016		-2.18413
		3.6678			4.14774		2.4716	-2.00848	-2.21266		-2.18732
		3.66254			4.14542		2.46876	-2.00866	-2.21771		-2.19281
		3.65913			4.14044		2.46503	-2.0138	-2.22401		-2.19436
		3.65408			4.12921		2.46402	-2.01431	-2.22594		-2.19788
		3.65363			4.10353		2.46353	-2.02018	-2.22614		-2.19899
		3.65215			4.10268		2.45866	-2.0245	-2.22677		-2.20304
		3.65181			4.0855		2.45799	-2.02902	-2.22993		-2.2043
		3.64206			4.08203		2.45336	-2.03091	-2.23353		-2.20669
		3.63598			4.08195		2.44857	-2.03223	-2.24181		-2.20753
		3.63499			4.04037		2.44792	-2.04058	-2.24541		-2.20832
		3.61263			4.03603		2.44636	-2.04075	-2.24852		-2.21051
		3.60793			4.02545		2.4463	-2.04177	-2.25003		-2.21328
		3.60385			4.0163		2.4429	-2.04455	-2.25046		-2.21488
		3.59535			4.01386		2.44176	-2.04469	-2.26202		-2.21496
		3.59382			3.98035		2.43628	-2.04946	-2.27079		-2.21579
		3.59333			3.97279		2.42931	-2.05421	-2.2721		-2.2173
		3.55403			3.95967		2.42262	-2.05515	-2.2752		-2.21915
		3.55278			3.95962		2.42076	-2.05875	-2.27733		-2.22034
		3.55038			3.95808		2.41977	-2.05879	-2.28134		-2.22315
		3.53945			3.95712		2.41914	-2.05898	-2.2828		-2.22345
		3.53413			3.94559		2.41421	-2.06303	-2.29671		-2.2244
		3.53273			3.94224		2.41265	-2.06368	-2.29759		-2.23028
		3.525			3.93975		2.40945	-2.06461	-2.29995		-2.23272
		3.52492			3.93288		2.40916	-2.06531	-2.30678		-2.23304
		3.52462			3.92925		2.40894	-2.07425	-2.31241		-2.23444
		3.51708			3.90268		2.40149	-2.07513	-2.31391		-2.23676
		3.51645			3.89078		2.4009	-2.07595	-2.31547		-2.23801
		3.51184			3.8825		2.40088	-2.07939	-2.31568		-2.24082
		3.51088			3.88048		2.3996	-2.08173	-2.32469		-2.24121
		3.50656			3.86724		2.39503	-2.08236	-2.32621		-2.24335
		3.4993			3.86475		2.39419	-2.0858	-2.32804		-2.24394
		3.49533			3.86105		2.39213	-2.09123	-2.33012		-2.24538
		3.49093			3.85011		2.39103	-2.09441	-2.33087		-2.24545
		3.49076			3.82698		2.38849	-2.09667	-2.33162		-2.2455
		3.48859			3.82433		2.38712	-2.09953	-2.33211		-2.24595
		3.48293			3.82413		2.38518	-2.10155	-2.33251		-2.24677
		3.47721			3.82036		2.37518	-2.10462	-2.33447		-2.24889
		3.47209			3.81911		2.36779	-2.10596	-2.33652		-2.24986
		3.47101			3.81687		2.36756	-2.10803	-2.33813		-2.25633
		3.46438			3.81452		2.36638	-2.1089	-2.33893		-2.2582
		3.46051			3.79557		2.3655	-2.11433	-2.34443		-2.26782
		3.45616			3.79534		2.36487	-2.11448	-2.3485		-2.268
		3.45596			3.7923		2.35643	-2.11487	-2.35575		-2.27008
		3.45435			3.78809		2.35214	-2.11508	-2.35826		-2.27198
		3.45134			3.78517		2.34442	-2.11628	-2.36042		-2.27403
		3.44708			3.77321		2.32303	-2.12245	-2.36585		-2.27823
		3.4436			3.76931		2.31726	-2.12514	-2.36624		-2.27931
		3.41467			3.76631		2.31655	-2.1288	-2.36684		-2.28431
		3.412			3.76423		2.31632	-2.13228	-2.38421		-2.28551
		3.40904			3.75892		2.31596	-2.13244	-2.38905		-2.28953
		3.40668			3.75745		2.31421	-2.13299	-2.39028		-2.29228
		3.40393			3.75144		2.30849	-2.14204	-2.39036		-2.29348
		3.40117			3.74796		2.30275	-2.14241	-2.39822		-2.29755
		3.39944			3.72708		2.29968	-2.14721	-2.39938		-2.30109
		3.39505			3.72555		2.28169	-2.1475	-2.40466		-2.30422
		3.38777			3.7216		2.28047	-2.15165	-2.41124		-2.30571
		3.38622			3.71543		2.27701	-2.15642	-2.41133		-2.30721
		3.37587			3.69603		2.27497	-2.16039	-2.42351		-2.30826
		3.37187			3.69239		2.27289	-2.16157	-2.42421		-2.31214
		3.37061			3.6898		2.26331	-2.16202	-2.42677		-2.31433
		3.35402			3.67382		2.25773	-2.16268	-2.43262		-2.31465
		3.35055			3.67119		2.25352	-2.16485	-2.43303		-2.3147
		3.34962			3.67054		2.24951	-2.17125	-2.43726		-2.31839
		3.34926			3.66644		2.24936	-2.17472	-2.44527		-2.31952
		3.34088			3.65473		2.24003	-2.17671	-2.44634		-2.32321
		3.3344			3.64082		2.23656	-2.1783	-2.45107		-2.32327
		3.3237			3.63875		2.23101	-2.18044	-2.45186		-2.32478
		3.32262			3.62546		2.22994	-2.18055	-2.45257		-2.33278
		3.31892			3.604		2.22301	-2.18313	-2.45289		-2.34025
		3.31537			3.59268		2.22286	-2.18382	-2.45672		-2.34074
		3.3114			3.59189		2.2219	-2.1856	-2.46007		-2.34172
		3.30991			3.58509		2.21687	-2.18586	-2.46056		-2.3456
		3.30278			3.58382		2.21174	-2.1882	-2.46377		-2.3483
		3.29963			3.58349		2.20998	-2.20018	-2.46997		-2.34966
		3.28183			3.58256		2.20773	-2.20175	-2.47248		-2.34971
		3.27518			3.57873		2.1967	-2.20308	-2.47309		-2.35051
		3.27014			3.57156		2.19631	-2.20354	-2.47388		-2.35765
		3.26932			3.55839		2.19306	-2.2038	-2.47928		-2.35855
		3.26623			3.55697		2.19292	-2.20859	-2.47944		-2.36038
		3.26564			3.54182		2.18338	-2.20956	-2.48171		-2.36501
		3.26405			3.54172		2.1811	-2.21544	-2.48641		-2.36513
		3.25377			3.53867		2.17477	-2.22007	-2.48869		-2.3691
		3.24687			3.53606		2.17371	-2.22578	-2.49224		-2.36941
		3.24129			3.50778		2.17244	-2.2259	-2.5055		-2.37905
		3.23769			3.50301		2.17148	-2.23174	-2.506		-2.38309
		3.23459			3.49806		2.16913	-2.23321	-2.51221		-2.38388
		3.22838			3.49505		2.16409	-2.23392	-2.51769		-2.38415
		3.22788			3.49474		2.16165	-2.23445	-2.52791		-2.3861
		3.22587			3.49408		2.16087	-2.23765	-2.5356		-2.38704
		3.21594			3.49003		2.16	-2.24209	-2.54079		-2.3885
		3.21415			3.48598		2.15791	-2.24353	-2.54123		-2.38877
		3.21314			3.48279		2.15708	-2.24498	-2.54418		-2.39022
		3.21146			3.47956		2.15705	-2.24798	-2.54935		-2.39234
		3.20639			3.47831		2.15536	-2.24908	-2.55263		-2.39794
		3.20008			3.46931		2.14789	-2.25034	-2.56837		-2.39867
		3.19631			3.46859		2.14749	-2.2504	-2.56872		-2.39956
		3.19429			3.46737		2.14595	-2.25143	-2.57146		-2.40847
		3.19308			3.46699		2.1432	-2.25345	-2.57827		-2.42004
		3.18435			3.46525		2.14298	-2.25546	-2.58071		-2.42738
		3.183			3.4609		2.13804	-2.25691	-2.58234		-2.42929
		3.183			3.46007		2.13614	-2.25889	-2.58446		-2.43068
		3.17705			3.45484		2.12824	-2.25921	-2.58702		-2.43266
		3.16784			3.45434		2.12787	-2.25923	-2.59313		-2.43443
		3.1609			3.45298		2.12779	-2.25942	-2.59399		-2.43642
		3.16052			3.44644		2.12208	-2.2639	-2.59564		-2.43693
		3.15721			3.44068		2.12095	-2.26455	-2.59679		-2.43953
		3.15065			3.44053		2.11986	-2.26537	-2.60403		-2.44131
		3.14961			3.43866		2.11142	-2.27	-2.60617		-2.44161
		3.14835			3.43478		2.11017	-2.27166	-2.61719		-2.44177
		3.14763			3.43394		2.10209	-2.27586	-2.62047		-2.44691
		3.13534			3.43068		2.10018	-2.2763	-2.64009		-2.45717
		3.12492			3.42931		2.09809	-2.27795	-2.64048		-2.4698
		3.12492			3.42894		2.09391	-2.28075	-2.64911		-2.47236
		3.12394			3.42547		2.0938	-2.29337	-2.65367		-2.4794
		3.11038			3.42442		2.09028	-2.29356	-2.65873		-2.48076
		3.10357			3.42329		2.08861	-2.29555	-2.66283		-2.487
		3.10328			3.42141		2.08731	-2.29698	-2.66374		-2.4886
		3.1003			3.41864		2.08698	-2.30331	-2.67526		-2.48957
		3.09919			3.41308		2.08621	-2.30636	-2.67742		-2.49887
		3.09031			3.40718		2.08558	-2.30701	-2.68277		-2.50573
		3.08986			3.40504		2.08367	-2.31038	-2.68515		-2.50574
		3.08816			3.39733		2.08367	-2.31413	-2.6868		-2.50624
		3.08677			3.39531		2.08297	-2.33099	-2.68847		-2.50725
		3.07981			3.39434		2.08262	-2.34917	-2.69871		-2.50844
		3.07948			3.39423		2.0815	-2.3549	-2.69939		-2.51005
		3.07021			3.37895		2.07663	-2.36009	-2.70204		-2.51342
		3.06203			3.37131		2.07389	-2.36923	-2.70261		-2.51379
		3.05445			3.371		2.07375	-2.37417	-2.70828		-2.51662
		3.04919			3.37022		2.07375	-2.37897	-2.7134		-2.51703
		3.04628			3.36634		2.07375	-2.38087	-2.72257		-2.51842
		3.03479			3.36433		2.07375	-2.38629	-2.72457		-2.52089
		3.03412			3.36129		2.07375	-2.38927	-2.7267		-2.52108
		3.03147			3.36044		2.07265	-2.39344	-2.73657		-2.52604
		3.02931			3.35006		2.06623	-2.40677	-2.74409		-2.52633
		3.02538			3.3448		2.06296	-2.40727	-2.7463		-2.52907
		3.01792			3.34465		2.06247	-2.40811	-2.75539		-2.53041
		3.01789			3.34095		2.05757	-2.41119	-2.76499		-2.53392
		3.01789			3.34029		2.05279	-2.41131	-2.76645		-2.53482
		3.01321			3.32813		2.0519	-2.42658	-2.7728		-2.5357
		3.01013			3.32208		2.05123	-2.42872	-2.77536		-2.53816
		3.0088			3.31365		2.04666	-2.43139	-2.78557		-2.54253
		3.00835			3.3067		2.03837	-2.4318	-2.7863		-2.54461
		3.00552			3.30512		2.03655	-2.4377	-2.79157		-2.54518
		3.0037			3.29813		2.03593	-2.43984	-2.79701		-2.55
		3.00266			3.29598		2.03512	-2.44334	-2.80107		-2.56393
		3.00143			3.29332		2.03425	-2.4444	-2.81211		-2.56588
		2.99794			3.29096		2.03158	-2.44822	-2.81862		-2.56594
		2.99476			3.29032		2.02881	-2.44868	-2.82042		-2.5681
		2.98516			3.28716		2.02754	-2.4496	-2.82541		-2.57201
		2.97935			3.28489		2.02628	-2.45423	-2.8291		-2.57267
		2.97906			3.28452		2.02256	-2.45565	-2.83116		-2.58448
		2.97812			3.28415		2.02249	-2.45763	-2.83645		-2.5856
		2.97448			3.28319		2.02205	-2.46299	-2.84132		-2.58809
		2.97216			3.27764		2.0199	-2.46677	-2.84417		-2.59123
		2.96672			3.27151		2.01579	-2.4768	-2.8499		-2.59163
		2.96329			3.26747		2.01532	-2.47936	-2.8642		-2.59319
		2.96198			3.26392		2.01417	-2.48017	-2.866		-2.59379
		2.96108			3.25701		2.01382	-2.48153	-2.87077		-2.59708
		2.96101			3.25187		2.00978	-2.4894	-2.87577		-2.60523
		2.9496			3.24765		2.00542	-2.49158	-2.88095		-2.61309
		2.94889			3.24648		2.0037	-2.50077	-2.88904		-2.61506
		2.94694			3.24571		2.00216	-2.50263	-2.89559		-2.6201
		2.94679			3.2451		-2.00244	-2.50396	-2.91044		-2.62255
		2.94135			3.24344		-2.00399	-2.50621	-2.9119		-2.63308
		2.94131			3.24137		-2.0043	-2.50623	-2.91262		-2.63321
		2.94084			3.23932		-2.00595	-2.52223	-2.91723		-2.6376
		2.93581			3.23746		-2.0076	-2.5253	-2.92103		-2.64647
		2.93097			3.2371		-2.00812	-2.52605	-2.92745		-2.64655
		2.92699			3.23442		-2.01382	-2.52621	-2.92989		-2.6484
		2.91448			3.23393		-2.01403	-2.52662	-2.93299		-2.64895
		2.90402			3.23053		-2.01653	-2.53853	-2.9386		-2.65143
		2.90106			3.22915		-2.01892	-2.53907	-2.93908		-2.65639
		2.89542			3.22839		-2.01899	-2.54624	-2.94015		-2.66794
		2.89426			3.22834		-2.02364	-2.54709	-2.94195		-2.67331
		2.89394			3.22534		-2.0255	-2.54737	-2.94427		-2.67702
		2.88897			3.21988		-2.02688	-2.54746	-2.94567		-2.67964
		2.88083			3.21913		-2.0329	-2.55022	-2.94622		-2.68129
		2.8785			3.2175		-2.03292	-2.55709	-2.95169		-2.68251
		2.87428			3.21153		-2.03664	-2.564	-2.95217		-2.68547
		2.87037			3.20913		-2.04163	-2.56404	-2.95889		-2.68914
		2.86216			3.20441		-2.0478	-2.56698	-2.98089		-2.69178
		2.86093			3.20216		-2.05083	-2.56986	-2.9826		-2.69178
		2.86091			3.19998		-2.05194	-2.5762	-2.99054		-2.69379
		2.85557			3.19811		-2.05932	-2.5782	-2.9948		-2.6954
		2.85446			3.19512		-2.06419	-2.58196	-3.00823		-2.69946
		2.85096			3.19406		-2.06658	-2.58589	-3.00875		-2.70248
		2.84762			3.19057		-2.06836	-2.59022	-3.01963		-2.70381
		2.84723			3.18579		-2.06932	-2.59452	-3.03334		-2.71217
		2.84551			3.18431		-2.07185	-2.59478	-3.06625		-2.71343
		2.84436			3.17867		-2.07563	-2.60194	-3.06633		-2.72033
		2.84254			3.17427		-2.08259	-2.60442	-3.07679		-2.73006
		2.8414			3.17191		-2.08429	-2.60606	-3.09303		-2.73362
		2.83856			3.16456		-2.0893	-2.60749	-3.09466		-2.73788
		2.83395			3.16445		-2.09163	-2.61488	-3.10137		-2.73893
		2.83337			3.15955		-2.09526	-2.61777	-3.1019		-2.73986
		2.82501			3.15179		-2.1004	-2.62023	-3.10348		-2.74063
		2.81266			3.15106		-2.10231	-2.62073	-3.11528		-2.7568
		2.80928			3.13684		-2.10814	-2.6215	-3.13963		-2.75943
		2.80891			3.12675		-2.10819	-2.62528	-3.1397		-2.77047
		2.80562			3.12591		-2.10945	-2.65147	-3.17873		-2.77344
		2.78943			3.125		-2.11582	-2.65585	-3.18147		-2.77501
		2.78275			3.12481		-2.11625	-2.65598	-3.18851		-2.78034
		2.77998			3.12268		-2.11882	-2.6565	-3.1929		-2.78109
		2.77604			3.12126		-2.11951	-2.65803	-3.19659		-2.78844
		2.77492			3.12111		-2.11982	-2.66422	-3.19771		-2.7906
		2.77452			3.11736		-2.11992	-2.67057	-3.19896		-2.79279
		2.76835			3.10664		-2.12081	-2.67836	-3.20188		-2.79414
		2.76591			3.10214		-2.12112	-2.68022	-3.2024		-2.79415
		2.76299			3.09437		-2.12529	-2.68303	-3.21668		-2.79462
		2.76231			3.09389		-2.12815	-2.69122	-3.23434		-2.79682
		2.7587			3.09087		-2.13211	-2.69147	-3.247		-2.79753
		2.75082			3.0908		-2.13644	-2.70282	-3.248		-2.79771
		2.74752			3.08793		-2.1365	-2.70717	-3.24836		-2.80243
		2.74538			3.0876		-2.13674	-2.71765	-3.25369		-2.80519
		2.74148			3.08687		-2.13893	-2.71865	-3.25827		-2.80831
		2.73748			3.08274		-2.1415	-2.72073	-3.26656		-2.80845
		2.7263			3.08017		-2.14156	-2.72719	-3.26734		-2.80887
		2.72298			3.07918		-2.14784	-2.72765	-3.27661		-2.80908
		2.71946			3.05711		-2.14864	-2.7277	-3.29586		-2.80979
		2.71875			3.05682		-2.15491	-2.73662	-3.29783		-2.81088
		2.71771			3.04659		-2.15531	-2.74147	-3.30897		-2.81688
		2.71749			3.04638		-2.15815	-2.74201	-3.31267		-2.8238
		2.71483			3.03347		-2.16129	-2.75053	-3.31566		-2.82438
		2.71385			3.02506		-2.16316	-2.75745	-3.33182		-2.82645
		2.70774			3.02229		-2.16895	-2.7628	-3.33325		-2.83093
		2.70655			3.01718		-2.17233	-2.76633	-3.33924		-2.83845
		2.70253			3.01641		-2.17627	-2.76964	-3.36778		-2.84891
		2.69829			3.01598		-2.1769	-2.7827	-3.36789		-2.849
		2.68629			3.01352		-2.17972	-2.78318	-3.37594		-2.85059
		2.68166			3.01285		-2.18133	-2.78809	-3.37789		-2.85221
		2.68147			3.00404		-2.18436	-2.79128	-3.39086		-2.85412
		2.67492			3.00151		-2.18499	-2.79143	-3.39755		-2.85412
		2.67352			2.99868		-2.18816	-2.79362	-3.40103		-2.85418
		2.67325			2.99868		-2.18982	-2.79765	-3.40544		-2.85755
		2.66551			2.99684		-2.19016	-2.80181	-3.4114		-2.85756
		2.65667			2.99676		-2.19017	-2.8029	-3.43734		-2.86277
		2.65554			2.985		-2.19037	-2.80621	-3.43859		-2.86571
		2.65533			2.98274		-2.19092	-2.80632	-3.43981		-2.86732
		2.65316			2.98064		-2.19448	-2.8167	-3.44334		-2.86808
		2.65137			2.97923		-2.19486	-2.8184	-3.45141		-2.87146
		2.64787			2.97528		-2.19562	-2.82258	-3.46091		-2.87155
		2.63031			2.96449		-2.19705	-2.83055	-3.47065		-2.8746
		2.6301			2.96318		-2.20138	-2.83105	-3.47148		-2.87647
		2.63004			2.95579		-2.20413	-2.83408	-3.4743		-2.88107
		2.62892			2.95101		-2.20468	-2.83428	-3.48874		-2.88346
		2.62622			2.94994		-2.20477	-2.83753	-3.49738		-2.88426
		2.62577			2.94776		-2.20641	-2.85288	-3.49808		-2.88586
		2.62373			2.94155		-2.20858	-2.85514	-3.51837		-2.88695
		2.623			2.93924		-2.20893	-2.85574	-3.53167		-2.88847
		2.6196			2.92934		-2.21271	-2.8586	-3.54673		-2.88877
		2.61932			2.92505		-2.21714	-2.86104	-3.56369		-2.90033
		2.6193			2.91798		-2.2254	-2.8621	-3.56416		-2.90511
		2.61472			2.91737		-2.22904	-2.87739	-3.56592		-2.90659
		2.61447			2.91175		-2.23107	-2.87971	-3.56816		-2.9082
		2.61285			2.91069		-2.23283	-2.88159	-3.5768		-2.90873
		2.61071			2.909		-2.23292	-2.88253	-3.58536		-2.91595
		2.60561			2.90717		-2.23595	-2.88534	-3.59431		-2.91715
		2.59518			2.90347		-2.2399	-2.88547	-3.62306		-2.91793
		2.59334			2.89861		-2.24013	-2.89238	-3.62433		-2.91943
		2.59307			2.89575		-2.24653	-2.89419	-3.65492		-2.91977
		2.5834			2.89522		-2.24957	-2.90222	-3.66327		-2.92067
		2.58217			2.88675		-2.25008	-2.9069	-3.66618		-2.92583
		2.57747			2.88658		-2.25405	-2.90742	-3.66976		-2.9259
		2.57325			2.88571		-2.25409	-2.9213	-3.66999		-2.92929
		2.56801			2.88315		-2.25535	-2.92928	-3.67327		-2.93284
		2.56747			2.87855		-2.2559	-2.93348	-3.67557		-2.93403
		2.56531			2.87589		-2.26024	-2.93476	-3.67811		-2.93687
		2.55353			2.87251		-2.26041	-2.93872	-3.68687		-2.93716
		2.55128			2.86822		-2.26315	-2.94182	-3.72143		-2.9391
		2.54879			2.86783		-2.26709	-2.94381	-3.732		-2.93985
		2.54767			2.86364		-2.27085	-2.9449	-3.73293		-2.94736
		2.53982			2.86166		-2.27572	-2.94863	-3.7349		-2.9477
		2.53941			2.85683		-2.27793	-2.95836	-3.73774		-2.94995
		2.53148			2.85396		-2.27797	-2.96321	-3.73879		-2.96093
		2.53007			2.8524		-2.27825	-2.97351	-3.74555		-2.97079
		2.5296			2.85031		-2.27927	-2.97508	-3.74663		-2.97276
		2.5248			2.84822		-2.27934	-2.99644	-3.76226		-2.9753
		2.52458			2.84083		-2.28022	-3.00012	-3.7669		-2.97695
		2.52104			2.83595		-2.28079	-3.00169	-3.76735		-2.97813
		2.51878			2.82967		-2.28822	-3.00575	-3.77358		-2.98084
		2.51608			2.82897		-2.29085	-3.00926	-3.78412		-2.98085
		2.51413			2.82797		-2.2935	-3.01409	-3.8144		-2.98669
		2.5114			2.82435		-2.29465	-3.01571	-3.82331		-2.99089
		2.51111			2.81708		-2.29575	-3.01673	-3.82379		-2.9967
		2.50952			2.81625		-2.29714	-3.01828	-3.83437		-3.00825
		2.50431			2.81422		-2.29735	-3.02383	-3.83565		-3.00916
		2.50395			2.81407		-2.29875	-3.02714	-3.84561		-3.00922
		2.50216			2.81338		-2.29892	-3.03092	-3.86981		-3.01309
		2.49986			2.81135		-2.30225	-3.03256	-3.86996		-3.01532
		2.4865			2.80567		-2.30298	-3.04114	-3.87885		-3.01815
		2.48122			2.80288		-2.30309	-3.04142	-3.8812		-3.01935
		2.48082			2.79933		-2.30564	-3.04193	-3.88201		-3.02243
		2.47036			2.7982		-2.30688	-3.04201	-3.89241		-3.02843
		2.46938			2.79718		-2.31651	-3.04654	-3.89745		-3.03279
		2.46838			2.79642		-2.31773	-3.05342	-3.90018		-3.03364
		2.46548			2.79319		-2.31826	-3.05996	-3.91294		-3.03414
		2.46537			2.79316		-2.31964	-3.064	-3.9142		-3.04088
		2.46443			2.78848		-2.32371	-3.06727	-3.93112		-3.04323
		2.46344			2.78681		-2.32412	-3.06974	-3.93553		-3.04429
		2.46116			2.78623		-2.32704	-3.07197	-3.93656		-3.04772
		2.45907			2.78623		-2.32719	-3.07443	-3.93941		-3.05384
		2.45885			2.78609		-2.32924	-3.07741	-3.94373		-3.0751
		2.45573			2.78604		-2.33076	-3.07937	-3.94431		-3.08208
		2.44792			2.78522		-2.33136	-3.08317	-3.95189		-3.08418
		2.44775			2.78487		-2.33227	-3.08343	-3.95782		-3.08485
		2.44667			2.78345		-2.33356	-3.08747	-3.95932		-3.0862
		2.44666			2.778		-2.33404	-3.09097	-4.01883		-3.09913
		2.44545			2.77786		-2.33489	-3.09224	-4.03283		-3.10996
		2.44179			2.77587		-2.33584	-3.09965	-4.04846		-3.1121
		2.44074			2.77586		-2.34042	-3.10937	-4.05376		-3.114
		2.43684			2.77434		-2.34115	-3.11276	-4.05528		-3.11432
		2.43532			2.76826		-2.34979	-3.11662	-4.06393		-3.11675
		2.4353			2.76342		-2.35792	-3.12197	-4.06583		-3.11824
		2.43209			2.76278		-2.35972	-3.1382	-4.06886		-3.11891
		2.43192			2.76182		-2.36136	-3.14574	-4.08009		-3.12027
		2.42551			2.75926		-2.37025	-3.14707	-4.08205		-3.12403
		2.42265			2.75911		-2.37257	-3.15159	-4.0864		-3.1287
		2.41766			2.75845		-2.37347	-3.15174	-4.08768		-3.13787
		2.41546			2.75795		-2.37595	-3.15376	-4.08898		-3.14185
		2.41318			2.75683		-2.38544	-3.16102	-4.09419		-3.14445
		2.41118			2.75442		-2.38742	-3.16151	-4.09618		-3.15277
		2.41014			2.74295		-2.38883	-3.17358	-4.13186		-3.15365
		2.40945			2.72797		-2.39056	-3.18135	-4.13908		-3.16017
		2.4044			2.72747		-2.39145	-3.18247	-4.14659		-3.16423
		2.40124			2.72684		-2.39574	-3.18292	-4.18129		-3.16478
		2.40119			2.72629		-2.39601	-3.18892	-4.21413		-3.18136
		2.39284			2.72163		-2.39634	-3.19068	-4.22726		-3.18887
		2.38859			2.72093		-2.40144	-3.20468	-4.29806		-3.18989
		2.38767			2.7205		-2.40149	-3.21039	-4.30396		-3.19684
		2.38602			2.71981		-2.40242	-3.21265	-4.31023		-3.20184
		2.38059			2.71644		-2.40479	-3.21834	-4.31766		-3.20591
		2.37791			2.71428		-2.40599	-3.22242	-4.36219		-3.2104
		2.37387			2.70922		-2.40764	-3.22482	-4.36607		-3.21121
		2.37248			2.70324		-2.41351	-3.2266	-4.41551		-3.22
		2.37193			2.69705		-2.41741	-3.23164	-4.41597		-3.22602
		2.37093			2.69653		-2.42278	-3.23454	-4.48937		-3.22713
		2.36672			2.69113		-2.42318	-3.2461	-4.57251		-3.22793
		2.36322			2.68567		-2.42482	-3.24751	-4.57279		-3.22879
		2.35806			2.68399		-2.42593	-3.25506	-4.57653		-3.22953
		2.34881			2.68317		-2.42866	-3.256	-4.59198		-3.23163
		2.34356			2.68092		-2.42903	-3.25649	-4.59982		-3.25045
		2.34236			2.67932		-2.43627	-3.26631	-4.69523		-3.25599
		2.33788			2.67863		-2.44411	-3.27207	-4.72718		-3.26094
		2.33743			2.67555		-2.45003	-3.27465	-4.80565		-3.26484
		2.33702			2.66524		-2.45045	-3.27916	-4.88205		-3.26971
		2.3352			2.66456		-2.45618	-3.28349	-4.98457		-3.2712
		2.33437			2.66333		-2.45676	-3.30251	-5.06079		-3.27871
		2.33418			2.66115		-2.45738	-3.30593	-5.17455		-3.28731
		2.33176			2.64944		-2.46062	-3.30689	-5.28753		-3.28871
		2.33102			2.64565		-2.46108	-3.30877	-5.33522		-3.29118
		2.32944			2.64464		-2.46292	-3.31607	-5.55542		-3.30543
		2.32631			2.64433		-2.46601	-3.31782	-5.57381		-3.30677
		2.32232			2.64425		-2.47337	-3.33232	-5.60573		-3.30967
		2.31943			2.63976		-2.47487	-3.33372	-5.6161		-3.31657
		2.31896			2.63967		-2.47573	-3.33635	-5.64432		-3.32238
		2.31632			2.63943		-2.47573	-3.33906	-5.72226		-3.32951
		2.31522			2.63464		-2.47752	-3.33998	-5.78905		-3.33093
		2.31512			2.6346		-2.47922	-3.35571	-6.033		-3.33228
		2.31097			2.63275		-2.48051	-3.35746	-6.04836		-3.34003
		2.31019			2.63012		-2.49109	-3.36157	-6.1103		-3.3484
		2.30577			2.62513		-2.49325	-3.36402	-6.4113		-3.35015
		2.30238			2.62192		-2.49986	-3.36456	-6.53305		-3.35269
		2.29986			2.62098		-2.50839	-3.37703	-6.61516		-3.35648
		2.29678			2.61951		-2.5109	-3.39283	-6.68123		-3.35795
		2.29551			2.61422		-2.51922	-3.39453	-7.12669		-3.36814
		2.2948			2.61084		-2.52742	-3.40666	-7.26294		-3.37013
		2.29221			2.6048		-2.53219	-3.4079	-7.38808		-3.37035
		2.28674			2.60118		-2.53269	-3.41514	-7.61122		-3.37303
		2.28527			2.60036		-2.5426	-3.41583	-8.78328		-3.37703
		2.28139			2.60018		-2.5474	-3.4245			-3.37748
		2.27936			2.60002		-2.55044	-3.42715			-3.38891
		2.27921			2.59951		-2.55101	-3.43531			-3.39336
		2.27611			2.59759		-2.55107	-3.44511			-3.39468
		2.27557			2.59755		-2.5532	-3.44592			-3.39718
		2.2728			2.59448		-2.55337	-3.45201			-3.39955
		2.27248			2.59161		-2.55552	-3.45395			-3.40013
		2.27135			2.59081		-2.55569	-3.45569			-3.41955
		2.27093			2.59007		-2.57735	-3.46162			-3.42442
		2.27001			2.58968		-2.57791	-3.47353			-3.42931
		2.2697			2.58562		-2.58838	-3.47734			-3.43445
		2.26496			2.58557		-2.58888	-3.50078			-3.43938
		2.26293			2.58381		-2.59945	-3.53513			-3.4417
		2.26235			2.58358		-2.60764	-3.53707			-3.44409
		2.26134			2.5778		-2.6103	-3.53957			-3.45225
		2.26117			2.57613		-2.61308	-3.55402			-3.45701
		2.25927			2.57065		-2.61395	-3.5612			-3.46003
		2.25644			2.56809		-2.61622	-3.57659			-3.46049
		2.25316			2.56222		-2.62435	-3.58494			-3.47671
		2.25304			2.55857		-2.62804	-3.58585			-3.47901
		2.2485			2.5575		-2.62943	-3.58672			-3.4827
		2.24648			2.55112		-2.62986	-3.58809			-3.49373
		2.24501			2.54941		-2.63229	-3.58901			-3.49498
		2.24422			2.54165		-2.64291	-3.60175			-3.49537
		2.24289			2.53915		-2.64532	-3.60532			-3.50091
		2.24227			2.53495		-2.64921	-3.61105			-3.50369
		2.23981			2.5313		-2.65086	-3.61172			-3.50402
		2.23782			2.53025		-2.65693	-3.61628			-3.5053
		2.23592			2.53019		-2.6572	-3.61771			-3.50842
		2.23221			2.52946		-2.66094	-3.61822			-3.51342
		2.23008			2.52913		-2.66556	-3.6476			-3.5256
		2.22937			2.52827		-2.66879	-3.65028			-3.53019
		2.22417			2.52372		-2.67814	-3.6582			-3.53512
		2.22313			2.52114		-2.68271	-3.66313			-3.54645
		2.21728			2.51747		-2.68787	-3.67907			-3.54877
		2.21673			2.51586		-2.69056	-3.68825			-3.55872
		2.21565			2.51577		-2.69772	-3.69036			-3.56307
		2.2156			2.51503		-2.70446	-3.69119			-3.56346
		2.21545			2.51399		-2.70543	-3.69156			-3.56399
		2.21183			2.51083		-2.70919	-3.69539			-3.56966
		2.21173			2.50514		-2.71144	-3.70559			-3.57259
		2.2065			2.50077		-2.71531	-3.70571			-3.57474
		2.20642			2.50067		-2.72766	-3.72114			-3.57515
		2.197			2.49825		-2.72773	-3.73034			-3.57798
		2.19274			2.49385		-2.72783	-3.73144			-3.57898
		2.18991			2.49325		-2.73335	-3.73834			-3.58556
		2.18932			2.49291		-2.73764	-3.75648			-3.58763
		2.18773			2.49182		-2.74002	-3.76832			-3.59449
		2.18633			2.48952		-2.74859	-3.76965			-3.59588
		2.18617			2.48833		-2.76127	-3.77229			-3.60166
		2.18218			2.48752		-2.76358	-3.77405			-3.60634
		2.17632			2.48547		-2.76467	-3.77703			-3.61481
		2.17425			2.48042		-2.76502	-3.78268			-3.62138
		2.17335			2.47501		-2.76709	-3.78465			-3.6225
		2.17165			2.47156		-2.76827	-3.79506			-3.62302
		2.17158			2.4694		-2.77023	-3.80371			-3.62356
		2.17135			2.46723		-2.77641	-3.82764			-3.63432
		2.17003			2.46278		-2.80392	-3.83247			-3.6377
		2.16794			2.45963		-2.80639	-3.84329			-3.64924
		2.16429			2.45735		-2.80998	-3.8442			-3.64958
		2.16383			2.44971		-2.81452	-3.84684			-3.65302
		2.16307			2.44857		-2.82802	-3.84809			-3.65508
		2.16213			2.44744		-2.83311	-3.85763			-3.66236
		2.15859			2.44616		-2.83425	-3.8583			-3.6752
		2.15767			2.44527		-2.83872	-3.85951			-3.69549
		2.15747			2.44436		-2.84616	-3.86129			-3.70904
		2.14946			2.44381		-2.84825	-3.86287			-3.72036
		2.14502			2.43778		-2.85448	-3.87163			-3.72135
		2.14465			2.43547		-2.8617	-3.87537			-3.73194
		2.13966			2.43539		-2.86672	-3.87586			-3.7329
		2.13958			2.43455		-2.87352	-3.88001			-3.74385
		2.13808			2.43368		-2.87802	-3.8848			-3.74525
		2.1361			2.43341		-2.88404	-3.88729			-3.74838
		2.13608			2.43265		-2.88903	-3.89684			-3.74995
		2.13367			2.43163		-2.88946	-3.89978			-3.75314
		2.1301			2.43041		-2.89414	-3.90524			-3.75698
		2.12957			2.42974		-2.89665	-3.91207			-3.76079
		2.1235			2.42614		-2.91436	-3.91795			-3.76616
		2.11807			2.42584		-2.92324	-3.93096			-3.76873
		2.1174			2.42438		-2.92799	-3.94533			-3.77536
		2.11399			2.42423		-2.94028	-3.94802			-3.78916
		2.11181			2.42329		-2.94213	-3.95852			-3.79695
		2.11155			2.42199		-2.9473	-3.96176			-3.79817
		2.11124			2.41817		-2.95254	-3.96721			-3.82623
		2.11055			2.41706		-2.95529	-3.97029			-3.82718
		2.10761			2.41667		-2.96158	-3.98246			-3.83056
		2.10661			2.41662		-2.96326	-3.98381			-3.8309
		2.10497			2.41534		-2.96496	-3.98573			-3.84346
		2.1027			2.41374		-2.98113	-3.99262			-3.84468
		2.09642			2.41136		-2.99001	-4.00676			-3.84729
		2.09297			2.41132		-2.99418	-4.00897			-3.86397
		2.08893			2.4109		-2.99787	-4.00933			-3.86442
		2.08628			2.41085		-3.00247	-4.0112			-3.87064
		2.08263			2.40326		-3.00264	-4.01274			-3.87258
		2.08137			2.39771		-3.00346	-4.02443			-3.88221
		2.07863			2.3967		-3.00592	-4.02869			-3.89261
		2.07832			2.39594		-3.01018	-4.03336			-3.89279
		2.07492			2.39538		-3.01117	-4.03425			-3.89542
		2.07152			2.38993		-3.01556	-4.03603			-3.89672
		2.07124			2.38721		-3.01575	-4.04165			-3.90337
		2.07045			2.38637		-3.02091	-4.04959			-3.90511
		2.06923			2.38538		-3.02233	-4.05218			-3.92103
		2.06458			2.37436		-3.02939	-4.05665			-3.92177
		2.06347			2.37397		-3.03271	-4.06627			-3.93109
		2.0634			2.37157		-3.03807	-4.08072			-3.93416
		2.06298			2.36981		-3.04435	-4.08671			-3.94998
		2.06001			2.36881		-3.05138	-4.08874			-3.95131
		2.05809			2.36792		-3.05347	-4.09388			-3.95917
		2.05546			2.36467		-3.06299	-4.09657			-3.96264
		2.05219			2.36359		-3.06303	-4.11058			-3.9668
		2.04956			2.36311		-3.07615	-4.11695			-3.97756
		2.04302			2.35172		-3.07678	-4.12315			-3.97973
		2.04135			2.35009		-3.08465	-4.12983			-3.98121
		2.04127			2.346		-3.0896	-4.14007			-4.00057
		2.03794			2.3447		-3.09713	-4.14661			-4.01009
		2.03782			2.34436		-3.1049	-4.15834			-4.03752
		2.03669			2.34091		-3.11571	-4.15877			-4.04358
		2.03642			2.34073		-3.12	-4.16181			-4.05512
		2.03543			2.33974		-3.12128	-4.16226			-4.05576
		2.03235			2.3372		-3.12129	-4.16322			-4.05984
		2.02628			2.3368		-3.1245	-4.17603			-4.0625
		2.02522			2.33509		-3.12757	-4.18587			-4.06411
		2.02517			2.33444		-3.13041	-4.18768			-4.06801
		2.02494			2.33383		-3.13438	-4.18962			-4.07458
		2.02183			2.32179		-3.13537	-4.19895			-4.07846
		2.02084			2.32099		-3.13683	-4.19956			-4.09391
		2.02029			2.31207		-3.13913	-4.20981			-4.10448
		2.01903			2.31052		-3.14486	-4.23482			-4.10523
		2.01738			2.31047		-3.14592	-4.23675			-4.10674
		2.01664			2.31023		-3.15538	-4.23735			-4.10688
		2.0154			2.30689		-3.1641	-4.24348			-4.10742
		2.01502			2.30528		-3.16529	-4.24392			-4.10841
		2.00857			2.30516		-3.16556	-4.26031			-4.11217
		2.00668			2.29522		-3.16796	-4.26215			-4.12822
		2.00344			2.287		-3.16865	-4.27231			-4.13539
		-2.00244			2.27956		-3.17099	-4.31253			-4.13884
		-2.01806			2.27949		-3.17817	-4.31987			-4.15042
		-2.02331			2.27318		-3.18087	-4.32057			-4.17366
		-2.02942			2.27015		-3.18422	-4.33066			-4.17546
		-2.03632			2.27005		-3.18685	-4.34856			-4.17955
		-2.0427			2.26781		-3.19244	-4.35161			-4.18772
		-2.04284			2.26653		-3.19675	-4.35882			-4.19828
		-2.05129			2.26484		-3.20241	-4.3889			-4.21026
		-2.05173			2.26484		-3.20844	-4.39885			-4.22728
		-2.05317			2.26171		-3.21019	-4.40028			-4.22832
		-2.05506			2.2604		-3.22917	-4.40366			-4.24429
		-2.06273			2.25949		-3.23469	-4.40876			-4.24516
		-2.06986			2.25806		-3.23946	-4.41246			-4.25832
		-2.07187			2.25734		-3.25436	-4.41369			-4.26475
		-2.07692			2.2524		-3.28609	-4.45766			-4.27735
		-2.07957			2.24769		-3.31012	-4.47182			-4.27824
		-2.08907			2.24302		-3.31031	-4.47313			-4.28333
		-2.09374			2.24175		-3.31092	-4.49534			-4.2859
		-2.11621			2.24147		-3.31348	-4.50071			-4.28693
		-2.12032			2.23008		-3.31774	-4.52296			-4.31696
		-2.12381			2.22901		-3.33345	-4.52983			-4.3174
		-2.124			2.22635		-3.33367	-4.53609			-4.32106
		-2.13067			2.22519		-3.33642	-4.54005			-4.34563
		-2.131			2.22195		-3.34388	-4.5509			-4.35997
		-2.13926			2.22036		-3.34718	-4.55325			-4.36042
		-2.13934			2.22016		-3.35039	-4.55614			-4.36101
		-2.14491			2.21958		-3.35647	-4.57739			-4.37808
		-2.15211			2.21958		-3.36551	-4.59828			-4.38503
		-2.15221			2.21732		-3.37533	-4.60377			-4.39074
		-2.1534			2.2168		-3.37552	-4.63657			-4.39212
		-2.15615			2.21541		-3.37843	-4.65898			-4.39832
		-2.15889			2.21509		-3.37909	-4.66837			-4.40705
		-2.16318			2.21408		-3.38524	-4.672			-4.46093
		-2.16328			2.21392		-3.38856	-4.67608			-4.46797
		-2.17267			2.21312		-3.39376	-4.68437			-4.47826
		-2.17444			2.21185		-3.40176	-4.74851			-4.49022
		-2.18017			2.21068		-3.4036	-4.75298			-4.52328
		-2.18193			2.21031		-3.40632	-4.78153			-4.54382
		-2.18646			2.20876		-3.40927	-4.79263			-4.55375
		-2.1909			2.20869		-3.43863	-4.79599			-4.55527
		-2.19318			2.20831		-3.44125	-4.83876			-4.55564
		-2.19786			2.20699		-3.45929	-4.85456			-4.5564
		-2.19833			2.20633		-3.46168	-4.88729			-4.56084
		-2.2024			2.20602		-3.46173	-4.914			-4.58029
		-2.20597			2.20117		-3.46252	-4.91938			-4.5892
		-2.20908			2.19974		-3.47585	-4.9313			-4.61957
		-2.21785			2.19883		-3.48287	-4.94343			-4.65196
		-2.22545			2.19711		-3.48589	-5.00925			-4.66426
		-2.22602			2.19356		-3.48975	-5.021			-4.70163
		-2.23166			2.19132		-3.49398	-5.02112			-4.70272
		-2.23409			2.19101		-3.49721	-5.06817			-4.70433
		-2.23756			2.18964		-3.50342	-5.09896			-4.71235
		-2.25414			2.18764		-3.50441	-5.1204			-4.73552
		-2.25423			2.18656		-3.50675	-5.15597			-4.82707
		-2.26455			2.18424		-3.51151	-5.15734			-4.84111
		-2.26677			2.17252		-3.51663	-5.17375			-4.85472
		-2.27434			2.17151		-3.52803	-5.2475			-4.8627
		-2.28061			2.17011		-3.52877	-5.27868			-4.86368
		-2.2819			2.17009		-3.53409	-5.31644			-4.9
		-2.2854			2.16938		-3.53545	-5.33984			-4.90571
		-2.2909			2.1688		-3.53783	-5.39402			-4.94076
		-2.29243			2.16679		-3.53983	-5.41272			-4.95038
		-2.29259			2.16642		-3.5407	-5.43362			-4.95462
		-2.2991			2.16286		-3.54208	-5.51467			-4.96214
		-2.30025			2.1565		-3.55815	-5.76102			-4.9683
		-2.3022			2.15132		-3.56671	-5.78168			-5.06077
		-2.30329			2.15081		-3.57632	-5.80721			-5.07767
		-2.30558			2.14999		-3.5812	-5.81777			-5.07909
		-2.32127			2.1498		-3.5869	-5.82171			-5.19631
		-2.32634			2.14712		-3.58851	-5.88632			-5.20468
		-2.32763			2.14576		-3.59034	-6.0368			-5.21
		-2.33355			2.1451		-3.59184	-6.08414			-5.256
		-2.33639			2.14365		-3.59211	-6.10624			-5.26132
		-2.33751			2.1388		-3.59947	-6.42076			-5.32965
		-2.33951			2.13829		-3.59951	-6.86447			-5.38775
		-2.34499			2.13768		-3.62388	-7.02786			-5.49464
		-2.34861			2.13741		-3.62817	-7.12669			-5.57395
		-2.35309			2.1353		-3.63076	-7.12815			-5.64983
		-2.35627			2.13411		-3.63977	-7.26648			-5.67965
		-2.35631			2.13251		-3.63984	-7.86033			-5.68194
		-2.38085			2.13003		-3.653	-8.05744			-5.73875
		-2.38087			2.1276		-3.65513	-8.77268			-6.41911
		-2.38637			2.12713		-3.66898	-9.21859			-6.6201
		-2.38838			2.12656		-3.67588				-6.719
		-2.39158			2.12648		-3.67693				-6.80483
		-2.39971			2.12522		-3.68261				-6.841
		-2.41241			2.12441		-3.68301				-6.86447
		-2.41502			2.12428		-3.68793
		-2.42014			2.12094		-3.69292
		-2.43294			2.12067		-3.69589
		-2.43694			2.11804		-3.69686
		-2.43883			2.11467		-3.69727
		-2.4399			2.11402		-3.6991
		-2.45162			2.11376		-3.70013
		-2.45296			2.11248		-3.70179
		-2.45427			2.1118		-3.7047
		-2.45941			2.10356		-3.7118
		-2.46473			2.10328		-3.71199
		-2.47524			2.10154		-3.71804
		-2.48319			2.10081		-3.72609
		-2.49786			2.09729		-3.73792
		-2.5018			2.09375		-3.7606
		-2.50639			2.08891		-3.76356
		-2.51097			2.08236		-3.77209
		-2.51403			2.08114		-3.77658
		-2.51648			2.07913		-3.7781
		-2.53648			2.07707		-3.78279
		-2.54385			2.07101		-3.79867
		-2.54987			2.07044		-3.80859
		-2.55873			2.06542		-3.81796
		-2.57043			2.06198		-3.81961
		-2.57135			2.05669		-3.84381
		-2.59722			2.05531		-3.87119
		-2.60333			2.05487		-3.87714
		-2.61415			2.05356		-3.88536
		-2.62639			2.05216		-3.91817
		-2.63096			2.0506		-3.91979
		-2.63355			2.04991		-3.92029
		-2.64783			2.04964		-3.92172
		-2.65967			2.04949		-3.92569
		-2.68679			2.04336		-3.93341
		-2.70033			2.04272		-3.94148
		-2.70185			2.04128		-3.95162
		-2.71686			2.04005		-3.964
		-2.71823			2.03831		-3.98233
		-2.72051			2.038		-3.99038
		-2.73917			2.03735		-3.99683
		-2.76436			2.03658		-4.00012
		-2.78419			2.03351		-4.00243
		-2.805			2.03291		-4.00626
		-2.80511			2.03193		-4.00684
		-2.83283			2.03148		-4.01355
		-2.84067			2.02923		-4.01467
		-2.8474			2.0286		-4.03345
		-2.84773			2.02725		-4.04821
		-2.88232			2.02673		-4.06204
		-2.89442			2.02639		-4.06465
		-2.89974			2.02055		-4.06997
		-2.90835			2.01968		-4.08089
		-2.9189			2.01967		-4.10649
		-2.92277			2.01943		-4.10653
		-2.93503			2.01634		-4.11778
		-2.93857			2.01517		-4.14843
		-2.93892			2.0136		-4.15434
		-2.96954			2.00849		-4.19848
		-2.97389			2.00774		-4.20427
		-2.97846			2.00692		-4.20665
		-2.98147			2.00257		-4.2456
		-2.98402			2.00126		-4.24851
		-2.99776			2.00069		-4.24998
		-3.00286			-2.00035		-4.25277
		-3.00347			-2.0009		-4.30772
		-3.01324			-2.00091		-4.3179
		-3.04527			-2.00091		-4.33008
		-3.05577			-2.00091		-4.33499
		-3.06232			-2.00091		-4.35688
		-3.06314			-2.00146		-4.3752
		-3.06811			-2.00256		-4.43124
		-3.07077			-2.00515		-4.439
		-3.09285			-2.00574		-4.44597
		-3.13995			-2.00815		-4.47426
		-3.14531			-2.00921		-4.47608
		-3.15951			-2.01047		-4.48773
		-3.16642			-2.01408		-4.49266
		-3.16656			-2.01408		-4.53938
		-3.18727			-2.01408		-4.54142
		-3.21387			-2.01408		-4.57941
		-3.22103			-2.01595		-4.62988
		-3.22513			-2.01908		-4.63414
		-3.23504			-2.01921		-4.643
		-3.2402			-2.0195		-4.75691
		-3.25315			-2.02536		-4.76528
		-3.26504			-2.02541		-4.77003
		-3.26669			-2.02626		-4.80097
		-3.27194			-2.02749		-4.80181
		-3.30673			-2.02787		-4.83422
		-3.35696			-2.03055		-4.85727
		-3.36006			-2.03394		-4.8647
		-3.43096			-2.03555		-4.89974
		-3.44139			-2.03934		-5.03483
		-3.44215			-2.04166		-5.04015
		-3.44561			-2.05671		-5.09593
		-3.47812			-2.05895		-5.1033
		-3.49197			-2.06565		-5.13672
		-3.50556			-2.06881		-5.14578
		-3.50947			-2.07459		-5.20391
		-3.55325			-2.07531		-5.21419
		-3.56332			-2.07686		-5.31099
		-3.58252			-2.0775		-5.3514
		-3.59157			-2.08004		-5.37243
		-3.60996			-2.08415		-5.54376
		-3.62862			-2.088		-5.93642
		-3.70424			-2.08811		-5.95024
		-3.74901			-2.0889		-6.02487
		-3.76282			-2.08994		-6.02993
		-3.78928			-2.09146		-6.0368
		-3.79883			-2.09155		-6.3981
		-3.81519			-2.09182		-6.47478
		-3.85697			-2.09228		-6.61516
		-3.88819			-2.09341		-7.02786
		-3.89292			-2.09501		-7.07849
		-3.89742			-2.09516		-7.23171
		-3.89914			-2.09518		-7.24288
		-3.91156			-2.1004		-7.36851
		-3.93109			-2.10408		-7.57763
		-4.04158			-2.10724
		-4.05764			-2.10888
		-4.06078			-2.10998
		-4.07593			-2.11334
		-4.08201			-2.11998
		-4.12845			-2.12765
		-4.16465			-2.12823
		-4.20938			-2.13015
		-4.33831			-2.13063
		-4.34416			-2.13102
		-4.34476			-2.13292
		-4.36963			-2.13463
		-4.38559			-2.13612
		-4.39044			-2.13783
		-4.41689			-2.13848
		-4.6341			-2.13871
		-4.6431			-2.14044
		-4.71804			-2.14302
		-4.7348			-2.14382
		-4.90135			-2.14409
		-5.3163			-2.14463
		-5.33166			-2.14576
		-5.34169			-2.14613
		-5.34361			-2.1492
		-5.79419			-2.15184
		-5.81233			-2.1561
		-6.04346			-2.15961
		-6.06311			-2.16349
		-6.15119			-2.16534
		-6.15368			-2.16882
		-6.34823			-2.17024
		-6.37723			-2.17252
		-6.68814			-2.1748
		-6.77287			-2.17501
		-6.89123			-2.17754
		-7.94749			-2.18037
		-8.23812			-2.18086
		-8.35823			-2.18195
		-8.4516			-2.18786
					-2.18869
					-2.19026
					-2.19091
					-2.19199
					-2.19207
					-2.1931
					-2.19526
					-2.20242
					-2.20332
					-2.20435
					-2.20727
					-2.20908
					-2.21538
					-2.21664
					-2.21668
					-2.21695
					-2.21881
					-2.21899
					-2.21938
					-2.22225
					-2.22447
					-2.22696
					-2.22968
					-2.23195
					-2.2338
					-2.23443
					-2.23581
					-2.23742
					-2.23914
					-2.24202
					-2.24743
					-2.24749
					-2.24804
					-2.25094
					-2.25253
					-2.25626
					-2.26053
					-2.26119
					-2.27048
					-2.27295
					-2.27853
					-2.28082
					-2.28311
					-2.28391
					-2.286
					-2.2878
					-2.2889
					-2.28968
					-2.29124
					-2.29237
					-2.29289
					-2.29476
					-2.29677
					-2.29689
					-2.29727
					-2.29918
					-2.30155
					-2.30486
					-2.30594
					-2.308
					-2.31287
					-2.31923
					-2.32837
					-2.33196
					-2.33331
					-2.33343
					-2.33729
					-2.35066
					-2.35242
					-2.3571
					-2.35967
					-2.35984
					-2.36087
					-2.36251
					-2.36665
					-2.36735
					-2.36987
					-2.37279
					-2.37741
					-2.37802
					-2.37921
					-2.3816
					-2.38362
					-2.38375
					-2.3838
					-2.38394
					-2.38462
					-2.38463
					-2.38626
					-2.38795
					-2.39068
					-2.39166
					-2.39271
					-2.39608
					-2.39765
					-2.4024
					-2.407
					-2.40811
					-2.40985
					-2.41235
					-2.41635
					-2.41715
					-2.42013
					-2.42129
					-2.42154
					-2.42647
					-2.43318
					-2.43322
					-2.43346
					-2.4368
					-2.44009
					-2.44306
					-2.44637
					-2.4497
					-2.45573
					-2.45813
					-2.46028
					-2.46028
					-2.46089
					-2.46149
					-2.46184
					-2.46368
					-2.46482
					-2.46767
					-2.4698
					-2.47173
					-2.47215
					-2.47215
					-2.47215
					-2.47215
					-2.47289
					-2.47309
					-2.4735
					-2.47577
					-2.485
					-2.4883
					-2.49341
					-2.49405
					-2.49698
					-2.50687
					-2.51427
					-2.51487
					-2.51794
					-2.52011
					-2.52318
					-2.52362
					-2.52731
					-2.53063
					-2.53077
					-2.53756
					-2.54142
					-2.54187
					-2.54202
					-2.54568
					-2.5493
					-2.55358
					-2.55584
					-2.55776
					-2.55922
					-2.56101
					-2.56155
					-2.56315
					-2.57221
					-2.57333
					-2.57873
					-2.58023
					-2.58064
					-2.59061
					-2.59999
					-2.6007
					-2.60078
					-2.60482
					-2.60511
					-2.61056
					-2.61074
					-2.61474
					-2.61659
					-2.61675
					-2.6168
					-2.62212
					-2.62309
					-2.6285
					-2.62945
					-2.64168
					-2.64635
					-2.64668
					-2.64788
					-2.64852
					-2.65116
					-2.65125
					-2.65138
					-2.65488
					-2.66014
					-2.6615
					-2.66282
					-2.6637
					-2.6691
					-2.67257
					-2.67289
					-2.68514
					-2.68826
					-2.68848
					-2.69182
					-2.69299
					-2.69585
					-2.69825
					-2.69829
					-2.69888
					-2.70225
					-2.70415
					-2.70441
					-2.70815
					-2.70823
					-2.709
					-2.71758
					-2.72168
					-2.72365
					-2.73527
					-2.73548
					-2.73818
					-2.74093
					-2.74131
					-2.74719
					-2.75086
					-2.75188
					-2.75315
					-2.75415
					-2.75745
					-2.75831
					-2.76294
					-2.76678
					-2.76761
					-2.76777
					-2.77282
					-2.77464
					-2.77704
					-2.78088
					-2.78257
					-2.78339
					-2.7835
					-2.78494
					-2.78635
					-2.78803
					-2.78965
					-2.79209
					-2.79532
					-2.79598
					-2.79979
					-2.80389
					-2.81596
					-2.81614
					-2.81831
					-2.83169
					-2.83435
					-2.83674
					-2.84143
					-2.84224
					-2.84749
					-2.85049
					-2.85167
					-2.85596
					-2.85633
					-2.85735
					-2.86134
					-2.88203
					-2.88981
					-2.89155
					-2.89327
					-2.89589
					-2.89909
					-2.90041
					-2.90384
					-2.90423
					-2.9043
					-2.90933
					-2.91295
					-2.91604
					-2.91677
					-2.92482
					-2.92885
					-2.93076
					-2.93442
					-2.93454
					-2.93697
					-2.9378
					-2.93811
					-2.94418
					-2.96229
					-2.96413
					-2.96691
					-2.97212
					-2.97351
					-2.97468
					-2.97485
					-2.97878
					-2.98955
					-3.01186
					-3.01309
					-3.01691
					-3.02455
					-3.02698
					-3.02819
					-3.03138
					-3.03358
					-3.03415
					-3.045
					-3.04793
					-3.04799
					-3.05016
					-3.05163
					-3.05316
					-3.05975
					-3.06324
					-3.06589
					-3.06633
					-3.07153
					-3.07405
					-3.07446
					-3.1046
					-3.10708
					-3.11006
					-3.11245
					-3.11327
					-3.12112
					-3.12663
					-3.13021
					-3.13098
					-3.13185
					-3.14283
					-3.14293
					-3.14919
					-3.15667
					-3.15876
					-3.16044
					-3.16049
					-3.16487
					-3.16737
					-3.18992
					-3.19143
					-3.19289
					-3.20073
					-3.20394
					-3.2049
					-3.20581
					-3.21019
					-3.21428
					-3.21519
					-3.22016
					-3.22556
					-3.22864
					-3.23114
					-3.23302
					-3.24304
					-3.2436
					-3.24701
					-3.24807
					-3.26365
					-3.26949
					-3.27216
					-3.27622
					-3.27728
					-3.28612
					-3.29466
					-3.29725
					-3.30824
					-3.30915
					-3.31596
					-3.31598
					-3.31952
					-3.33257
					-3.333
					-3.33786
					-3.34218
					-3.3447
					-3.34534
					-3.34874
					-3.36306
					-3.36377
					-3.36704
					-3.36774
					-3.37429
					-3.37857
					-3.38699
					-3.39245
					-3.39325
					-3.39868
					-3.40542
					-3.42404
					-3.44266
					-3.46081
					-3.47288
					-3.47598
					-3.47872
					-3.48115
					-3.48352
					-3.49127
					-3.50356
					-3.51326
					-3.52238
					-3.53502
					-3.55689
					-3.56815
					-3.57454
					-3.57586
					-3.57835
					-3.58257
					-3.59096
					-3.60183
					-3.60886
					-3.61808
					-3.61954
					-3.6223
					-3.63768
					-3.64205
					-3.64576
					-3.65624
					-3.65869
					-3.66281
					-3.66688
					-3.70774
					-3.73303
					-3.73752
					-3.75289
					-3.76224
					-3.77074
					-3.79873
					-3.80086
					-3.81374
					-3.81374
					-3.81374
					-3.81374
					-3.82244
					-3.82325
					-3.85456
					-3.86577
					-3.87431
					-3.8814
					-3.88384
					-3.88846
					-3.90222
					-3.90683
					-3.9072
					-3.90802
					-3.94665
					-3.95066
					-3.96881
					-3.99294
					-3.99662
					-4.04431
					-4.07318
					-4.08062
					-4.10512
					-4.13979
					-4.16493
					-4.18234
					-4.2042
					-4.21646
					-4.22306
					-4.29357
					-4.29662
					-4.31661
					-4.41879
					-4.42267
					-4.45
					-4.45043
					-4.45871
					-4.53102
					-4.54853
					-4.5486
					-4.55087
					-4.64831
					-4.68671
					-4.74572
					-4.78886
					-4.82744
					-4.82839
					-4.84958
					-4.98268
					-5.0264
					-5.07376
					-5.09264
					-5.22406
					-5.22821
					-5.29178
					-5.45858
					-5.47311
					-5.72215
					-5.96328
					-6.05371
					-6.1999
					-6.45925

## Sheet: b
	EEP			MEP			Stationary
	L1801811_S1_p1	L1801812_S2_p1	L1801813_S3_p1	L1801814_S4_p1	L1801815_S5_p1	L1801816_S6_p1	L1801817_S7_p1	L1801818_S8_p1	L1801819_S9_p1	Control_for_TYG_growth_R1	Control_for_TYG_growth_R2	28°C_R1	28°C_R2	42°C_R1	42°C_R2	pH_6_R1	pH_6_R2	Aerobic_shaking_R1	Aerobic_shaking_R2	Peroxide_R1	Peroxide_R2	Deoxycholic_acid_R1	Deoxycholic_acid_R2	Bile_salts_R1	Bile_salts_R2	Gentamicin_R1	Gentamicin_R2	Glucose_R1	Glucose_R2	L_Arabinose_R1	L_Arabinose_R2	D_Xylose_R1	D_Xylose_R2	D_Maltose_monohydrate_R1	D_Maltose_monohydrate_R2	N_Acetyl_D_Glucosamine_R1	N_Acetyl_D_Glucosamine_R2	Mucin_from_porcine_stomach_R1	Mucin_from_porcine_stomach_R2	Starvation_R1	Starvation_R2
CPS3	16.7199	3.30784	3.07662	11.8888	2.54259	3.38973	5.19254	1.77656	0.971256	29.0766	28.0618	47.3358	48.3886	39.053	37.4818	30.6133	25.764	19.7425	17.0334	26.5465	29.1075	147.628	143.243	180.002	198.146	60.1913	49.4855	160.227	157.543	146.143	159.258	128.944	121.066	122.633	131.367	130.626	128.984	70.2338	52.0227	79.0295	92.5796
	84.5997	18.1212	15.1948	55.0383	10.806	9.38694	12.2619	2.25486	2.84439	45.9532	41.6858	130.055	129.521	55.1005	57.3475	49.3066	47.529	28.4562	30.1026	41.1549	48.5367	400.211	405.445	343.854	317.946	188.272	174.266	369.386	375.971	328.334	355.19	258.908	249.042	310.099	322.363	198.088	212.43	73.6393	63.5793	78.0077	88.7884
	101.748	21.8605	15.3203	73.8507	13.3486	15.1234	15.953	2.66484	2.98314	25.6538	21.9045	69.6114	74.8494	20.4887	19.4158	30.414	23.109	18.2955	17.6342	23.9285	25.942	143.259	143.922	88.7776	82.5031	70.303	66.3361	149.388	142.657	118.346	131.374	110.505	103.088	123.372	123.582	80.3321	81.5821	32.501	36.8035	42.1749	45.7313
	50.8742	8.19769	6.9695	41.6809	8.42232	7.36614	7.50728	1.22992	2.01189	25.8571	23.2846	69.2699	77.7665	17.9622	18.516	26.3965	24.0923	20.064	18.6438	24.2164	24.7777	141.735	141.189	84.0793	78.8658	75.7776	56.9509	141.272	131.299	120.159	127.877	96.4047	93.6871	125.164	126.788	78.677	80.0506	28.0343	31.6474	27.8347	37.6411
	141.333	24.8807	20.9713	104.482	16.3679	19.9472	12.2619	0.956608	1.94251	43.9198	51.9481	134.862	140.723	26.588	35.4399	49.3398	44.4479	38.1345	39.0838	43.1445	48.3912	275.071	286.087	150.344	152.882	132.776	116.675	285.551	257.55	252.264	273.704	205.357	202.681	254.18	262.594	180.92	187.619	63.2745	59.4545	58.4882	76.704
	247.94	40.2693	36.2916	170.22	28.1274	31.5505	19.3938	4.23641	3.60752	72.7253	70.9862	210.568	221.075	36.4179	35.786	73.6777	68.9663	61.9926	63.6738	70.7382	70.5129	406.476	400.178	232.662	225.974	173.581	136.725	406.39	372.52	350.297	372.738	285.067	276.602	371.035	382.643	230.325	244.44	74.6758	77.8029	65.3235	83.0677
	41.7282	8.77296	8.66478	37.2051	4.92626	4.69347	8.13289	1.22992	3.33002	18.9777	19.3213	40.3484	40.4451	11.3103	11.4211	20.4531	18.6183	19.2602	16.8475	20.6298	21.4668	83.5846	69.4348	43.361	40.703	39.4993	37.3274	87.0761	76.1831	72.4672	83.312	66.992	66.5291	75.9628	68.5067	50.1458	50.5421	17.8669	15.2192	18.1102	20.7839
	34.0114	8.91678	5.9021	30.7711	4.29061	3.78085	9.63434	0.956608	1.66501	36.5321	38.9964	65.8288	66.834	24.2852	23.6035	40.0429	35.4009	37.3628	41.1278	38.4321	35.8895	151.658	137.246	84.9602	72.284	75.9272	71.8819	141.012	135.419	134.383	134.129	119.48	107.065	132.263	118.748	90.213	90.159	25.5665	24.4645	22.2678	29.4494
	26.5803	5.46512	5.14864	23.2182	4.76735	4.56309	7.75752	1.50324	2.22001	22.3666	23.3554	35.3573	30.8589	11.1918	11.9056	22.7109	19.9294	22.9579	24.59	20.0538	21.1757	84.4652	75.464	45.5144	42.7238	41.1048	38.3939	80.6971	72.938	72.9785	80.7124	65.3331	60.2217	61.3166	62.6042	48.5648	51.359	13.2768	14.7925	13.6707	14.7586
	17.8631	3.88312	3.13941	14.1267	3.01932	1.43412	4.00388	1.50324	0.971256	21.2821	20.3829	28.9478	24.1809	11.3103	11.0058	22.4453	21.4372	23.0222	22.8557	20.4203	20.448	81.4171	77.0541	45.8081	35.5647	33.3266	30.7151	68.3539	71.9593	69.9106	76.0083	60.1439	55.0391	63.4665	56.8411	47.8732	44.4158	16.5837	16.7838	16.278	13.7431
	17.7202	3.30784	2.63711	13.4274	2.86041	1.82524	4.50437	0.546633	0.693754	16.131	16.5611	27.109	26.2274	10.5404	8.30622	19.3242	19.8639	20.8357	21.3072	16.8599	19.8658	62.3837	61.2855	37.3169	29.9066	26.3861	28.7954	57.0999	55.9397	56.0122	53.6638	47.1709	46.482	45.282	46.1979	39.3262	33.6947	13.7704	9.1742	15.362	18.3467
	25.8658	5.75276	3.51614	20.5607	4.76735	2.60748	7.0068	0.273317	1.24876	34.9732	32.556	44.2886	42.4377	18.7123	17.8584	32.2734	30.7136	40.0637	41.4375	36.0236	36.4571	104.921	102.827	64.6256	54.1553	51.396	48.6323	99.6266	88.5455	90.2703	94.2057	75.7116	72.3946	82.8603	77.2443	64.5226	63.969	20.4828	21.2642	31.7809	29.314
	16.2912	3.59548	2.00922	18.8823	2.86041	2.60748	6.63143	0.81995	1.52626	25.5521	24.3462	20.2267	20.0879	14.9817	12.9439	21.582	19.2083	27.7809	29.4213	24.8186	25.7601	55.8134	48.6971	32.0069	24.1332	31.8308	28.3688	46.8313	44.1955	45.5535	50.3215	40.7056	38.7685	40.624	35.5082	35.3738	30.989	10.5129	7.9652	18.6739	21.4609
	41.8711	6.61568	6.4044	37.3449	6.25052	5.86684	8.88362	1.77656	2.49751	51.9853	48.6217	65.8288	69.9037	24.9299	22.2884	39.3125	39.9244	53.5683	57.4179	49.0088	51.4475	120.026	114.444	65.9714	58.7741	69.1662	65.2696	115.808	109.768	106.353	113.889	92.3426	85.7325	95.3118	94.7196	83.8398	84.9005	25.6158	24.9624	30.7944	32.2928
CPS4	3.71553	18.6965	15.5715	6.57383	15.7323	9.77806	4.87973	12.2993	16.9276	242.508	229.591	109.75	107.064	173.029	152.073	186.137	185.724	337.616	358.382	243.316	241.083	84.262	87.3898	79.4789	66.5105	159.513	140.991	56.1664	56.4033	37.326	42.832	41.7264	39.9335	49.8058	45.1754	31.0262	29.5595	35.5364	30.4384	26.6368	23.1533
	9.14591	42.8581	35.6637	10.0706	31.1467	23.7281	11.6363	28.4249	29.6927	323.231	303.62	127.56	120.312	211.342	187.444	273.328	232.663	449.254	452.53	289.55	315.743	117.452	108.591	122.938	104.269	202.652	190.476	76.3925	80.0464	52.2935	49.393	53.1257	48.8924	65.1685	59.7226	44.9583	46.2026	46.5428	43.7375	38.0525	26.1321
	6.43072	36.5301	23.4828	7.69278	31.1467	22.4244	7.38216	22.5486	26.3627	256.267	251.46	126.351	112.665	175.654	138.991	224.187	192.411	360.702	361.541	222.739	256.364	95.7091	100.575	117.457	99.3039	170.612	157.628	63.1677	65.5721	44.3914	45.3698	47.2559	40.8173	54.1951	44.5712	43.6738	37.779	37.7081	39.6838	32.3447	22.8148
	14.8621	75.9365	54.7514	13.9869	61.0221	41.9805	9.50922	34.9845	44.2615	506.976	506.67	285.381	275.414	348.732	315.36	439.078	394.196	691.565	764.829	513.964	519.205	199.546	198.764	201.262	182.384	363.421	334.027	142.309	137.892	96.6849	89.1303	97.5318	88.6653	115.601	100.715	91.794	90.7206	79.6608	72.1846	62.4343	54.0245
	10.7179	53.2131	32.901	8.81173	40.8403	25.1622	6.63143	23.2319	26.6402	316.995	312.255	177.943	167.543	224.369	183.291	262.437	245.709	442.887	452.592	270.334	300.098	136.028	137.975	139.023	110.735	232.508	208.18	81.3194	83.6006	62.4269	55.7683	63.972	56.0033	73.9472	63.9985	59.1375	53.5032	54.4892	48.7868	39.9552	30.7357
	6.43072	29.6267	22.8549	6.01435	24.7902	15.1234	4.37925	17.9022	23.3101	361.322	333.416	165.806	152.086	259.248	256.939	277.711	247.348	524.622	511.125	300.65	344.778	123.684	126.082	119.121	115.701	221.14	205.834	86.5056	86.2791	57.4532	54.8399	61.0797	52.4278	73.5889	72.0854	52.2208	52.6353	59.6222	58.2455	57.713	36.084
	10.2891	37.2491	36.166	9.51107	29.7165	22.1636	8.13289	23.3686	31.9127	253.285	261.863	109.487	106.74	201.512	183.844	215.023	193.525	368.29	385.202	263.265	257.674	85.1425	79.3068	87.3093	74.016	155.265	146.537	55.959	57.5881	39.6501	38.2517	42.5346	41.3396	50.1641	41.8755	33.941	34.5116	34.2531	36.3412	68.9878	46.1036
	7.57396	32.5031	21.7247	5.73462	23.0422	16.6879	7.38216	19.6788	22.4975	305.88	290.315	133.811	125.105	241.424	196.373	230.762	214.372	423.402	450.238	303.687	304.683	89.5453	85.7335	92.1381	72.053	164.12	159.548	63.2196	61.2453	41.7883	41.4703	47.979	46.3213	55.9867	51.8216	37.2018	38.0342	43.6308	35.5589	68.8469	46.7806
	4.28715	21.8605	19.8411	5.45488	19.2283	12.1248	6.38119	18.3578	23.1714	255.521	262.076	74.9176	70.9808	211.105	188.482	226.445	175.628	356.136	357.825	252.846	255.855	62.8578	56.5152	67.0481	59.005	119.365	103.663	40.7634	37.7567	24.9614	26.6772	28.328	28.765	32.5171	29.8845	22.8744	19.9616	24.2339	23.3978	57.4311	40.823
	4.00134	27.6133	19.2132	7.41304	22.2476	17.4701	7.6324	20.4988	27.6114	227.122	237.446	87.6316	84.5522	210.039	175.261	204	175.89	303.854	314.157	211.796	238.263	70.6473	68.7392	92.0076	72.7459	124.46	114.755	35.7328	36.7266	25.3333	26.0582	27.6049	26.7161	34.5774	30.1634	23.4178	21.6463	24.8261	24.1801	52.8507	37.9796
	6.00201	43.8648	33.9057	6.57383	28.1274	21.6421	7.75752	26.1017	23.7264	284.801	284.794	118.681	118.535	242.746	204.333	241.652	201.195	357.873	363.523	280.413	280.742	98.0798	95.6717	103.606	95.6089	158.444	155.922	57.1777	49.0374	36.5822	34.2904	40.8757	38.3667	50.2537	43.4558	33.2494	31.9079	38.0042	36.1279	59.8975	45.9682
	7.57396	36.6739	32.5243	6.15422	24.1546	21.9029	5.2551	16.6723	23.7264	282.836	287.979	150.623	161.565	234.673	206.202	241.918	200.343	347.39	354.542	278.083	284.962	120.703	112.434	108.843	95.2625	176.745	171.706	72.5029	70.0535	51.085	48.0932	48.9148	51.7448	65.6164	57.1199	46.8357	45.2326	52.1201	47.08	54.1896	43.1248
	22.0074	100.098	88.4059	19.7215	75.6419	61.4062	15.0146	48.6504	55.9166	468.207	424.007	250.286	254.411	371.344	326.642	393.523	305.89	525.394	485.048	400.605	464.628	195.279	184.453	205.157	177.592	284.263	277.097	120.942	119.194	78.2311	77.0605	81.3261	79.1037	100.463	97.973	77.1702	77.1406	85.1393	94.7289	106.195	86.7912
	6.00201	39.6941	32.6499	8.11238	27.9685	19.165	7.25704	24.8718	26.6402	289.546	286.139	131.29	142.015	261.755	237.419	254.668	217.126	350.67	345.932	276.146	284.817	100.789	97.5931	100.735	91.9138	155.704	143.977	51.7581	53.7763	37.0936	34.2285	37.9409	38.7685	46.8049	42.8051	38.7333	35.4305	40.6694	38.9726	62.9276	51.1134
	13.1472	54.9389	41.6914	10.0706	36.5497	27.9187	10.5102	28.1516	42.0415	305.067	290.138	130.817	120.043	322.935	234.478	281.616	233.677	381.602	376.004	295.938	302.754	103.781	99.9782	96.9016	70.7934	163.821	155.815	66.5906	60.7302	38.488	37.8185	45.4269	45.2366	50.5672	48.3358	42.3893	35.7368	47.6287	44.5909	89.9167	66.4813
	5.8591	29.4829	21.9759	8.39212	24.6313	15.1234	5.75558	17.7656	27.1952	144.231	143.459	73.289	60.2098	140.164	105.074	139.32	115.971	164.242	163.52	149.644	149.976	54.5264	48.7965	57.9452	46.5343	84.1841	77.0011	34.5919	35.4388	22.126	26.4296	25.223	27.399	30.0537	29.3268	21.8863	19.0937	24.9248	24.109	41.6464	26.8769
	7.57396	40.1255	33.4034	6.85357	31.9412	28.4216	6.75655	21.7287	37.0465	122.406	114.229	64.5153	54.8782	130.631	89.638	113.156	93.5175	136.525	125.366	116.134	121.742	57.2697	51.8774	51.3872	37.3352	74.7904	80.2006	38.8445	37.9628	23.3345	27.5437	28.4131	26.5554	34.443	32.3478	24.653	21.6463	23.3454	24.2512	42.9148	28.2985
	10.1463	43.4334	42.4449	10.9098	34.9606	26.8571	5.00485	15.3057	20.2576	144.773	156.906	175.684	156.826	196.419	191.112	141.711	137.933	151.638	153.858	133.727	156.307	133.166	141.321	124.798	111.544	185.181	176.185	105.487	94.4176	64.6116	60.5962	66.439	66.2478	81.4271	84.5877	65.4613	64.2753	61.4977	58.9567	73.1454	56.1909
	38.0842	144.442	118.251	28.6031	96.0356	92.7612	9.57178	35.8045	46.1809	324.417	299.893	521.578	518.775	375.469	436.757	327.759	305.082	291.775	264.626	243.595	314.931	337.206	357.074	287.654	285.787	473.902	403.385	255.843	259.575	151.512	155.369	146.525	152.228	199.82	210.199	155.954	171.358	168.419	158.095	142.18	116.263
	44.9436	200.652	144.246	52.7072	174.405	159.817	25.7124	114.77	67.5948	203.095	248.664	305.975	281.859	346.058	882.236	164.123	313.058	239.643	297.207	250.9	202.673	186.824	184.85	164.537	211.637	308.675	703.355	183.271	171.614	91.5485	112.125	108.669	135.274	135.451	154.125	137.609	127.734	86.7187	388.209	541.368	329.484
	12.8614	47.3165	36.6683	15.5254	43.8596	38.9819	11.2609	35.3945	27.7502	240.949	256.555	312.332	283.869	334.511	289.749	243.058	302.088	261.861	272.782	286.356	253.744	236.53	211.551	331.13	291.099	295.572	344.265	127.528	127.59	97.7076	97.6719	94.8096	106.463	108.121	105.549	90.213	80.51	109.62	113.646	177.085	137.702
PUL7	0.428715	0.431457	0	0.139869	0	0.130374	0.625607	0.81995	0.138751	3.3211	2.19399	1.20835	1.18481	2.6055	2.83796	1.52734	2.03228	2.82954	2.53952	2.40855	2.76521	1.28696	1.65637	1.17457	1.1547	1.07698	0.853198	2.54123	2.21493	510.013	376.637	10.506	8.75805	9.13703	7.66866	5.82976	5.76895	35.1909	34.1366	26.4254	30.8034
	0.142905	0	0.251153	0.15985	0	0	0	0	0	0.304999	0.283096	0.367758	0.376984	0.29608	0.276874	0.481445	0.458901	0.257231	0.247758	0.15708	0.109153	0.406408	0.331273	0.293641	0.230939	0.259273	0.213299	0.363033	0.360569	102.821	77.8033	2.16926	2.00873	2.23947	2.23088	1.23512	1.42947	10.3648	10.881	6.83536	7.92088
	3.001	2.87638	2.63711	0.839212	1.74803	1.04299	0	0.409975	0	4.47332	4.10489	13.8697	13.8407	7.16514	8.37544	3.71875	4.39234	3.344	3.40667	4.13643	4.8755	20.5236	22.7916	12.7326	10.6232	8.91502	7.46548	9.59445	9.63235	628.87	531.501	24.3723	20.3283	20.424	18.6372	14.6238	14.6011	68.9011	65.9262	91.2556	84.9633
	6.14491	6.18422	7.66017	6.7137	3.97279	5.34534	5.63046	5.87631	6.52129	120.847	112.531	182.828	189.893	115.353	136.153	85.1992	81.3566	70.5456	65.0984	97.337	120.432	149.49	149.139	80.3598	81.1752	110.75	81.6937	109.325	104.565	3448.96	3137.94	119.395	104.655	126.888	123.675	91.3494	92.0479	255.418	213.709	599.609	537.943
	1.57195	1.15055	1.75807	1.39869	1.4302	1.17337	0.875849	0.956608	0.971256	9.42107	8.49287	12.031	10.6633	14.0342	9.07752	5.61132	5.11347	4.50154	5.38874	7.06858	8.00456	14.6307	12.3896	7.24315	3.11768	7.29954	7.25218	7.41625	8.55064	315.249	261.511	11.059	10.365	11.4213	9.3883	9.48571	7.45369	23.9871	26.2425	47.2838	44.6142
	0	0	0	0	0	0	0	0	0	11.2511	11.3238	12.3462	13.733	17.2319	18.8967	6.97265	6.16239	4.50154	6.25589	8.79646	10.7698	17.0691	17.4912	9.10288	8.31381	10.0518	7.46548	10.3724	10.199	398.128	358.068	14.1215	13.8201	13.1681	14.5937	9.58452	11.0274	36.3755	28.8027	66.8738	63.6379
	1.85776	1.15055	1.00461	1.53856	1.58912	1.04299	1.00097	1.22992	0.832505	8.60774	8.63442	11.7157	12.4943	18.4162	17.9968	8.03515	3.93344	3.79416	4.58352	6.70206	9.16886	20.9978	18.3525	8.80924	6.81271	10.4108	7.67878	12.2394	11.5897	459.904	421.759	16.5885	14.8646	15.9898	15.1514	9.88095	11.589	39.09	31.2919	66.451	59.102
	2.57229	4.02693	3.51614	2.09803	2.06585	0.912619	1.62658	2.32319	3.05252	20.401	25.8325	29.4732	33.8747	51.4587	62.3659	16.4023	14.2915	12.54	11.5827	20.2109	26.0512	58.3873	60.358	35.1391	33.0243	32.2496	29.4353	42.5786	41.7745	1510.01	1410.18	52.7854	48.8523	57.2408	56.1904	34.5833	38.1363	115.395	115.353	298.924	260.035
	1.14324	2.15729	1.38134	2.65751	1.74803	1.17337	3.37828	3.00648	2.49751	14.9788	11.89	11.0853	9.85545	30.2594	35.9244	10.3594	8.58801	8.42431	7.24692	6.80678	12.589	25.3328	28.622	28.679	33.4862	16.9924	14.931	19.6038	21.0676	518.194	499.191	18.3324	19.6454	20.3792	21.7511	15.2167	16.5921	61.2016	58.6722	189.558	164.443
	0.839566	0.898869	0.847641	0.891663	0.95347	0.896322	0.312803	0.341646	0.173439	4.18526	4.03411	17.0482	16.2305	4.82611	5.44231	4.13379	4.58901	4.43723	4.52158	4.27387	4.13872	10.8122	10.9486	8.77253	9.00663	7.5987	8.10538	5.42605	5.49224	5.57217	5.72538	4.86489	4.84103	3.95826	4.40367	3.88445	3.63112	2.65906	2.34689	1.2508	1.43862
	1.46477	1.25842	0.988915	0.891663	1.19184	1.17337	0.344084	0.44414	0.277502	1.80458	1.78704	5.08295	4.4565	2.01335	2.04195	1.84277	1.55699	1.93727	1.74979	1.61007	1.77374	3.62381	3.5529	2.92418	3.21872	3.2833	2.23964	2.64495	2.22136	2.10917	2.14315	2.148	2.39039	1.71879	1.70221	1.60565	1.59539	1.15987	1.14678	0.554933	0.761623
	0	0	0	0	0	0	0	0	0	0.27111	0.636965	0.052537	0.053855	0.829024	0.553748	0.332031	0.655573	0.257231	0.743274	0.261799	0.509381	0.067735	0.066255	0	0	0.358994	0.213299	0.259309	0.10302	0.464831	0.557064	1.1059	0.522269	0.67184	0.27886	0.889285	0.867895	18.3111	15.6459	2.32543	2.77569
	0	0	0.125577	0	0	0	0	0	0	0.27111	0.212322	0	0	0.355296	0.415311	0.398437	0.131115	0.128615	0.185819	0.15708	0.291075	0.067735	0.099382	0.09788	0.144337	0.299162	0	0.103724	0.10302	0.511315	0.433272	0.765623	0.682968	0.403104	0.418291	0.296428	0.561579	17.1759	15.077	1.69122	2.84339
	0	0.287638	0	0	0	0	0	0	0	0.474443	0.495417	0.157611	0.053855	0.532944	0.969059	0.398437	0.262229	0.192923	0.371637	0.366519	0.509381	0	0.066255	0.09788	0.461879	0.179497	0.853198	0.311171	0.10302	0.697247	0.30948	0.935761	0.321396	0.492683	0.511244	0.494047	0.408421	16.6824	17.8506	4.01666	2.91109
	0	0	0	0	0	0	0	0	0	0.406665	0.212322	0.157611	0.053855	0.29608	0.48453	0.199219	0	0	0.06194	0.209439	0.145537	0	0.132509	0	0.057735	0	0.213299	0.103724	0.05151	0.464831	0.30948	0.55295	0.642793	0.223947	0.697151	0.592857	0.408421	15.4485	14.2236	2.3959	2.031
	0	0	0	0	0	0	0	0	0	0.27111	0.283096	0.052537	0.21542	0.414512	0.761404	0.066406	0.327786	0.192923	0.263243	0.261799	0.218306	0	0.132509	0.293641	0	0.658156	0.213299	0.155586	0.20604	0.790213	0.680856	0.978296	0.763317	0.67184	0.325337	0.444643	0.714737	20.3347	21.3353	3.87572	3.45269
	0	0	0	0	0	0	0	0.546633	0.138751	0.135555	0.212322	0.105074	0.10771	0.29608	0.207656	0.332031	0.327786	0.257231	0.247758	0.15708	0.145537	0.067735	0.198764	0.104406	0.346409	0.194455	0.639898	0.155586	0.05151	0.464831	0.557064	0.382811	0.44192	0.403104	0.232384	0.247024	0.612632	10.6609	8.32079	1.83216	2.031
	2.00067	1.72583	1.88365	1.11895	1.90694	0.782245	1.37634	0.956608	1.80376	10.5055	11.7687	6.30443	6.83957	12.8499	11.9056	14.0117	15.2749	14.2763	16.0423	9.42478	9.96931	8.62489	7.8843	7.53679	7.27459	5.34004	4.90589	8.45348	8.81849	10.0404	11.2651	17.4392	16.5519	17.6918	18.4513	17.2422	16.8474	27.9356	23.8245	78.8533	71.1526
	0.142905	0	0.125577	0	0	0.130374	0	0	0.138751	0.54222	0.495417	0.315222	0.484694	0.769808	0.553748	0.398437	0.590016	0.192923	0.433577	0.471239	0.363843	0.677347	0.662546	0.391522	0.346409	0.598323	0	0.103724	0.15453	0.232416	0.371376	0.510415	0.200873	0.403104	0.371814	0.444643	0.204211	2.61587	1.77795	0.493274	0.541599
	0.714525	1.72583	1.50692	0.559475	0.794558	0.651871	0.250243	0	0.693754	7.72664	7.50203	7.67039	9.54309	12.613	12.3555	8.11816	7.80132	7.26677	6.81335	7.53982	7.78625	19.5753	20.9696	14.0132	13.7409	11.0809	11.0916	9.75003	11.2807	15.0605	14.4837	18.4175	13.7799	18.7667	17.057	13.9321	12.8653	27.2939	21.6909	44.2537	42.4478
	0.714525	0.431457	0.502306	0.139869	0.158912	0.260748	0	0.136658	0.277502	1.35555	1.9109	1.9964	2.75737	2.72394	2.69952	1.39453	1.57337	1.672	1.92013	1.5708	1.96476	3.92861	3.644	3.25453	4.15691	1.62744	1.33312	2.1782	1.44228	3.62568	2.22826	4.29599	3.89693	3.67273	3.43928	2.56905	3.21632	5.6266	5.1916	8.17425	6.36379
17	14.8621	23.4425	17.5179	37.7645	58.3206	62.0581	157.778	174.239	82.5568	788.524	780.778	111.746	100.547	665.588	703.122	645.601	658.277	600.377	599.822	761.155	780.917	124.971	117.999	157.588	153.228	150.658	203.914	286.485	294.997	510.199	538.433	762.603	744.957	288.936	267.892	1147.47	1176.76	1491.25	1372.01	958.36	1037.16
	14.8621	23.6343	12.6832	25.596	52.123	30.2468	89.8371	73.7955	69.7917	1517.54	1410.1	234.787	221.236	1149.26	1332.94	1235.62	1055.28	1092.39	1000.7	1273.97	1525.01	255.902	252.364	396.954	419.155	279.207	255.106	560.367	574.335	990.137	1025.93	1494.41	1384.01	554.358	541.268	2235.76	2437.71	3479.11	2982.18	1709.97	1837.78
24	6.00201	3.7393	5.14864	4.4758	4.29061	2.73786	2.54413	3.00648	2.77502	39.4465	40.2704	53.0623	56.7631	39.0234	43.0539	37.5195	36.581	39.5493	38.3406	35.7618	39.8045	41.9955	42.9993	37.2925	30.484	39.968	39.6737	68.9244	69.6929	82.4611	67.3429	97.787	88.384	79.6803	76.8725	58.4458	55.239	137.704	150.201	265.522	273.778
	4.71586	5.60894	4.89748	3.63659	4.29061	5.73646	4.25413	3.2798	3.46877	58.8987	55.6991	70.7147	72.2733	60.1043	60.9815	62.8203	59.3293	60.0956	57.9754	48.8779	60.6163	54.9328	54.9251	56.5749	61.6608	54.0585	57.8041	79.971	85.6094	71.9559	70.3139	69.1612	61.0252	80.8	84.1926	49.7506	54.9327	67.8153	58.6011	212.812	201.678
	0.142905	0.143819	0	0.139869	0	0.130374	0.125121	0	0	3.18554	3.5387	1.47103	1.34637	4.50042	4.36077	2.98828	2.88452	2.89385	3.22085	3.97935	2.69244	1.93044	2.84895	2.74065	2.30939	1.39609	2.34629	3.16357	2.5755	5.57798	4.82789	11.2291	8.59736	7.74856	6.27436	7.2625	7.6579	16.1888	14.508	123.53	107.914
	0.28581	0.143819	0.125577	0.139869	0.317823	0	0	0.683292	0	3.79554	3.75102	0.893128	0.861679	4.52016	4.36077	2.85547	3.01564	3.02246	3.15892	3.35103	4.94827	2.64165	2.78269	3.42582	2.90324	1.37614	2.98619	2.07448	1.69983	3.8581	3.65186	7.10328	6.42793	6.00178	4.88006	4.39702	5.00316	12.6845	11.0944	302.659	295.713
	0.28581	0.719095	0.37673	0.139869	0.158912	0	0.250243	0.273317	0.277502	4.67665	4.31721	0.998202	1.02324	5.98082	4.42999	2.65625	2.95008	3.15108	3.71637	4.08407	5.89426	3.75928	4.24029	4.60038	4.96519	2.69245	3.19949	1.97075	2.83304	4.9737	4.14703	10.6762	8.35631	6.62883	6.5997	7.11428	7.14737	22.0128	17.7795	527.662	488.522
	0.857429	1.00673	0.37673	0.559475	0.317823	0.260748	0.250243	0.546633	0.555003	3.18554	3.46792	1.62864	2.36962	6.16833	4.98373	3.1875	3.47454	3.47262	3.77831	3.24631	2.98352	7.04441	6.36044	8.5156	4.96519	4.42759	4.90589	4.14895	4.58438	6.18226	4.88978	9.99563	8.71788	9.98803	9.34182	9.83154	8.37263	17.6695	15.7882	72.7931	69.6632
	1.28614	1.00673	0.627883	0.699343	0.95347	1.04299	1.00097	1.09327	0.693754	3.52443	3.11405	4.62325	3.71599	5.62552	4.56842	2.52344	3.80232	3.72985	4.64546	3.66519	3.63843	9.41512	8.94437	7.43891	6.4663	5.86357	5.11919	3.2673	2.98757	4.27645	4.58031	6.763	5.50392	5.55388	5.80959	4.89107	4.33948	8.58797	8.32079	18.0397	16.7219
	13.2902	14.2381	14.9436	12.728	12.8718	10.9514	7.0068	4.37307	6.79879	92.2452	98.8004	164.493	162.911	124.768	138.922	113.488	121.674	87.6	93.9003	101.892	102.24	176.652	166.299	169.333	166.854	140.905	143.124	170.729	178.533	196.112	207.29	186.514	170.26	207.151	188.324	191.937	191.652	318.248	294.712	567.476	550.129
30	78.8835	77.5185	74.4669	42.2403	28.9219	29.7253	1.50146	1.09327	2.35877	51.6465	53.3069	117.157	125.105	30.2594	28.8641	148.285	126.001	27.2665	27.5011	51.1032	59.8886	140.549	135.226	182.547	168.124	32.3094	35.1944	3888.97	3943.06	2681.96	2377.3	2680.49	2427.71	4247.51	4141.29	2075.62	2178.26	589.707	600.448	4082.76	4088.33
	31.8678	29.2312	29.2593	13.5673	8.42232	11.2122	0.750728	0.409975	0.277502	20.9432	22.0107	43.9209	50.2466	13.9158	15.9203	63.4843	57.5593	9.9677	13.2551	22.2006	23.5771	53.8491	51.1486	68.9078	63.3351	9.21418	9.17188	1608.7	1655.27	1118.43	1001.48	1095.18	951.092	1778.99	1762.72	814.19	882.956	223.534	232.129	1760.42	1738.67
52	1.85776	2.15729	3.51614	1.53856	1.11238	1.17337	0.250243	0	0.138751	5.15109	4.03411	6.93487	8.2398	3.02002	3.04562	8.10156	5.70348	3.72985	2.84922	3.97935	4.72996	5.35104	4.77033	8.71136	4.38785	2.99162	2.77289	414.791	399.099	348.159	309.109	336.406	314.848	384.965	393.426	158.046	170.924	107.991	115.069	430.487	463.27
	3.71553	6.0404	3.13941	1.25882	0.476735	0.260748	0.375364	0	0.578129	6.43886	5.44959	10.1396	9.90931	3.61218	4.08389	10.293	8.78468	3.27969	3.59249	4.55531	7.08282	8.80551	8.41434	9.69016	8.66022	3.6049	3.41279	595.115	614.874	536.648	437.295	519.475	463.253	602.014	576.451	253.496	257.459	170.772	191.591	665.426	721.748
	3.28681	3.88312	2.88826	0.839212	0.794558	0.782245	0.125121	0.136658	0.138751	4.13443	2.83096	6.04175	5.9779	2.13178	1.52281	6.64062	4.78568	2.57231	1.98206	2.51327	3.34736	4.06408	3.84277	8.41772	5.77348	2.27363	2.34629	381.703	372.159	327.985	285.65	326.07	295.765	352.313	367.817	159.33	161.888	115.197	115.495	389.193	442.148
	5.57329	7.19095	3.89287	0.839212	0.794558	1.30374	0	0.409975	0.277502	6.0322	4.8834	10.4549	12.6559	3.25688	3.18405	10.5752	7.93243	3.40831	4.02607	5.75959	5.16658	7.78949	6.75797	14.8778	10.0459	3.64977	4.26599	706.825	741.021	570.72	467.253	562.01	507.083	707.269	718.251	288.03	310.247	213.169	249.979	766.618	764.67
	10.1463	12.6561	11.3647	2.58757	2.7015	1.56449	0.125121	0.409975	0.277502	18.1644	17.6227	30.2087	36.1367	11.8728	11.2134	33.834	24.7479	12.8937	14.8655	18.5877	20.2661	27.0262	26.7669	47.0316	40.9917	17.4611	20.0501	1939.53	2011.87	1680.34	1380.47	1702.68	1477.52	2183.24	2176.51	812.313	849.746	556.515	566.098	2214.59	2152.38
	11.7182	13.8066	14.0018	2.30783	3.01932	1.43412	0.875849	2.18653	1.11001	17.6899	17.7643	25.9532	28.9201	15.6626	13.4284	23.6738	24.5512	14.0512	15.5468	17.017	15.6816	32.7836	32.9948	47.6188	39.1442	26.0719	22.5031	1118.71	1180.66	1060.4	875.952	970.533	821.951	1350.91	1293.17	487.205	519.027	816.375	791.684	1603.07	1558.59
	4.14424	5.75276	6.19511	1.25882	0.635647	0.912619	0.125121	0.136658	0.277502	9.62441	7.71436	9.50918	10.4479	5.5663	5.53748	12.8164	10.8825	5.14462	6.81335	7.80162	8.58671	12.5986	13.5159	20.2939	17.1126	5.38491	5.75908	523.753	562.231	494.534	410.309	413.692	340.801	572.99	542.523	195.297	223.151	392.233	397.762	574.593	548.166
	4.28715	3.59548	5.27421	1.67842	0.158912	0	0	0.136658	0.138751	4.54109	3.75102	5.51638	5.43935	3.3161	3.25327	5.53385	5.8346	3.47262	2.9731	4.29351	4.36612	7.45082	6.02917	7.53679	5.19613	2.09413	3.19949	281.273	274.908	235.809	201.905	208.505	187.776	284.413	259.619	109.184	110.274	196.388	198.063	307.028	311.555
	6.00201	5.75276	4.2696	0.559475	1.4302	0.782245	0.625607	0.683292	0.416253	7.11664	7.92668	6.88234	8.07824	5.09258	4.42999	8.89843	6.81796	5.40185	4.83128	7.64454	7.05856	8.67004	7.22175	10.1796	6.69724	4.12843	4.90589	363.448	365.051	322.058	272.652	285.747	246.913	374.932	352.526	134.233	149.891	256.948	271.101	416.111	410.329
	3.28681	4.31457	4.39518	0.699343	0.476735	0.912619	0.250243	0	0.138751	5.96442	7.71436	6.51458	8.18595	4.74386	3.59936	6.64062	8.78468	3.92277	5.76038	7.22566	6.0398	6.97667	7.55303	11.3541	4.96519	3.29078	6.39898	288.715	296.903	276.342	230.006	253.293	226.344	301.791	295.592	112.001	119.055	214.452	202.97	372.703	382.843
61	1.28614	0.719095	0.627883	2.51764	4.1317	4.17197	20.2697	9.70274	8.1863	152.161	128.667	14.3951	12.979	94.2719	118.71	125.973	85.9456	74.0182	47.074	77.8068	151.295	13.6824	15.3711	30.2451	34.0635	17.471	14.0778	85.2091	79.6343	192.44	197.974	208.887	230.602	64.4519	68.6926	377.551	440.84	329.107	301.824	186.88	243.855
	4.00134	4.74603	2.38595	7.27317	14.9377	10.4299	78.0757	52.8868	49.2566	1414.58	1355.6	106.913	96.6696	877.877	1126.18	1086.87	1011.88	878.154	874.958	1275.15	1419.35	67.5315	62.5444	110.605	128.402	132.2	116.888	465.979	463.228	1127.87	1122.11	1200.88	1119.14	403.575	391.59	2242.28	2495.71	1893.6	1685.63	1609.69	1732.91
	3.28681	3.88312	2.76268	6.85357	14.7788	9.51731	58.0563	35.6678	34.4102	643.208	567.961	42.6074	42.4915	376.318	442.376	509.137	387.902	361.86	305.795	420.502	616.933	24.3845	28.0257	58.4346	68.589	51.8148	38.3939	186.288	186.62	450.7	442.185	490.679	477.394	162.003	150.166	926.882	1052.71	889.447	811.312	498.136	561.435
	4.71586	7.91005	4.2696	13.7071	25.7437	20.9902	111.608	82.1316	70.3467	1891.87	1763.33	151.149	159.034	1248.63	1490.83	1420.3	1304.8	1074.65	1102.65	1649.23	1844.18	77.0144	78.9093	155.728	172.858	168.966	139.071	530.184	546.005	1298.46	1277.72	1432.99	1346.49	483.367	445.758	2664.69	2962.38	2606.35	2135.6	1529.78	1491.97
	0.714525	1.86965	0.753459	3.63659	3.49606	2.34673	2.12706	2.73317	1.38751	23.0444	22.0815	26.3735	22.9961	28.7198	26.6491	22.2461	25.764	23.0222	20.8736	19.2815	21.1029	30.0291	32.0672	48.9402	59.1205	26.0869	26.0225	23.5453	23.1794	21.8936	21.1065	19.0555	20.3283	26.0226	26.1199	21.244	24.25	6.12016	9.24532	34.3882	32.6313
62	2.14357	2.44492	2.76268	1.53856	2.06585	1.95561	0.500485	0.956608	1.38751	16.131	17.6227	14.1324	14.3254	11.6655	12.2517	16.762	15.406	24.5656	24.4661	19.6873	15.4997	11.3794	8.87812	7.43891	7.621	11.1886	9.59848	9.387	10.5595	17.1523	14.6075	18.0347	17.4358	15.3628	14.8261	12.45	12.9163	34.1544	29.7273	27.0596	27.4861
	0.714525	0	0.251153	0.419606	0.317823	0.130374	0.312803	0	0.138751	0.27111	0.778513	1.20835	0.484694	0.59216	0.553748	0.863281	0.327786	1.22185	0.991032	0.785398	1.23707	0.745082	0.728801	0.391522	0.346409	0.119665	0	0.570481	0.566609	0.976146	0.680856	0.893226	0.843666	0.71663	0.697151	0.642262	1.22526	1.08584	1.35124	1.05702	1.1509
	1.28614	1.86965	3.01384	1.25882	1.27129	2.34673	0.625607	0.546633	0.416253	9.01441	8.63442	9.71933	9.74774	5.74395	7.06029	10.2266	10.4236	12.4757	13.5028	7.90634	12.8801	7.78949	7.81804	5.53024	3.8105	4.96608	4.05269	5.65294	6.28421	10.2728	8.97492	10.0807	13.1371	9.13703	11.3868	11.6595	10.7211	20.4334	21.6198	10.3588	12.3891
	0.857429	1.00673	0.251153	1.53856	0.95347	0.782245	0	0.273317	0.277502	2.91443	2.9725	2.62685	1.99263	1.8357	0.969059	2.52344	2.29451	3.53693	2.3537	2.30383	2.98352	2.91259	1.85513	0.920076	0.692818	1.37614	0.213299	1.40027	1.39077	2.37064	2.22826	2.63714	3.01309	2.32905	2.46327	2.22321	3.16526	6.31758	7.25402	3.31198	3.72349
	1.42905	3.16402	2.76268	2.79737	2.7015	2.86823	2.0645	3.14314	2.63627	23.7899	21.3737	16.3915	16.2642	20.9032	21.3193	25.0351	24.584	27.0827	27.4392	20.0015	21.1029	13.6993	10.8658	7.34103	7.50553	10.7773	9.81178	9.85375	9.22027	16.7804	15.1645	23.2239	21.2925	19.8417	17.8471	23.6155	25.5263	45.7038	45.7999	76.8097	66.0074
	1.00033	1.00673	0.879036	0.979081	0.635647	0.521497	2.31474	2.04988	1.38751	8.94663	9.69603	6.19936	6.78572	10.8365	11.5595	9.5625	10.6203	11.8326	11.7685	10.0112	7.78625	6.97667	5.5157	4.40462	4.38785	7.83803	11.3049	5.65294	5.40854	5.67094	7.48942	8.67706	9.19997	8.95787	6.46027	9.97976	9.13842	19.7425	20.1263	36.2204	30.668
	0.28581	0.143819	0.251153	0.419606	0.476735	0.391122	0.125121	0.409975	0.277502	2.23666	1.69857	4.04534	5.11622	1.71726	1.59203	2.58984	3.01564	3.98708	2.78728	1.72788	1.89199	1.69337	2.38517	1.56609	0.923757	1.73514	1.2798	3.21544	2.93606	4.27645	4.58031	6.46526	5.54409	6.00178	5.67016	8.29999	6.84105	21.766	19.4152	9.44267	10.4258
	0.857429	0.287638	0.879036	0.699343	0.476735	0.521497	0.125121	0.136658	0.277502	2.7111	2.19399	2.78446	4.09297	1.77648	2.14577	2.92187	2.75341	2.76523	2.78728	2.40855	2.5469	1.89657	1.59011	1.37033	2.30939	1.38611	2.55959	3.68219	3.6572	4.88073	4.33272	6.21005	7.23142	5.41951	4.6012	6.76845	6.84105	15.8927	19.6996	10.4997	10.155
	0.428715	0.575276	1.38134	0.349672	0.476735	0.260748	0	0	0	2.64332	2.90173	4.15042	4.14683	1.8357	1.59203	2.98828	2.81896	2.05785	2.41564	2.61799	2.11029	2.43845	2.33548	1.37033	1.96298	2.15396	1.7064	3.73405	3.76022	4.6948	4.14703	5.86977	7.03055	6.27051	6.32084	6.76845	5.97316	18.8047	18.0639	11.4158	11.7121
	0.57162	0.575276	0.879036	1.11895	1.11238	0.260748	0.875849	1.36658	0.971256	6.43886	7.43126	3.78266	3.06973	6.76543	5.53748	7.76953	6.94907	8.39216	8.17602	6.33554	8.22286	4.19955	3.24648	3.81734	3.84899	4.18826	3.19949	8.50535	6.38723	8.5529	7.36562	13.8237	12.0122	8.0173	10.6897	9.53511	10.5679	26.8004	25.8158	17.2646	14.9617
	0.857429	0.431457	0.753459	0.419606	0.158912	0.130374	0.250243	0.273317	0.277502	3.04999	1.69857	1.83879	0.915534	2.01335	1.8689	3.12109	2.42562	3.15108	2.9731	1.41372	2.25583	1.2418	1.12633	1.07668	1.5011	1.31631	0.853198	1.81516	1.90587	2.7425	1.91878	4.50867	3.77641	2.59778	2.64917	2.47024	3.47158	12.8819	11.3077	6.34209	5.48369
	0.57162	0.575276	0.627883	0.279737	0.476735	0.260748	0.500485	0.546633	0.832505	8.26886	6.86507	3.20475	3.28515	7.46122	6.64498	7.70312	7.99799	8.18852	9.10511	7.06858	8.3684	3.52221	2.65019	4.0082	3.23315	4.18826	3.83939	3.83778	5.51156	6.08929	6.06581	10.6336	11.5301	9.85366	8.7841	8.3988	6.89211	32.9205	26.7403	15.7143	13.0661
	0.428715	0.431457	0.125577	0.699343	0.158912	0.391122	0.625607	0.956608	0.555003	2.43999	2.76018	1.10328	1.34637	2.84237	2.14577	2.54004	2.75341	3.47262	2.22982	2.14676	2.61967	2.30298	1.78887	1.76185	2.42486	2.15396	1.91969	1.86703	1.28775	2.13822	2.72342	4.04079	3.61571	3.26962	3.11394	2.56905	3.31842	11.3026	9.88538	9.3722	5.41599
	0.881247	1.29437	0.627883	0.419606	0	0.260748	0.125121	0.136658	0.416253	4.20221	3.18483	1.62864	1.88492	3.96747	3.59936	3.45681	2.81896	2.82954	3.53055	3.92699	4.14782	2.37072	2.33548	3.15664	1.1547	1.97447	3.19949	3.2673	3.70871	3.16085	3.40428	6.93314	6.14671	4.70288	4.83358	4.34762	5.41158	21.3218	18.2773	6.55349	6.70229
	0.714525	0.431457	1.13019	0.559475	0.95347	0.391122	0	0.956608	0.138751	1.62666	1.48625	0.788054	1.45408	1.42118	1.17671	2.32422	1.77005	1.54339	1.61043	2.61799	2.19034	1.42243	2.12015	2.05549	2.07845	1.55564	0.853198	1.71144	1.75134	3.48624	2.90911	4.76387	5.30304	3.22483	3.02099	4.54523	3.98211	14.7081	13.0857	6.20115	6.63459
	0.28581	0.719095	0.879036	0.139869	0.635647	0.391122	0.125121	0.273317	0	1.08444	1.55703	0.945665	1.02324	0.513205	0.622967	1.59375	1.13086	1.22185	0.805214	1.46608	1.45537	1.5071	2.26922	1.46821	1.27017	1.01715	0.426599	1.19282	2.36945	1.71988	1.88783	3.10502	2.77204	2.5082	1.81259	1.95149	1.78684	7.20599	8.03632	3.94619	3.85889
	0.714525	0.719095	0.502306	0.559475	0.158912	0.521497	0	0.136658	0.138751	0.54222	0.636965	0.525369	0.915534	0.710592	0.415311	0.996093	0.878468	0.57877	0.867153	0.890118	0.873224	1.21923	1.52386	1.07668	1.1547	0.299162	0.639898	1.24469	1.23624	1.16208	0.835596	1.99913	2.12925	1.56763	1.16192	1.0622	1.07211	4.24463	4.05372	2.74824	2.3695
	1.85776	1.29437	1.50692	0.559475	0.158912	0.260748	0.125121	0	0	1.21999	1.13238	1.31342	2.04649	1.39158	1.24593	1.16211	1.11447	1.02892	0.557456	1.25664	1.23707	3.52221	3.59431	3.32794	1.55884	1.58556	1.38645	3.78592	3.34814	2.78899	3.21859	5.23175	5.86549	3.76231	4.04348	3.45833	3.52263	9.92058	12.4456	8.38565	7.44698
	0.57162	1.58201	0.627883	0.699343	0	0.130374	0.125121	0.409975	0.277502	2.45694	2.12322	1.83879	1.13095	2.25021	2.49187	2.58984	2.30762	3.47262	1.61043	2.30859	2.76521	2.03882	2.51768	1.27245	2.07845	1.8548	0.853198	2.95613	3.60569	3.11437	3.71376	5.31682	5.38339	4.29978	4.6012	4.10059	3.36947	12.7339	13.868	6.9763	7.78548
	0.142905	0.431457	0.37673	0	0.317823	0	0.125121	0	0	1.69444	1.84012	0.525369	0.818595	1.18432	1.24593	2.05859	1.50782	2.25077	2.78728	2.0944	1.30984	0.812816	1.25884	1.56609	0.577348	0.837652	1.7064	1.34841	2.00889	1.25504	1.4855	3.53037	2.93274	2.41863	1.76612	1.92678	1.63369	5.87338	4.97825	7.04677	5.48369
	0.428715	0.287638	0.627883	0.279737	0.635647	0.260748	0	0.136658	0.138751	3.04999	1.55703	0.945665	0.269275	3.07923	1.73046	2.32422	1.8356	2.25077	2.22982	2.56563	2.76521	0.812816	0.927565	0.978804	0.692818	0.658156	0.426599	2.23006	1.5453	1.44098	2.04257	3.91318	3.49519	2.64257	1.90555	2.075	2.09316	7.15664	6.18725	7.1877	7.04079
	2.14357	2.58874	1.88365	0.699343	0.635647	0.912619	0.500485	0.683292	0.416253	6.23553	4.38798	1.62864	1.72336	7.402	5.95279	4.64844	3.21231	3.79416	4.64546	4.86947	4.43889	3.25127	2.71644	2.34913	3.8105	2.63262	3.83939	5.96411	5.66609	6.46116	5.88012	14.6744	15.2663	8.91308	8.73763	9.09047	8.52579	33.5128	39.6838	41.5055	39.1982
	1.42905	1.43819	1.50692	0.419606	0.476735	0.391122	0.500485	0	0.277502	5.99831	5.09572	2.9946	1.93878	7.52043	8.37544	5.11328	4.19567	5.46616	5.07904	5.23599	7.05856	4.67369	3.78479	3.03429	1.5011	3.11128	2.77289	7.93487	7.57195	8.36697	8.17027	20.1614	17.4759	12.7202	12.2234	11.5607	12.9163	51.972	58.0322	50.9481	49.6917
	2.8581	4.45839	3.13941	0.699343	1.11238	0.651871	0.375364	0.546633	0.832505	10.9122	10.97	3.67759	3.66214	13.7381	14.259	7.03906	8.45689	7.92593	9.72451	10.472	11.643	6.90894	6.55921	5.08978	6.23536	4.37631	4.05269	10.1649	10.508	13.6196	11.0794	31.5607	25.6314	18.4532	20.5892	18.428	21.8505	76.6501	82.2122	88.7892	87.062
	0.857429	1.15055	1.75807	0.559475	0.317823	0.521497	0.500485	0.136658	0.416253	8.87885	8.98829	2.31162	2.58504	9.29691	9.69059	6.83984	6.22794	7.98059	7.86632	6.80678	8.55032	4.06408	4.24029	3.42582	2.4826	3.05145	2.55959	3.99336	5.25401	4.64831	4.33272	9.40015	7.83404	7.43503	6.92503	5.13809	5.51369	16.6824	16.2149	20.9289	17.602
	2.00067	1.29437	1.50692	1.39869	0.794558	0.260748	0	0.546633	0.693754	12.6066	12.0316	4.30803	5.60091	13.3828	16.8893	9.09765	10.4892	10.6108	12.1402	12.7758	14.1899	8.5007	7.28801	6.88426	7.04365	6.16273	6.18568	7.36439	7.3144	8.22752	6.74667	15.0998	13.579	11.1525	12.2234	8.49761	7.40263	23.4442	21.7621	34.2473	30.2957
	1.71486	0.862914	1.6325	0.979081	1.11238	0.391122	0.375364	0.409975	0.555003	18.8422	17.4812	5.04354	5.76248	20.2519	18.2737	12.2354	13.5704	14.5335	15.1752	15.2367	15.5725	8.3991	7.22175	6.85163	6.92818	9.15434	8.31868	6.32715	7.98403	7.25137	6.80856	13.4835	13.9406	13.3472	10.5037	7.90476	8.6279	21.3218	21.6198	42.9148	33.9853
	0.57162	0.287638	0.502306	0.419606	0.158912	0.391122	0.125121	0.136658	0	1.55888	1.69857	1.31342	1.56179	2.01335	1.76507	1.79297	1.04892	2.31508	1.67237	1.98968	1.1643	3.72541	3.71026	3.03429	1.84751	2.27363	0.853198	2.23006	1.69983	3.11437	2.84722	3.3177	3.25414	3.49357	3.48576	3.55714	3.42053	9.08153	11.3788	4.86227	5.48369
	3.71553	1.43819	2.55339	1.53856	1.58912	1.30374	1.62658	2.18653	0.832505	16.9444	16.8442	16.3915	15.7256	20.7848	19.4504	20.6523	21.8765	22.5077	20.6259	13.7706	15.7302	24.1813	23.9842	31.3217	32.216	21.1806	20.2634	12.3431	13.1865	14.5027	16.4024	20.3741	18.1187	21.902	19.8456	17.7857	16.7453	33.8089	36.1279	46.2972	43.8695
66	0.142905	0	0	0.279737	0.158912	0	0	0.136658	0.277502	3.18554	2.47709	2.36416	3.23129	5.98082	7.82169	4.44922	3.40898	2.18646	1.42461	1.88495	2.76521	2.03204	1.52386	38.9564	33.2938	2.57279	2.77289	3.16357	4.06928	3.99755	3.0329	9.48521	7.19125	430.336	430.653	5.33571	5.87105	63.9162	58.1744	139.737	123.214
	0.57162	0.287638	0.251153	0.139869	0.317823	0.260748	0.250243	1.09327	0.693754	6.37109	7.92668	7.03995	7.37812	15.633	15.5742	11.7539	10.0303	6.55939	4.58352	7.4351	8.22286	10.0247	10.137	114.324	112.121	13.8811	13.2246	7.93487	7.2629	10.8306	7.24183	21.48	17.9179	1048.2	1036.52	12.697	12.8142	116.135	109.308	377.566	358.065
	0.142905	0.143819	0.37673	0.139869	0.158912	0.651871	0	0.409975	0.277502	5.28665	4.17566	5.4113	5.70862	11.4879	12.3901	7.30468	5.44126	3.79416	3.53055	3.97935	5.60319	5.55425	7.22175	120.687	108.426	11.1886	11.3049	5.86039	8.39611	8.50642	6.56098	16.0781	13.2174	1082.6	1159.45	11.9559	14.1416	144.712	145.578	375.311	333.625
	0.142905	0.143819	0.37673	0.139869	0.158912	0.260748	0.375364	0.273317	0.555003	5.4222	3.89256	4.67579	4.84694	10.501	13.8437	7.4375	6.09683	4.11569	3.53055	4.81711	5.45765	6.84121	7.28801	111.339	111.659	7.71837	8.53198	5.23805	7.15988	8.22752	5.69443	15.7803	13.0567	1015.73	1023.65	10.8196	9.85316	121.021	109.735	318.232	269.242
	0.428715	0.431457	0.251153	0.139869	0.317823	0.651871	1.7517	2.86982	1.52626	13.8944	11.3238	8.8262	10.4479	23.9825	27.2721	16.3359	15.3404	10.4178	10.8394	8.69174	11.74	30.4129	32.9948	272.597	253.802	16.5137	18.5571	11.254	11.4352	14.0844	8.78923	30.9227	23.2209	1807.88	1839.13	19.169	20.319	202.36	190.169	600.173	534.964
	0.57162	0.143819	0.37673	0.839212	1.58912	0.651871	3.12803	4.50972	4.16253	13.42	12.2503	9.56172	9.04962	24.1601	25.6109	13.4805	16.3893	15.884	14.1842	10.7861	11.643	189.657	168.22	499.875	523.655	30.0957	32.6348	14.0027	17.6164	9.90091	5.44685	37.7282	12.3336	1409.52	1353.96	9.04107	10.8232	102.216	85.1992	321.685	266.738
	0.142905	0.431457	0.125577	0.139869	0	0.260748	0.375364	0.956608	0.832505	1.76222	1.84012	1.73372	1.6695	2.6055	3.25327	4.51562	3.99899	2.37939	3.03504	2.46091	2.69244	37.3896	34.618	301.276	288.674	5.9234	5.33249	3.05985	3.60569	1.25504	0.804648	3.53037	1.24541	532.098	576.219	1.18571	1.07211	6.21887	5.12048	6.27162	7.04079
	7.43105	7.04713	7.03228	5.45488	5.08517	3.91122	1.87682	2.45985	3.33002	25.3488	32.9806	45.3919	49.3311	32.7169	34.5499	36.3242	39.9244	36.6554	37.9689	29.2168	26.124	44.2308	42.2704	18.8909	20.2237	41.763	40.1003	46.4164	52.4886	52.8049	56.6349	62.1005	55.0994	42.4155	38.4827	59.3351	58.5063	61.3743	51.1337	101.931	96.8785
72	0.714525	1.15055	1.13019	1.04902	0.635647	0.521497	5.38022	8.06284	4.16253	36.5321	35.5285	16.1288	16.5335	67.1575	65.7576	19.0254	19.6672	37.7165	40.8182	37.3326	32.1638	20.7946	14.9735	17.6185	21.2464	9.39367	12.1581	2.48937	2.0604	7.9951	8.17027	20.3315	18.5606	6.13614	5.3913	28.1113	27.9768	322.443	328.493	445.497	435.852
	0.28581	0	0.879036	0.699343	0.317823	0.391122	2.50243	3.82643	2.15064	24.4677	25.6909	10.5599	12.979	48.9124	48.0377	14.4101	13.6359	33.1185	32.0227	25.2375	25.5418	8.87325	9.67317	6.06859	7.04365	5.80373	4.47929	1.71144	2.31794	6.64709	4.39462	14.4192	11.2489	5.41951	4.13643	16.9458	19.7574	222.07	227.079	268.482	242.162
	0	0.431457	0.125577	0.139869	0.317823	0.391122	2.12706	2.32319	1.11001	13.2166	14.3671	7.19756	6.94728	27.0617	28.518	8.23437	7.53909	17.1702	17.7766	17.8024	16.1627	5.35104	5.05744	3.71946	2.77127	2.87195	2.55959	0.881652	1.33926	3.81162	3.58997	7.8689	8.19561	2.86652	2.50974	11.8077	10.9763	119.442	123.816	158.975	141.831
	0.28581	0.143819	0.502306	0.139869	0.635647	0.391122	1.50146	1.6399	0.971256	11.1833	16.1364	6.30443	6.40874	30.437	27.2029	8.96484	7.28414	17.5652	18.458	15.2367	15.427	4.33502	4.04153	3.03429	4.50332	3.05145	3.19949	1.45213	1.23624	4.50887	2.59963	7.91143	8.23578	3.26962	2.64917	9.78214	10.1595	104.487	113.362	136.637	129.848
	0	0.143819	0.627883	0	0.476735	0.521497	3.00291	2.59651	2.77502	26.501	30.0081	14.9205	15.2409	58.0317	56.8976	21.9805	19.6016	37.1056	39.889	30.5782	32.9642	8.60231	8.69261	7.53679	7.18221	7.41921	8.74528	3.99336	3.24512	8.04158	7.67511	16.8862	15.186	6.18093	5.94902	20.9476	21.8505	217.463	239.596	273.203	260.915
	0.428715	0.862914	0.37673	0.559475	0.476735	1.30374	2.75267	3.55312	2.10108	37.5487	40.3411	22.4333	23.2115	69.8749	69.7031	24.4375	28.2552	42.9254	48.9942	39.5317	36.3843	11.8536	11.1308	9.71463	10.5077	13.8811	14.0778	6.7939	6.69629	12.2715	13.9266	23.4791	20.3685	8.86829	9.34182	29.0994	29.2021	252.95	252.895	335.285	310.201
	2.14357	2.30111	2.38595	3.35685	4.60844	1.69486	0.875849	1.91322	0.971256	11.2511	10.8284	36.4081	36.4059	6.80984	7.75247	9.96093	10.1614	12.7972	11.4588	10.1578	10.6242	7.51855	7.8843	5.12241	6.00442	11.4878	9.81178	6.27529	4.37834	7.66972	5.88012	5.23175	6.10653	5.32993	5.57721	5.78035	5.41158	5.33046	5.83166	5.0032	4.33279
	3.42972	2.58874	4.01845	1.11895	1.27129	0.782245	0.250243	0.136658	0	9.55663	8.98829	22.2231	23.2115	10.955	12.5285	4.71484	5.24458	6.17354	6.62753	8.33176	8.29563	14.6307	12.9197	9.4944	9.46851	6.76105	8.74528	7.57183	6.90233	28.9125	24.0157	48.617	44.2322	23.1561	23.9355	20.75	22.9226	102.167	98.4982	125.855	132.015
	4.43005	4.02693	5.39979	2.65751	2.54259	2.21636	0.375364	0.546633	0.555003	26.983	24.9124	54.2706	50.5159	30.9108	32.0482	17.1328	18.1594	30.8034	29.8548	26.2846	25.9057	32.4449	32.5973	32.5942	36.142	16.7082	12.798	12.4987	13.5471	33.1425	28.8435	51.8497	49.4147	34.8461	36.1589	33.5458	34.2053	136.124	120.971	162.992	151.242
	2.42938	4.02693	2.76268	0.979081	1.11238	1.17337	0.750728	0.546633	0.693754	22.6038	26.9649	34.149	30.2126	20.9625	20.5579	17.1992	15.2093	27.0093	31.2175	25.028	26.221	18.9657	20.804	40.131	44.4558	14.2999	17.7038	8.40162	7.62347	14.4563	13.122	19.8636	18.882	14.9596	15.6627	16.4024	15.4179	43.6802	34.4922	43.6195	43.6664
	2.14357	1.58201	3.01384	1.11895	1.58912	1.30374	0.125121	0.546633	0.416253	15.939	14.721	23.7992	25.3657	20.4887	22.496	12.0859	14.2259	19.8711	18.0863	14.8702	14.9903	25.6715	26.8331	16.346	15.3575	15.4966	14.2911	12.8617	16.2256	36.3033	30.7623	44.4487	37.7641	35.4732	34.3463	26.728	24.9137	54.9827	72.4691	114.792	106.898
	8.7172	5.75276	6.78113	5.03527	4.60844	4.30235	1.37634	2.45985	2.77502	22.0277	23.2846	34.832	40.4451	30.437	33.7094	20.1875	19.6672	25.9803	23.9706	17.75	21.9034	53.8491	49.2272	77.6192	81.9834	31.8906	25.5959	25.8791	25.9095	40.6263	34.9094	58.4425	60.3422	50.612	50.4273	38.1899	40.1274	103.648	91.742	188.853	190.507
78	5.43039	4.17075	7.03228	4.05619	2.38368	2.60748	1.12609	1.50324	1.38751	25.4843	18.5428	22.2757	21.2188	35.1743	35.0938	15.7383	12.1937	16.3985	10.4678	11.9904	21.9762	25.8747	28.6883	16.6397	13.3945	20.4627	20.4767	24.3232	27.4548	41.9278	43.6986	55.1674	60.6636	47.2528	51.7751	44.7113	46.3558	428.905	410.208	108.027	134.113
	10.4321	12.2246	12.9344	6.85357	7.78667	6.12758	2.00194	2.59651	2.08126	29.4832	31.7067	46.9155	45.7228	44.5304	50.668	22.5781	20.9783	19.6139	20.2542	25.9705	27.2883	61.7063	57.9065	30.4408	32.5624	41.2843	37.3274	46.4682	49.7071	76.3718	67.5904	82.9425	80.1884	71.9765	66.7871	64.6214	68.4616	535.218	444.913	117.54	120.641
	2.8581	1.86965	3.39057	2.51764	2.06585	1.56449	0.625607	1.36658	0.832505	11.2511	10.5453	13.7647	14.2715	17.2911	18.4813	7.4375	6.88352	6.75231	5.07904	9.42478	10.4059	14.563	14.046	7.63467	9.46851	12.4451	12.3714	11.9282	10.4565	16.1297	14.1742	15.0998	15.0655	11.063	12.4558	13.4875	16.5921	111.15	123.318	42.6329	46.239
	7.85977	8.77296	11.3019	9.3712	7.94558	7.0402	3.87876	4.23641	4.85628	97.3963	97.7388	139.538	141.854	121.245	113.242	90.5117	90.0102	84.2002	88.8832	97.7035	90.8881	127.748	117.999	118.272	111.428	129.716	123.074	97.0336	106.728	116.068	117.726	131.815	130.648	124.828	140.685	112.198	110.886	1683.88	1520.71	410.192	425.832
	1.28614	0.862914	1.6325	1.11895	0.635647	0.407419	0	0	0.277502	1.98814	1.27393	2.15401	1.93878	0.710592	1.52281	2.65625	1.57337	1.35046	1.30073	1.309	2.40137	2.09978	2.9152	1.85973	1.5396	1.49581	2.77289	11.8764	12.5684	22.2189	19.1878	29.5615	26.5152	17.5574	16.8246	19.6631	19.5532	1703.35	1766.85	121.909	131.135
	0.57162	0.862914	1.25577	0.699343	0.476735	0.260748	0.500485	0.409975	0.578129	2.77888	2.19399	2.57431	2.69275	1.30275	1.38437	3.1875	3.14675	1.28615	2.3537	1.93731	2.40137	2.16751	2.05389	1.17457	1.5011	1.01715	1.4931	10.6835	11.1261	19.244	15.0407	23.0112	21.6541	15.5419	12.8741	15.1179	15.6732	1350.58	1340.29	99.2185	105.612
	1.14324	1.86965	1.50692	1.67842	0.794558	0.521497	0.500485	0.546633	0.971256	4.94776	5.37882	5.35877	6.24717	4.97415	4.4992	7.70312	8.14003	4.50154	4.83128	4.18879	4.00228	4.47049	5.16786	2.74065	4.61879	2.39329	3.83939	22.7674	24.0036	44.3449	36.0854	53.4235	46.482	34.3982	32.2548	32.3107	39.1574	3447.77	3782.97	191.743	191.32
	2.14357	2.30111	2.76268	1.11895	1.27129	0.521497	1.25121	1.22992	1.38751	8.67552	9.20061	7.25009	8.18595	13.0275	13.373	14.6094	15.6682	8.48862	9.53869	8.32522	8.00456	8.42168	7.08924	6.26435	7.15912	5.72396	6.18568	33.7621	34.7692	63.496	52.7354	81.6664	71.35	51.463	46.895	49.7506	56.26	5539.19	5983.43	365.798	370.657
	0	0.287638	0.251153	0.979081	0.317823	0.391122	0.375364	0.409975	0.416253	2.50777	2.47709	0.525369	0.592404	3.55296	2.83796	3.85156	1.90936	2.63662	1.48655	1.78024	1.96476	1.15149	1.12633	1.46821	0.692818	0.77782	0.853198	3.11171	2.16342	1.76636	2.41394	2.89235	2.0489	3.85188	2.37031	2.42083	2.50158	110.426	106.819	22.4087	18.4821
	0.142905	0.287638	1.00461	0.839212	0.635647	0.130374	1.12609	1.36658	0.693754	8.60774	8.49287	3.36236	2.96202	18.1201	8.85997	13.4141	14.6848	9.58185	8.17602	7.12094	8.73224	6.46866	4.3728	6.94951	2.88674	3.2459	3.62609	19.8112	22.7159	19.337	18.1355	23.1388	19.5248	30.188	22.9595	22.6768	17.5621	261.884	206.313	177.015	137.634
	15.005	14.5257	13.3111	17.064	12.554	12.1248	6.25607	5.87631	4.16253	38.091	43.3136	64.5153	59.5097	61.407	46.3764	38.8476	45.0379	61.5425	65.3462	48.5376	43.8795	115.623	104.947	212.596	192.834	89.3895	83.6134	86.8686	83.034	80.6947	84.6118	85.1968	83.0408	82.4124	75.85	60.5208	55.1879	51.5772	52.6272	133.325	119.016
80	0.142905	0	0	0	0.158912	0.130374	0	0	0	0.27111	0.212322	0.105074	0	0.236864	0.069219	0	0.065557	0.192923	0	0.10472	0.218306	0.067735	0	0.195761	0.230939	0	0	0	0.05151	0.278899	0.433272	0.595484	0.44192	0.134368	0.325337	0.494047	0.459474	25.1223	24.5357	6.13069	5.95759
	0	0.287638	0	0.046623	0.476735	0.260748	2.50243	3.55312	0.555003	7.86219	9.62525	1.10328	0.484694	10.5997	7.26795	8.76562	8.98135	8.03847	8.17602	10.1578	9.60547	0.812816	0.662546	1.27245	2.07845	0.969284	1.7064	2.38565	2.73002	9.20366	7.05614	19.4808	18.3598	8.46519	6.97151	17.7363	17.2558	844.779	853.272	272.428	300.655
	0	0	0	0	0	0	0	0	0	0.406665	0.495417	0.525369	0.538549	0.236864	0.48453	0.210286	0.47529	0.450154	0.495516	0.261799	0.436612	0.474143	0.331273	0.489402	0.346409	0.418826	0.426599	0.051862	0.257549	2.46361	1.98067	8.84719	8.03491	4.07583	3.34633	6.02738	6.38158	599.257	623.774	177.543	175.952
	0.142905	0.143819	0.251153	0	0	0	0.020854	0.136658	0	1.11833	0.636965	0.472832	0.430839	0.769808	1.03828	0.265625	0.655573	0.707385	0.743274	0.10472	0.509381	0.406408	0.662546	0.978804	1.73205	0.538491	0.213299	0.466757	0.257549	5.62446	3.71376	17.5242	13.4585	7.21109	6.87856	10.6714	12.0995	996.006	990.316	289.058	335.25
	0.428715	0.287638	0.251153	0	0.158912	0.130374	0.125121	0	0.04625	0.415137	0.495417	0.525369	0.269275	0.532944	0.48453	0.265625	0.655573	0.385846	0.681335	0.556324	0.436612	0.880551	0.745364	1.46821	2.30939	0.538491	0	0.311171	0.309059	3.81162	2.90911	14.5043	12.8157	7.07672	4.50824	9.04107	11.0784	1010.07	1029.43	277.502	313.18
	0.28581	0.575276	0	0	0	0.130374	0.125121	0	0.069375	0.338888	0.495417	0.525369	0.538549	0.651376	0.138437	0.265625	0.458901	0.385846	0.619395	0.366519	0.436612	2.65859	1.32509	5.67707	2.19392	1.25648	1.2798	0.311171	0.412079	1.76636	1.91878	5.35936	4.9013	3.53836	3.11394	4.94047	5.10527	510.688	527.125	195.195	202.49
	9.00301	9.20442	7.8276	16.0849	14.7788	14.3412	10.0097	10.1127	7.21504	63.1009	67.5183	99.5575	93.0075	90.3044	82.7854	81.0156	84.8311	78.6483	71.9737	63.6172	69.203	58.3873	59.2979	85.8411	84.9857	72.1578	65.2696	100.664	90.9665	84.7853	97.1767	78.7315	85.3709	71.7526	75.0599	115.014	103.433	50.2939	44.0219	46.5087	50.3687
fusA	1330.16	1529.95	1380.34	1090.56	996.853	1059.55	203.572	172.19	249.196	7022.9	6495.84	10950.1	11888.1	5368.88	5709.35	6296.57	5741.44	7390.94	7363.12	6722.95	6949.77	13781.2	15247.9	15041.3	14586.9	13220.5	13036.9	8745.21	8366.34	7592	7389.08	6637.86	6131.86	7880.55	7620.23	5095.41	5216.23	2872.97	2541.04	581.288	646.466
fusA2	2.57229	3.0202	1.88365	0.699343	2.06585	1.43412	88.3535	75.2987	101.843	696.685	695.778	34.6744	24.504	406.167	394.338	1085.81	1010.63	959.278	972.389	629.104	684.171	80.5366	81.8907	74.1934	85.563	87.3552	73.8016	45.3273	50.8403	78.2776	95.1342	173.796	118.676	213.869	200.454	95.0053	94.2687	2356.7	1894.08	4677.85	4258.39

## Sheet: c
	log2 fold change	-log10 p-value (adjusted)
BT_2793	7.81391	16.2875
BT_3704	7.35012	15.1931
BT_2794	6.8959	17.3718
BT_2203	6.51737	15.3405
BT_2795	6.36445	16.4174
BT_1885	6.21762	9.319
BT_1886	5.90276	10.4817
BT_1455	5.86157	20.925
BT_1884	5.85485	9.63838
BT_1454	5.81661	18.4195
BT_1798	5.72079	18.6166
BT_r03	5.63634	2.76764
BT_0121	5.54328	12.6887
BT_r09	5.50441	2.70464
BT_r12	5.50441	2.70464
BT_2202	5.35812	18.7694
BT_3703	5.31597	9.43802
BT_4252	5.22966	18.4852
BT_r06	5.20227	2.59554
BT_r13	5.20106	2.59364
BT_4005	5.09094	19.9737
BT_2688	5.07299	20.2375
BT_0692	5.03209	16.8517
BT_1799	4.9359	19.1026
BT_2687	4.93567	19.9308
BT_2689	4.9002	18.0078
BT_1967	4.89998	14.7962
BT_0723	4.8618	14.2478
BT_0691	4.82517	14.1471
BT_4719	4.80095	16.0077
BT_3221	4.65238	12.6651
BT_1964	4.61267	15.8009
BT_3700	4.59394	15.4708
BT_3701	4.57623	15.5535
BT_0120	4.51672	4.73841
BT_1965	4.48269	17.0497
BT_2686	4.4724	20.2375
BT_2200	4.44349	14.8225
BT_1966	4.43907	17.8263
BTnc176	4.38265	9.38965
BT_3702	4.38189	15.4513
BT_r02	4.25766	1.78598
BTnc301	4.21187	8.54778
BT_0724	4.20356	13.1667
BT_2199	4.19649	17.0241
BT_4526	4.15942	16.52
BT_0833	4.13556	17.7061
BT_0722	4.12569	15.5297
BT_r11	4.06283	1.71929
BT_2940	4.05234	11.7926
BT_2201	4.04636	14.79
BT_3699	3.98557	15.8973
BT_2575	3.9764	5.80025
BT_r08	3.97282	1.67888
BT_r14	3.97231	1.67888
BT_1287	3.95418	15.9654
BT_r05	3.95336	1.66931
BT_t61	3.94883	6.56437
BT_0119	3.93926	5.69832
BT_t60	3.93444	5.72315
BT_t24	3.93176	5.72925
BT_t32	3.93176	5.72925
BT_t39	3.93176	5.72925
BT_t43	3.93176	5.72925
BT_t23	3.93075	6.49833
BT_t31	3.93075	6.49833
BT_t38	3.93075	6.49833
BT_t42	3.93075	6.49833
BT_p548211	3.90689	16.9011
BT_3155	3.89357	14.3343
BT_4528	3.88724	15.227
BT_0506	3.81244	14.0879
BT_2660	3.78476	16.6217
BT_1553	3.78143	15.0117
BT_4473	3.77086	14.9166
BT_1552	3.72668	17.8337
BT_0118	3.71527	7.50638
BTnc275	3.70809	8.71909
BT_1042	3.67252	15.1178
BT_2941	3.67084	12.8803
BT_0240	3.67078	15.7828
BT_3698	3.66901	12.4306
BT_2685	3.6643	15.8977
BT_1046	3.63268	13.3811
BT_p548210	3.60317	12.8686
BTnc309	3.58869	5.81066
BT_1134	3.55954	5.6294
BTnc228	3.55461	10.3915
BT_1040	3.54994	15.2795
BT_2953	3.51985	6.48404
BTnc257	3.50266	11.973
BT_t07	3.49098	3.59483
BT_4739	3.48614	13.872
BT_4721	3.48571	18.2268
BT_1167	3.45876	5.63561
BT_t04	3.44827	6.4347
BT_4009	3.44349	10.5611
BT_4452	3.44057	9.84103
BT_2792	3.40842	14.3604
BT_2177	3.40787	14.8831
BT_1968	3.40747	13.8544
BT_0799	3.39222	2.84025
BT_2942	3.38164	9.69384
BTnc259	3.37519	1.67018
BTnc256	3.34418	10.3094
BT_2972	3.34	13.8606
BTnc253	3.33889	8.64936
BT_t67	3.33821	2.8307
BT_p548212	3.33656	12.6798
BT_0821	3.31221	13.9218
BT_0197	3.28806	13.6439
BT_1387	3.27931	12.4648
BT_t05	3.26085	6.71007
BT_4299	3.25115	5.84582
BT_3057	3.23093	11.8711
BT_p548213	3.2309	12.7212
BTnc282	3.21421	6.20136
BTnc071	3.19373	2.51331
BTnc044	3.16427	1.84613
BT_4029	3.15967	4.32219
BTnc066	3.15733	8.60206
BT_p548232	3.13999	13.9441
BT_0227	3.11505	14.6293
BT_t66	3.11218	3.02402
BT_1052	3.10924	16.394
BT_3332	3.10825	14.6743
BT_0784	3.1062	6.8692
BT_t27	3.09176	1.60695
BT_0206	3.0854	7.00624
BT_p548204	3.08349	19.2247
BT_0419	3.08215	14.1448
BT_t55	3.08055	4.27498
BT_0500	3.07779	15.7403
BT_3222	3.07271	14.4994
BT_2446	3.07187	8.62512
BTnc164	3.06917	1.79702
BT_3928	3.06569	16.2666
BT_3001	3.04565	8.60345
BT_1133	3.04514	3.69878
BT_0596	3.04142	16.5436
BT_4286	3.02355	5.14866
BT_1034	3.0115	11.9079
BT_t29	3.00877	1.91198
BT_0525	3.00429	10.9739
BT_4235	3.00014	15.006
BT_3854	2.98875	12.6485
BT_2974	2.97965	10.513
BT_t41	2.977	5.02677
BT_4720	2.97052	15.1967
BT_2973	2.96904	9.59713
BT_4384	2.96897	8.64508
BT_2659	2.956	14.8922
BT_1135	2.94877	15.3519
BT_1738	2.9464	12.3917
BT_3198	2.94194	9.34333
BT_3927	2.93522	14.5565
BT_4034	2.9246	11.1957
BT_p548233	2.92105	16.223
BT_0669	2.91821	9.72502
BTnc311	2.9174	5.21628
BT_0598	2.91648	17.0484
BT_1586	2.91411	3.75184
BT_4117	2.90303	13.9429
BT_2277	2.89353	9.86587
BT_t40	2.89099	2.33521
BT_4273	2.88992	3.75871
BT_4036	2.88801	12.0487
BT_2160	2.88706	18.4067
BT_t65	2.88112	1.86085
BT_1093	2.8773	11.7428
BT_1035	2.87328	11.4686
BT_2504	2.87007	14.4984
BT_3251	2.86013	12.8965
BT_3478	2.86004	15.3029
BT_4639	2.81457	5.58376
BT_2952	2.80953	11.8082
BT_1594	2.80124	13.9429
BT_4717	2.79385	13.8256
BT_4472	2.7917	10.8797
BT_4527	2.77969	10.9087
BTnc173	2.76832	3.18452
BT_0462	2.75972	11.0637
BT_t06	2.75267	5.89451
BT_1038	2.74757	13.1905
BTnc289	2.74099	7.22432
BT_1271	2.73631	7.61013
BT_2039	2.7346	14.8082
BT_4732	2.73373	12.5483
BT_2980	2.7326	8.30722
BT_1039	2.73214	13.8443
BT_0597	2.72574	14.3358
BT_p548238	2.72564	11.5578
BT_1609	2.72389	6.52383
BT_1585	2.72244	8.4697
BT_4356	2.7219	9.01019
BTnc273	2.72104	10.2085
BT_1110	2.71975	11.7257
BT_1094	2.71961	6.81008
BT_1250	2.71697	9.22966
BTnc270	2.7109	10.4993
BT_2176	2.71077	10.3942
BT_2171	2.67238	15.9349
BT_3197	2.6709	7.05859
BT_1599	2.67058	12.6839
BT_3742	2.66847	14.5559
BT_1251	2.66824	11.1477
BT_1386	2.66239	11.7229
BT_2464	2.65747	1.71963
BT_1928	2.65346	5.35348
BTnc310	2.65277	5.36656
BT_t69	2.64933	1.8845
BT_3881	2.64908	8.60074
BT_t45	2.64524	9.92556
BT_3090	2.63602	11.8594
BTnc099	2.63601	3.95528
BTnc226	2.63121	10.0452
BT_4339	2.62931	11.7774
BT_2789	2.61943	13.3088
BT_3229	2.61841	11.4812
BT_p548205	2.61212	15.5535
BT_0426	2.60371	14.597
BT_3196	2.60365	11.8719
BT_1047	2.59714	5.91123
BT_p548236	2.58986	15.8148
BT_3259	2.58487	11.3172
BT_t13	2.57735	6.32056
BT_4118	2.57456	13.164
BTnc314	2.57324	2.17544
BT_3254	2.56945	11.7506
BT_p548234	2.5644	13.5395
BTnc366	2.56356	9.50064
BT_p548235	2.56054	16.5218
BTnc125	2.55603	1.39043
BT_3913	2.55051	9.9568
BT_1044	2.54637	10.4125
BT_3349	2.5447	14.3813
BTnc107	2.54469	4.80084
BT_0177	2.54266	15.9048
BT_4378	2.53654	13.7642
BT_t47	2.53554	3.19379
BT_2932	2.52112	13.7233
BT_t71	2.51515	1.30603
BT_1037	2.50915	10.5899
BT_2224	2.50737	10.4741
BT_3252	2.5065	13.3135
BT_1887	2.50463	5.91409
BT_0027	2.49611	5.34799
BT_4733	2.49536	11.1785
BT_0117	2.48767	4.38511
BT_1081	2.48622	12.2861
BTnc295	2.48348	10.3438
BT_1080	2.48125	12.5136
BT_t20	2.47903	1.88095
BT_4385	2.47791	11.6083
BT_0434	2.47284	9.94185
BT_2246	2.4716	12.9565
BT_4436	2.46876	11.4812
BT_0226	2.46503	9.84678
BT_3290	2.46402	9.09884
BT_0588	2.46353	11.9748
BT_2133	2.45866	16.4882
BT_2237	2.45799	13.5034
BT_2576	2.45336	5.38791
BT_1036	2.44857	12.4995
BT_2410	2.44792	10.2261
BT_0207	2.44636	5.378
BT_3845	2.4463	14.9333
BT_1495	2.4429	13.9567
BT_3557	2.44176	9.80487
BT_1551	2.43628	15.4708
BT_3711	2.42931	15.5739
BT_2121	2.42262	13.2398
BT_2170	2.42076	10.1551
BT_2951	2.41977	6.56534
BT_4040	2.41914	10.4913
BT_4492	2.41421	7.87056
BT_2503	2.41265	13.5178
BT_2247	2.40945	6.95592
BTnc351	2.40916	3.49283
BT_1751	2.40894	8.92701
BT_t17	2.40149	1.53209
BT_1043	2.4009	7.94721
BT_4284	2.40088	1.57644
BT_0456	2.3996	12.0073
BT_t16	2.39503	4.05311
BT_4718	2.39419	13.8059
BT_4582	2.39213	14.4369
BT_2939	2.39103	8.37971
BT_0798	2.38849	3.37218
BT_3270	2.38712	8.31753
BT_3840	2.38518	10.0335
BTnc353	2.37518	3.46746
BT_p548214	2.36779	11.6513
BT_0224	2.36756	10.4154
BT_3331	2.36638	9.656
BT_0758	2.3655	5.27128
BT_2168	2.36487	13.6596
BTnc356	2.35643	2.02195
BT_1750	2.35214	9.01452
BT_t33	2.34442	1.39047
BT_3012	2.32303	6.01142
BT_1766	2.31726	12.7114
BT_4250	2.31655	13.8088
BTnc210	2.31632	2.29608
BT_1932	2.31596	3.31842
BT_0034	2.31421	3.00389
BT_1574	2.30849	10.6847
BT_1523	2.30275	13.2851
BT_2489	2.29968	8.11652
BT_2238	2.28169	12.3643
BT_4417	2.28047	14.8082
BT_0161	2.27701	12.1232
BT_2747	2.27497	15.8148
BT_2386	2.27289	8.77554
BT_2236	2.26331	9.82005
BT_4236	2.25773	15.4246
BT_3350	2.25352	7.51022
BT_0432	2.24951	4.56973
BT_1082	2.24936	12.3262
BT_2035	2.24003	11.4597
BT_1079	2.23656	8.4724
BT_1487	2.23101	13.8148
BT_0378	2.22994	12.6434
BT_2232	2.22301	11.6869
BT_t54	2.22286	4.54381
BT_1818	2.2219	10.0508
BT_4338	2.21687	9.83552
BTnc248	2.21174	2.09435
BT_3931	2.20998	13.9088
BT_3866	2.20773	13.6312
BT_0686	2.1967	12.0405
BT_3021	2.19631	11.1492
BT_t12	2.19306	3.8524
BTnc015	2.19292	6.85409
BT_3856	2.18338	6.33558
BT_2990	2.1811	6.16793
BT_t14	2.17477	5.02236
BT_3253	2.17371	13.8387
BT_0832	2.17244	12.8394
BTnc110	2.17148	6.48125
BTnc321	2.16913	2.38384
BT_4190	2.16409	10.6388
BTnc267	2.16165	4.31177
BT_2540	2.16087	11.8335
BT_1242	2.16	15.5535
BT_3459	2.15791	14.9505
BT_3303	2.15708	12.3016
BT_1252	2.15705	8.37572
BT_3284	2.15536	12.4311
BT_t46	2.14789	2.95216
BT_0814	2.14749	11.7348
BT_0239	2.14595	12.4877
BT_3255	2.1432	13.0369
BT_0116	2.14298	6.79052
BT_3329	2.13804	10.7323
BT_3746	2.13614	9.92666
BT_4496	2.12824	13.5748
BT_p548227	2.12787	9.73471
BT_1749	2.12779	8.55121
BT_3011	2.12208	5.74944
BT_1900	2.12095	7.74529
BT_3386	2.11986	13.2393
BT_2338	2.11142	5.99122
BT_0684	2.11017	8.37844
BT_p548228	2.10209	11.7942
BT_3156	2.10018	6.43381
BT_2786	2.09809	5.54901
BT_1165	2.09391	8.3163
BT_1229	2.0938	14.9333
BT_3846	2.09028	15.1523
BT_3223	2.08861	11.4202
BT_0238	2.08731	15.1415
BT_1834	2.08698	14.3275
BT_3709	2.08621	13.2032
BT_2739	2.08558	14.9333
BT_1870	2.08367	12.8678
BT_2557	2.08367	12.8678
BT_2141	2.08297	15.0525
BT_0236	2.08262	14.6595
BT_0455	2.0815	12.8768
BT_4345	2.07663	11.5137
BT_4640	2.07389	8.35923
BT_2137	2.07375	12.8648
BT_3479	2.07375	12.8648
BT_3706	2.07375	12.8648
BT_3825	2.07375	12.8648
BT_4290	2.07375	12.8648
BT_2860	2.07265	13.4316
BT_1527	2.06623	12.4435
BT_1306	2.06296	10.0673
BT_t15	2.06247	3.86227
BT_1185	2.05757	12.3342
BT_4346	2.05279	12.912
BT_0412	2.0519	13.7191
BTnc166	2.05123	2.00052
BT_t49	2.04666	1.34017
BT_1385	2.03837	9.01296
BT_2038	2.03655	10.4695
BT_1307	2.03593	3.14584
BT_1109	2.03512	10.1505
BT_3348	2.03425	11.6006
BT_2699	2.03158	8.99362
BTnc379	2.02881	3.75343
BT_3817	2.02754	11.8938
BT_1546	2.02628	6.00803
BT_1619	2.02256	3.76635
BTnc337	2.02249	6.82144
BT_1590	2.02205	6.58289
BT_1899	2.0199	10.1358
BT_4565	2.01579	9.69472
BT_4298	2.01532	3.18779
BT_1475	2.01417	11.2638
BT_0683	2.01382	8.97139
BT_4601	2.00978	12.1289
BT_1496	2.00542	13.5337
BT_1458	2.0037	5.40736
BT_4738	2.00216	8.58155
BT_0737	1.98647	14.1802
BT_4498	1.98486	6.41877
BT_1048	1.9823	4.35896
BT_1189	1.98085	1.83427
BT_1732	1.97555	9.54083
BTnc109	1.96882	5.78531
BT_0662	1.96867	2.76786
BT_p548215	1.96351	8.89929
BT_3835	1.96306	14.3144
BT_3836	1.96244	14.9245
BT_2231	1.96139	10.1859
BT_3000	1.9604	8.28053
BT_0237	1.94768	14.2244
BT_2950	1.94681	4.3698
BTnc224	1.94672	5.37648
BT_4575	1.94413	6.48664
BT_2017	1.94373	13.0585
BT_1119	1.94342	13.0352
BT_3330	1.94278	9.41997
BT_4251	1.9422	7.95051
BTnc083	1.93567	9.16918
BT_3951	1.9344	11.1527
BT_2198	1.93396	10.2336
BT_0457	1.93361	9.00091
BT_3914	1.93313	7.21267
BT_1522	1.93193	12.6839
BT_3172	1.92858	9.53111
BT_1253	1.92677	4.99277
BT_2783	1.92546	11.1957
BT_4722	1.92244	6.19785
BT_3269	1.92189	8.34211
BT_3535	1.91987	6.48125
BT_2516	1.91464	8.35252
BT_1139	1.91355	12.3697
BT_2506	1.90954	8.30651
BT_4354	1.90827	8.32733
BT_3389	1.90349	13.8522
BT_1543	1.90073	11.7014
BT_4682	1.9002	12.4705
BT_1138	1.89863	6.96177
BT_0698	1.8973	13.9137
BT_0820	1.89692	9.79154
BT_4231	1.8935	11.7926
BT_2429	1.89281	6.05308
BT_4357	1.89275	4.39162
BT_4307	1.89186	13.812
BT_2172	1.8895	8.19074
BT_4410	1.88906	9.7011
BT_4219	1.88809	7.91398
BT_3930	1.88479	10.8288
BT_t36	1.8847	2.50742
BT_3962	1.88394	12.4475
BT_3963	1.88217	10.2124
BT_p548206	1.87907	10.6321
BT_2147	1.87695	6.61356
BT_0246	1.87205	8.4326
BT_3858	1.86774	8.70976
BT_2037	1.86768	8.129
BT_3403	1.86366	11.7973
BT_3576	1.86218	11.3791
BT_3926	1.84886	12.3289
BT_0599	1.8482	12.5366
BT_0231	1.84172	2.81867
BT_0995	1.84084	7.79618
BT_2012	1.83928	13.5231
BT_4288	1.83485	9.23292
BT_3228	1.83417	5.6407
BT_0314	1.83193	9.09653
BT_4314	1.8305	10.9418
BT_2007	1.8276	9.2801
BT_2810	1.82629	10.2472
BTnc298	1.82474	5.71037
BT_4367	1.82424	11.7982
BT_1164	1.82282	8.92098
BT_3855	1.82038	8.07244
BT_4097	1.81905	9.47536
BT_0300	1.8172	8.52519
BT_1524	1.81672	13.1167
BT_3994	1.81606	11.8938
BTnc098	1.81347	1.36588
BT_4237	1.81289	11.5052
BT_3430	1.80428	5.54734
BT_4416	1.80333	11.0094
BT_3358	1.80211	12.4985
BT_3848	1.80043	14.3604
BT_3816	1.79675	13.9231
BT_3712	1.79478	13.4744
BT_3967	1.7922	8.18619
BT_0297	1.79177	5.38938
BT_1985	1.78939	9.90276
BT_2831	1.78859	12.0105
BT_1457	1.78619	6.56199
BT_2826	1.7853	11.9343
BT_1531	1.7852	13.427
BT_3355	1.7839	13.3086
BT_3743	1.78155	12.6865
BT_1486	1.77932	13.7342
BT_4035	1.77856	11.7145
BT_3317	1.77698	6.53709
BT_3333	1.77655	4.82251
BT_2512	1.77531	12.3985
BT_1248	1.76778	7.94956
BT_1816	1.76432	10.0226
BT_4671	1.76428	3.46618
BT_2411	1.76353	12.0085
BT_3793	1.76319	5.31691
BT_4477	1.76242	9.69395
BT_0690	1.76107	12.4267
BT_1045	1.75977	7.56764
BT_3123	1.75928	8.66652
BT_p548209	1.75778	7.39007
BT_2079	1.74997	11.3385
BT_2301	1.74944	1.94752
BT_1600	1.7479	9.37307
BT_t01	1.74636	4.11719
BT_4692	1.74424	7.00411
BT_3188	1.74299	8.43988
BT_1862	1.74203	10.4993
BT_2761	1.74073	10.3124
BT_2268	1.74044	13.2055
BT_2169	1.73542	6.72519
BT_3256	1.73522	10.4694
BT_t48	1.73257	3.4128
BT_t58	1.73169	1.65203
BT_3458	1.7311	12.3682
BT_3209	1.73098	12.2057
BT_0600	1.72912	10.8987
BT_0425	1.72824	3.96251
BT_1166	1.7282	3.40149
BT_0463	1.72712	6.7167
BTnc047	1.72676	1.89123
BT_t03	1.72631	3.36062
BT_3207	1.72574	4.53967
BT_2949	1.72034	5.52588
BTnc003	1.71895	2.06646
BT_p548216	1.71847	5.56504
BT_2782	1.71524	13.1919
BT_2227	1.70879	1.41303
BT_2153	1.7054	11.8016
BT_4010	1.70206	11.336
BT_0424	1.6994	7.73997
BT_1673	1.69735	7.02903
BT_0972	1.69565	8.3219
BT_0812	1.69372	8.86134
BT_3541	1.69362	3.1697
BT_1983	1.69191	8.02483
BTnc017	1.68874	1.44041
BT_1489	1.68418	11.7984
BT_t08	1.67862	2.35854
BT_4396	1.67513	5.27894
BT_2390	1.67475	7.68653
BT_0602	1.67411	12.2778
BT_1249	1.67315	8.2258
BT_0247	1.6731	10.2619
BT_3153	1.66516	11.5314
BT_0761	1.66406	12.2291
BT_0601	1.66137	10.5899
BT_3362	1.66087	12.2807
BT_2997	1.66083	10.4609
BT_1175	1.65948	10.8457
BT_3964	1.65847	10.5832
BT_0797	1.65809	5.5041
BT_4737	1.65683	8.79431
BT_3428	1.65463	7.5931
BT_1427	1.65305	2.1103
BT_2173	1.64777	7.14583
BT_2245	1.64579	7.29566
BTnc335	1.64577	2.35153
BT_0377	1.64372	8.81034
BT_3347	1.64365	4.59621
BT_0189	1.64236	6.22209
BT_2748	1.62817	13.1919
BT_4137	1.62694	8.33191
BT_4613	1.62479	7.43631
BT_0225	1.62386	12.7547
BT_2269	1.62281	11.391
BT_1521	1.62203	6.54716
BT_0413	1.62043	11.8845
BT_1464	1.62001	5.18767
BT_4203	1.61962	7.38262
BT_3800	1.61651	7.44739
BT_3271	1.60681	9.89273
BT_1239	1.60631	10.2183
BT_3363	1.60564	12.7819
BT_4634	1.6047	2.32607
BT_4594	1.60368	9.30786
BT_2508	1.60135	6.40849
BT_3413	1.59998	10.042
BT_1933	1.59986	1.76157
BT_1050	1.59874	3.6459
BT_3857	1.59781	7.36509
BT_2509	1.59419	2.59435
BT_3388	1.58842	10.8248
BT_1140	1.58522	9.97018
BT_3203	1.58508	5.44447
BT_1256	1.58329	6.17494
BT_4470	1.57978	12.1738
BT_1090	1.57765	11.404
BT_1150	1.57727	9.97971
BT_0125	1.5744	7.81618
BT_2562	1.57064	10.1391
BT_2746	1.56888	3.81471
BT_2745	1.56869	4.74936
BT_3074	1.56758	10.9609
BT_3745	1.56686	9.69864
BT_2740	1.56504	7.78746
BT_3122	1.56352	5.79782
BT_2069	1.5619	9.63742
BT_0767	1.56029	8.82037
BT_3002	1.55987	8.81334
BTnc077	1.55688	2.89453
BT_t64	1.55392	2.09602
BTnc344	1.55334	5.5188
BTnc320	1.55237	5.90156
BT_3250	1.55076	9.16443
BT_0317	1.54924	10.6313
BT_0176	1.54581	9.19139
BTnc078	1.54553	7.78631
BT_2888	1.54535	2.47139
BT_0914	1.54283	9.83478
BT_1092	1.54249	5.22362
BT_4111	1.53886	9.45343
BT_1835	1.53636	9.68493
BT_3212	1.53529	9.50611
BT_1530	1.53432	12.7215
BT_2142	1.52922	5.27872
BT_3385	1.52908	8.18654
BT_1499	1.52696	5.69625
BT_3645	1.52658	10.5971
BT_1308	1.5256	11.08
BTnc268	1.52254	2.05915
BT_1162	1.52226	10.9722
BT_3069	1.52208	8.33488
BT_1536	1.52088	10.8356
BT_1836	1.51734	6.65814
BT_1984	1.51634	6.37956
BT_1149	1.51374	10.9668
BT_3067	1.50817	8.45312
BT_4591	1.50773	10.4365
BT_3899	1.50449	9.67007
BT_4371	1.50441	12.9214
BT_0699	1.50384	10.7342
BTnc263	1.5037	1.63854
BT_4404	1.50103	5.07571
BT_2472	1.50004	7.20397
BT_0071	1.49886	8.81334
BT_1692	1.4972	9.28811
BT_2738	1.4949	13.0813
BT_2948	1.49182	4.54381
BT_t44	1.49149	7.98725
BT_0076	1.48803	3.39005
BT_3402	1.48374	10.2077
BT_1817	1.48363	7.86681
BT_3748	1.48273	6.44597
BT_1931	1.48215	11.797
BT_1176	1.47973	4.97237
BT_2736	1.47796	11.4477
BT_1235	1.47665	14.206
BT_1143	1.47625	5.63054
BT_3009	1.47517	3.30952
BT_3880	1.47484	8.69374
BT_1255	1.47358	9.00543
BT_0507	1.47331	1.65849
BT_4705	1.46449	6.47559
BT_4395	1.46328	9.06177
BT_4402	1.46033	4.93381
BT_0577	1.45975	9.29281
BT_4234	1.45776	1.3049
BT_3847	1.45547	9.42593
BT_0731	1.4543	7.68459
BT_0524	1.45358	8.30287
BT_3834	1.45355	8.81649
BT_3387	1.45071	11.1957
BT_1803	1.44809	8.30287
BT_1584	1.447	3.93822
BT_0350	1.44679	8.52493
BT_0124	1.4445	3.42272
BT_0921	1.43862	10.8627
BT_2006	1.43792	6.28847
BT_3738	1.4376	10.9087
BT_2737	1.43717	9.87005
BT_0870	1.43291	12.5861
BT_1547	1.42887	7.0889
BT_3353	1.42802	9.27343
BT_3199	1.42638	4.03475
BT_3965	1.42493	12.7722
BT_1608	1.42492	3.05132
BT_4313	1.42464	9.77188
BT_3354	1.4245	9.25656
BT_3849	1.42067	11.1353
BT_2838	1.41873	11.3792
BT_2122	1.41465	8.34992
BT_3357	1.41356	11.2212
BT_1906	1.41267	7.31506
BT_3121	1.41182	10.8836
BT_1289	1.40973	9.93286
BT_0411	1.40972	11.094
BT_3052	1.40479	8.14787
BT_3925	1.40443	8.19469
BT_1567	1.40364	10.8109
BT_2379	1.40359	4.71707
BT_2119	1.40105	9.89141
BT_3152	1.40096	13.0455
BT_3257	1.40028	9.26402
BT_2243	1.39577	5.94905
BT_1734	1.39435	14.7369
BT_1958	1.39238	4.97318
BT_1470	1.39205	2.29739
BT_4534	1.39132	7.85311
BT_3110	1.39097	7.57421
BT_0790	1.38796	7.0519
BT_3865	1.38556	1.93414
BT_2226	1.38502	4.88204
BT_3310	1.38053	6.44059
BT_1869	1.37999	8.81666
BT_3826	1.37998	8.81438
BT_3480	1.37998	8.81259
BT_4069	1.37929	6.91776
BT_2556	1.37911	8.83147
BT_4291	1.37895	8.81034
BT_3073	1.37881	8.67996
BT_2138	1.37798	8.82501
BT_0308	1.37635	8.66652
BT_2209	1.37627	7.87581
BT_3832	1.37311	10.5318
BT_3553	1.37172	6.41695
BT_0178	1.36859	10.3758
BT_3936	1.36804	6.9499
BT_1988	1.36669	2.32652
BT_3538	1.36585	7.9424
BT_4437	1.36189	1.70149
BT_3864	1.35907	10.7323
BT_0537	1.3584	4.8318
BT_0423	1.35503	12.667
BT_0182	1.35405	9.18697
BT_1160	1.35306	8.83273
BT_3707	1.35257	8.81438
BT_1278	1.34756	4.60186
BT_2656	1.34383	9.2605
BT_3024	1.34217	4.106
BT_0946	1.3391	4.76879
BT_1190	1.33879	5.25962
BT_1895	1.3363	4.92134
BT_0254	1.3361	8.90474
BT_3401	1.33575	10.4725
BT_4003	1.33535	11.4103
BT_1725	1.33343	3.20114
BT_0670	1.33227	4.28314
BT_2095	1.32621	10.9609
BT_0874	1.32532	6.16997
BT_4469	1.32488	7.96244
BT_2118	1.31742	10.3124
BT_4559	1.31397	4.46432
BT_2378	1.31368	6.31305
BT_3038	1.31245	7.75337
BT_3772	1.31142	11.6782
BT_1476	1.31041	11.483
BT_4311	1.30966	4.98555
BT_3727	1.30929	10.247
BT_3037	1.30821	7.58799
BT_3200	1.30662	5.40553
BT_2803	1.30588	1.60892
BTnc179	1.30489	8.00219
BT_3770	1.30455	8.17266
BT_2275	1.30402	10.2453
BT_3768	1.30062	8.9353
BT_3239	1.29945	8.33191
BT_2502	1.29883	10.5909
BT_0917	1.29834	8.81555
BT_2049	1.29701	6.46278
BT_0315	1.29548	11.0509
BT_4589	1.29512	11.008
BT_3240	1.2929	9.1629
BT_2788	1.29249	6.31666
BTnc029	1.29151	5.15888
BT_1868	1.29137	4.58149
BT_1562	1.28886	7.75473
BT_3744	1.28764	9.40002
BT_0526	1.287	7.63996
BT_4372	1.28043	9.72145
BT_4759	1.27849	1.82119
BT_3138	1.27784	4.28218
BT_0379	1.27482	7.7652
BT_0008	1.27311	6.34482
BT_1837	1.27191	5.11453
BT_1208	1.26968	4.54981
BT_1163	1.26859	6.22279
BT_4099	1.26788	7.45949
BT_4386	1.26701	9.2214
BT_2358	1.26581	1.84172
BT_4609	1.26493	8.3206
BT_1656	1.26426	6.27941
BT_3058	1.26204	6.73473
BT_0746	1.25935	6.96198
BT_3570	1.25878	7.6101
BT_3442	1.25862	2.79678
BT_3799	1.25633	1.64633
BT_4043	1.25632	8.4444
BT_2143	1.25448	10.4027
BT_3999	1.25371	9.20288
BT_2842	1.25368	11.5518
BT_2970	1.24946	2.20146
BT_3149	1.24831	7.35266
BT_1418	1.24795	2.52491
BT_4401	1.24537	2.51343
BT_4510	1.24333	6.1063
BT_0882	1.24231	9.52828
BT_3552	1.24219	11.8016
BT_1488	1.24204	8.07938
BT_4189	1.24046	6.98277
BT_1977	1.24042	9.25049
BT_1288	1.24015	8.12477
BT_3912	1.23893	10.5313
BT_0521	1.23869	2.65487
BT_3656	1.23748	1.91215
BT_2734	1.23604	8.98358
BT_3827	1.23594	4.29963
BT_4301	1.23545	8.20915
BT_0752	1.23481	4.80332
BT_3534	1.23217	3.02829
BT_0747	1.2302	9.10149
BT_2005	1.23018	7.47648
BT_0661	1.22614	4.74789
BT_0827	1.22603	10.9111
BT_0138	1.22258	10.5951
BTnc006	1.2207	2.32786
BT_3771	1.21774	9.14414
BTnc000	1.2174	5.11407
BT_4366	1.21703	8.96819
BT_0743	1.21625	10.2115
BT_1234	1.21397	10.0275
BT_1704	1.21387	5.83556
BT_4105	1.20993	4.84011
BT_0356	1.20686	5.5463
BT_0763	1.20504	5.26518
BT_0745	1.20209	3.47891
BT_3238	1.19822	5.51654
BT_3301	1.1982	2.48837
BT_p548207	1.19611	10.077
BT_4194	1.1952	9.23608
BT_2787	1.19457	8.52699
BT_4218	1.19365	7.28738
BT_1613	1.19245	8.96819
BT_0251	1.19226	8.72001
BT_1752	1.19137	8.16329
BT_2244	1.19106	4.35804
BT_0414	1.18954	9.73671
BT_3957	1.18947	8.19843
BT_0828	1.18725	7.35266
BT_0873	1.18696	9.95267
BT_0284	1.18615	6.53439
BT_0418	1.18611	9.1535
BT_2698	1.18574	6.77374
BT_2731	1.18181	9.50989
BT_4497	1.1811	2.96893
BT_0296	1.17989	5.91683
BT_0114	1.17926	2.33302
BT_1975	1.17868	8.53366
BT_1058	1.17615	9.65173
BT_4306	1.17458	7.35088
BT_1625	1.1745	7.55453
BT_0369	1.1741	3.24603
BT_3189	1.17368	6.10142
BT_2930	1.17319	4.51234
BTnc240	1.17157	1.38444
BT_4662	1.17007	5.73347
BT_4287	1.17	4.08337
BTnc382	1.16957	2.01229
BT_2565	1.16797	7.64218
BT_3015	1.16727	2.42152
BT_3075	1.16692	8.60673
BT_3047	1.16656	3.33905
BT_3201	1.16498	5.4989
BT_3370	1.16303	9.03044
BT_3740	1.15953	7.21811
BT_p548217	1.1583	2.15535
BT_1668	1.1569	8.81894
BT_3345	1.15437	1.52448
BT_4432	1.15289	3.07878
BT_0415	1.15153	11.0587
BT_2056	1.15015	7.821
BT_0768	1.15004	7.38781
BT_4630	1.14928	11.0419
BT_2505	1.14771	8.59718
BT_2134	1.14585	7.21296
BT_1889	1.14548	5.46021
BT_1728	1.14426	4.55232
BT_1854	1.14322	6.70483
BT_4558	1.14086	8.57028
BT_3328	1.1408	5.03953
BT_1690	1.14079	6.38871
BT_3210	1.14052	9.59713
BT_3170	1.14011	5.4928
BT_3554	1.14	5.68328
BT_2088	1.13856	3.97436
BTnc262	1.13731	1.65449
BT_1848	1.13616	6.18203
BT_3316	1.13601	2.39595
BT_3364	1.13485	7.26279
BT_3089	1.13479	3.57142
BT_0603	1.13435	8.35533
BT_0421	1.13429	10.4909
BT_2694	1.13386	7.52868
BT_4188	1.13292	6.03466
BT_0589	1.13288	10.3828
BT_2729	1.13201	9.00697
BT_2163	1.12963	8.5188
BTnc251	1.12807	3.91111
BT_1963	1.11635	6.96038
BT_0932	1.11519	4.64335
BT_0073	1.11308	7.1505
BT_3804	1.11248	9.1535
BT_4232	1.11236	4.36631
BT_1892	1.11234	7.35996
BT_2399	1.11234	7.35996
BT_2674	1.11234	7.35996
BT_4578	1.11234	7.35996
BT_0358	1.11101	7.33296
BT_0918	1.11101	7.33296
BT_2427	1.11101	7.33296
BT_3634	1.11101	7.33296
BT_3241	1.11063	6.38991
BT_4656	1.10855	2.10706
BT_2658	1.10776	8.40167
BT_3838	1.10605	9.47027
BT_2140	1.10499	8.76319
BT_2528	1.10483	6.91603
BT_4352	1.1034	8.07434
BT_4178	1.10272	9.18618
BTnc133	1.10197	2.16673
BT_4254	1.09963	7.81252
BT_0999	1.09694	2.56175
BT_3206	1.09291	5.51716
BT_0567	1.09132	5.03925
BT_0325	1.09106	4.32127
BT_1254	1.09043	8.86824
BT_3272	1.09021	4.30373
BT_2345	1.08842	1.88522
BT_1305	1.0881	5.27128
BT_2102	1.08759	4.15105
BT_2152	1.087	8.6689
BT_3060	1.08631	4.38135
BT_3070	1.08459	5.56504
BT_0523	1.08235	7.9012
BT_1669	1.08075	9.87709
BT_3195	1.08069	7.84549
BT_3169	1.07899	9.166
BT_3598	1.07557	2.53092
BT_1294	1.07501	8.27393
BT_3414	1.07474	6.92023
BT_0647	1.07472	9.84465
BT_1525	1.0745	4.60214
BT_4571	1.07397	4.39761
BTnc180	1.07311	2.84301
BT_3372	1.07252	3.93996
BT_1581	1.07239	7.09634
BT_3010	1.07085	4.45977
BT_3996	1.06984	8.52295
BT_4011	1.0698	9.54959
BT_2483	1.06737	3.67192
BT_1877	1.06705	4.63124
BT_3154	1.06608	4.53502
BT_2847	1.06607	2.22145
BT_3059	1.06556	2.81535
BT_1601	1.06252	8.6476
BT_2413	1.06084	7.72676
BT_0913	1.06072	8.80803
BT_3976	1.05958	8.22789
BT_1365	1.05921	2.70518
BT_0604	1.05885	8.16757
BT_0899	1.0588	9.69384
BT_0464	1.05778	2.8352
BT_0975	1.05526	7.25594
BT_3660	1.05428	3.53472
BT_1059	1.05344	10.5112
BT_0221	1.0533	8.00665
BT_2216	1.05238	6.45659
BT_0150	1.05212	9.1902
BTnc084	1.05177	2.99472
BT_0072	1.05103	5.14724
BT_1186	1.05097	9.41811
BT_2998	1.04988	4.6666
BT_0881	1.04925	2.70615
BT_1807	1.04822	8.24614
BT_1610	1.04601	10.6013
BT_2976	1.04593	7.71621
BT_2928	1.04412	5.28186
BT_0643	1.04408	8.64875
BTnc332	1.04312	4.65103
BT_0748	1.0424	7.43578
BTnc346	1.04176	2.26289
BT_2159	1.04149	8.54528
BT_0607	1.04121	5.8649
BT_1459	1.04092	4.42699
BT_3380	1.03937	6.74914
BT_2161	1.03933	7.68459
BT_3366	1.03857	9.73947
BTnc326	1.03698	1.88055
BT_4466	1.03442	1.99506
BT_3237	1.03426	4.07497
BT_0751	1.03197	9.33968
BT_2004	1.03004	7.18867
BT_3536	1.02874	6.50443
BT_0573	1.02865	6.35608
BT_0469	1.02859	1.59678
BT_1876	1.02716	3.87658
BT_3657	1.02706	2.52502
BT_2281	1.02567	4.04907
BT_4391	1.02559	5.378
BT_3741	1.02425	7.48737
BT_3066	1.0223	6.53577
BT_4681	1.02126	2.01405
BT_2799	1.01957	8.65028
BT_3979	1.01867	4.6813
BT_2999	1.01676	4.69794
BT_0458	1.01374	9.90091
BT_3227	1.01276	7.89145
BT_2579	1.00916	7.55591
BT_2730	1.00679	8.53527
BT_3876	1.00674	10.0735
BT_0380	1.00605	4.87791
BT_3031	1.00316	3.68073
BT_4342	1.00149	8.15891
BT_0689	1.00113	7.48923
BT_t53	1.00086	1.39975
BT_1384	1.00061	3.0553
BT_1201	0.999081	6.15592
BT_4253	0.997471	7.83093
BT_2211	0.995605	5.378
BT_4499	0.994024	6.77382
BT_0241	0.991819	8.01411
BT_3148	0.990588	8.76967
BT_3360	0.990525	3.58084
BT_3859	0.984324	3.76635
BT_3179	0.983248	8.42816
BT_3972	0.982927	4.89086
BT_2117	0.982847	8.10773
BT_0675	0.982261	7.37098
BT_1183	0.981474	8.14162
BT_4482	0.981176	5.56943
BT_1290	0.978281	6.40966
BT_0069	0.977476	3.05926
BT_0188	0.975884	4.28488
BT_2100	0.975142	2.31225
BT_3456	0.973816	2.58332
BT_3611	0.971783	7.70155
BT_3225	0.969575	9.68493
BT_2188	0.969356	3.02955
BT_4515	0.967913	4.35435
BT_4050	0.967086	8.24308
BT_0606	0.967001	7.09402
BT_4674	0.966893	7.36742
BT_2187	0.966413	5.32992
BT_1070	0.965436	9.50073
BT_2196	0.965302	4.37423
BT_3550	0.965199	9.63841
BT_2735	0.962345	7.56921
BT_3850	0.961518	4.34059
BT_3226	0.961297	7.08425
BT_2592	0.960575	1.4036
BT_2139	0.959841	6.82902
BT_1855	0.957968	5.05986
BT_1978	0.956938	9.95267
BT_2094	0.956424	7.49661
BT_3115	0.955254	2.77694
BT_3564	0.954509	2.79678
BT_3958	0.951785	7.18837
BT_0568	0.951307	2.84851
BT_0074	0.950629	10.215
BTnc378	0.949378	2.11932
BT_1674	0.948825	2.92489
BT_0605	0.948778	7.8332
BT_0911	0.947982	7.25677
BT_3365	0.947969	8.53777
BT_p548218	0.94665	3.69123
BT_3283	0.944403	5.40072
BT_2934	0.943199	6.89681
BT_2805	0.943001	1.56437
BT_4124	0.939049	3.58895
BT_0575	0.936221	4.68236
BT_3346	0.935988	2.55345
BTnc380	0.935606	2.16903
BT_1003	0.934735	4.71382
BT_3815	0.933803	5.53838
BT_4037	0.93124	3.23989
BT_4507	0.930946	7.74413
BT_2162	0.930796	7.74095
BT_4576	0.930537	4.3538
BT_4310	0.925726	8.71965
BT_2125	0.921095	7.19861
BT_0468	0.91911	1.68975
BT_4474	0.918233	7.53832
BT_1430	0.917618	4.58217
BT_3750	0.91635	2.95345
BT_2078	0.915884	6.27805
BT_3352	0.914803	4.53446
BT_0299	0.913735	4.93262
BT_0253	0.912344	6.00811
BT_3004	0.911703	5.93982
BT_0813	0.910856	6.26557
BT_3609	0.910616	7.29863
BT_3311	0.910063	2.50742
BT_2206	0.908906	4.53445
BT_3464	0.908344	7.46421
BT_3339	0.906002	5.88512
BT_0566	0.905219	1.98946
BTnc306	0.904645	3.24886
BT_2018	0.90323	6.72551
BT_1910	0.901957	3.42297
BT_3467	0.901519	7.33112
BT_3527	0.900869	4.73542
BT_2938	0.897607	2.95087
BT_3277	0.893639	3.08247
BT_0376	0.892873	5.30845
BT_4673	0.888787	4.92447
BT_2276	0.887177	5.62334
BTnc184	0.882299	3.64182
BT_2828	0.881301	6.42601
BT_1618	0.880665	1.63048
BT_2046	0.880124	6.29992
BT_4198	0.878398	3.89137
BT_0749	0.877407	7.65322
BT_2234	0.876265	6.50672
BT_1535	0.876075	6.73832
BT_4405	0.874007	1.3144
BT_4505	0.872411	6.32561
BT_1570	0.871989	3.16804
BT_0467	0.871963	1.67978
BT_2404	0.869383	4.07228
BT_0831	0.869133	7.45949
BT_3088	0.868095	2.03032
BT_3725	0.866457	9.74817
BT_0298	0.866414	1.36021
BT_1310	0.865482	7.34343
BT_0368	0.865374	4.80084
BT_4004	0.865278	8.48468
BT_1170	0.864847	2.3817
BT_4131	0.862585	7.66033
BT_4581	0.86131	4.65296
BT_1085	0.859858	5.83081
BT_1159	0.859465	6.51525
BT_4723	0.857804	2.41515
BT_3822	0.857024	4.89026
BT_0912	0.855395	6.61882
BT_1597	0.854814	1.38909
BT_3202	0.853916	6.53709
BT_0632	0.853861	7.18362
BT_4567	0.852864	1.69383
BT_2933	0.852224	5.09013
BT_3960	0.851112	3.85514
BT_2396	0.850891	2.14099
BT_2260	0.850188	7.26793
BT_0891	0.849923	6.28989
BT_3943	0.848347	7.37098
BT_3875	0.846757	6.01493
BT_1438	0.846335	4.06695
BT_2784	0.845784	3.7813
BT_0433	0.845677	5.0318
BT_1729	0.844205	6.72453
BT_0818	0.842832	3.931
BT_3119	0.840497	4.2806
BT_2843	0.840297	5.78236
BT_1539	0.839262	6.58599
BT_1617	0.838983	3.5927
BT_1727	0.83889	5.73794
BT_3341	0.837535	8.06584
BT_3116	0.836603	4.15526
BT_1500	0.834765	9.20899
BT_3299	0.834728	2.58949
BT_1614	0.834122	5.07166
BT_0626	0.83409	6.66461
BT_4002	0.833048	3.06491
BT_1258	0.832715	4.6666
BT_0998	0.829908	8.38961
BT_0592	0.829697	1.50154
BT_4399	0.828986	3.9303
BT_2832	0.828401	3.85899
BT_3324	0.826483	5.16614
BT_4408	0.825447	2.11424
BT_2681	0.824096	8.15396
BT_3032	0.822333	3.7427
BT_3294	0.822253	7.65325
BT_1595	0.821145	4.77909
BT_3191	0.820856	4.02551
BT_2662	0.820795	5.50759
BT_2398	0.82064	2.34676
BT_0608	0.815548	7.88682
BT_1878	0.815413	8.74586
BT_1744	0.814751	6.30733
BT_2116	0.814128	5.29944
BT_0587	0.812316	8.21828
BT_0558	0.81131	8.29681
BT_4265	0.808167	9.03098
BTnc307	0.807759	2.47173
BT_0576	0.80759	5.56139
BT_3556	0.806969	5.91509
BT_1852	0.803183	6.53311
BT_0590	0.802936	7.42702
BT_1888	0.801149	4.62209
BT_1974	0.80108	7.81103
BT_3157	0.800755	1.79713
BT_4379	0.799424	7.22941
BT_2657	0.797603	6.53803
BT_3973	0.796045	5.961
BT_2016	0.795772	7.31377
BT_3463	0.79573	8.37775
BT_2381	0.795343	4.4041
BT_0919	0.794557	2.31548
BT_1853	0.792979	4.1678
BT_3224	0.791277	5.82953
BT_1469	0.79094	2.94764
BT_4574	0.790554	2.07956
BT_2833	0.790444	3.73714
BT_3429	0.790177	7.99005
BT_0574	0.789238	4.70768
BT_0681	0.788594	4.36013
BT_0571	0.787578	7.10857
BT_4337	0.786756	7.6842
BT_4238	0.786172	3.78396
BT_2255	0.785726	5.05882
BT_0640	0.78567	2.64993
BT_3371	0.785063	7.02156
BT_1178	0.784743	5.19448
BT_2815	0.782985	4.04791
BT_2042	0.782686	7.2134
BT_3036	0.782492	3.65593
BT_2092	0.779332	4.80053
BT_0533	0.777796	7.97092
BT_3929	0.776465	2.7061
BT_1490	0.776445	6.22663
BT_4334	0.773268	7.28248
BT_2655	0.772721	7.41211
BT_1415	0.772351	1.99011
BT_1891	0.771384	2.0811
BT_4577	0.771383	2.0811
BT_0580	0.771324	6.92622
BT_2223	0.77084	3.18323
BT_2673	0.770614	2.08998
BT_3992	0.770595	4.8875
BT_3959	0.770023	5.85293
BT_0186	0.769486	7.45196
BT_3635	0.76944	2.06379
BT_0994	0.769414	2.85181
BT_2551	0.768701	4.16378
BT_0359	0.768686	2.07218
BT_3877	0.766948	6.9475
BT_2926	0.762575	3.86108
BTnc355	0.761059	1.98996
BT_1154	0.760876	7.40661
BT_1996	0.758293	1.9587
BT_0174	0.757216	7.14263
BT_3654	0.756828	2.97869
BT_4409	0.755628	5.63821
BT_3889	0.754683	5.13711
BT_1192	0.751944	4.35014
BT_2428	0.751908	2.03777
BT_2897	0.751886	3.09415
BT_3342	0.751709	6.84688
BT_2047	0.75067	5.64813
BT_1635	0.750638	6.98109
BT_1417	0.749848	3.73025
BT_4322	0.749423	6.21182
BT_4661	0.748894	3.16804
BT_0808	0.74844	6.25264
BT_3438	0.746851	1.58038
BT_3710	0.743171	1.52947
BT_3327	0.743073	6.22311
BT_1731	0.742664	2.69788
BT_4012	0.741813	4.98598
BT_0168	0.741369	3.49928
BT_0688	0.740338	2.10656
BT_3612	0.736	7.36386
BT_1071	0.73599	6.36158
BT_4100	0.734067	5.88718
BT_2205	0.733623	3.21603
BT_0929	0.732768	5.86155
BT_4691	0.731176	4.27675
BT_1069	0.730848	7.37043
BT_4211	0.728512	5.45695
BT_2210	0.728386	4.04563
BT_2494	0.722934	8.08598
BT_1621	0.722597	1.76821
BTnc219	0.722483	3.22989
BT_2578	0.72078	4.94536
BT_1478	0.720087	3.66723
BT_3851	0.718788	7.11047
BT_4471	0.716061	4.62011
BT_3400	0.715598	5.71356
BT_0420	0.714591	4.38404
BT_0337	0.714495	2.0468
BT_3515	0.714492	3.46868
BT_2967	0.714452	1.82255
BT_0970	0.714302	5.05792
BT_0971	0.711513	2.55605
BT_2835	0.710378	5.1052
BT_3053	0.710061	3.53788
BT_0242	0.709366	4.45669
BT_1767	0.706693	6.65783
BT_0280	0.706596	1.72566
BT_0222	0.703678	5.06694
BT_2750	0.702888	4.14832
BT_1425	0.702084	5.24603
BT_0725	0.701834	3.77335
BT_4390	0.701257	1.76746
BT_1730	0.695339	5.49091
BT_4161	0.695315	3.26411
BT_4042	0.694356	3.18452
BT_1919	0.689154	4.92561
BT_4187	0.687563	1.45938
BT_2183	0.686612	4.76465
BT_0416	0.686421	5.96522
BT_3211	0.685061	1.66978
BT_p548208	0.684308	4.94498
BT_2328	0.683287	2.78731
BT_2191	0.681627	1.99343
BT_3213	0.68153	6.3838
BT_3894	0.679218	7.1339
BT_3190	0.678494	2.97566
BT_4475	0.676881	4.39573
BT_3837	0.67653	7.58799
BT_1639	0.676382	3.68382
BT_1291	0.674661	4.64495
BT_0210	0.673951	1.59239
BT_1745	0.672716	5.76313
BT_1564	0.672697	3.24945
BT_1563	0.672155	4.87119
BT_4048	0.670698	3.87296
BT_3833	0.669644	3.51109
BT_0190	0.669298	2.72451
BT_3275	0.669179	4.56459
BT_3164	0.668795	4.31643
BT_2099	0.668427	3.09656
BT_2036	0.668164	4.85994
BT_0212	0.667513	1.66531
BT_1949	0.666798	3.67926
BT_0617	0.666455	3.79695
BTnc148	0.665195	1.81704
BT_1554	0.665082	4.10434
BT_3638	0.663302	4.71045
BT_0517	0.663025	1.97416
BT_2936	0.662558	3.88813
BT_3871	0.662426	7.6633
BT_4157	0.661373	1.93345
BT_0829	0.660456	5.66493
BT_0453	0.660193	1.4295
BT_1680	0.659298	5.18239
BT_4564	0.658511	3.58689
BT_2003	0.657046	2.09408
BT_3540	0.656567	3.64931
BT_3323	0.656486	5.22851
BT_0518	0.655887	7.30463
BT_3998	0.655371	5.52418
BT_1973	0.654264	6.55754
BT_2212	0.653074	3.69052
BT_3728	0.652982	5.97333
BT_1479	0.650193	5.3822
BT_4641	0.649393	1.43103
BT_4551	0.64858	5.1163
BT_3932	0.646175	8.12168
BT_2802	0.645316	2.33385
BT_4407	0.644948	1.52947
BT_1148	0.643873	4.57655
BT_1083	0.643353	3.98616
BT_3731	0.642949	5.81694
BT_0417	0.642596	6.59797
BT_3462	0.64186	5.6188
BT_3882	0.639796	4.33031
BT_3377	0.639487	4.78359
BT_3997	0.637083	5.82911
BT_0205	0.636875	4.87298
BT_3072	0.636185	6.4065
BT_0953	0.635467	1.58146
BT_0744	0.634796	5.05069
BT_2538	0.634469	2.91218
BT_3888	0.633971	5.14332
BT_4593	0.633161	5.8954
BT_2733	0.63187	4.67195
BT_2371	0.631592	3.96902
BT_2432	0.629909	3.75983
BT_1707	0.629845	3.35653
BT_3242	0.629039	2.75322
BT_3236	0.627698	2.77546
BT_3886	0.626581	2.28358
BT_4660	0.625584	3.16322
BT_2400	0.625183	5.41167
BT_2563	0.624304	3.73797
BT_1679	0.623078	3.2542
BT_2186	0.621675	5.29158
BT_2724	0.62148	4.81996
BT_0892	0.621159	7.26056
BT_2014	0.620841	2.56911
BT_1158	0.619575	5.73694
BT_3029	0.618368	2.02735
BT_3039	0.616176	2.68586
BT_0974	0.614957	3.38436
BT_1823	0.61419	2.06441
BT_0893	0.612361	3.68248
BT_4658	0.610949	2.06441
BT_1538	0.609274	4.98625
BT_2011	0.607846	3.58602
BT_3193	0.606696	2.31538
BT_3404	0.605428	5.17366
BT_1015	0.604094	4.49724
BT_1390	0.602307	3.60069
BTnc181	0.600981	1.97086
BT_3218	0.600388	3.15376
BT_1193	0.600073	3.18951
BT_0878	0.598847	2.57522
BT_1838	0.59802	3.53554
BT_2752	0.597588	7.35088
BT_3861	0.595885	2.86497
BT_4599	0.595746	3.87554
BT_4210	0.595661	4.25261
BT_0248	0.595152	2.49145
BT_0614	0.594887	4.50835
BT_0824	0.594612	3.87055
BT_1421	0.592652	2.17594
BT_0642	0.590869	4.37817
BT_2264	0.590066	5.32402
BT_0381	0.585193	3.87668
BT_4333	0.581037	5.40553
BT_0166	0.579762	3.75862
BT_4179	0.577593	1.57125
BT_1689	0.576563	1.41878
BT_2087	0.575028	2.3973
BT_2271	0.574075	2.98445
BT_2057	0.57266	4.82248
BT_3261	0.572506	4.88375
BT_0173	0.572452	3.52277
BT_3860	0.571946	1.85013
BT_4152	0.571531	1.4399
BT_2215	0.571386	4.51273
BT_2977	0.571263	5.60607
BT_3461	0.570763	3.59198
BT_2841	0.569079	4.80842
BT_4370	0.567832	5.99596
BT_3367	0.565546	5.5837
BT_1582	0.564482	2.14045
BT_2197	0.564351	2.73365
BT_2178	0.564234	2.99449
BT_4209	0.562341	4.35345
BT_2683	0.561763	4.28158
BT_0355	0.561554	3.37039
BT_3646	0.560962	5.45282
BT_3465	0.558601	5.378
BT_3373	0.558364	1.60402
BT_2089	0.557869	4.39881
BT_0826	0.553019	3.20889
BT_3391	0.552589	2.2813
BT_3118	0.549959	3.82544
BT_0616	0.547807	2.3187
BT_0750	0.547702	4.69827
BT_3087	0.54762	1.3736
BT_3086	0.547011	1.62553
BT_4467	0.544858	2.34692
BT_3917	0.543304	3.99448
BT_2834	0.543214	3.91947
BT_3517	0.542884	3.32516
BT_3862	0.542763	1.64699
BT_1491	0.542147	3.36444
BT_1364	0.541901	4.51833
BT_4173	0.541526	1.6381
BT_0259	0.539131	5.59955
BT_3374	0.538509	3.36245
BT_3378	0.537949	2.77747
BT_0619	0.537701	3.12969
BT_0165	0.535162	3.11623
BT_2050	0.534957	4.79821
BT_1950	0.534279	3.38174
BT_3338	0.534086	3.15245
BT_4745	0.53356	4.47954
BT_3235	0.532596	1.46813
BT_2628	0.532274	1.4467
BT_2352	0.53185	1.95339
BT_4278	0.53185	1.95339
BT_0211	0.53143	1.63523
BT_4664	0.531023	1.59418
BT_2367	0.530682	3.41043
BT_3948	0.529299	4.54569
BT_0809	0.529212	5.37361
BT_3335	0.529	3.72698
BT_0991	0.528281	1.6622
BT_2796	0.527736	6.03368
BT_1768	0.526661	4.29452
BT_0382	0.524429	2.66819
BT_0281	0.520929	3.00457
BT_3040	0.520409	3.2847
BT_4596	0.519981	1.52864
BT_1142	0.517612	1.77605
BT_1327	0.517485	3.67802
BT_2366	0.516641	1.97034
BT_2013	0.516237	3.77389
BT_1832	0.513862	2.76273
BT_0198	0.5136	2.11395
BT_3884	0.512646	3.89785
BT_2225	0.509836	1.58305
BT_2742	0.509828	3.35411
BT_4598	0.509518	2.87718
BT_2543	0.509447	3.32931
BT_4353	0.508129	5.45139
BT_3726	0.507036	4.56328
BT_0122	0.502165	4.77251
BT_3821	0.501797	4.13563
BT_0822	0.5015	4.94512
BT_4355	0.500809	1.56249
BT_0979	0.500254	4.10809
BT_3528	0.497273	2.33742
BT_4262	0.496557	3.11918
BT_4103	0.496455	4.03475
BT_2349	0.496013	3.77686
BT_4495	0.493082	3.4224
BT_2507	0.492483	1.328
BT_2425	0.491004	1.50089
BT_1677	0.490974	3.28617
BT_0981	0.489857	4.08756
BT_2154	0.489142	1.43766
BT_2235	0.488507	3.20552
BT_1233	0.487068	4.83826
BT_4126	0.4862	5.23834
BT_4663	0.480063	4.38954
BT_2213	0.479996	2.46768
BT_2114	0.479498	1.91198
BT_2263	0.479006	3.60156
BT_2374	0.478882	4.4088
BT_4377	0.477642	2.76558
BTnc246	0.477335	1.5015
BT_0660	0.476858	1.36929
BT_1626	0.476482	3.02824
BT_1466	0.47592	1.34792
BT_4503	0.475037	2.58487
BTnc234	0.47438	2.01962
BT_3309	0.473861	3.43445
BT_2840	0.473503	4.279
BT_2417	0.473455	5.1726
BT_1375	0.472245	1.57934
BT_3431	0.47131	3.11918
BT_p548219	0.470667	1.70074
BT_3839	0.465955	3.38409
BT_3773	0.465757	4.10613
BT_0637	0.465639	2.92559
BT_0461	0.465468	2.04181
BT_4316	0.464386	1.89381
BT_0328	0.464051	4.24911
BT_3890	0.463683	2.17206
BT_4608	0.463074	2.68728
BT_3548	0.46284	3.78518
BT_3412	0.461541	2.21814
BT_0250	0.460902	4.36518
BT_4341	0.459847	3.93093
BT_3379	0.458899	2.71369
BT_1676	0.457988	3.4204
BT_4563	0.456014	3.61141
BT_2330	0.453534	1.96253
BT_0846	0.452298	1.44782
BT_3214	0.449876	1.8845
BT_4140	0.449481	2.3811
BT_3898	0.449007	3.01444
BT_2723	0.448136	2.70841
BT_2751	0.447135	4.04407
BT_3642	0.446898	4.91654
BT_1187	0.446242	1.50484
BT_2971	0.445397	3.09218
BT_2405	0.445385	3.4855
BT_4256	0.445358	2.43032
BT_0037	0.441923	1.85059
BT_0613	0.440607	2.38815
BT_2839	0.440428	3.03052
BT_3559	0.43611	3.7362
BT_0167	0.435117	1.35307
BT_4104	0.432229	3.1577
BT_2958	0.431224	3.42614
BT_2412	0.431203	2.96195
BT_0682	0.429694	2.6938
BT_0674	0.427877	3.75693
BT_1534	0.424722	1.98969
BT_4098	0.424039	4.19745
BT_4130	0.423829	1.8492
BT_0916	0.422793	2.17799
BT_3720	0.421928	2.13281
BT_2126	0.420383	1.83732
BT_2180	0.415879	2.9288
BT_3805	0.415765	3.73714
BT_1199	0.411701	1.88361
BT_3276	0.410732	1.96365
BT_0810	0.40652	2.15451
BT_2149	0.405362	1.7914
BT_2144	0.405183	2.72412
BT_3991	0.404328	2.88673
BT_2214	0.401147	2.85684
BT_1736	0.400999	1.4505
BT_1247	0.399659	2.08858
BT_3980	0.399561	2.10265
BT_4464	0.396563	1.72804
BT_2001	0.396283	2.25809
BT_0295	0.395732	2.6032
BT_0612	0.39544	2.51354
BT_2946	0.395304	2.51325
BT_3216	0.395142	1.75904
BT_4506	0.394503	2.01346
BT_1769	0.393542	1.8231
BT_3639	0.393329	2.42713
BT_0938	0.390775	1.45891
BT_0422	0.387943	2.87363
BT_4347	0.387757	3.48574
BT_2829	0.387377	4.1701
BT_4300	0.387269	3.1176
BT_3219	0.387098	2.65129
BT_0243	0.38619	2.70376
BT_1156	0.385401	2.76936
BT_3841	0.381564	2.74634
BT_3117	0.379395	2.62817
BT_2262	0.379323	1.34609
BT_3774	0.379209	1.71968
BT_2166	0.379161	1.8916
BT_2800	0.378998	3.35438
BT_3961	0.376428	2.39595
BT_4315	0.374345	1.51759
BT_1370	0.373737	2.44426
BT_0149	0.37312	2.02806
BT_4516	0.372702	2.01949
BT_1292	0.370696	4.13394
BT_p548202	0.369608	1.6071
BT_3071	0.368405	1.88704
BT_3205	0.364875	1.61541
BT_2706	0.362662	2.9045
BT_1904	0.362321	2.20146
BT_0623	0.361959	3.17967
BT_4488	0.361597	2.80398
BT_3814	0.360169	2.85652
BT_1315	0.359856	2.82979
BT_1686	0.358697	1.60505
BT_0645	0.358031	2.47173
BT_2722	0.356363	1.89638
BT_4535	0.356316	3.08837
BT_2728	0.355239	2.97869
BT_0070	0.3493	2.05306
BT_2008	0.348316	2.15757
BT_3003	0.347226	1.85116
BT_4292	0.347193	2.56946
BT_4255	0.345657	2.72526
BT_0729	0.344839	2.37644
BT_2577	0.344643	3.13557
BT_3981	0.343687	2.76565
BT_2403	0.339777	2.43214
BT_1737	0.338564	3.60574
BT_3937	0.336885	2.56819
BT_1742	0.333782	1.88487
BT_4607	0.332319	1.33126
BT_4000	0.330916	2.13692
BT_1561	0.328119	1.89664
BT_1377	0.328109	2.13509
BT_1770	0.327828	2.16379
BT_4560	0.327649	2.10534
BT_3308	0.326437	2.71746
BT_1485	0.324574	1.61921
BT_3878	0.323971	1.69221
BT_2721	0.32367	2.08423
BT_1685	0.323666	2.93506
BT_1358	0.322982	1.72471
BT_0326	0.320318	1.74033
BT_1733	0.318077	1.38302
BT_3938	0.317969	1.71997
BT_4716	0.315591	1.45636
BT_2791	0.315382	1.84312
BT_0539	0.312394	2.89835
BT_1593	0.311533	1.59028
BT_0610	0.310933	2.93035
BT_2550	0.310397	1.79002
BT_1587	0.307745	1.43093
BT_2259	0.302911	1.41977
BT_4697	0.302613	1.84607
BT_0973	0.301854	1.79226
BT_1777	0.300597	1.55692
BT_1678	0.29977	2.0041
BT_1607	0.298204	1.72033
BT_1376	0.297797	1.8578
BT_0625	0.297754	2.54687
BT_4006	0.29413	1.93846
BT_2717	0.291815	2.00021
BT_1687	0.28965	1.76575
BT_3266	0.289101	2.05306
BT_4561	0.285859	1.57125
BT_3809	0.282914	2.18502
BT_3978	0.282198	1.63373
BT_0883	0.27827	1.38141
BT_0830	0.276166	1.97411
BT_2707	0.274129	1.80678
BT_0410	0.274099	1.3736
BT_0185	0.271598	1.55271
BT_1084	0.271344	1.8884
BT_1602	0.271226	2.45107
BT_3885	0.266403	1.66978
BT_4392	0.266257	2.5753
BT_3381	0.259583	1.67808
BT_0976	0.25936	1.48593
BT_1569	0.259219	1.47613
BT_3636	0.258047	1.41303
BT_2123	0.254973	2.35943
BT_2726	0.252784	1.72084
BT_0532	0.243109	1.42754
BT_3577	0.242354	1.59611
BT_2720	0.238138	2.07043
BT_0591	0.235655	2.01282
BT_4243	0.235542	2.02604
BT_3325	0.234663	2.06515
BT_0304	0.233441	1.79209
BT_3334	0.233348	1.51624
BT_2558	0.232175	2.01229
BT_0572	0.228513	1.4271
BT_1529	0.227219	2.07417
BT_1270	0.219413	1.57093
BT_2542	0.212837	1.77286
BT_4144	0.211656	1.40848
BT_3944	0.191966	1.61222
BT_3287	0.189511	1.52748
BT_0657	0.182284	1.33812
BT_1301	0.176503	1.37638
BT_3819	-0.22405	1.67794
BT_1498	-0.22464	1.32995
BT_4205	-0.22908	1.90262
BT_2373	-0.22963	1.44782
BT_1871	-0.23159	1.37453
BT_3732	-0.23586	2.01962
BT_0488	-0.23762	2.08107
BT_4387	-0.24405	2.23842
BT_2701	-0.25138	1.40832
BT_2704	-0.2516	1.53949
BT_4184	-0.25177	1.56321
BT_1957	-0.25682	1.47994
BT_1814	-0.25757	1.8014
BT_1335	-0.25977	1.74464
BT_2415	-0.2645	1.35405
BT_1362	-0.26485	2.08691
BT_1359	-0.2657	1.9756
BT_0344	-0.266	1.33661
BT_4138	-0.26816	2.26105
BT_4517	-0.26912	2.14005
BT_3433	-0.26995	1.39506
BT_1558	-0.27003	2.71397
BT_4216	-0.27006	1.50685
BT_3695	-0.27049	1.9769
BT_2650	-0.27176	1.40547
BT_4193	-0.27334	2.09853
BT_0372	-0.27359	1.47262
BT_0928	-0.27553	1.4467
BT_3921	-0.27663	2.35219
BT_3813	-0.27764	1.59407
BT_1879	-0.27785	2.72971
BT_1363	-0.27982	1.93077
BT_3733	-0.28	2.81403
BT_1361	-0.28311	2.21932
BT_1032	-0.28384	2.65777
BT_3685	-0.2914	1.4433
BT_1592	-0.29372	1.44169
BT_2700	-0.29809	2.26228
BT_1956	-0.30172	2.40812
BT_3419	-0.30697	1.5745
BT_0894	-0.30739	2.70294
BT_4318	-0.30859	2.78715
BT_3411	-0.31124	1.75342
BT_3719	-0.31741	1.87807
BT_4368	-0.31749	2.61589
BT_0627	-0.3176	2.29918
BT_3127	-0.3212	1.80091
BT_3722	-0.32269	2.0685
BT_3083	-0.32334	2.28968
BT_2830	-0.32483	1.53152
BT_3924	-0.32662	2.69664
BT_3396	-0.32924	1.87497
BT_2630	-0.3408	1.74216
BT_3427	-0.34109	2.23842
BT_2052	-0.3412	1.83226
BT_3647	-0.34326	1.65142
BT_3449	-0.34563	1.82948
BT_3893	-0.34852	2.46652
BT_4186	-0.35018	2.1703
BT_3114	-0.35091	2.7796
BT_1355	-0.35156	2.48764
BT_1118	-0.35262	2.38643
BT_4242	-0.3531	1.49242
BT_2777	-0.35391	2.73708
BT_3519	-0.35402	1.38462
BT_4319	-0.35577	2.42341
BT_3905	-0.35592	2.91198
BT_3319	-0.3563	2.25677
BT_2924	-0.35683	2.81046
BT_1360	-0.35697	2.45312
BT_3812	-0.36093	3.32931
BT_3375	-0.36339	1.62543
BT_3906	-0.36561	1.40547
BT_4373	-0.36652	3.07703
BT_3147	-0.36787	3.90436
BT_2544	-0.37064	2.08119
BT_1540	-0.37068	1.46602
BT_1840	-0.37106	2.56438
BT_0353	-0.37196	1.4505
BT_2574	-0.37687	1.94461
BT_1663	-0.37885	2.79044
BT_3452	-0.37893	3.28443
BT_2228	-0.37967	3.32151
BT_2060	-0.38118	2.70526
BT_3168	-0.3816	1.3768
BT_2552	-0.38347	2.18053
BT_0583	-0.38363	2.45568
BT_0765	-0.3859	1.53336
BT_1808	-0.38703	1.69975
BT_2781	-0.38883	3.03754
BT_4147	-0.38921	1.40424
BT_0444	-0.39317	1.38183
BT_3055	-0.39714	1.98325
BT_4518	-0.39725	3.63287
BT_1843	-0.39809	3.94366
BT_1033	-0.39838	3.5723
BT_4192	-0.39845	1.35488
BT_3187	-0.39893	2.98973
BT_0427	-0.40183	2.15873
BT_3368	-0.4019	2.98925
BT_0721	-0.40222	4.74563
BT_0335	-0.40266	2.28727
BT_2053	-0.40281	4.14727
BT_2744	-0.4037	1.7585
BT_4552	-0.40377	2.5279
BT_0853	-0.40471	2.37488
BT_3041	-0.40495	1.32111
BT_3382	-0.40588	2.6806
BT_2091	-0.40612	3.74876
BT_1203	-0.40835	1.73022
BT_4217	-0.40871	3.21104
BT_4590	-0.41057	1.89421
BT_2534	-0.41089	1.84802
BT_4127	-0.41143	2.6442
BT_2355	-0.41221	1.78149
BT_4628	-0.4129	3.57062
BT_2419	-0.41516	3.77335
BT_0487	-0.4163	2.35174
BT_3692	-0.4164	1.6523
BT_3714	-0.41707	4.34366
BT_4247	-0.41719	2.00024
BT_2136	-0.41728	3.8516
BT_2258	-0.41762	3.03754
BT_1072	-0.41832	1.5387
BT_2620	-0.41849	1.5615
BT_2511	-0.42061	1.93572
BT_3260	-0.42183	2.39012
BT_2156	-0.42281	2.16673
BT_2391	-0.42881	3.84783
BT_3006	-0.43064	1.84435
BT_4201	-0.43151	2.67566
BT_1447	-0.43453	3.86227
BT_3907	-0.43497	1.87067
BT_0965	-0.43579	1.80266
BT_3637	-0.43632	3.19364
BT_0136	-0.43646	2.04089
BT_4610	-0.43788	4.50448
BT_2059	-0.43803	1.54557
BT_1408	-0.43815	3.90079
BT_0562	-0.43903	4.05951
BT_2061	-0.43966	2.00133
BT_1634	-0.44036	2.82979
BT_2441	-0.4407	3.08448
BT_1309	-0.44102	2.1083
BT_2155	-0.44208	2.04135
BT_1753	-0.44285	1.48937
BT_p548229	-0.44352	2.17582
BTnc316	-0.44391	2.1341
BT_0400	-0.44529	2.13261
BT_2129	-0.44746	2.29027
BT_4182	-0.44836	2.26988
BT_0162	-0.44974	2.59374
BT_1431	-0.45162	1.76466
BT_4107	-0.45184	2.81469
BT_2743	-0.45477	2.55294
BT_0394	-0.45561	1.43042
BT_2682	-0.4569	2.76584
BT_1077	-0.45695	4.61744
BT_3563	-0.45728	4.10312
BT_0180	-0.45808	4.73959
BT_4678	-0.45963	3.52022
BT_0267	-0.46228	1.83142
BT_1951	-0.46451	2.59504
BT_1856	-0.465	3.54423
BT_0217	-0.46502	3.83791
BT_3561	-0.46589	4.25746
BT_3383	-0.46694	3.38174
BT_3555	-0.46737	4.9369
BT_3869	-0.46967	4.2369
BT_1894	-0.47046	2.5329
BT_2899	-0.47106	2.57355
BT_3644	-0.47112	1.44507
BT_0990	-0.47234	3.1307
BT_2679	-0.4762	3.93133
BT_2978	-0.47656	3.72317
BT_1723	-0.47739	1.65238
BT_3853	-0.47792	4.4924
BT_0155	-0.47794	1.85265
BT_0634	-0.47828	3.35411
BT_4383	-0.47899	2.26604
BT_2043	-0.47923	3.96896
BT_2916	-0.4804	1.72501
BT_4520	-0.48095	3.63702
BT_4584	-0.48145	4.34894
BT_4323	-0.48328	3.87772
BT_1642	-0.48614	3.82433
BT_1757	-0.48647	3.7647
BT_1549	-0.48716	4.90553
BT_0428	-0.48792	2.46977
BT_3562	-0.49104	4.58287
BT_2548	-0.49141	4.07714
BT_4090	-0.4917	1.89381
BT_2076	-0.49863	2.94803
BT_3673	-0.49982	3.50632
BT_3340	-0.5025	2.59757
BT_2080	-0.50267	4.51273
BT_1441	-0.50405	2.56633
BT_3911	-0.50407	1.93917
BT_4519	-0.50748	4.86383
BT_0489	-0.50763	4.43928
BT_4246	-0.50926	1.49886
BT_1191	-0.51029	2.87363
BT_0872	-0.51121	4.63036
BT_0958	-0.51201	3.66457
BT_3020	-0.51329	1.52774
BT_3285	-0.51359	4.47661
BT_1795	-0.51423	1.44735
BT_1087	-0.51423	3.4421
BT_1672	-0.51679	2.39266
BT_1970	-0.51716	2.86853
BT_2561	-0.51759	2.33444
BT_1055	-0.51903	1.63342
BT_1274	-0.52021	3.24154
BT_4330	-0.52228	5.88478
BT_2354	-0.5228	4.18538
BT_0550	-0.52302	4.58439
BT_1936	-0.52949	4.36489
BT_2798	-0.52984	5.3767
BT_0351	-0.5309	3.28307
BT_4602	-0.53129	1.4685
BT_1591	-0.53187	1.53166
BT_1382	-0.5323	2.93866
BT_2498	-0.53233	3.41194
BT_3676	-0.53382	2.49145
BT_0876	-0.53496	2.7085
BT_1850	-0.53922	3.94271
BT_4199	-0.53923	5.39305
BT_1940	-0.53933	3.63106
BT_2075	-0.53978	4.59395
BT_1880	-0.54017	5.25422
BT_2606	-0.54036	4.12388
BT_1336	-0.54052	2.84161
BT_1699	-0.54171	3.47526
BT_0429	-0.54205	2.77546
BT_3395	-0.54294	5.30373
BT_3245	-0.54295	2.06822
BT_2501	-0.54449	2.44464
BT_1018	-0.5459	1.9532
BT_4240	-0.54815	1.41721
BT_2497	-0.54925	4.76072
BT_4213	-0.5511	6.04855
BT_1666	-0.55285	4.87976
BT_0776	-0.55601	5.06926
BT_2297	-0.55706	2.00275
BT_2208	-0.55919	3.33648
BT_3220	-0.56169	2.06379
BT_3451	-0.56268	4.81056
BT_0386	-0.56272	1.42858
BT_0579	-0.56363	5.16189
BT_3802	-0.56399	4.43234
BT_1583	-0.56571	6.25002
BT_3982	-0.56581	2.94115
BT_1443	-0.56599	2.99359
BT_1007	-0.56674	5.42002
BT_2416	-0.56756	3.5066
BT_1999	-0.56839	4.2947
BT_1781	-0.56921	1.46754
BT_2364	-0.56984	3.49303
BT_4156	-0.57038	1.53594
BT_2693	-0.57083	2.39845
BT_2034	-0.57172	5.19787
BT_2913	-0.57179	2.00645
BT_3231	-0.5719	4.04855
BT_0510	-0.57228	3.06382
BT_1184	-0.57408	1.83939
[truncated: 2,966 more rows]

## Sheet: e
	log2 fold change	-log10 p-value (adjusted)
BT_4296	11.8775	20.3483
BT_4298	11.6487	18.3161
BT_4297	11.393	17.8276
BT_4299	10.4566	15.5513
BT_1281	9.73796	8.73505
BT_4294	9.5419	12.4469
BT_1040	8.84892	20.2901
BT_1037	8.40558	18.2067
BT_4295	8.37032	19.0224
BT_1039	8.29608	20.3483
BT_1038	8.05914	19.7821
BT_1042	7.76229	19.79
BT_1036	7.48036	19.6303
BT_2451	7.47848	16.4698
BT_0363	7.44903	10.771
BT_4247	7.39316	21.391
BT_1046	7.35937	19.9265
BT_4246	7.27189	19.9151
BT_2819	7.25437	16.4253
BT_3259	7.19118	16.6209
BT_0361	7.18698	12.6328
BT_3983	7.15614	20.0005
BT_4244	7.14841	17.8667
BT_1043	7.14579	15.9078
BT_1047	7.10757	15.0286
BT_3332	7.10738	20.8375
BT_1044	7.03059	17.7157
BT_4245	6.94595	20.0005
BT_3329	6.85267	20.2901
BT_2818	6.82977	16.3733
BT_3984	6.79473	17.8659
BT_0364	6.78929	11.7122
BT_3328	6.78711	18.3854
BT_1050	6.76779	15.3669
BT_3985	6.76491	19.4708
BT_2821	6.74306	12.7661
BT_3499	6.74195	3.54073
BT_2452	6.67167	17.2189
BT_3331	6.60121	18.0313
BT_1045	6.56933	16.9838
BT_2820	6.54544	14.7653
BT_3330	6.54017	19.206
BT_0360	6.49628	11.0054
BT_1048	6.47314	14.9101
BT_0365	6.42567	11.7032
BT_1280	6.42039	11.6311
BT_1283	6.41155	10.1157
BT_1049	6.40437	10.6067
BT_2824	6.40116	12.9787
BT_2453	6.38583	12.1848
BT_2823	6.38016	15.8974
BT_2822	6.33792	13.8866
BT_3986	6.33257	16.1856
BT_0362	6.33221	10.5229
BT_2825	6.28901	9.28508
BT_0318	6.27525	15.4579
BT_0319	6.2641	13.3445
BT_1285	6.24303	10.8042
BT_2454	6.22574	6.74435
BT_2690	6.20639	14.815
BT_2691	6.20468	14.2836
BT_2560	6.1427	15.9466
BT_1284	6.12058	7.81326
BT_1282	6.00016	10.1354
BT_3987	5.97766	20.3976
BT_2692	5.97491	15.5965
BT_3681	5.92276	11.4563
BT_1011	5.81171	8.60664
BT_2693	5.74843	17.21
BT_3796	5.71773	11.3287
BT_0123	5.67859	12.5818
BT_0124	5.61442	14.0781
BT_1449	5.61165	19.9367
BT_2559	5.59674	14.6547
BT_1448	5.5536	18.2544
BT_0439	5.53377	15.8989
BT_2903	5.52419	11.239
BT_1450	5.50854	19.4708
BT_2167	5.46586	16.31
BT_2450	5.38638	13.5576
BT_3793	5.36164	13.0379
BT_4248	5.36037	12.7473
BT_2551	5.2577	16.4698
BT_1277	5.24571	15.5149
BT_3988	5.22717	20.3483
BTnc044	5.20156	5.67378
BT_3013	5.19657	12.3144
BT_0506	5.19526	16.1168
BT_3958	5.16093	18.7476
BT_3798	5.15521	8.05125
BT_3349	5.13652	20.0005
BT_1034	5.10364	14.837
BT_0450	5.04822	15.6417
BT_0317	5.00482	18.9512
BT_0440	4.99052	16.3368
BT_1632	4.98883	12.628
BT_3855	4.96386	14.9101
BT_3015	4.94783	12.6705
BT_3348	4.89884	18.2019
BT_2552	4.89378	17.8757
BT_2392	4.87891	8.88151
BT_2904	4.87778	11.046
BT_4120	4.87499	11.8003
BT_0441	4.87494	12.8448
BT_3350	4.8606	13.7575
BT_0459	4.8577	20.1786
BT_0484	4.85138	18.1835
BT_0451	4.84684	14.7045
BT_0349	4.84635	15.8856
BT_4134	4.83463	8.86161
BT_4114	4.77688	13.465
BT_1631	4.74908	16.4567
BT_3751	4.74855	14.1731
BT_0448	4.73977	12.3144
BT_3960	4.73408	14.1929
BTnc145	4.72175	8.53245
BT_3854	4.717	15.5513
BT_1196	4.71397	17.5405
BT_3014	4.71336	10.8351
BT_1012	4.70324	7.82913
BT_3799	4.6903	9.65655
BT_0460	4.68092	18.8329
BT_0724	4.66125	12.3031
BT_3790	4.66096	12.2192
BT_4394	4.65932	14.3713
BT_1629	4.65586	14.4377
BT_3788	4.64931	14.905
BT_0442	4.64786	13.9802
BT_1554	4.64666	17.28
BT_2968	4.64408	13.0517
BT_3012	4.61981	13.0027
BT_3857	4.61833	14.6586
BT_2905	4.58786	13.7494
BT_2694	4.56912	17.2473
BT_1620	4.5548	11.8098
BT_3959	4.54735	18.0313
BT_2394	4.52872	8.95515
BT_0867	4.50171	13.6474
BT_0437	4.49563	11.242
BT_2806	4.49403	10.1893
BT_1630	4.48764	13.6266
BT_4132	4.48264	7.58062
BT_3791	4.47636	16.8923
BT_0461	4.47545	17.4216
BT_3680	4.46926	12.7268
BT_4039	4.46386	15.5783
BT_4405	4.45058	13.1329
BT_4251	4.44714	14.1408
BT_3858	4.42904	14.965
BT_4671	4.40124	12.9172
BT_0866	4.39888	12.6712
BT_3169	4.39429	19.6313
BT_3750	4.38689	13.7531
BT_3856	4.36185	11.4205
BT_4050	4.35261	19.6313
BT_2106	4.35097	6.0959
BT_3700	4.34599	15.5423
BT_3765	4.34349	9.87383
BT_2919	4.33746	13.8954
BT_0755	4.33077	12.2087
BT_4672	4.3221	4.2867
BT_2755	4.31945	16.2691
BT_4358	4.31935	10.5433
BT_2805	4.31536	11.0657
BT_1492	4.31163	13.9535
BT_3411	4.3038	18.1354
BT_3787	4.28782	13.1247
BT_4081	4.2837	15.1798
BT_0483	4.27968	18.3129
BT_4113	4.27284	12.5016
BT_0452	4.2387	16.3892
BT_2627	4.2297	12.2192
BT_3172	4.22471	15.1136
BT_0449	4.21981	14.1309
BT_4357	4.217	11.9809
BT_3701	4.21679	15.3669
BT_0788	4.21317	18.307
BT_2804	4.18687	10.5197
BT_4136	4.18357	5.14785
BT_4273	4.18203	6.23389
BT_2901	4.18068	12.1035
BT_1927	4.17553	13.394
BT_2807	4.1546	11.7305
BT_0453	4.15347	12.8371
BT_4080	4.14999	12.6951
BT_0269	4.12211	11.1197
BT_3702	4.11203	15.0811
BT_1035	4.09721	13.9474
BT_4112	4.09149	11.8032
BT_0435	4.08142	12.2471
BT_0447	4.08065	11.6936
BT_0272	4.07932	13.0174
BT_2393	4.07684	8.54679
BT_3698	4.07478	13.691
BT_2902	4.07129	11.4953
BT_0273	4.05939	10.0654
BT_2808	4.05251	11.5999
BT_3792	4.04205	14.1804
BT_0367	4.03244	6.55546
BT_3753	4.03114	12.3737
BT_3752	4.01936	13.3889
BT_4240	4.01808	11.7635
BT_4406	4.01409	10.559
BT_1619	4.007	12.1487
BT_3961	4.00191	17.2224
BT_0438	3.99418	11.0378
BT_2809	3.9925	13.1329
BT_3789	3.98013	13.131
BT_4243	3.97512	20.1786
BT_2461	3.9718	15.4443
BT_2920	3.95973	12.7012
BT_2900	3.94344	8.99551
BT_3476	3.94018	10.9039
BT_0274	3.93927	8.75914
BT_0446	3.92424	10.5308
BT_0865	3.92003	10.1674
BT_2626	3.90898	14.3608
BT_3767	3.9021	17.8828
BT_0754	3.89245	13.8098
BT_3699	3.88996	15.9466
BT_3764	3.88492	10.3851
BT_3474	3.87576	12.7873
BT_1276	3.86763	8.59511
BT_0271	3.86681	10.1079
BT_0348	3.86178	14.3729
BT_4083	3.85785	10.7398
BT_0787	3.8484	18.5496
BT_0977	3.84513	7.86458
BT_4038	3.84151	14.7315
BT_2404	3.83588	13.579
BT_4082	3.82784	13.8116
BT_2649	3.8272	4.05843
BT_0436	3.82549	14.3798
BT_4133	3.82507	8.40312
BT_0723	3.81012	10.8441
BT_0279	3.8072	6.98091
BT_4404	3.79781	12.7379
BT_0683	3.79405	13.0027
BT_3990	3.79201	16.9777
BT_4135	3.78853	11.8771
BT_2460	3.77113	12.236
BT_3047	3.76273	12.0504
BT_3115	3.76159	12.8775
BT_3333	3.75258	10.9688
BT_1013	3.75152	8.58179
BT_0276	3.7343	12.5395
BT_0722	3.73367	13.5767
BT_1762	3.73067	11.1874
BT_3679	3.70739	6.5817
BT_1628	3.69921	14.39
BT_2457	3.69833	12.2511
BT_3046	3.69654	11.0881
BT_3324	3.69376	15.9548
BT_3482	3.68375	9.30901
BT_2203	3.68366	11.0844
BT_1275	3.6678	13.4918
BT_3860	3.66254	12.4326
BT_3861	3.65913	14.4484
BT_2108	3.65408	11.7453
BT_4634	3.65363	10.3519
BT_1987	3.65215	11.1685
BT_2758	3.65181	18.3887
BT_2906	3.64206	13.7905
BTnc035	3.63598	3.54337
BT_4730	3.63499	3.77468
BT_4411	3.61263	15.4109
BT_4708	3.60793	11.4945
BT_2757	3.60385	18.5765
BT_1627	3.59535	13.8116
BT_3859	3.59382	12.3302
BT_4152	3.59333	12.4346
BT_3322	3.55403	13.5963
BT_2459	3.55278	14.1929
BTnc246	3.55038	12.4603
BT_0434	3.53945	13.9575
BT_4121	3.53413	9.11428
BT_3656	3.53273	12.9395
BT_4712	3.525	6.44428
BT_1973	3.52492	18.8002
BT_4631	3.52462	11.666
BT_3104	3.51708	10.0807
BT_4642	3.51645	11.1251
BT_2202	3.51184	16.0679
BT_1683	3.51088	11.7271
BT_3754	3.50656	10.4821
BT_3048	3.4993	9.74319
BT_4407	3.49533	11.5889
BT_3312	3.49093	9.64561
BT_3483	3.49076	11.0682
BT_4311	3.48859	13.1146
BT_2395	3.48293	9.18857
BT_3175	3.47721	7.92481
BT_4709	3.47209	12.1931
BT_3158	3.47101	10.498
BT_1030	3.46438	8.3677
BT_4249	3.46051	8.4833
BT_1763	3.45616	13.7249
BT_4632	3.45596	11.1386
BT_1682	3.45435	11.1517
BT_4710	3.45134	11.4609
BT_1010	3.44708	6.37624
BT_2201	3.4436	13.2978
BTnc389	3.41467	1.83441
BT_3797	3.412	8.22291
BT_0191	3.40904	12.0511
BT_3682	3.40668	7.01454
BT_0275	3.40393	8.81391
BT_3505	3.40117	12.1055
BT_3491	3.39944	1.89374
BT_4410	3.39505	14.5254
BT_4242	3.38777	15.0425
BT_0190	3.38622	15.5623
BT_1273	3.37587	15.1798
BT_2039	3.37187	16.2691
BT_3173	3.37061	11.9673
BT_0454	3.35402	8.00768
BT_2756	3.35055	17.6626
BT_0507	3.34962	5.88278
BT_4241	3.34926	17.9915
BT_0270	3.34088	6.15062
BT_2107	3.3344	10.8633
BT_2625	3.3237	12.8438
BT_4122	3.32262	9.06587
BT_0125	3.31892	13.3631
BT_0278	3.31537	12.8473
BT_3492	3.3114	7.04763
BTnc013	3.30991	5.37748
BT_3991	3.30278	17.0332
BT_2243	3.29963	12.5701
BT_1624	3.28183	16.1867
BT_0171	3.27518	6.09292
BT_3862	3.27014	11.4799
BT_3177	3.26932	5.68273
BTnc207	3.26623	9.95096
BT_3657	3.26564	12.236
BT_2110	3.26405	12.4441
BT_0978	3.25377	3.75498
BT_4040	3.24687	12.8706
BT_4119	3.24129	4.19503
BT_2109	3.23769	6.64748
BT_4633	3.23459	11.5304
BT_2200	3.22838	12.4022
BT_4724	3.22788	11.7273
BT_3481	3.22587	6.08218
BT_2624	3.21594	12.1529
BT_1608	3.21415	10.463
BT_3159	3.21314	9.96709
BT_0193	3.21146	12.0972
BT_1761	3.20639	10.4836
BT_2628	3.20008	11.1439
BTnc158	3.19631	7.62377
BT_3494	3.19429	10.9517
BT_2803	3.19308	9.39983
BT_1926	3.18435	10.3352
BT_1864	3.183	4.1031
BT_3830	3.183	4.10872
BT_3475	3.17705	10.3816
BT_1625	3.16784	14.8582
BT_0196	3.1609	6.6906
BT_1618	3.16052	10.4142
BT_3572	3.15721	8.65417
BT_r13	3.15065	1.51774
BT_2895	3.14961	7.82514
BT_4707	3.14835	10.4557
BT_r06	3.14763	1.51761
BT_2245	3.13534	13.2785
BT_r09	3.12492	1.48463
BT_r12	3.12492	1.48463
BT_4085	3.12394	9.66
BT_4481	3.11038	11.7317
BT_3310	3.10357	11.838
BT_2040	3.10328	15.6151
BT_4494	3.1003	17.6129
BTnc225	3.09919	3.28066
BT_4084	3.09031	9.95096
BT_4480	3.08986	16.7293
BTnc328	3.08816	4.24537
BT_1759	3.08677	13.741
BT_3737	3.07981	16.3368
BT_4669	3.07948	9.1247
BT_2246	3.07021	14.9073
BTnc371	3.06203	5.86262
BTnc196	3.05445	3.21933
BT_1875	3.04919	12.237
BT_3669	3.04628	3.38808
BT_1279	3.03479	12.1331
BT_3766	3.03412	10.7639
BT_0997	3.03147	6.17891
BT_4088	3.02931	11.6432
BT_0644	3.02538	16.1929
BT_2444	3.01792	6.47163
BT_4725	3.01789	6.76201
BT_0277	3.01789	9.97962
BT_1693	3.01321	16.4855
BT_3962	3.01013	15.4365
BT_3157	3.0088	9.85232
BT_1760	3.00835	10.6454
BT_3868	3.00552	14.5892
BT_1453	3.0037	17.7272
BT_4723	3.00266	10.6975
BT_3595	3.00143	11.0663
BT_4638	2.99794	11.4304
BT_r03	2.99476	1.41254
BT_3102	2.98516	10.4966
BT_1918	2.97935	14.638
BT_3103	2.97906	9.88402
BT_2019	2.97812	11.6311
BT_3477	2.97448	11.2766
BT_0005	2.97216	2.88984
BT_1029	2.96672	13.8008
BT_3668	2.96329	3.77583
BT_2247	2.96198	9.37917
BT_4681	2.96108	9.93169
BT_3313	2.96101	11.2074
BT_3171	2.9496	12.1377
BT_3484	2.94889	11.8629
BT_1334	2.94694	18.8777
BT_0996	2.94679	9.07441
BT_4153	2.94135	8.39075
BTnc385	2.94131	7.84842
BT_3604	2.94084	13.9148
BT_3045	2.93581	10.0745
BT_0456	2.93097	14.0584
BT_4172	2.92699	11.8986
BT_3311	2.91448	8.76173
BT_0687	2.90402	11.9723
BT_4670	2.90106	7.43392
BT_2458	2.89542	9.81378
BT_0192	2.89426	10.0068
BT_3504	2.89394	9.54522
BT_4395	2.88897	14.4925
BT_2813	2.88083	7.12212
BTnc155	2.8785	9.111
BT_0794	2.87428	8.37005
BT_2623	2.87037	14.2304
BT_4493	2.86216	16.2511
BT_1126	2.86093	3.35313
BT_3777	2.86091	2.52957
BT_2896	2.85557	6.33699
BTnc065	2.85446	10.4339
BT_3736	2.85096	11.153
BT_4667	2.84762	10.5905
BT_0194	2.84723	11.0815
BT_3467	2.84551	16.2691
BT_3619	2.84436	10.1297
BT_2814	2.84254	5.56119
BT_0342	2.8414	6.55953
BT_1694	2.83856	13.5356
BT_2430	2.83395	14.3127
BT_3156	2.83337	9.67385
BT_3603	2.82501	10.8816
BT_1942	2.81266	5.78404
BT_0350	2.80928	15.0444
BT_2387	2.80891	10.9229
BT_1626	2.80562	15.04
BT_3573	2.78943	5.9078
BT_2244	2.78275	10.7075
BT_3176	2.77998	9.17031
BT_0268	2.77604	9.90984
BT_4089	2.77492	7.8682
BT_1470	2.77452	8.11765
BT_2222	2.76835	15.8272
BT_1695	2.76591	16.31
BT_3105	2.76299	7.76579
BT_0160	2.76231	14.7171
BT_0131	2.7587	15.438
BT_1821	2.75082	15.7156
BT_0772	2.74752	10.9219
BT_3593	2.74538	8.84518
BT_3587	2.74148	10.975
BT_0901	2.73748	15.6264
BT_4163	2.7263	11.2336
BT_3678	2.72298	11.3645
BT_3952	2.71946	8.89644
BT_4722	2.71875	10.1933
BT_3963	2.71771	12.6717
BT_0455	2.71749	15.0692
BTnc302	2.71483	9.50708
BT_3498	2.71385	2.98557
BT_3530	2.70774	11.6304
BT_1636	2.70655	15.2097
BT_1026	2.70253	5.39731
BT_3591	2.69829	8.45014
BT_3090	2.68629	12.7
BT_0189	2.68166	9.78064
BT_3784	2.68147	12.7523
BTnc386	2.67492	1.37388
BT_4668	2.67352	7.67473
BT_3592	2.67325	11.4076
BT_1330	2.66551	7.5228
BT_1758	2.65667	11.1008
BT_0902	2.65554	12.8947
BT_3174	2.65533	10.87
BT_1874	2.65316	10.5883
BT_3602	2.65137	10.5664
BT_2437	2.64787	15.2105
BT_3671	2.63031	7.67824
BT_0457	2.6301	11.9148
BT_3954	2.63004	10.4215
BT_1820	2.62892	14.0942
BT_1941	2.62622	7.06687
BT_0341	2.62577	5.30739
BT_4711	2.62373	9.1454
BT_4087	2.623	9.26157
BT_1471	2.6196	15.2702
BT_2848	2.61932	6.47468
BT_4728	2.6193	7.42602
BT_1971	2.61472	11.2799
BT_1287	2.61447	13.4954
BT_2561	2.61285	12.0807
BT_3485	2.61071	7.32074
BT_4714	2.60561	11.865
BT_4304	2.59518	16.0184
BT_3506	2.59334	11.1874
BT_3955	2.59307	8.20592
BT_4637	2.5834	11.2499
BT_3497	2.58217	2.31693
BT_2851	2.57747	11.8816
BT_3346	2.57325	8.24592
BT_3703	2.56801	5.81428
BT_3735	2.56747	11.506
BTnc033	2.56531	3.89493
BTnc040	2.55353	3.68575
BT_2499	2.55128	14.8498
BT_2105	2.54879	10.2801
BT_2081	2.54767	13.05
BT_3615	2.53982	4.22746
BT_2894	2.53941	8.52508
BT_4079	2.53148	5.16199
BT_0656	2.53007	7.87273
BTnc317	2.5296	3.30357
BT_1469	2.5248	10.7156
BT_4168	2.52458	9.6376
BT_2199	2.52104	13.4586
BT_0195	2.51878	9.23113
BT_1493	2.51608	10.8818
BT_3525	2.51413	10.7284
BT_3473	2.5114	6.22272
BT_3763	2.51111	4.60375
BT_1440	2.50952	15.2021
BT_3594	2.50431	9.12628
BT_4164	2.50395	9.67373
BT_4554	2.50216	13.0743
BT_2070	2.49986	14.0762
BTnc233	2.4865	4.14594
BT_2072	2.48122	12.8299
BT_1025	2.48082	9.27178
BT_4727	2.47036	8.19458
BT_3953	2.46938	10.991
BT_4166	2.46838	8.50688
BT_3495	2.46548	9.47137
BT_0458	2.46537	16.7268
BT_3574	2.46443	7.93504
BTnc247	2.46344	3.88974
BT_4403	2.46116	10.0957
BT_3532	2.45907	8.26581
BT_0119	2.45885	1.37678
BT_2909	2.45573	8.93358
BT_2382	2.44792	15.6405
BT_3905	2.44775	15.6125
BT_3852	2.44667	14.1669
BT_2438	2.44666	12.5904
BT_4359	2.44545	13.9448
BT_4167	2.44179	9.28038
BT_0736	2.44074	13.0494
BT_4726	2.43684	10.2779
BT_1028	2.43532	10.2193
BT_0266	2.4353	4.47701
BT_4165	2.43209	8.34041
BT_0858	2.43192	2.14461
BTnc395	2.42551	5.9266
BT_2917	2.42265	8.37273
BT_1873	2.41766	9.64141
BT_3513	2.41546	8.49811
BT_4090	2.41318	12.4458
BTnc164	2.41118	1.7875
BT_4086	2.41014	5.34789
BT_1218	2.40945	13.722
BTnc152	2.4044	2.07151
BT_3904	2.40124	16.094
BT_2038	2.40119	11.7765
BT_0118	2.39284	2.64329
BT_1622	2.38859	9.76974
BT_0157	2.38767	11.8606
BT_4446	2.38602	8.61863
BT_2921	2.38059	6.15012
BT_1986	2.37791	11.7473
BT_2856	2.37387	4.36991
BT_4268	2.37248	2.16367
BT_2907	2.37193	6.40186
BT_3608	2.37093	7.82913
BT_0778	2.36672	14.8839
BT_2332	2.36322	6.396
BT_3971	2.35806	16.6333
BT_4305	2.34881	16.5739
BT_1822	2.34356	13.3957
BT_2967	2.34236	8.91594
BT_2569	2.33788	16.2049
BT_3734	2.33743	14.2061
BT_0957	2.33702	11.271
BT_3670	2.3352	9.85872
BT_0956	2.33437	8.45219
BTnc322	2.33418	2.19278
BT_1209	2.33176	14.2304
BT_1274	2.33102	13.4679
BT_3292	2.32944	8.89077
BT_2512	2.32631	14.0942
BT_2629	2.32232	9.97208
BT_0735	2.31943	14.7428
BT_3529	2.31896	8.86161
BT_3914	2.31632	10.0251
BT_0499	2.31522	13.0494
BT_1328	2.31512	16.8234
BT_2333	2.31097	10.7377
BT_1494	2.31019	11.8001
BT_3089	2.30577	9.91365
BT_3486	2.30238	10.3811
BT_1439	2.29986	15.0603
BT_3589	2.29678	11.7707
BT_1621	2.29551	7.35212
BT_2195	2.2948	9.34386
BT_0187	2.29221	15.6254
BT_3992	2.28674	12.3586
BTnc186	2.28527	2.89576
BT_2443	2.28139	5.68307
BT_2196	2.27936	10.5303
BT_3614	2.27921	5.02639
BT_2858	2.27611	5.96325
BT_4267	2.27557	5.19454
BT_1773	2.2728	9.59242
BT_3588	2.27248	9.33137
BT_3584	2.27135	6.42532
BTnc170	2.27093	4.74329
BT_3659	2.27001	7.46653
BT_3314	2.2697	11.5685
BT_3531	2.26496	9.97962
BT_3503	2.26293	1.55855
BT_3340	2.26235	12.0316
BT_3585	2.26134	13.4904
BT_0172	2.26117	10.0319
BT_1842	2.25927	10.4022
BT_2104	2.25644	9.22466
BT_4107	2.25316	13.4686
BT_0147	2.25304	15.1133
BT_4169	2.2485	8.79248
BTnc127	2.24648	8.32696
BT_0954	2.24501	15.1191
BTnc161	2.24422	7.30547
BT_0339	2.24289	4.42833
BT_4170	2.24227	9.08216
BT_1774	2.23981	10.8222
BT_0955	2.23782	14.8839
BT_2071	2.23592	14.313
BT_1658	2.23221	15.1354
BT_3721	2.23008	13.4012
BT_3044	2.22937	8.27518
BTnc327	2.22417	5.62821
BTnc024	2.22313	6.93752
BT_3107	2.21728	5.81944
BT_3345	2.21673	5.67584
BT_3496	2.21565	6.77864
BT_1167	2.2156	9.33302
BT_2568	2.21545	14.3456
BT_0756	2.21183	8.57017
BT_2892	2.21173	9.26785
BT_2647	2.2065	3.58885
BT_3903	2.20642	13.3784
BT_1596	2.197	5.87109
BTnc037	2.19274	8.44322
BT_3618	2.18991	9.33002
BT_3568	2.18932	10.3516
BT_0727	2.18773	12.6664
BT_4415	2.18633	10.3191
BT_4202	2.18617	11.3608
BT_0258	2.18218	15.2542
BT_2622	2.17632	8.60417
BT_4683	2.17425	4.5201
BT_3965	2.17335	15.6669
BTnc027	2.17165	7.30355
BT_3500	2.17158	2.59916
BTnc008	2.17135	5.15456
BTnc016	2.17003	7.58062
BT_3749	2.16794	9.42937
BT_1147	2.16429	13.3674
BT_2918	2.16383	6.84338
BT_4078	2.16307	4.19987
BT_3101	2.16213	9.48352
BT_0568	2.15859	8.40297
BTnc178	2.15767	2.78468
BT_1211	2.15747	9.47447
BT_4421	2.14946	6.74507
BT_2810	2.14502	11.7214
BT_1122	2.14465	3.74279
BT_3493	2.13966	7.25504
BT_3569	2.13958	13.7278
BT_2510	2.13808	16.4724
BT_1016	2.1361	14.0861
BT_2170	2.13608	9.22425
BT_4744	2.13367	12.8672
BT_2621	2.1301	10.3723
BT_3993	2.12957	11.8013
BT_2488	2.1235	11.9853
BT_0567	2.11807	11.3362
BT_2173	2.1174	9.01527
BT_3437	2.11399	6.91555
BT_1896	2.11181	4.99341
BT_3874	2.11155	11.8399
BT_3902	2.11124	15.6058
BT_1660	2.11055	13.1366
BT_4324	2.10761	11.2064
BT_0299	2.10661	11.2714
BT_2567	2.10497	13.172
BT_3344	2.1027	3.6206
BTnc010	2.09642	2.42038
BT_3964	2.09297	12.0873
BT_3596	2.08893	6.73181
BT_2082	2.08628	11.1008
BT_2680	2.08263	8.88054
BT_2654	2.08137	10.7398
BT_0298	2.07863	6.65373
BT_4408	2.07832	8.11912
BT_0303	2.07492	14.9367
BT_3501	2.07152	2.8222
BT_4698	2.07124	15.162
BT_1414	2.07045	10.6449
BT_3024	2.06923	7.38664
BT_3108	2.06458	6.0405
BTnc238	2.06347	5.75368
BT_0634	2.0634	13.579
BT_4115	2.06298	9.99502
BT_0144	2.06001	2.16388
BT_4713	2.05809	13.6731
BTnc111	2.05546	3.99161
BT_2171	2.05219	13.9532
BTnc255	2.04956	6.47234
BT_4414	2.04302	9.69597
BT_2442	2.04135	4.38951
BT_2633	2.04127	4.55179
BT_4449	2.03794	3.47974
BT_3049	2.03782	11.5203
BT_2111	2.03669	9.30185
BT_4676	2.03642	13.3797
BT_3900	2.03543	5.54513
BT_4679	2.03235	13.0278
BT_0300	2.02628	10.4497
BTnc199	2.02522	4.37897
BT_4420	2.02517	8.91058
BT_3392	2.02494	14.4457
BT_3786	2.02183	9.79834
BT_4056	2.02084	6.31205
BT_1210	2.02029	11.4618
BT_1383	2.01903	9.20367
BT_2908	2.01738	7.24991
BT_3516	2.01664	12.1664
BT_p548222	2.0154	12.5963
BT_3599	2.01502	7.02865
BT_4690	2.00857	14.7074
BT_3507	2.00668	7.87754
BT_4597	2.00344	10.1297
BT_0655	1.99902	12.2437
BT_4303	1.99657	14.5912
BT_4650	1.99641	14.467
BT_0884	1.99595	14.8445
BT_3674	1.99076	6.07813
BT_2857	1.99013	2.57977
BT_0541	1.98822	10.5177
BT_2922	1.98601	7.64495
BT_0509	1.98422	3.87358
BT_1024	1.98364	7.29187
BT_3065	1.98262	7.96926
BT_3418	1.98151	10.2207
BT_1623	1.98085	15.5739
BT_3106	1.97903	7.06481
BT_2041	1.97504	11.1874
BT_0406	1.97211	14.0942
BTnc030	1.9533	4.47615
BT_0816	1.95315	11.7362
BT_4553	1.95087	13.131
BT_3528	1.94746	11.3168
BT_3567	1.94561	13.1898
BT_2916	1.9442	9.69507
BT_4124	1.94112	7.897
BT_1876	1.9372	8.4531
BT_4575	1.93652	8.51858
BT_3566	1.9365	5.80978
BTnc296	1.93455	3.12999
BT_0309	1.93286	12.8525
BT_2893	1.92816	9.22673
BT_0313	1.9271	14.0969
BT_3095	1.92067	7.0072
BT_2146	1.91698	14.3723
BT_3689	1.9164	13.7628
BT_3994	1.91592	12.4808
BT_3519	1.91333	10.4547
BT_4689	1.907	10.2887
BT_0312	1.90698	14.3291
BT_1451	1.90684	6.32162
BT_3776	1.90504	1.34713
BT_3688	1.90427	13.6176
BT_4055	1.89686	6.10393
BT_1537	1.89255	13.9038
BT_0370	1.89106	14.6724
BT_2309	1.89012	5.39558
BT_2923	1.88999	13.7076
BT_1771	1.88773	7.9418
BT_4054	1.88731	11.8816
BT_0616	1.88684	9.5139
BT_0175	1.88489	8.28641
BT_3956	1.88212	9.08963
BT_4500	1.88172	12.7172
BT_1659	1.87932	12.396
BT_1214	1.87906	4.07926
BTnc137	1.8785	5.76582
BT_1032	1.87484	15.1371
BT_0407	1.87426	11.173
BT_2760	1.87386	12.4021
BT_3088	1.86929	7.62925
BTnc206	1.86749	8.01033
BT_2853	1.86701	6.06978
BT_4171	1.8649	8.45279
BTnc305	1.86344	5.50607
BTnc287	1.86321	4.71839
BTnc394	1.85905	1.58896
BT_2455	1.85874	1.56016
BT_4106	1.85537	13.9802
BT_3025	1.85451	6.57427
BT_0566	1.8544	6.79865
BT_1748	1.85173	13.7995
BT_2291	1.85041	2.55364
BT_3586	1.84813	8.47838
BT_1772	1.84378	5.99085
BTnc352	1.84336	1.30579
BT_3663	1.84195	7.7114
BT_0338	1.84092	4.14529
BT_3423	1.84025	4.05744
BT_4109	1.8393	8.50267
BT_4635	1.83899	7.25552
BT_0290	1.83832	8.43275
BT_2519	1.83626	14.551
BT_4688	1.83383	7.19418
BT_0083	1.83242	11.9923
BT_0302	1.83187	6.86852
BT_3605	1.82939	9.53291
BT_0311	1.82779	13.5856
BT_3601	1.82232	4.92966
BT_0022	1.82073	1.89314
BT_3590	1.82031	8.38648
BT_3522	1.81995	8.82135
BT_0304	1.8197	13.998
BT_3583	1.81485	7.7638
BT_1434	1.81367	11.8935
BT_3096	1.81316	8.11278
BTnc359	1.81189	2.20029
BT_2929	1.81002	6.21716
BT_2915	1.80805	8.34008
BT_0801	1.80687	2.37278
BT_1031	1.80452	3.83754
BT_1272	1.80398	11.2212
BT_0885	1.80303	13.2078
BT_3512	1.80197	8.3273
BT_2632	1.79906	10.4096
BTnc285	1.79835	1.72342
BT_1033	1.79804	13.8671
BT_2590	1.79595	1.6974
BT_3109	1.79395	7.1235
BT_2388	1.7936	8.88088
BT_0793	1.79292	8.16449
BT_1757	1.79194	12.7588
BT_1020	1.78943	6.99179
BT_0286	1.77922	7.60433
BT_2172	1.77037	7.82253
BTnc260	1.76778	3.90248
BT_3439	1.76708	2.8806
BT_4677	1.76126	13.4586
BT_0310	1.76047	13.3551
BT_2193	1.759	8.44745
BT_2631	1.759	9.93548
BT_4110	1.75432	7.44608
BT_0284	1.75368	9.22712
BT_1435	1.75187	7.37355
BT_2324	1.75168	2.41894
BT_1831	1.74907	9.71676
BT_3231	1.74561	11.6311
BT_0535	1.74517	13.6147
BT_3424	1.7445	6.26586
BT_3523	1.74445	8.40898
BT_2066	1.74246	7.47403
BT_3951	1.74065	10.8846
BT_3030	1.74048	7.49368
BT_0320	1.73913	5.64905
BT_3087	1.73851	7.86372
BT_3597	1.73766	5.92265
BT_3100	1.73715	3.968
BT_0306	1.73494	13.2997
BT_1415	1.73319	7.25413
BT_3124	1.73229	4.90345
BT_1790	1.72843	5.88175
BT_0633	1.72741	12.7078
BT_1719	1.72689	3.52521
BT_1452	1.72617	10.7645
BT_0764	1.726	8.73921
BT_0408	1.72368	7.89956
BT_1006	1.7225	10.4128
BT_3421	1.72132	2.88195
BT_1721	1.71987	1.4333
BT_1436	1.71702	6.88977
BT_2194	1.71461	7.74694
BT_2334	1.71011	5.52986
BT_2434	1.70625	12.4199
BT_0305	1.70436	12.8245
BT_4456	1.70404	12.1837
BT_1324	1.70208	8.38303
BTnc173	1.70095	2.54501
BT_3662	1.70055	9.51328
BT_0668	1.70054	2.37482
BT_1895	1.70015	8.38846
BT_2296	1.70002	3.18127
BT_1635	1.69894	13.2503
BT_1743	1.69809	3.88994
BT_2911	1.69669	6.21752
BT_3600	1.69331	4.711
BT_0301	1.69324	8.53274
BT_3232	1.69293	9.57889
BT_2112	1.69076	5.80708
BT_4108	1.6888	6.56917
BT_1576	1.68712	10.9047
BT_3672	1.6862	3.35213
BT_4180	1.68565	6.20302
BT_0285	1.6852	9.07479
BT_1913	1.68448	13.5012
BT_0992	1.68429	4.87538
BT_3781	1.68308	8.2265
BT_3581	1.67929	9.83098
BT_3780	1.67893	6.52762
BT_1433	1.67806	12.6036
BT_2292	1.67747	1.86011
BT_4077	1.6756	6.33749
BT_1014	1.67488	2.26604
BTnc323	1.67333	2.78636
BT_3527	1.67061	9.53651
BT_4182	1.66871	10.0534
BT_0082	1.66799	11.3727
BTnc270	1.66772	7.11742
BT_2573	1.66748	5.41591
BT_1278	1.66742	7.0072
BT_3086	1.66602	8.25127
BT_4504	1.66583	11.7458
BT_0353	1.66549	9.55299
BT_0297	1.6651	6.59978
BT_2897	1.66489	7.8359
BT_3521	1.66489	9.1143
BT_2289	1.65745	6.21791
BT_0757	1.65685	9.90984
BT_2572	1.65576	10.1399
BT_4201	1.65474	12.4521
BT_3023	1.65452	5.20318
BT_1575	1.65387	12.1848
BT_0340	1.65158	3.32442
BT_0352	1.65148	6.15966
BT_4270	1.64332	2.20301
BT_3057	1.64215	7.60724
BT_3598	1.64155	6.5963
BT_1720	1.63787	6.65295
BT_3616	1.63683	4.00389
BT_1924	1.63587	10.3942
BT_1577	1.63328	9.01369
BT_1021	1.629	4.77753
BT_1416	1.62863	9.81285
BT_1617	1.6277	8.43411
BT_3422	1.62655	6.86656
BT_3262	1.62359	6.48093
BT_3606	1.62244	8.85454
BT_0664	1.6224	2.26701
BT_1908	1.61969	11.8489
BT_2192	1.61769	8.30688
BT_1530	1.61752	13.0743
BT_4549	1.6143	2.62254
BT_4572	1.61349	10.9162
BT_3094	1.61214	4.28682
BT_1366	1.60667	13.2503
BT_3925	1.6056	9.30655
BT_0404	1.60502	3.34802
BT_1060	1.60455	11.2672
BT_2294	1.59722	4.21917
BT_0372	1.59569	10.9804
BT_1447	1.59392	12.8947
BT_1542	1.5933	12.5367
BT_0371	1.59293	9.59717
BT_3160	1.59069	8.95424
BT_0673	1.58907	9.53482
BT_1911	1.5855	5.80448
BT_0886	1.58518	12.2352
BT_3607	1.58402	8.93723
BT_0366	1.58369	10.4781
BT_0488	1.5829	13.9359
BT_4105	1.58031	6.8697
BT_2031	1.57903	8.20556
BT_0369	1.5788	5.60067
BT_3026	1.57754	5.31443
BT_0140	1.57706	8.54029
BT_1329	1.57668	12.1724
BTnc288	1.57234	4.82627
BT_0354	1.56425	6.52259
BT_4393	1.56411	7.09143
BT_2067	1.56384	7.43966
BT_0356	1.55943	7.70003
BT_3913	1.55884	7.19951
BT_1472	1.55773	12.1729
BTnc384	1.55707	2.47841
BT_2984	1.55501	1.41816
BT_4457	1.55407	12.2892
BT_1684	1.5517	12.1413
BT_4656	1.54817	5.14661
BT_2854	1.5469	8.98961
BT_3029	1.54597	6.94843
BT_4187	1.54556	5.77165
BT_3291	1.54366	5.4215
BT_1213	1.54221	7.82545
BT_3079	1.5395	7.65112
BT_0170	1.53942	9.4931
BT_2409	1.53812	9.4721
BT_1865	1.53703	1.86418
BT_0540	1.53696	11.2577
BT_0993	1.53232	4.08716
BT_3655	1.52901	4.73583
BT_4706	1.52748	9.29522
BT_2785	1.52542	6.83962
BT_3520	1.52389	7.93009
BT_1813	1.52214	11.0587
BT_1572	1.51921	4.29719
BT_4181	1.51686	7.0502
BT_1009	1.51364	8.63475
BT_0765	1.51362	8.80681
BT_2191	1.51288	6.50933
BT_0805	1.51243	11.7814
BT_0760	1.51109	1.38474
BT_3553	1.51087	6.98299
BT_0106	1.51038	7.14334
BT_0112	1.50929	2.03387
BT_3829	1.50851	1.73093
BT_1456	1.50757	4.03
BT_2969	1.50587	3.42415
BT_2852	1.50511	6.85219
BT_1125	1.50067	2.96678
BTnc368	1.50019	2.3134
BT_2312	1.49665	2.07963
BTnc348	1.49543	1.98164
BT_1259	1.49524	9.95096
BT_4402	1.49429	6.64462
BT_3021	1.49262	8.08173
BT_1777	1.49178	10.2271
BT_3524	1.48938	5.55996
BT_3508	1.48897	8.82464
BT_2910	1.48718	8.48357
BT_4699	1.48678	10.2271
BT_3654	1.48618	7.60058
BTnc232	1.48618	2.03832
BTnc105	1.48519	5.20016
BT_1212	1.48135	5.09622
BTnc104	1.48011	2.47979
BT_4175	1.47945	7.10572
BT_2113	1.47774	6.31656
BT_4422	1.47109	1.95418
BT_4719	1.47098	7.99296
BT_1811	1.47093	13.0682
BT_4440	1.46968	8.36458
BT_0791	1.46904	7.04604
BTnc357	1.46886	1.47093
BT_4718	1.46716	10.617
BT_1718	1.4669	6.83689
BT_3664	1.46409	5.69243
BT_4584	1.46332	11.9951
BT_1546	1.46273	4.52878
BT_2913	1.46077	7.58836
BT_1091	1.45869	12.5486
BT_1023	1.45717	6.79508
BT_2966	1.45559	7.35806
BT_0786	1.45545	9.5941
BTnc304	1.4549	3.95871
BT_3609	1.4529	10.8435
BT_0355	1.45165	9.86883
BT_0287	1.45162	7.19577
BT_2485	1.45116	3.03034
BT_2890	1.44934	6.76736
BT_4396	1.44886	4.7069
BT_3170	1.44872	7.10047
BT_0854	1.44614	8.16495
BT_3018	1.44402	12.4304
BT_4651	1.4421	10.713
BT_1432	1.43458	13.6419
BT_2290	1.4345	3.535
BT_1877	1.43343	6.91601
BT_0489	1.43084	11.8469
BT_2855	1.4305	5.205
BT_1866	1.43023	2.39163
BT_3730	1.42908	9.55898
BT_4195	1.42805	8.04932
BT_4574	1.42565	4.58976
BT_1417	1.42498	9.12628
BT_1222	1.42337	11.8816
BTnc299	1.42304	1.71399
BT_2083	1.4182	11.4304
BT_2928	1.41636	7.42062
BT_1765	1.41576	5.57282
BT_2914	1.41458	5.34248
BT_0857	1.41184	1.38522
BT_1897	1.4087	6.70875
BT_2539	1.40655	5.4758
BT_3739	1.40613	8.60051
BT_4444	1.40548	3.57571
BT_0549	1.40508	7.85632
BT_0219	1.40237	5.98037
BT_3800	1.40099	6.74534
BT_4051	1.39963	12.1462
BT_0983	1.39805	6.56337
BT_4455	1.39748	11.5043
BT_2435	1.38739	9.84675
BT_1192	1.38736	8.60356
BT_3926	1.38605	10.3544
BT_1146	1.38571	5.07869
BT_1391	1.38297	9.90147
BT_4137	1.37382	7.09229
BT_1333	1.3737	6.27069
BT_1184	1.37359	8.03458
BT_1802	1.36929	3.87578
BT_4684	1.36485	6.78988
BT_2293	1.36218	3.35858
BT_0267	1.36013	7.31909
BT_1051	1.35988	7.48912
BT_2204	1.35942	9.82256
BT_2431	1.35771	11.8437
BT_3774	1.35735	8.03458
BT_3575	1.3563	5.12996
BT_0941	1.35433	5.89045
BT_2389	1.3542	9.75108
BT_2753	1.35078	11.292
BT_3487	1.34902	5.74597
BT_1784	1.3489	11.3884
BT_1208	1.34784	6.43357
BT_0940	1.34696	4.51648
BT_0141	1.34512	7.72354
BT_1180	1.34341	6.33749
BT_0515	1.33995	6.69717
BT_1518	1.33503	4.7759
BT_3438	1.33442	4.30862
BT_1838	1.33438	8.74858
BT_4356	1.33116	6.054
BT_4678	1.32329	10.3862
BT_1607	1.32303	9.76245
BT_2462	1.32238	6.91555
BT_4052	1.31979	7.21837
BT_2859	1.31881	3.17176
BT_2924	1.31817	10.8638
BT_3249	1.31726	3.5376
BT_4661	1.31626	7.08272
BT_2224	1.3114	6.42703
BT_3233	1.3112	10.2019
BT_2912	1.31095	7.70285
BT_2751	1.30911	11.4945
BT_1392	1.30835	3.77583
BT_3425	1.30712	4.28008
BT_2554	1.3039	9.81285
BT_4301	1.30283	8.44814
BT_0218	1.299	5.98304
BT_2383	1.29873	5.40699
BT_3526	1.29716	9.4315
BT_1104	1.29522	10.4966
BT_3167	1.29496	1.53431
BT_0792	1.29299	7.31799
BT_1667	1.2926	4.57692
BT_3617	1.29003	4.10077
BT_1793	1.28937	7.92851
BT_1778	1.28836	5.48048
BT_4005	1.2879	11.0197
BT_1962	1.2859	8.39728
BT_1501	1.28391	5.16898
BT_4177	1.27829	2.01546
BT_4279	1.27734	4.05843
BT_3571	1.27698	1.31602
BT_0343	1.27658	1.92142
BT_4643	1.27655	7.92415
BT_2754	1.27466	9.56609
BT_2553	1.27356	12.8018
BT_1331	1.27285	7.46642
BT_p548218	1.27212	5.50633
BT_4157	1.26763	5.74597
BTnc342	1.2667	2.85491
BT_3080	1.26503	11.7082
BT_2620	1.26408	6.61219
BT_4252	1.25977	8.70848
BT_4659	1.25941	5.91066
BTnc088	1.25847	2.03603
BT_2308	1.2579	3.37907
BT_2288	1.25364	3.04378
BT_1502	1.25302	11.4594
BT_3440	1.25258	2.64428
BT_1716	1.25069	2.44725
BT_3093	1.25064	5.88944
BT_1061	1.24838	5.93387
BT_3559	1.24807	10.722
BT_3011	1.24803	4.01454
BT_1182	1.24706	4.30061
BTnc102	1.24547	1.63694
BT_4622	1.2451	1.55675
BT_3673	1.24391	9.36802
BT_3613	1.24118	8.25567
BT_0617	1.23744	7.80896
BT_1246	1.23518	4.25881
BT_4179	1.23467	5.52744
BT_2164	1.23362	1.38773
BTnc006	1.22354	2.55146
BT_0368	1.22092	7.29401
BT_0864	1.22007	2.80495
BT_1332	1.21694	6.23928
BT_4337	1.21409	11.1984
BT_3200	1.214	4.92861
BTnc101	1.2136	1.38181
BT_4111	1.21298	8.25567
BT_2992	1.21275	2.28724
BT_0480	1.21048	2.38888
BT_2362	1.20943	1.61814
BT_3436	1.20935	2.59951
BT_0487	1.20839	8.27899
BT_1181	1.20813	4.48209
BT_3264	1.20688	5.92315
BT_p548220	1.2049	7.30322
BT_1183	1.20266	10.2263
BTnc159	1.20254	2.04381
BT_3823	1.20093	8.707
BT_4214	1.19451	11.6199
BT_1534	1.18948	7.17231
BT_1715	1.18156	1.6298
BT_1547	1.18016	6.31261
BT_2571	1.17615	6.05483
BT_4325	1.17606	5.73531
BT_2527	1.16639	9.84058
BT_3558	1.16253	9.81538
BT_2486	1.16179	7.45502
BT_0486	1.16008	8.06094
BT_4740	1.15911	4.34657
BT_0485	1.15911	4.32732
BT_1603	1.15911	4.32732
BT_1756	1.15911	4.32732
BT_3068	1.15911	4.32732
BT_3795	1.15911	4.32732
BT_2240	1.15857	10.2795
BT_1481	1.15658	8.98002
BT_3134	1.15518	2.79664
BT_2783	1.15385	7.89634
BT_0947	1.15271	2.6158
BTnc297	1.15153	1.56524
BT_2298	1.15072	4.28756
BT_4224	1.15058	2.71527
BT_3027	1.14961	4.4525
BT_1717	1.14939	3.09939
BT_1001	1.14877	2.03477
BT_4662	1.14838	6.4328
BT_0264	1.14807	2.27815
BT_3457	1.14627	11.2278
BT_3028	1.14125	2.70784
BT_1591	1.14101	5.18545
BT_4645	1.139	5.62249
BT_4150	1.13775	2.35732
BT_0351	1.13358	7.86
BT_0145	1.13328	2.19028
BT_4644	1.13317	5.95252
BT_4053	1.13263	8.53536
BTnc294	1.13244	2.38266
BTnc301	1.13152	2.92925
BT_4682	1.13144	8.73921
BTnc279	1.12855	1.35851
BT_0481	1.12717	1.71677
BT_4624	1.12661	2.94074
BT_2662	1.12604	7.85706
BT_3665	1.12564	6.41817
BT_1573	1.12418	7.36535
BT_4653	1.12378	3.00018
BT_1713	1.12242	2.41881
BT_0146	1.12051	2.3496
BT_1109	1.11627	7.15233
BT_2768	1.11491	4.33188
BT_2511	1.11267	6.39483
BT_1260	1.10989	6.63859
BT_1138	1.1096	3.81525
BT_1775	1.10921	3.70148
BT_0586	1.10895	10.3386
BT_1121	1.10707	3.28137
BT_2995	1.10402	1.61546
BT_3132	1.10007	6.15605
BT_3916	1.09959	5.40458
BT_0142	1.09949	4.67547
BT_4159	1.09812	5.00236
BT_2518	1.09794	7.54107
BT_2617	1.09788	3.2237
BT_0677	1.09784	3.19386
BT_3806	1.09639	10.8136
BT_4176	1.09434	5.0677
BT_0630	1.09351	4.69465
BT_2251	1.09265	9.63395
BT_3393	1.09193	10.6245
BT_1812	1.09152	7.61511
BT_1300	1.09131	9.52103
BT_2782	1.09077	9.97555
BT_4654	1.08927	4.03255
BT_0945	1.08871	4.45471
BT_2211	1.08855	6.63265
BT_3161	1.08775	3.36143
BT_1062	1.08654	1.82079
BT_3347	1.08355	3.00176
BT_2198	1.07936	6.1615
BT_4200	1.07878	10.1753
BT_4160	1.07833	6.5899
BT_2507	1.07581	4.20021
BT_4191	1.0757	7.29187
BT_1022	1.07513	7.04051
BT_4720	1.07456	7.7754
BT_0685	1.07442	8.98961
BT_2570	1.07412	6.97252
BT_3582	1.07327	1.45887
BT_2253	1.06971	4.10894
BT_4487	1.06923	6.22413
BT_2930	1.06532	3.74409
BT_2802	1.06447	5.05012
BT_1008	1.06431	8.92051
BT_2239	1.05718	6.66811
BT_0493	1.0551	1.4193
BT_1871	1.05403	9.14818
BT_0288	1.05378	6.57709
BT_0935	1.05297	2.46044
BT_4220	1.0521	4.78834
BT_2970	1.05131	2.24308
BT_3248	1.05089	5.17516
BT_2297	1.05018	4.99396
BT_3059	1.04869	3.70696
BT_0897	1.04819	5.47591
BT_1536	1.04814	8.05187
BT_3051	1.048	3.20248
BT_4221	1.04625	8.04008
BT_1124	1.04285	1.55418
BT_2086	1.04269	10.2238
BT_4700	1.04223	9.27178
BT_3263	1.0386	8.73492
BT_3515	1.03751	5.59792
BT_4652	1.0373	3.13995
BT_1203	1.03533	5.76247
BT_1725	1.03372	2.99847
BT_3807	1.03261	10.0728
BT_0542	1.03232	10.4096
BT_3130	1.03122	4.27988
BT_4329	1.03005	6.08306
BT_2311	1.02999	3.19442
BT_2526	1.0246	7.31473
BT_3782	1.02442	7.9531
BT_1519	1.02269	2.89634
BT_2618	1.0199	1.99504
BT_0111	1.01952	2.95927
BT_4542	1.01809	3.94941
BT_1261	1.01703	3.34329
BT_1509	1.01646	7.87963
BT_0629	1.01198	9.12733
BT_1215	1.00893	3.90695
BTnc054	1.00675	1.40403
BT_2068	1.00602	5.64759
BT_4675	1.00574	6.84925
BTnc086	1.00446	1.47779
BT_4199	1.00085	10.1893
BT_0565	0.998651	3.53169
BT_0001	0.997791	4.88807
BT_4326	0.996523	8.55873
BT_1770	0.995684	8.33973
BT_3133	0.995573	3.23997
BTnc236	0.992661	3.35768
BT_3162	0.992463	3.02926
BT_3778	0.991242	2.50823
BT_0780	0.989218	4.30229
BT_2436	0.98873	5.08818
BT_1145	0.988175	6.10756
BT_0186	0.988134	9.32961
BT_1108	0.986783	9.79929
BT_4615	0.985152	5.10518
BT_1535	0.984635	7.58366
BT_1179	0.982767	5.86656
BTnc346	0.982239	1.5618
BT_3488	0.981371	5.31665
BT_1814	0.979462	8.76966
BT_0841	0.979321	3.57351
BT_2965	0.973875	3.60596
BT_4605	0.97369	4.23313
BT_0185	0.970737	7.7038
BT_2872	0.970185	3.26316
BT_0321	0.968117	6.37392
BT_4655	0.966063	4.85709
BT_2212	0.965548	6.49976
BT_2780	0.965106	1.57075
BT_0845	0.964572	3.3154
BT_4146	0.963207	3.02539
BT_4704	0.96247	7.53436
BT_2630	0.960352	6.61304
BT_4658	0.960257	4.55119
BT_1301	0.957624	10.1601
BT_2750	0.954497	6.12513
BT_0942	0.952178	4.8504
BT_1712	0.951911	1.84587
BT_2349	0.9478	7.76807
BT_3683	0.946936	4.79326
BTnc020	0.944903	1.36336
BTnc331	0.937814	1.43416
BTnc341	0.937814	1.43416
BTnc266	0.937501	1.31707
BT_0510	0.93698	5.75993
BT_2080	0.935016	8.50115
BTnc251	0.932457	3.38476
BT_1541	0.93214	3.06338
BTnc213	0.932013	1.33956
BT_0620	0.92736	6.95424
BT_1200	0.925388	5.61503
BT_1533	0.922866	6.40001
BT_p548219	0.922737	4.19161
BT_2087	0.921372	4.58921
BT_3660	0.920655	3.34317
BT_1219	0.918464	7.15208
BT_4666	0.915603	7.42863
BT_3061	0.913345	5.86224
BT_1532	0.912251	6.37454
BT_3509	0.910102	1.55156
BT_4034	0.909615	3.66648
BT_1555	0.909402	7.34891
BT_0621	0.907824	6.57368
BT_4424	0.904195	3.08568
BT_1540	0.9036	5.18012
BT_0861	0.902245	3.99895
BT_p548217	0.902098	1.62798
BT_0958	0.90154	7.35318
BT_0981	0.900099	8.04257
BTnc313	0.897048	2.72162
BT_4178	0.897023	7.83458
BT_2197	0.895861	5.05117
BT_2765	0.894611	1.5892
BT_4703	0.894555	7.04276
BT_2767	0.889226	3.93092
BT_3182	0.887922	6.36127
BT_0843	0.88589	4.14212
BT_2219	0.885051	5.16091
BT_0753	0.884532	3.21576
BT_3557	0.884128	4.11305
BT_4423	0.883023	3.41711
BT_2090	0.881926	6.99943
BTnc028b	0.880992	1.70174
BT_3620	0.87804	4.12132
BT_1779	0.87677	3.51012
BT_1823	0.876712	4.09064
BT_2221	0.875807	1.67029
BT_3020	0.871654	3.40723
BT_0631	0.87093	8.76447
BT_2836	0.870505	2.09379
BT_0937	0.869538	1.57813
BT_4194	0.86882	6.91555
BT_2418	0.867517	5.83486
BT_2120	0.866671	5.19634
BT_4657	0.866072	4.25881
BT_0984	0.864122	1.6675
BT_2964	0.86088	4.47659
BT_1144	0.860045	4.86196
BTnc075	0.856864	1.45602
BT_4581	0.855733	4.45986
BT_1105	0.855716	5.54426
BT_1057	0.855404	3.26228
BT_0842	0.855213	3.28673
BT_4327	0.852726	9.69172
BT_2215	0.852507	7.6236
BT_4323	0.851891	7.38108
BT_3082	0.849314	5.04727
BT_0716	0.849055	3.56301
BT_1782	0.845878	7.22649
BT_3667	0.843432	2.94193
BT_4660	0.838337	5.10316
BT_4272	0.837603	3.7477
BT_0143	0.836865	3.97298
BT_4702	0.83604	8.73931
BT_4047	0.834226	9.06971
BT_2971	0.833231	6.71904
BT_4328	0.832542	7.19928
BT_1194	0.832131	6.76296
BT_2422	0.83027	2.89749
BT_1202	0.82866	4.14527
BT_2096	0.826534	5.47973
BT_1818	0.82448	3.77863
BT_1221	0.820386	7.94362
BT_4293	0.820053	7.90201
BT_4149	0.819533	2.69866
BT_1783	0.816679	6.13026
BT_0443	0.816341	2.78711
BT_1313	0.815112	8.55009
BT_2784	0.812953	3.48185
BT_2484	0.812356	4.53238
BT_1878	0.81163	8.89806
BT_1805	0.809561	2.15632
BT_0477	0.80796	1.44063
BT_1373	0.802155	5.97608
BT_1110	0.799764	4.63019
BT_0619	0.797624	5.3051
BT_1107	0.797183	6.86159
BT_0618	0.795322	5.87349
BT_4151	0.794614	2.94714
BTnc239	0.794357	2.65494
BT_3131	0.792775	4.1121
BT_4035	0.792331	5.93125
BT_4701	0.791373	6.74034
BT_3092	0.791349	4.18415
BT_1780	0.790931	3.2825
BT_0939	0.790809	2.80694
BT_4484	0.790665	5.86799
BT_0482	0.789548	2.8417
BT_4142	0.788989	4.33218
BT_2065	0.788305	4.67342
BT_2214	0.785886	7.24434
BT_0067	0.785533	2.15158
BT_3637	0.784936	6.49315
BT_1166	0.783188	2.66937
BT_4576	0.782422	3.65319
BT_1697	0.779654	5.87349
BT_2316	0.777888	1.3551
BT_3704	0.775615	2.05842
BT_0255	0.775395	3.41278
BT_3470	0.774369	6.38476
BT_1195	0.773742	5.5364
BT_0256	0.772554	3.18283
BT_3697	0.772185	7.25319
BT_3897	0.770114	7.09832
BT_4625	0.768881	1.73314
BT_2241	0.767213	3.703
BT_4745	0.762032	6.99215
BT_1099	0.759887	4.46699
BT_0844	0.759795	2.48626
BT_1698	0.758044	5.58422
BT_4412	0.758039	6.55214
BT_0296	0.757606	3.85682
BT_3489	0.753665	2.45659
BT_3547	0.75155	1.86615
BT_0863	0.751335	1.54119
BT_2091	0.750028	7.43738
BT_1247	0.748304	4.85519
BT_1220	0.746992	7.66808
BT_4476	0.744416	4.90622
BT_4116	0.74383	2.71188
BT_4428	0.743063	3.8406
BT_1098	0.742201	6.56282
BT_0994	0.741194	2.08832
BT_0132	0.74063	3.80404
BT_3623	0.739624	6.46887
BT_3555	0.738776	8.06474
BT_0162	0.737897	5.32013
BT_1512	0.736735	4.30521
BT_2816	0.732557	5.0064
BTnc019	0.725956	1.65215
BT_0943	0.725652	3.56577
BT_2165	0.724895	4.47219
BT_1299	0.724301	7.79395
BT_1117	0.723986	2.40527
BT_0980	0.723198	3.08482
BT_4076	0.721904	2.98956
BT_0985	0.720808	1.80109
BT_0622	0.720647	4.03151
BT_2223	0.718101	2.90065
BT_3885	0.717631	6.43357
BT_2217	0.717251	3.87264
BT_3561	0.714052	6.89152
BT_0715	0.712279	4.30974
BT_2749	0.709213	7.40822
BT_1505	0.708977	2.52071
BT_0717	0.70648	6.23142
BT_2352	0.705764	2.86355
BT_4278	0.705764	2.86355
BT_1507	0.705099	5.27985
BT_1076	0.704966	2.56214
BT_0781	0.704604	4.60382
BT_4721	0.703981	6.77939
BT_2520	0.702615	6.25004
BT_3562	0.702592	6.82073
BT_0433	0.699387	4.20736
BT_0315	0.694198	6.54583
BT_1590	0.690601	1.5475
BT_2218	0.687342	3.74431
BT_2591	0.687087	2.6293
BT_4335	0.68653	6.14621
BT_1769	0.686509	4.24649
BT_3729	0.683487	3.92799
BTnc060	0.679806	1.51362
BT_0971	0.679517	2.62383
BT_0815	0.678023	7.24801
BT_0802	0.676211	2.18385
BT_0159	0.675916	5.569
BT_2899	0.674685	4.50751
BT_2746	0.674116	2.54423
BT_4454	0.671919	4.1427
BT_3560	0.671739	7.22221
BT_1191	0.665923	4.308
BT_1296	0.665048	5.1435
BT_2391	0.664515	6.60087
BT_3390	0.664449	1.95436
BT_0718	0.664118	5.76634
BT_4346	0.664029	5.05433
BT_1106	0.662809	4.86026
BT_4486	0.659408	5.27939
BT_1297	0.657616	5.72575
BT_3708	0.657544	3.4088
BT_0009	0.657528	1.99754
BT_4458	0.657475	4.51834
BT_2508	0.656143	2.34283
BT_1206	0.651428	2.93312
BT_3445	0.64929	3.21106
BT_0444	0.649059	3.20387
BT_1804	0.648396	2.96785
BT_4336	0.648234	4.6252
BT_2523	0.64552	3.53832
BT_0012	0.64453	1.60385
BT_1226	0.641728	2.27659
BT_2850	0.641316	5.49742
BT_1441	0.640779	3.70299
BT_0823	0.640406	4.91535
BT_0116	0.636366	1.41926
BT_2619	0.636028	2.40679
BT_0280	0.635797	2.00529
BT_4143	0.634374	2.84785
BT_1170	0.634121	1.38176
BT_2408	0.634084	1.82649
BT_4585	0.633525	5.71248
BT_2154	0.632988	2.1944
BT_4091	0.631149	2.8911
BT_3060	0.629334	2.22173
BT_4349	0.626589	5.37683
BT_4348	0.625787	4.59697
BT_2745	0.621857	1.49455
BT_1418	0.620852	1.76235
BT_2429	0.620099	1.74479
BT_4614	0.61882	5.66081
BT_1539	0.615307	4.91209
BT_4673	0.615158	3.41072
BT_2213	0.611677	3.88598
BT_2166	0.611606	3.63383
BT_2280	0.610943	2.66582
BT_2233	0.601458	4.33651
BT_1298	0.601321	5.18668
BT_1113	0.600812	2.12295
BT_1839	0.59769	2.63531
BT_2272	0.596783	4.49077
BT_1197	0.595741	5.6327
BT_0701	0.594804	2.27981
BT_1139	0.593222	4.2712
BT_1578	0.591695	3.72771
BT_3666	0.590862	2.63605
BT_1616	0.590805	1.95714
BT_1919	0.59019	4.36286
BT_3099	0.587695	1.37695
BT_1510	0.586008	2.85307
BT_2763	0.585988	1.71411
BTnc089	0.58308	1.75361
BT_p548224	0.582326	1.75091
BT_3696	0.579536	4.25506
BT_0148	0.576919	4.54653
BT_1114	0.576563	2.80452
BT_4427	0.571521	2.13344
BT_1528	0.570188	3.10094
BT_4373	0.564378	5.26964
BT_1513	0.557322	4.51455
BT_1580	0.553743	6.70487
BT_1103	0.551186	5.11366
BT_3407	0.551171	4.42053
BT_3006	0.550235	2.88296
BT_2770	0.550147	1.78042
BT_1227	0.549878	4.4178
BT_4426	0.54912	2.23301
BT_3056	0.548495	1.49837
BT_2405	0.544745	4.61233
BT_3945	0.544074	5.3659
BT_2837	0.543605	3.76498
BT_4316	0.540554	2.5586
BT_4095	0.540296	2.26079
BT_2252	0.536184	4.90316
BT_1847	0.534873	2.39163
BT_4583	0.532861	2.98884
BT_1995	0.529896	1.99109
BT_2502	0.528987	4.48333
BT_0316	0.528973	4.80627
BT_1396	0.52469	1.70071
BT_0211	0.524477	1.72819
BT_1996	0.520507	1.46419
BT_1826	0.519015	2.84592
BT_2602	0.517554	2.48337
BT_3098	0.51734	1.3142
BT_1824	0.514642	2.10563
BT_2769	0.514341	2.22173
BT_4665	0.5137	3.59755
BT_4425	0.513294	1.5545
BT_0291	0.513272	3.28228
BT_3514	0.512916	1.7144
BT_3946	0.511981	5.94784
BT_1752	0.508089	3.30917
BT_2220	0.50532	1.5044
BT_1588	0.504262	1.46795
BT_4347	0.501542	5.02139
BT_3446	0.500475	2.15959
BT_4196	0.500061	3.36742
BT_1668	0.49967	3.78463
BT_0719	0.499428	5.80941
BT_3321	0.498327	2.61212
BT_1696	0.498162	3.7865
BT_1318	0.49754	2.33936
BT_2037	0.496902	1.76063
BT_0636	0.494245	3.57151
BT_1503	0.49118	3.39356
BT_0711	0.49045	3.26945
BT_2030	0.488928	4.43257
BT_1371	0.48849	2.89484
BT_0249	0.485766	5.80477
BT_1100	0.485097	3.78371
BT_4174	0.481737	1.70165
BT_2084	0.480301	4.46073
BT_0010	0.480191	1.56293
BT_1548	0.478021	5.47134
BT_0072	0.473109	1.91264
BT_0848	0.469012	2.15576
BT_0712	0.467513	4.43827
BT_0002	0.46487	1.30953
BT_1830	0.463353	2.11712
BT_0248	0.461695	1.87328
BT_3661	0.459427	3.46157
BT_2367	0.457156	2.98999
BT_1078	0.45709	3.41208
BT_3937	0.456344	3.90635
BT_2506	0.455588	1.40143
BT_2230	0.452784	3.97369
BT_4479	0.451465	3.04733
BT_2216	0.450093	2.4323
BT_2541	0.448742	3.0265
BT_3563	0.447619	4.06532
BT_4008	0.447608	3.4088
BT_4392	0.447182	5.12108
BT_4317	0.44639	2.29415
BT_3685	0.442902	2.72898
BT_2762	0.440362	2.27914
BT_2517	0.440038	5.16502
BT_2963	0.439835	1.68339
BT_2273	0.437774	4.1524
BT_3178	0.437654	1.97019
BT_4093	0.436443	1.59748
BT_3716	0.43624	4.07853
BT_3853	0.435567	4.1299
BT_4636	0.435526	1.33946
BT_1063	0.433474	1.3891
BT_1746	0.432973	1.95923
BT_1485	0.432874	2.49019
BT_3518	0.431173	2.74942
BT_4145	0.429441	2.37535
BT_3444	0.42294	3.4152
BT_0654	0.420699	2.10684
BT_3406	0.417627	2.93606
BT_0344	0.416266	2.59143
BT_2558	0.414129	4.45825
BT_1602	0.414084	4.38207
BT_4094	0.408056	1.50609
BT_0713	0.407462	4.62168
BT_2524	0.404479	2.17114
BT_1101	0.404207	3.1472
BT_0846	0.402326	1.35059
BT_4144	0.401929	3.54959
BT_3408	0.400187	2.86882
BT_p548223	0.398145	1.58555
BT_4360	0.398017	3.43143
BT_1738	0.395351	1.59607
BT_4154	0.394836	1.51703
BT_2406	0.393912	1.92742
BT_2472	0.393402	1.36255
BT_4072	0.391573	1.52058
BT_1053	0.391534	2.6021
BT_3376	0.389802	3.85233
BT_2385	0.388442	2.1719
BT_4594	0.386974	1.96585
BT_1529	0.383626	4.24592
BT_0714	0.383058	3.10099
BT_2407	0.378566	1.8924
BT_3206	0.377732	1.5099
BT_0511	0.376431	2.19929
BT_1819	0.374216	1.79418
BT_1587	0.372924	1.97178
BT_3163	0.372195	1.85838
BT_2961	0.371046	1.84977
BT_1500	0.369992	4.02316
BT_0785	0.36865	3.42365
BT_1894	0.364548	1.7989
BT_2828	0.363095	2.5536
BT_3187	0.362951	2.83751
BT_0138	0.36124	3.13861
BT_2528	0.360826	1.81097
BT_4092	0.359092	1.57075
BT_1699	0.35876	2.06761
BT_1228	0.354598	2.73588
BT_1443	0.350228	1.55695
BT_4600	0.349871	2.6755
BT_1234	0.348457	2.68555
BT_2229	0.345761	3.0371
BT_0740	0.345033	2.57261
BT_3768	0.342768	1.98261
BT_2085	0.339819	1.80941
BT_3551	0.339596	2.1445
BT_1685	0.331911	3.08867
BT_0374	0.331215	2.78679
BT_3645	0.330462	2.1016
BT_2228	0.330458	2.77813
BT_2830	0.330376	1.64136
BT_1832	0.328167	1.60301
BT_1201	0.327998	1.5
BT_1295	0.326925	1.86242
BT_0164	0.324294	2.10428
BT_4460	0.324202	2.01385
BT_3731	0.323271	2.4901
BT_2543	0.323202	1.88179
BT_2542	0.323156	3.3062
BT_1700	0.322951	2.09914
BT_1217	0.320616	1.51505
BTnc316	0.311419	1.37569
BT_2781	0.309472	2.29367
BT_2521	0.30919	2.51437
BT_0720	0.307573	2.96714
BT_1102	0.304105	2.27877
BT_1827	0.302961	1.5859
BT_4322	0.302227	2.00565
BT_0169	0.287894	2.40032
BT_3556	0.287168	1.54794
BT_2817	0.285765	2.19666
BT_3863	0.282499	1.30187
BT_3202	0.278531	1.58657
BT_1675	0.27466	1.32976
BT_3469	0.270694	1.90683
BT_2046	0.26741	1.3857
BT_3409	0.264443	1.7813
BT_4213	0.262212	2.47633
BT_3715	0.261691	1.8117
BT_3947	0.261365	1.62798
BT_1882	0.259417	1.48177
BT_2000	0.242548	1.37614
BT_3732	0.231603	1.99754
BT_3366	0.229565	1.72767
BT_4593	0.202371	1.39917
BT_4041	0.191298	1.38013
BT_4517	-0.19378	1.38005
BT_1408	-0.20488	1.45263
BT_2373	-0.20724	1.32442
BT_3472	-0.20729	1.42215
BT_1254	-0.20851	1.3094
BT_0238	-0.21081	1.6074
BT_2042	-0.21782	1.51532
BT_1931	-0.22689	1.61709
BT_1077	-0.22883	1.89644
BT_4507	-0.23143	1.44715
BT_3400	-0.23461	1.35564
BT_3948	-0.23792	1.56902
BT_0135	-0.24025	1.56441
BT_2207	-0.24049	1.4579
BT_2054	-0.24746	2.45852
BT_0647	-0.24784	1.91374
BT_2777	-0.24972	1.72589
BT_2826	-0.25018	1.55893
BT_0074	-0.25074	2.42285
BT_0241	-0.25105	1.54113
BT_3389	-0.25306	1.89243
BT_3723	-0.2562	1.6504
BT_4207	-0.25793	1.80874
BT_1898	-0.25826	1.31468
BT_2549	-0.2623	1.62315
BT_0769	-0.26393	1.53139
BT_2663	-0.264	1.90541
BT_1270	-0.26422	2.1116
BT_0827	-0.26488	2.119
BT_2417	-0.26626	2.52088
BT_4519	-0.26805	2.21314
BT_4320	-0.26806	1.7395
BT_3266	-0.26899	1.89916
BT_3304	-0.26934	2.21023
BT_1549	-0.26982	2.34633
BT_1308	-0.27207	1.69405
BT_3773	-0.27488	2.15949
BT_3401	-0.277	1.89499
BT_4006	-0.28082	1.87191
BT_4474	-0.28123	1.80533
BT_1446	-0.28444	1.31275
BT_4155	-0.287	1.98303
BT_1320	-0.28758	1.82457
BT_3883	-0.28978	1.84839
BT_3893	-0.28995	1.95207
BT_2237	-0.29022	1.51757
BT_1593	-0.29253	1.49116
BT_1479	-0.29605	2.0058
BT_4342	-0.29634	1.97938
BT_0227	-0.29659	1.41423
BT_4341	-0.29785	2.28527
BT_4557	-0.29939	1.89026
BT_4530	-0.30286	2.47979
BT_3289	-0.30453	2.05832
BT_0869	-0.30496	1.69569
BT_2141	-0.30572	2.59267
BT_4218	-0.3059	1.3429
BT_2053	-0.30847	2.96423
BT_4343	-0.30866	1.39847
BT_1974	-0.30881	2.64524
BT_4505	-0.31076	1.84104
BT_0244	-0.31163	2.64959
BT_2123	-0.31197	3.16659
BT_4375	-0.31245	2.94683
BT_1262	-0.31447	1.38991
BT_3004	-0.31527	1.59878
BT_p548231	-0.3153	1.83271
BT_1556	-0.31651	2.43565
BT_4540	-0.31761	1.41291
BT_4445	-0.31876	3.64978
BT_3285	-0.32015	2.4398
BT_4127	-0.32633	1.93547
BT_3922	-0.32834	2.76573
BT_2048	-0.33283	1.5817
BT_0336	-0.33285	1.61928
BT_3382	-0.33326	2.08832
BT_4369	-0.33404	2.22037
BT_4586	-0.33473	2.1494
BT_4206	-0.33568	3.43
BT_2148	-0.33641	2.24384
BT_0767	-0.33667	1.4544
BT_3578	-0.33682	2.39443
BT_3910	-0.33816	1.97431
BT_0426	-0.34076	2.14658
BT_1236	-0.34128	2.55096
BT_2353	-0.34156	1.85375
BT_4012	-0.34174	1.95297
BT_3180	-0.34294	1.62132
BT_0729	-0.34409	2.42632
BT_1495	-0.34531	2.18441
BT_1853	-0.34559	1.41816
BT_2997	-0.34587	1.77136
BT_3309	-0.34659	2.30366
BT_4189	-0.34731	1.43167
BT_0197	-0.34903	1.40104
BT_4541	-0.35006	2.06456
BT_1538	-0.35045	2.57094
BT_3364	-0.35163	1.86071
BT_3353	-0.35163	1.86615
BT_2544	-0.35182	1.95507
BT_0773	-0.35196	2.29592
BT_0899	-0.35223	3.02576
BT_p548208	-0.35265	2.22304
BT_4496	-0.353	2.44058
BT_1610	-0.35371	3.65177
BT_3112	-0.35417	1.60129
BT_4518	-0.35432	3.24453
BT_2534	-0.3552	1.3433
BT_1363	-0.35564	2.74462
BT_4555	-0.35863	1.60575
BT_1642	-0.35893	2.61235
BT_2143	-0.3603	2.85802
BT_4045	-0.36154	3.28943
BT_3906	-0.36181	1.4107
BT_2927	-0.36269	2.31298
BT_0920	-0.36291	3.3733
BT_1665	-0.36655	2.35235
BT_4601	-0.36676	2.06456
BT_3352	-0.36679	1.34926
BT_3924	-0.36825	3.24256
BT_1266	-0.36889	2.23271
BT_2668	-0.3708	2.42679
BT_0989	-0.3714	1.71096
BT_0221	-0.37163	2.42123
BT_3040	-0.37171	2.07447
BT_p548204	-0.37193	4.38469
BT_4590	-0.37411	1.67195
BT_3820	-0.37479	2.59119
BT_2354	-0.37722	2.8222
BT_4370	-0.37766	3.85537
BT_0898	-0.37851	2.77925
BT_3695	-0.37983	3.24337
BT_2815	-0.38191	1.59998
BT_p548207	-0.38227	3.14533
BT_3478	-0.38343	2.56599
BT_3691	-0.38479	2.25626
BT_p548232	-0.3858	1.79679
BT_3365	-0.3863	3.30325
BT_1550	-0.38649	3.01002
BT_0539	-0.38734	3.97902
BT_1872	-0.38796	3.14629
BT_2420	-0.3885	2.753
BT_3892	-0.38868	2.56764
BT_2664	-0.38909	2.33985
BT_3847	-0.39151	2.19003
BT_3265	-0.39239	2.91601
BT_0558	-0.39345	4.06562
BT_2658	-0.3935	2.80415
BT_2545	-0.39406	2.30231
BT_3370	-0.39451	2.78471
BT_3462	-0.3949	3.15448
BT_4193	-0.39517	3.52902
BT_4048	-0.39663	1.91872
BT_0281	-0.39766	2.09786
[truncated: 2,966 more rows]

## Sheet: f
Complete lists						Upregulated				Downregulated					Commonly upregulated genes		Commonly downregulated genes
This study	PMC2605320					This study (FC > 2, padj < .05)	PMC2605320	PMID26392213		This study (FC < -2, padj < .05)	PMC2605320	PMID26392213			BT_1036		None
BT_4296	BT_0489					BT_4296	BT_0489	BT_1045		BT_2364	BT_2156	BT_3700			BT_1037
BT_4298	BT_1596					BT_4298	BT_1596	BT_1043		BT_4528	BT_2157	BT_1029			BT_1038
BT_4297	BT_2825					BT_4297	BT_2825	BT_1044		BTnc289	BT_2158	BT_1010			BT_1039
BT_4299	BT_3231					BT_4299	BT_3231	BT_1037		BT_0032	BT_2159	BT_3790			BT_1040
BT_1281	BT_3333					BT_1281	BT_3333	BT_4657		BT_4523	BT_0970	BT_0068			BT_1042
BT_4294	BT_4106					BT_4294	BT_4106	BT_1036		BT_1335	BT_4499	BT_3964			BT_1043
BT_1040	BT_4107					BT_1040	BT_4107	BT_1038		BT_4063	BT_0490	BT_2254			BT_1044
BT_1037	BT_4652					BT_1037	BT_4652	BT_4654		BT_1604	BT_1563	BT_0155			BT_1045
BT_4295	BT_4653					BT_4295	BT_4653	BT_0153		BT_3227	BT_1564	BT_4121			BT_2170
BT_1039	BT_4654					BT_1039	BT_4654	BT_2171		BT_1486	BT_1566	BT_3526			BT_2171
BT_1038	BT_4655					BT_1038	BT_4655	BT_1042		BT_1488	BT_2178	BT_4670			BT_3259
BT_1042	BT_4656					BT_1042	BT_4656	BT_4652		BT_4059	BT_3113	BT_0997			BT_3983
BT_1036	BT_4657					BT_1036	BT_4657	BT_3990		BT_1563	BT_0679	BT_1013			BT_3984
BT_2451	BT_4658					BT_2451	BT_4658	BT_0154		BT_0606	BT_0870	BT_2621			BT_3985
BT_0363	BT_4659					BT_0363	BT_4659	BT_2170		BT_0599	BT_0998	BT_1028			BT_3986
BT_4247	BT_4660					BT_4247	BT_4660	BT_3985		BTnc146	BT_1378	BT_3519			BT_3987
BT_1046	BT_4661					BT_1046	BT_4661	BT_4659		BT_p548221	BT_1379	BT_4120			BT_3988
BT_4246	BT_4662					BT_4246	BT_4662	BT_3986		BT_0216	BT_1381	BT_3963			BT_3990
BT_2819	BT_4675					BT_2819	BT_4675	BT_3984		BT_3719	BT_1567	BT_3789			BT_4245
BT_3259	BT_1626					BT_3259	BT_1626	BT_3988		BTnc130	BT_1799	BT_4669
BT_0361	BT_1627					BT_0361	BT_1627	BT_3987		BT_0182	BT_1857	BT_3701
BT_3983	BT_1628					BT_3983	BT_1628	BT_4660		BT_2092	BT_1858	BT_0793
BT_4244	BT_1630					BT_4244	BT_1630	BT_3983		BT_2264	BT_1860	BT_3791
BT_1043	BT_1632					BT_1043	BT_1632	BT_4653		BT_2261	BT_1861	BT_3080
BT_1047	BT_2170					BT_1047	BT_2170	BT_1039		BT_3226	BT_2064	BT_3792
BT_3332	BT_2171					BT_3332	BT_2171	BT_3991		BT_3625	BT_2074	BT_3312
BT_1044	BT_2172					BT_1044	BT_2172	BT_1040		BT_0601	BT_2078	BT_4715
BT_4245	BT_2173					BT_4245	BT_2173	BT_4655		BT_1915	BT_2092	BT_0057
BT_3329	BT_2818					BT_3329	BT_2818	BT_4245		BT_3228	BT_2387	BT_0985
BT_2818	BT_2824					BT_2818	BT_2824	BT_3992		BT_1487	BT_2400	BT_3856
BT_3984	BT_3324					BT_3984	BT_3324	BT_3625		BT_0610	BT_2401	BT_0066
BT_0364	BT_3328					BT_0364	BT_3328	BT_1420		BT_3642	BT_2402	BT_2622
BT_3328	BT_3329					BT_3328	BT_3329	BT_r07		BT_2263	BT_2403	BT_4668
BT_1050	BT_3330					BT_1050	BT_3330	BT_3259		BT_0128	BT_3626	BT_0060
BT_3985	BT_3331					BT_3985	BT_3331	BT_4656		BT_0608	BT_3762	BT_3855
BT_2821	BT_3332					BT_2821	BT_3332			BTnc029	BT_3935	BT_0064
BT_3499	BT_3348					BT_3499	BT_3348			BT_3631	BT_3936	BT_2500
BT_2452	BT_3349					BT_2452	BT_3349			BT_4009	BT_4037	BT_3079
BT_3331	BT_3350					BT_3331	BT_3350			BT_4473	BT_4310	BT_0037
BT_1045	BT_4133					BT_1045	BT_4133			BT_0613	BT_4738	BT_1532
BT_2820	BT_4136					BT_2820	BT_4136			BT_0600	BT_0527	BT_0058
BT_3330	BT_4410					BT_3330	BT_4410			BT_0528	BT_0529	BT_1530
BT_0360	BT_4411					BT_0360	BT_4411			BT_2983	BT_0678	BT_1533
BT_1048	BT_0124					BT_1048	BT_0124			BT_0593	BT_0680	BT_0065
BT_0365	BT_0284					BT_0365	BT_0284			BT_0959	BT_0988	BT_3854
BT_1280	BT_0301					BT_1280	BT_0301			BT_4062	BT_1798	BT_0061
BT_1283	BT_1142					BT_1283	BT_1142			BT_3643	BT_1895	BT_0059
BT_1049	BT_1273					BT_1049	BT_1273			BTnc026	BT_1896	BT_1534
BT_2824	BT_1274					BT_2824	BT_1274			BT_2262	BT_1970	BT_1535
BT_2453	BT_1275					BT_2453	BT_1275			BTnc025	BT_2077	BT_1536
BT_2823	BT_1530					BT_2823	BT_1530			BT_2446	BT_4693
BT_2822	BT_1533					BT_2822	BT_1533			BT_0611	BT_4694
BT_3986	BT_2450					BT_3986	BT_2450			BT_3881	BT_4695
BT_0362	BT_2451					BT_0362	BT_2451			BT_0697	BT_0227
BT_2825	BT_2452					BT_2825	BT_2452			BT_1929	BT_1338
BT_0318	BT_3013					BT_0318	BT_3013			BTnc085	BT_1339
BT_0319	BT_3221					BT_0319	BT_3221			BT_2121	BT_1340
BT_1285	BT_3222					BT_1285	BT_3222			BT_3067	BT_1341
BT_2454	BT_3223					BT_2454	BT_3223			BT_3229	BT_1342
BT_2690	BT_3571					BT_2690	BT_3571			BT_1917	BT_1344
BT_2691	BT_3572					BT_2691	BT_3572			BT_0607	BT_1345
BT_2560	BT_3573					BT_2560	BT_3573			BT_0609	BT_1346
BT_1284	BT_3574					BT_1284	BT_3574			BT_2130	BT_1347
BT_1282	BT_3575					BT_1282	BT_3575			BT_0603	BT_1348
BT_3987	BT_3754					BT_3987	BT_3754			BT_0614	BT_1349
BT_2692	BT_3787					BT_2692	BT_3787			BTnc032	BT_1350
BT_3681	BT_3790					BT_3681	BT_3790			BT_4526	BT_1351
BT_1011	BT_3791					BT_1011	BT_3791			BT_0198	BT_1352
BT_2693	BT_3792					BT_2693	BT_3792			BT_0530	BT_1354
BT_3796	BT_3958					BT_3796	BT_3958			BT_1288	BT_1355
BT_0123	BT_3961					BT_0123	BT_3961			BT_4432	BT_1356
BT_0124	BT_4083					BT_0124	BT_4083			BT_0501	BT_1357
BT_1449	BT_4132					BT_1449	BT_4132			BT_1133	BT_1419
BT_2559	BT_4134					BT_2559	BT_4134			BT_1553	BT_4066
BT_1448	BT_4135					BT_1448	BT_4135			BT_4058
BT_0439	BT_4395					BT_0439	BT_4395			BT_0529
BT_2903	BT_4631					BT_2903	BT_4631			BT_1904
BT_1450	BT_4632					BT_1450	BT_4632			BT_0602
BT_2167	BT_4635					BT_2167	BT_4635			BT_1289
BT_2450	BT_1631					BT_2450	BT_1631			BT_3565
BT_3793	BT_2500					BT_3793	BT_2500			BT_2576
BT_4248	BT_2559					BT_4248	BT_2559			BT_3414
BT_2551	BT_2625					BT_2551	BT_2625			BT_1174
BT_1277	BT_2626					BT_1277	BT_2626			BT_1395
BT_3988	BT_2820					BT_3988	BT_2820			BT_3339
BTnc044	BT_2821					BTnc044	BT_2821			BT_1916
BT_3013	BT_2822					BT_3013	BT_2822			BT_3282
BT_0506	BT_2823					BT_0506	BT_2823			BT_1290
BT_3958	BT_3169					BT_3958	BT_3169			BT_1438
BT_3798	BT_3418					BT_3798	BT_3418			BT_1374
BT_3349	BT_4050					BT_3349	BT_4050			BT_2356
BT_1034	BT_4108					BT_1034	BT_4108			BT_3278
BT_0450	BT_4241					BT_0450	BT_4241			BT_0598
BT_0317	BT_4243					BT_0317	BT_4243			BT_4060
BT_0440	BT_4248					BT_0440	BT_4248			BT_0832
BT_1632	BT_4249					BT_1632	BT_4249			BT_0605
BT_3855	BT_4394					BT_3855	BT_4394			BT_4738
BT_3015	BT_0319					BT_3015	BT_0319			BT_0604
BT_3348	BT_0459					BT_3348	BT_0459			BT_0645
BT_2552	BT_0460					BT_2552	BT_0460			BT_1551
BT_2392	BT_0461					BT_2392	BT_0461			BT_4061
BT_2904	BT_0506					BT_2904	BT_0506			BT_0527
BT_4120	BT_0683					BT_4120	BT_0683			BTnc374
BT_0441	BT_1033					BT_0441	BT_1033			BT_2257
BT_3350	BT_1034					BT_3350	BT_1034			BT_3277
BT_0459	BT_1035					BT_0459	BT_1035			BT_2259
BT_0484	BT_1036					BT_0484	BT_1036			BT_0531
BT_0451	BT_1037					BT_0451	BT_1037			BTnc100
BT_0349	BT_1038					BT_0349	BT_1038			BT_3337
BT_4134	BT_1039					BT_4134	BT_1039			BT_2157
BT_4114	BT_1040					BT_4114	BT_1040			BT_1401
BT_1631	BT_1042					BT_1631	BT_1042			BT_2260
BT_3751	BT_1043					BT_3751	BT_1043			BT_0973
BT_0448	BT_1044					BT_0448	BT_1044			BT_3299
BT_3960	BT_1045					BT_3960	BT_1045			BT_1232
BTnc145	BT_1048					BTnc145	BT_1048			BTnc375
BT_3854	BT_1276					BT_3854	BT_1276			BT_1072
BT_1196	BT_1277					BT_1196	BT_1277			BT_4739
BT_3014	BT_1448					BT_3014	BT_1448			BT_0974
BT_1012	BT_1486					BT_1012	BT_1486			BT_2888
BT_3799	BT_1487					BT_3799	BT_1487			BT_0779
BT_0460	BT_1488					BT_0460	BT_1488			BT_4715
BT_0724	BT_1489					BT_0724	BT_1489			BT_2156
BT_3790	BT_1490					BT_3790	BT_1490			BT_3720
BT_4394	BT_1491					BT_4394	BT_1491			BT_2268
BT_1629	BT_1952					BT_1629	BT_1952			BT_3338
BT_3788	BT_1953					BT_3788	BT_1953			BT_1965
BT_0442	BT_1954					BT_0442	BT_1954			BT_2129
BT_1554	BT_1955					BT_1554	BT_1955			BT_4499
BT_2968	BT_1956					BT_2968	BT_1956			BT_1378
BT_3012	BT_1957					BT_3012	BT_1957			BT_1267
BT_3857	BT_2131					BT_3857	BT_2131			BT_1552
BT_2905	BT_2167					BT_2905	BT_2167			BT_2269
BT_2694	BT_2805					BT_2694	BT_2805			BT_2402
BT_1620	BT_2806					BT_1620	BT_2806			BT_3113
BT_3959	BT_2807					BT_3959	BT_2807			BT_1074
BT_2394	BT_2808					BT_2394	BT_2808			BT_2401
BT_0867	BT_2819					BT_0867	BT_2819			BT_3758
BT_0437	BT_3057					BT_0437	BT_3057			BT_1073
BT_2806	BT_3793					BT_2806	BT_3793			BTnc253
BT_1630	BT_3983					BT_1630	BT_3983			BTnc338
BT_4132	BT_3984					BT_4132	BT_3984			BT_4310
BT_3791	BT_3986					BT_3791	BT_3986			BT_4737
BT_0461	BT_3987					BT_0461	BT_3987			BT_0504
BT_3680	BT_3988					BT_3680	BT_3988			BT_3641
BT_4039	BT_3990					BT_4039	BT_3990			BT_1381
BT_4405	BT_4038					BT_4405	BT_4038			BT_0547
BT_4251	BT_4039					BT_4251	BT_4039			BT_2403
BT_3858	BT_4040					BT_3858	BT_4040			BT_1857
BT_4671	BT_4113					BT_4671	BT_4113			BT_1112
BT_0866	BT_4244					BT_0866	BT_4244			BT_1606
BT_3169	BT_4245					BT_3169	BT_4245			BT_0962
BT_3750	BT_4246					BT_3750	BT_4246			BT_0532
BT_3856	BT_4247					BT_3856	BT_4247			BT_p548229
BT_4050	BT_4294					BT_4050	BT_4294			BT_2400
BT_2106	BT_4295					BT_2106	BT_4295			BT_0963
BT_3700	BT_4296					BT_3700	BT_4296			BT_2029
BT_3765	BT_4297					BT_3765	BT_4297			BT_1858
BT_2919	BT_4298					BT_2919	BT_4298			BT_1967
BT_0755	BT_4299					BT_0755	BT_4299			BT_3759
BT_4672	BT_4358					BT_4672	BT_4358			BT_4431
BT_2755	BT_4393					BT_2755	BT_4393			BT_0961
BT_4358	BT_4405					BT_4358	BT_4405			BT_3220
BT_2805	BT_4406					BT_2805	BT_4406			BT_3933
BT_1492	BT_4407					BT_1492	BT_4407			BT_3279
BT_3411	BT_1032					BT_3411	BT_1032			BT_0588
BT_3787	BT_1532					BT_3787	BT_1532			BT_2020
BT_4081	BT_1534					BT_4081	BT_1534			BT_2159
BT_0483	BT_1535					BT_0483	BT_1535			BTnc097
BT_4113	BT_1536					BT_4113	BT_1536			BT_3762
BT_0452	BT_4404					BT_0452	BT_4404			BT_1605
BT_2627	BT_4633					BT_2627	BT_4633			BT_1379
BT_3172	BT_4634					BT_3172	BT_4634			BT_0546
BT_0449	BT_0345					BT_0449	BT_0345			BT_0469
BT_4357	BT_0437					BT_4357	BT_0437			BT_3114
BT_3701	BT_0438					BT_3701	BT_0438			BT_2973
BT_0788	BT_0439					BT_0788	BT_0439			BT_1380
BT_2804	BT_0440					BT_2804	BT_0440			BT_3936
BT_4136	BT_0442					BT_4136	BT_0442			BT_1405
BT_4273	BT_0449					BT_4273	BT_0449			BT_3761
BT_2901	BT_0450					BT_2901	BT_0450			BT_2974
BT_1927	BT_0451					BT_1927	BT_0451			BT_1886
BT_2807	BT_0452					BT_2807	BT_0452			BT_0202
BT_0453	BT_0483					BT_0453	BT_0483			BT_2972
BT_4080	BT_0484					BT_4080	BT_0484			BT_3760
BT_0269	BT_0565					BT_0269	BT_0565			BT_1268
BT_3702	BT_0723					BT_3702	BT_0723			BT_0200
BT_1035	BT_0787					BT_1035	BT_0787			BT_0960
BT_4112	BT_0788					BT_4112	BT_0788			BT_0203
BT_0435	BT_0795					BT_0435	BT_0795			BT_0533
BT_0447	BT_0881					BT_0447	BT_0881			BT_3281
BT_0272	BT_0901					BT_0272	BT_0901			BT_p548227
BT_2393	BT_1196					BT_2393	BT_1196			BT_0201
BT_3698	BT_1209					BT_3698	BT_1209			BT_0970
BT_2902	BT_1492					BT_2902	BT_1492			BT_1798
BT_0273	BT_1507					BT_0273	BT_1507			BT_1859
BT_2808	BT_1554					BT_2808	BT_1554			BT_3934
BT_3792	BT_1556					BT_3792	BT_1556			BT_0204
BT_0367	BT_1590					BT_0367	BT_1590			BT_1421
BT_3753	BT_1591					BT_3753	BT_1591			BT_2033
BT_3752	BT_1625					BT_3752	BT_1625			BT_1799
BT_4240	BT_1644					BT_4240	BT_1644			BT_0545
BT_4406	BT_1645					BT_4406	BT_1645			BT_1574
BT_1619	BT_1646					BT_1619	BT_1646			BT_2078
BT_3961	BT_1647					BT_3961	BT_1647			BT_1884
BT_0438	BT_1648					BT_0438	BT_1648			BT_2074
BT_2809	BT_1650					BT_2809	BT_1650			BT_2032
BT_3789	BT_1651					BT_3789	BT_1651			BT_1966
BT_4243	BT_1652					BT_4243	BT_1652			BT_3935
BT_2461	BT_1653					BT_2461	BT_1653			BTnc248
BT_2920	BT_1801					BT_2920	BT_1801			BTnc110
BT_2900	BT_1802					BT_2900	BT_1802			BT_0833
BT_3476	BT_1865					BT_3476	BT_1865			BT_p548228
BT_0274	BT_1973					BT_0274	BT_1973			BT_2075
BT_0446	BT_1994					BT_0446	BT_1994			BT_1970
BT_0865	BT_2086					BT_0865	BT_2086			BT_1861
BT_2626	BT_2118					BT_2626	BT_2118			BT_2076
BT_3767	BT_2119					BT_3767	BT_2119			BT_2077
BT_0754	BT_2132					BT_0754	BT_2132			BT_1269
BT_3699	BT_2383					BT_3699	BT_2383			BTnc229
BT_3764	BT_2394					BT_3764	BT_2394			BT_1885
BT_3474	BT_2551					BT_3474	BT_2551			BT_0554
BT_1276	BT_2552					BT_1276	BT_2552			BT_3280
BT_0271	BT_2560					BT_0271	BT_2560			BT_1860
BT_0348	BT_2561					BT_0348	BT_2561			BTnc103
BT_4083	BT_2623					BT_4083	BT_2623			BT_1586
BT_0787	BT_2629					BT_0787	BT_2629			BTnc281
BT_0977	BT_2692					BT_0977	BT_2692			BT_4695
BT_4038	BT_2694					BT_4038	BT_2694			BT_0502
BT_2404	BT_2762					BT_2404	BT_2762			BT_0543
BT_4082	BT_2778					BT_4082	BT_2778			BT_4694
BT_2649	BT_2779					BT_2649	BT_2779			BT_3221
BT_0436	BT_2784					BT_0436	BT_2784			BTnc182
BT_4133	BT_2785					BT_4133	BT_2785			BT_3223
BT_0723	BT_3059					BT_0723	BT_3059			BT_0988
BT_0279	BT_3322					BT_0279	BT_3322			BT_4693
BT_4404	BT_3347					BT_4404	BT_3347			BT_1420
BT_0683	BT_3382					BT_0683	BT_3382			BT_0544
BT_3990	BT_3383					BT_3990	BT_3383			BT_1419
BT_4135	BT_3411					BT_4135	BT_3411			BT_3222
BT_2460	BT_3436					BT_2460	BT_3436			BT_0552
BT_3047	BT_3437					BT_3047	BT_3437			BT_2178
BT_3115	BT_3438					BT_3115	BT_3438			BT_0551
BT_3333	BT_3439					BT_3333	BT_3439			BT_0553
BT_1013	BT_3441					BT_1013	BT_3441
BT_0276	BT_3473					BT_0276	BT_3473
BT_0722	BT_3493					BT_0722	BT_3493
BT_1762	BT_3495					BT_1762	BT_3495
BT_3679	BT_3496					BT_3679	BT_3496
BT_1628	BT_3662					BT_1628	BT_3662
BT_2457	BT_3663					BT_2457	BT_3663
BT_3046	BT_3664					BT_3046	BT_3664
BT_3324	BT_3665					BT_3324	BT_3665
BT_3482	BT_3666					BT_3482	BT_3666
BT_2203	BT_3668					BT_2203	BT_3668
BT_1275	BT_3669					BT_1275	BT_3669
BT_3860	BT_3670					BT_3860	BT_3670
BT_3861	BT_3671					BT_3861	BT_3671
BT_2108	BT_3672					BT_2108	BT_3672
BT_4634	BT_3764					BT_4634	BT_3764
BT_1987	BT_3777					BT_1987	BT_3777
BT_2758	BT_3778					BT_2758	BT_3778
BT_2906	BT_3784					BT_2906	BT_3784
BTnc035	BT_3855					BTnc035	BT_3855
BT_4730	BT_3868					BT_4730	BT_3868
BT_4411	BT_3913					BT_4411	BT_3913
BT_4708	BT_3914					BT_4708	BT_3914
BT_2757	BT_4005					BT_2757	BT_4005
BT_1627	BT_4226					BT_1627	BT_4226
BT_3859	BT_4227					BT_3859	BT_4227
BT_4152	BT_4233					BT_4152	BT_4233
BT_3322	BT_4235					BT_3322	BT_4235
BT_2459	BT_4242					BT_2459	BT_4242
BTnc246	BT_4273					BTnc246	BT_4273
BT_0434	BT_4282					BT_0434	BT_4282
BT_4121	BT_4287					BT_4121	BT_4287
BT_3656	BT_4356					BT_3656	BT_4356
BT_4712	BT_4359					BT_4712	BT_4359
BT_1973	BT_4465					BT_1973	BT_4465
BT_4631	BT_4553					BT_4631	BT_4553
BT_3104	BT_4683					BT_3104	BT_4683
BT_4642	BT_4684					BT_4642	BT_4684
BT_2202	BT_4690					BT_2202	BT_4690
BT_1683	BT_4720					BT_1683	BT_4720
BT_3754	BT_0317					BT_3754	BT_0317
BT_3048	BT_0318					BT_3048	BT_0318
BT_4407	BT_0361					BT_4407	BT_0361
BT_3312	BT_0722					BT_3312	BT_0722
BT_3483	BT_0724					BT_3483	BT_0724
BT_4311	BT_0784					BT_4311	BT_0784
BT_2395	BT_0865					BT_2395	BT_0865
BT_3175	BT_0866					BT_3175	BT_0866
BT_4709	BT_0867					BT_4709	BT_0867
BT_3158	BT_1046					BT_3158	BT_1046
BT_1030	BT_1047					BT_1030	BT_1047
BT_4249	BT_1049					BT_4249	BT_1049
BT_1763	BT_1050					BT_1763	BT_1050
BT_4632	BT_1287					BT_4632	BT_1287
BT_1682	BT_1414					BT_1682	BT_1414
BT_4710	BT_1449					BT_4710	BT_1449
BT_1010	BT_1450					BT_1010	BT_1450
BT_2201	BT_1618					BT_2201	BT_1618
BTnc389	BT_1619					BTnc389	BT_1619
BT_3797	BT_1620					BT_3797	BT_1620
BT_0191	BT_1649					BT_0191	BT_1649
BT_3682	BT_1655					BT_3682	BT_1655
BT_0275	BT_1656					BT_0275	BT_1656
BT_3505	BT_1758					BT_3505	BT_1758
BT_3491	BT_1759					BT_3491	BT_1759
BT_4410	BT_1762					BT_4410	BT_1762
BT_4242	BT_1763					BT_4242	BT_1763
BT_0190	BT_1887					BT_0190	BT_1887
BT_1273	BT_1918					BT_1273	BT_1918
BT_2039	BT_1949					BT_2039	BT_1949
BT_3173	BT_1950					BT_3173	BT_1950
BT_0454	BT_1951					BT_0454	BT_1951
BT_2756	BT_2094					BT_2756	BT_2094
BT_0507	BT_2095					BT_0507	BT_2095
BT_4241	BT_2393					BT_4241	BT_2393
BT_0270	BT_2404					BT_0270	BT_2404
BT_2107	BT_2569					BT_2107	BT_2569
BT_2625	BT_2627					BT_2625	BT_2627
BT_4122	BT_2691					BT_4122	BT_2691
BT_0125	BT_2693					BT_0125	BT_2693
BT_0278	BT_2809					BT_0278	BT_2809
BT_3492	BT_3115					BT_3492	BT_3115
BTnc013	BT_3259					BTnc013	BT_3259
BT_3991	BT_3700					BT_3991	BT_3700
BT_2243	BT_3766					BT_2243	BT_3766
BT_1624	BT_3985					BT_1624	BT_3985
BT_0171	BT_4110					BT_0171	BT_4110
BT_3862	BT_4112					BT_3862	BT_4112
BT_3177	BT_4114					BT_3177	BT_4114
BTnc207	BT_4202					BTnc207	BT_4202
BT_3657	BT_4283					BT_3657	BT_4283
BT_2110	BT_4284					BT_2110	BT_4284
BT_0978	BT_4285					BT_0978	BT_4285
BT_4040	BT_4286					BT_4040	BT_4286
BT_4119	BT_4357					BT_4119	BT_4357
BT_2109	BT_4408					BT_2109	BT_4408
BT_4633	BT_4522					BT_4633	BT_4522
BT_2200	BT_4668					BT_2200	BT_4668
BT_4724	BT_4689					BT_4724	BT_4689
BT_3481	BT_0206					BT_3481	BT_0206
BT_2624	BT_0207					BT_2624	BT_0207
BT_1608	BT_0208					BT_1608	BT_0208
BT_3159	BT_0209					BT_3159	BT_0209
BT_0193	BT_0211					BT_0193	BT_0211
BT_1761	BT_0212					BT_1761	BT_0212
BT_2628	BT_0213					BT_2628	BT_0213
BTnc158	BT_0214					BTnc158	BT_0214
BT_3494	BT_0292					BT_3494	BT_0292
BT_2803	BT_0294					BT_2803	BT_0294
BT_1926	BT_0363					BT_1926	BT_0363
BT_1864	BT_0364					BT_1864	BT_0364
BT_3830	BT_0365					BT_3830	BT_0365
BT_3475	BT_0369					BT_3475	BT_0369
BT_1625	BT_0467					BT_1625	BT_0467
BT_0196	BT_0476					BT_0196	BT_0476
BT_1618	BT_0491					BT_1618	BT_0491
BT_3572	BT_0492					BT_3572	BT_0492
BT_r13	BT_0495					BT_r13	BT_0495
BT_2895	BT_0498					BT_2895	BT_0498
BT_4707	BT_1280					BT_4707	BT_1280
BT_r06	BT_1416					BT_r06	BT_1416
BT_2245	BT_1417					BT_2245	BT_1417
BT_r09	BT_1418					BT_r09	BT_1418
BT_r12	BT_1518					BT_r12	BT_1518
BT_4085	BT_1608					BT_4085	BT_1608
BT_4481	BT_1683					BT_4481	BT_1683
BT_3310	BT_1708					BT_3310	BT_1708
BT_2040	BT_1715					BT_2040	BT_1715
BT_4494	BT_1717					BT_4494	BT_1717
BTnc225	BT_1718					BTnc225	BT_1718
BT_4084	BT_1721					BT_4084	BT_1721
BT_4480	BT_1722					BT_4480	BT_1722
BTnc328	BT_1760					BTnc328	BT_1760
BT_1759	BT_1761					BT_1759	BT_1761
BT_3737	BT_1765					BT_3737	BT_1765
BT_4669	BT_2038					BT_4669	BT_2038
BT_2246	BT_2039					BT_2246	BT_2039
BTnc371	BT_2282					BTnc371	BT_2282
BTnc196	BT_2424					BTnc196	BT_2424
BT_1875	BT_2475					BT_1875	BT_2475
BT_3669	BT_2482					BT_3669	BT_2482
BT_1279	BT_2803					BT_1279	BT_2803
BT_3766	BT_3044					BT_3766	BT_3044
BT_0997	BT_3045					BT_0997	BT_3045
BT_4088	BT_3047					BT_4088	BT_3047
BT_0644	BT_3345					BT_0644	BT_3345
BT_2444	BT_3615					BT_2444	BT_3615
BT_4725	BT_3633					BT_4725	BT_3633
BT_0277	BT_3698					BT_0277	BT_3698
BT_1693	BT_3699					BT_1693	BT_3699
BT_3962	BT_3701					BT_3962	BT_3701
BT_3157	BT_3702					BT_3157	BT_3702
BT_1760	BT_3703					BT_1760	BT_3703
BT_3868	BT_3704					BT_3868	BT_3704
BT_1453	BT_3799					BT_1453	BT_3799
BT_4723	BT_4667					BT_4723	BT_4667
BT_3595	BT_4669					BT_3595	BT_4669
BT_4638	BT_4670					BT_4638	BT_4670
BT_r03	BT_4752					BT_r03	BT_4752
BT_3102	BT_p548211					BT_3102	BT_p548211
BT_1918	BT_p548212					BT_1918	BT_p548212
BT_3103	BT_p548214					BT_3103	BT_p548214
BT_2019	BT_p548215					BT_2019	BT_p548215
BT_3477	BT_p548216					BT_3477	BT_p548216
BT_0005	BT_p548217					BT_0005	BT_p548217
BT_1029	BT_p548218					BT_1029	BT_p548218
BT_3668	BT_p548220					BT_3668	BT_p548220
BT_2247	BT_2156					BT_2247
BT_4681	BT_2157					BT_4681
BT_3313	BT_2158					BT_3313
BT_3171	BT_2159					BT_3171
BT_3484	BT_0970					BT_3484
BT_1334	BT_4499					BT_1334
BT_0996	BT_0490					BT_0996
BT_4153	BT_1563					BT_4153
BTnc385	BT_1564					BTnc385
BT_3604	BT_1566					BT_3604
BT_3045	BT_2178					BT_3045
BT_0456	BT_3113					BT_0456
BT_4172	BT_0679					BT_4172
BT_3311	BT_0870					BT_3311
BT_0687	BT_0998					BT_0687
BT_4670	BT_1378					BT_4670
BT_2458	BT_1379					BT_2458
BT_0192	BT_1381					BT_0192
BT_3504	BT_1567					BT_3504
BT_4395	BT_1799					BT_4395
BT_r11	BT_1857					BT_2813
BT_2813	BT_1858					BTnc155
BTnc155	BT_1860					BT_0794
BT_0794	BT_1861					BT_2623
BT_2623	BT_2064					BT_4493
BT_4493	BT_2074					BT_1126
BT_1126	BT_2078					BT_3777
BT_3777	BT_2092					BT_2896
BT_2896	BT_2387					BTnc065
BTnc065	BT_2400					BT_3736
BT_r14	BT_2401					BT_4667
BT_3736	BT_2402					BT_0194
BT_4667	BT_2403					BT_3467
BT_0194	BT_3626					BT_3619
BT_r08	BT_3762					BT_2814
BT_3467	BT_3935					BT_0342
BT_3619	BT_3936					BT_1694
BT_2814	BT_4037					BT_2430
BT_r05	BT_4310					BT_3156
BT_0342	BT_4738					BT_3603
BT_1694	BT_0527					BT_1942
BT_2430	BT_0529					BT_0350
BT_3156	BT_0678					BT_2387
BT_3603	BT_0680					BT_1626
BT_1942	BT_0988					BT_3573
BT_0350	BT_1798					BT_2244
BT_2387	BT_1895					BT_3176
BT_1626	BT_1896					BT_0268
BT_3573	BT_1970					BT_4089
BT_2244	BT_2077					BT_1470
BT_3176	BT_4693					BT_2222
BT_0268	BT_4694					BT_1695
BT_4089	BT_4695					BT_3105
BT_1470	BT_0227					BT_0160
BT_2222	BT_1338					BT_0131
BT_1695	BT_1339					BT_1821
BT_3105	BT_1340					BT_0772
BT_0160	BT_1341					BT_3593
BT_0131	BT_1342					BT_3587
BT_1821	BT_1344					BT_0901
BT_0772	BT_1345					BT_4163
BT_3593	BT_1346					BT_3678
BT_3587	BT_1347					BT_3952
BT_0901	BT_1348					BT_4722
BT_4163	BT_1349					BT_3963
BT_3678	BT_1350					BT_0455
BT_3952	BT_1351					BTnc302
BT_4722	BT_1352					BT_3498
BT_3963	BT_1354					BT_3530
BT_0455	BT_1355					BT_1636
BTnc302	BT_1356					BT_1026
BT_3498	BT_1357					BT_3591
BT_3530	BT_1419					BT_3090
BT_1636	BT_4066					BT_0189
BT_1026						BT_3784
BT_3591						BTnc386
BT_3090						BT_4668
BT_0189						BT_3592
BT_3784						BT_1330
BTnc386						BT_1758
BT_4668						BT_0902
BT_3592						BT_3174
BT_r02						BT_1874
BT_1330						BT_3602
BT_1758						BT_2437
BT_0902						BT_3671
BT_3174						BT_0457
BT_1874						BT_3954
BT_3602						BT_1820
BT_2437						BT_1941
BT_3671						BT_0341
BT_0457						BT_4711
BT_3954						BT_4087
BT_1820						BT_1471
BT_1941						BT_2848
BT_0341						BT_4728
BT_4711						BT_1971
BT_4087						BT_1287
BT_1471						BT_2561
BT_2848						BT_3485
BT_4728						BT_4714
BT_1971						BT_4304
BT_1287						BT_3506
BT_2561						BT_3955
BT_3485						BT_4637
BT_4714						BT_3497
BT_4304						BT_2851
BT_3506						BT_3346
BT_3955						BT_3703
BT_4637						BT_3735
BT_3497						BTnc033
BT_2851						BTnc040
BT_3346						BT_2499
BT_3703						BT_2105
BT_3735						BT_2081
BTnc033						BT_3615
BTnc040						BT_2894
BT_2499						BT_4079
BT_2105						BT_0656
BT_2081						BTnc317
BT_3615						BT_1469
BT_2894						BT_4168
BT_4079						BT_2199
BT_0656						BT_0195
BTnc317						BT_1493
BT_1469						BT_3525
BT_4168						BT_3473
BT_2199						BT_3763
BT_0195						BT_1440
BT_1493						BT_3594
BT_3525						BT_4164
BT_3473						BT_4554
BT_3763						BT_2070
BT_1440						BTnc233
BT_3594						BT_2072
BT_4164						BT_1025
BT_4554						BT_4727
BT_2070						BT_3953
BTnc233						BT_4166
BT_2072						BT_3495
BT_1025						BT_0458
BT_4727						BT_3574
BT_3953						BTnc247
BT_4166						BT_4403
BT_3495						BT_3532
BT_0458						BT_0119
BT_3574						BT_2909
BTnc247						BT_2382
BT_4403						BT_3905
BT_3532						BT_3852
BT_0119						BT_2438
BT_2909						BT_4359
BT_2382						BT_4167
BT_3905						BT_0736
BT_3852						BT_4726
BT_2438						BT_1028
BT_4359						BT_0266
BT_4167						BT_4165
BT_0736						BT_0858
BT_4726						BTnc395
BT_1028						BT_2917
BT_0266						BT_1873
BT_4165						BT_3513
BT_0858						BT_4090
BTnc395						BTnc164
BT_2917						BT_4086
BT_1873						BT_1218
BT_3513						BTnc152
BT_4090						BT_3904
BTnc164						BT_2038
BT_4086						BT_0118
BT_1218						BT_1622
BTnc152						BT_0157
BT_3904						BT_4446
BT_2038						BT_2921
BT_0118						BT_1986
BT_1622						BT_2856
BT_0157						BT_4268
BT_4446						BT_2907
BT_2921						BT_3608
BT_1986						BT_0778
BT_2856						BT_2332
BT_4268						BT_3971
BT_2907						BT_4305
BT_3608						BT_1822
BT_0778						BT_2967
BT_2332						BT_2569
BT_3971						BT_3734
BT_4305						BT_0957
BT_1822						BT_3670
BT_2967						BT_0956
BT_2569						BTnc322
BT_3734						BT_1209
BT_0957						BT_1274
BT_3670						BT_3292
BT_0956						BT_2512
BTnc322						BT_2629
BT_1209						BT_0735
BT_1274						BT_3529
BT_3292						BT_3914
BT_2512						BT_0499
BT_2629						BT_1328
BT_0735						BT_2333
BT_3529						BT_1494
BT_3914						BT_3089
BT_0499						BT_3486
BT_1328						BT_1439
BT_2333						BT_3589
BT_1494						BT_1621
BT_3089						BT_2195
BT_3486						BT_0187
BT_1439						BT_3992
BT_3589						BTnc186
BT_1621						BT_2443
BT_2195						BT_2196
BT_0187						BT_3614
BT_3992						BT_2858
BTnc186						BT_4267
BT_2443						BT_1773
BT_2196						BT_3588
BT_3614						BT_3584
BT_2858						BTnc170
BT_4267						BT_3659
BT_1773						BT_3314
BT_3588						BT_3531
BT_3584						BT_3503
BTnc170						BT_3340
BT_3659						BT_3585
BT_3314						BT_0172
BT_3531						BT_1842
BT_3503						BT_2104
BT_3340						BT_4107
BT_3585						BT_0147
BT_0172						BT_4169
BT_1842						BTnc127
BT_2104						BT_0954
BT_4107						BTnc161
BT_0147						BT_0339
BT_4169						BT_4170
BTnc127						BT_1774
BT_0954						BT_0955
BTnc161						BT_2071
BT_0339						BT_1658
BT_4170						BT_3721
BT_1774						BT_3044
BT_0955						BTnc327
BT_2071						BTnc024
BT_1658						BT_3107
BT_3721						BT_3345
BT_3044						BT_3496
BTnc327						BT_1167
BTnc024						BT_2568
BT_3107						BT_0756
BT_3345						BT_2892
BT_3496						BT_2647
BT_1167						BT_3903
BT_2568						BT_1596
BT_0756						BTnc037
BT_2892						BT_3618
BT_2647						BT_3568
BT_3903						BT_0727
BT_1596						BT_4415
BTnc037						BT_4202
BT_3618						BT_0258
BT_3568						BT_2622
BT_0727						BT_4683
BT_4415						BT_3965
BT_4202						BTnc027
BT_0258						BT_3500
BT_2622						BTnc008
BT_4683						BTnc016
BT_3965						BT_3749
BTnc027						BT_1147
BT_3500						BT_2918
BTnc008						BT_4078
BTnc016						BT_3101
BT_3749						BT_0568
BT_1147						BTnc178
BT_2918						BT_1211
BT_4078						BT_4421
BT_3101						BT_2810
BT_0568						BT_1122
BTnc178						BT_3493
BT_1211						BT_3569
BT_4421						BT_2510
BT_2810						BT_1016
BT_1122						BT_2170
BT_3493						BT_4744
BT_3569						BT_2621
BT_2510						BT_3993
BT_1016						BT_2488
BT_2170						BT_0567
BT_4744						BT_2173
BT_2621						BT_3437
BT_3993						BT_1896
BT_2488						BT_3874
BT_0567						BT_3902
BT_2173						BT_1660
BT_3437						BT_4324
BT_1896						BT_0299
BT_3874						BT_2567
BT_3902						BT_3344
BT_1660						BTnc010
BT_4324						BT_3964
BT_0299						BT_3596
BT_2567						BT_2082
BT_3344						BT_2680
BTnc010						BT_2654
BT_3964						BT_0298
BT_3596						BT_4408
BT_2082						BT_0303
BT_2680						BT_3501
BT_2654						BT_4698
BT_0298						BT_1414
BT_4408						BT_3024
BT_0303						BT_3108
BT_3501						BTnc238
BT_4698						BT_0634
BT_1414						BT_4115
BT_3024						BT_0144
BT_3108						BT_4713
BTnc238						BTnc111
BT_0634						BT_2171
BT_4115						BTnc255
BT_0144						BT_4414
BT_4713						BT_2442
BTnc111						BT_2633
BT_2171						BT_4449
BTnc255						BT_3049
BT_4414						BT_2111
BT_2442						BT_4676
BT_2633						BT_3900
BT_4449						BT_4679
BT_3049						BT_0300
BT_2111						BTnc199
BT_4676						BT_4420
BT_3900						BT_3392
BT_4679						BT_3786
BT_0300						BT_4056
BTnc199						BT_1210
BT_4420						BT_1383
BT_3392						BT_2908
BT_3786						BT_3516
BT_2648						BT_p548222
BT_4056						BT_3599
BT_1210						BT_4690
BT_1383						BT_3507
BT_2908						BT_4597
BT_3516
BT_p548222
BT_3599
BT_4690
BT_3507
BT_4597
BT_0655
BT_4303
BT_4650
BT_0884
BT_3674
BT_2857
BT_0541
BT_2922
BT_0509
BT_1024
BT_3065
BT_3418
BT_1623
BT_3106
BT_2041
BT_0406
BTnc030
BT_0816
BT_4553
BT_3528
BT_3567
BT_2916
BT_4124
BT_1876
BT_4575
BT_3566
BTnc296
BT_0309
BT_2893
BT_0313
BT_3095
BT_2146
BT_3689
BT_3994
BT_3519
BT_4689
BT_0312
BT_1451
BT_3776
BT_3688
BT_4055
BT_1537
BT_0370
BT_2309
BT_2923
BT_1771
BT_4054
BT_0616
BT_0175
BT_3956
BT_4500
BT_1659
BT_1214
BTnc137
BT_1032
BT_0407
BT_2760
BT_3088
BTnc206
BT_2853
BT_4171
BTnc305
BTnc287
BTnc394
BT_2455
BT_4106
BT_3025
BT_0566
BT_1748
BT_2291
BT_3586
BT_1772
BTnc352
BT_3663
BT_0338
BT_3423
BT_4109
BT_4635
BT_0290
BT_2519
BT_4688
BT_0083
BT_0302
BT_3605
BT_0311
BT_3601
BT_0022
BT_3590
BT_3522
BT_0304
BT_3583
BT_1434
BT_3096
BTnc359
BT_2929
BT_2915
BT_0801
BT_1031
BT_1272
BT_0885
BT_3512
BT_2632
BTnc285
BT_1033
BT_2590
BT_3109
BT_2388
BT_0793
BT_1757
BT_1020
BT_0286
BT_2172
BTnc260
BT_3439
BT_4677
BT_0310
BT_2193
BT_2631
BT_4110
BT_0284
BT_1435
BT_2324
BT_1831
BT_3231
BT_0535
BT_3424
BT_3523
BT_2066
BT_3951
BT_3030
BT_0320
BT_3087
BT_3597
BT_3100
BT_0306
BT_1415
BT_3124
BT_1790
BT_0633
BT_1719
BT_1452
BT_0764
BT_0408
BT_1006
BT_3421
BT_1721
BT_1436
BT_1867
BT_2194
BT_2334
BT_2434
BT_0305
BT_4456
BT_1324
BTnc173
BT_3662
BT_0668
BT_1895
BT_2296
BT_1635
BT_1743
BT_2911
BT_3600
BT_0301
BT_3232
BT_2112
BT_4108
BT_1576
BT_3672
BT_4180
BT_0285
BT_1913
BT_0992
BT_3781
BT_3581
BT_3780
BT_1433
BT_2292
BT_4077
BT_1014
BTnc323
BT_2456
BT_3527
BT_4182
BT_0082
BTnc270
BT_2573
BT_1278
BT_3086
BT_4504
BT_0353
BT_0297
BT_2897
BT_3521
BT_2289
BT_0757
BT_2572
BT_4201
BT_3023
BT_1575
BT_0340
BT_0352
BT_4270
BT_3057
BT_3598
BT_1720
BT_3616
BT_1924
BT_1577
BT_1021
BT_1416
BT_1617
BT_3422
BT_3262
BT_3606
BT_0664
BT_1908
BT_4687
BT_2192
BT_1530
BT_4549
BT_4572
BT_3094
BT_1366
BT_3925
BT_0404
BT_1060
BT_2294
BT_0372
BT_1447
BT_1542
BT_0371
BT_3160
BT_0673
BT_1911
BT_0886
BT_3607
BT_0366
BT_0488
BT_4105
BT_2031
BT_0369
BT_3026
BT_0140
BT_1329
BTnc288
BT_0354
BT_4393
BT_2028
BT_2067
BT_0356
BT_3913
BT_1472
BTnc384
BT_2984
BT_4457
BTnc373
BT_1684
BT_4656
BT_2854
BT_3029
BT_4187
BT_3291
BT_1213
BT_3079
BT_0170
BT_2409
BT_1865
BT_0540
BT_0993
BT_3655
BT_4706
BT_2785
BT_3520
BT_1813
BT_1572
BT_4181
BT_1009
BT_0765
BT_2191
BT_0805
BT_0760
BT_3553
BT_0106
BT_0112
BT_3829
BTnc218
BT_1456
BT_2969
BT_2852
BTnc376
BT_1125
BTnc368
BT_2312
BTnc348
BT_1259
BT_4402
BTnc139
BT_3021
BT_1777
BT_3524
BT_3508
BT_2910
BT_4699
BT_3654
BTnc232
BTnc105
BT_1212
BTnc104
BT_4175
BT_2113
BT_4422
BT_4719
BT_1811
BT_4440
BT_0791
BTnc357
BT_4718
BT_1718
BT_3664
BT_4584
BT_1546
BT_2913
BT_1091
BT_1023
BT_2966
BT_0786
BTnc304
BT_3609
BT_0355
BT_0287
BT_2485
BT_2890
BT_4396
BT_3170
BT_0854
BT_3018
BT_4651
BT_1432
BT_2290
BT_1877
BTnc300
BT_0489
BT_2855
BT_1866
BT_4266
BT_3730
BT_4195
BTnc271
BT_4574
BT_1417
BT_1222
BTnc299
BT_2083
BT_2928
BT_1765
BT_2914
BT_t37
BT_0857
BT_1897
BT_2539
BT_3739
BT_4444
BT_0549
BT_0219
BT_3800
BT_2323
BT_4051
BT_0983
BT_4455
BT_2435
BT_1192
BT_3926
BT_1146
BT_1391
BT_4137
BT_1333
BT_1184
BT_1802
BT_4684
BT_2293
BT_0267
BT_1051
BT_2204
BT_2431
BT_3774
BT_3575
BT_0941
BT_2389
BTnc140
BT_2753
BT_3487
BT_1784
BT_1208
BT_0940
BT_0141
BT_0062
BT_1180
BT_0515
BT_1518
BT_3438
BT_1838
BT_0948
BT_4356
BT_4678
BT_1607
BT_2462
BT_4052
BT_2859
BT_2924
BT_3249
BT_4661
BT_1901
BTnc017
BT_0004
BT_2224
BT_3233
BT_2912
BT_2751
BT_1392
BT_3425
BT_2554
BT_4301
BT_1511
BT_0218
BT_2383
BT_3526
BT_1104
BT_3167
BT_0792
BT_1667
BT_3617
BT_1793
BT_1778
BT_4005
BT_1962
BT_1501
BT_4177
BT_4279
BT_3571
BT_0343
BT_4643
BT_2754
BT_2553
BT_1331
BT_p548218
BT_4157
BTnc342
BT_3080
BT_2620
BT_4252
BT_4659
BTnc088
BT_2308
BT_2288
BT_1502
BT_3440
BT_3779
BT_1716
BT_3093
BT_1061
BT_3559
BT_3011
BT_1182
BTnc102
BT_4622
BT_3673
BT_3315
BT_0085
BT_3613
BT_0617
BT_1246
BT_4179
BT_2164
BTnc006
BT_0368
BT_0864
BT_1332
BT_4337
BT_3200
BTnc101
BT_4111
BT_2992
BT_0480
BT_2362
BT_3436
BT_0487
BT_1181
BTnc370
BT_3264
BT_p548220
BT_1183
BTnc159
BT_3823
BT_4214
BTnc286
BT_1534
BT_1715
BT_1547
BT_2571
BT_4325
BT_1641
BTnc043
BT_2527
BT_3558
BT_2486
BT_0486
BT_4740
BT_0485
BT_1603
BT_1756
BT_3068
BT_3795
BT_2240
BT_1481
BT_3134
BT_2783
BT_0947
BTnc297
BT_2298
BT_4224
BT_3027
BT_1717
BT_1001
BT_4662
BT_0264
BT_3457
BT_3028
BT_1591
BT_4645
BT_4150
BT_0351
BT_0145
BT_4644
BT_4053
BTnc294
BTnc360
BTnc301
BT_4682
BTnc279
BT_0481
BT_4624
BT_2662
BT_3665
BT_1573
BT_4653
BT_1713
BT_0146
BT_1109
BT_2768
BT_2511
BT_2285
BT_1260
BT_1138
BT_1775
BT_0586
BT_1121
BT_2995
BT_3132
BT_3916
BT_0142
BT_4159
BT_2518
BT_2617
BT_0677
BT_3806
BT_4176
BT_0630
BT_2251
BT_3393
BT_1812
BT_1300
BT_2782
BT_4654
BT_0945
BT_2211
BT_3161
BT_1062
BT_3347
BT_1705
BT_2198
BT_4200
BT_4160
BT_2507
BT_4191
BT_1022
BT_4720
BT_0685
BT_2570
BT_3582
BTnc350
BT_2955
BT_2253
BT_4487
BT_2930
BT_2802
BT_1008
BT_0265
BTnc004
BT_2239
BT_0493
BT_1871
BT_0288
BT_0491
BT_0935
BT_4220
BT_2970
BT_3248
BT_2297
BT_3059
BT_0897
BT_1536
BT_3051
BT_0117
BT_4221
BT_3125
BT_1124
BT_2086
BT_4700
BT_3263
BT_3515
BT_4652
BT_1203
BTnc042
BT_1725
BT_3807
BT_0542
BT_3130
BTnc117
BT_4329
BT_2311
BT_2526
BT_3782
BT_4442
BT_1519
BT_2618
BT_0111
BT_4542
BT_1261
BT_1509
BT_0629
BT_1215
BTnc054
BT_2068
BT_4675
BTnc086
BT_4199
BT_0565
BT_0001
BT_0110
BT_2363
BT_4326
BT_1722
BT_1770
BT_3133
BTnc236
BT_3162
BT_3778
BT_0780
BT_2436
BT_1145
BT_0186
BT_1108
BT_4615
BT_1535
BT_2026
BT_1179
BTnc346
BT_3488
BT_1814
BT_0841
BT_2607
BT_2965
BT_4605
BTnc154
BT_4685
BTnc222
BT_0185
BT_2872
BT_3016
BT_0321
BT_2022
BT_4655
BT_2212
BT_2780
BT_0845
BT_4146
BT_4704
BT_1064
BT_2630
BT_4658
BT_1301
BT_0663
BT_2750
BT_0942
BT_1712
BT_2349
BT_3683
BTnc020
BT_3545
BTnc331
BTnc341
BTnc266
BT_0510
BT_2080
BT_4752
BTnc251
BT_1541
BTnc213
BT_0620
BTnc189
BT_1200
BTnc312
BT_t70
BT_1533
BT_p548219
BT_2087
BT_3660
BT_1219
BT_4666
BT_3061
BT_1532
BT_t28
BT_3509
BT_4034
BT_1555
BT_0621
BT_4747
BT_4424
BT_1540
BT_0861
BT_p548217
BT_0958
BT_0981
BT_t22
BTnc313
BT_4178
BT_2197
BT_2765
BT_4703
BTnc131
BT_t63
BT_2767
BT_3182
BT_2592
BT_0843
BT_2219
BT_0753
BT_3557
BT_2185
BTnc005
BT_4423
BT_2090
BTnc028b
BT_3620
BT_1779
BT_1823
BT_2221
BT_2615
BT_3020
BT_0003
BT_0631
BT_2836
BTnc141
BT_0937
BT_4194
BT_2418
BT_2120
BTnc011
BT_4657
BT_0984
BT_2473
BT_2287
BTnc267
BT_2964
BTnc210
BT_1144
BTnc392
BTnc075
BT_4581
BT_1105
BT_1057
BT_0842
BT_4327
BT_2215
BT_4323
BT_3082
BT_0716
BTnc265
BT_1782
BT_3667
BTnc250
BT_2990
BT_4660
BT_4272
BT_0143
BT_4702
BT_4489
BT_4047
BT_2971
BT_4328
BT_1194
BT_2422
BT_1202
BT_2096
BT_1818
BT_1221
BT_4293
BT_4149
BTnc364
BT_1783
BT_0508
BT_0443
BT_1313
BT_2784
BTnc147
BT_2484
BT_1878
BT_1805
BT_0477
BT_1373
BT_1110
BT_0619
BT_1107
BT_0618
BT_4151
BTnc239
BT_3131
BT_2286
BT_4035
BT_4701
BT_3092
BT_1780
BT_0939
BTnc383
BT_4484
BT_0482
BT_4142
BTnc112
BT_2065
BT_2214
BT_0067
BT_3637
BT_1166
BT_4576
BT_1697
BT_2316
BT_t51
BT_3704
BT_0255
BT_3470
BT_1195
BT_0256
BT_3697
BT_3897
BT_4625
BT_2241
BT_2764
BTnc259
BT_0107
BT_1066
BT_4745
BT_1099
BT_0844
BT_2314
BT_1698
BT_4412
BT_0296
BT_4620
BT_3489
BT_3547
BT_0863
BT_2091
BT_1247
BT_1220
BT_0113
BT_t62
BT_4476
BT_4116
BT_4428
BT_1098
BT_0994
BT_0132
BT_3623
BT_3555
BT_0108
BT_0162
BT_1512
BT_t50
BT_2359
BT_2816
BTnc019
BTnc230
BT_0943
BT_0283
BT_2165
BT_1299
BT_1117
BT_0980
BT_4076
BT_0985
BT_0622
BT_2223
BT_3885
BT_2217
BTnc221
BT_3561
BT_0715
BT_2509
BT_2749
BT_1505
BT_4603
BT_0717
BT_2352
BT_4278
BT_1507
BT_1076
BT_t56
BT_0781
BT_4721
BT_2520
BT_3562
BT_3824
BT_0433
BT_p548226
BT_2295
BT_0315
BT_1590
BTnc263
BT_2218
BT_2591
BT_4335
BT_1769
BT_0068
BT_4070
BT_3729
BT_4033
BTnc060
BT_0971
BT_0815
BT_0802
BT_0159
BT_2899
BT_2746
BT_4454
BT_0229
BT_3560
BT_3050
BT_1191
BTnc319
BT_1296
BT_2391
BT_3390
BT_0103
BT_0718
BT_4346
BT_1106
BT_1245
BTnc217
BT_4486
BTnc057
BTnc091
BTnc132
BTnc150
BT_1297
BT_3708
BT_0009
BT_4458
BT_0492
BT_2508
BT_1206
BTnc382
BT_3445
BT_0444
BT_3901
BT_2876
BT_1804
BT_4336
BT_2523
BT_0012
BT_1226
BT_2850
BT_1441
BT_0823
BT_4450
BT_1709
BT_0116
BT_2619
BT_0280
BT_4143
BT_1170
BT_2408
BT_4585
BT_2154
BT_4091
BT_2766
BT_3060
BT_t33
BT_0862
BT_4349
BT_4348
BT_2745
BT_1418
BT_2429
BT_4614
BTnc123
BT_1539
BT_4673
BTnc047
BT_4443
BT_2213
BT_2166
BT_2280
BT_t18
BTnc172
BT_2233
BT_1714
BT_1298
BT_1113
BT_2847
BT_1839
BT_2272
BT_1197
BT_0701
BT_1139
BTnc180
BT_1578
BT_3666
BT_1616
BT_0934
BT_1919
BT_3099
BT_0293
BT_1510
BT_2763
BTnc089
BT_p548224
BTnc308
BT_0047
BT_0084
BT_3696
BTnc231
BT_0148
BT_1114
BT_0803
BT_4427
BT_1528
BT_3199
BT_0114
BT_1640
BT_4373
BT_t02
BT_1513
BT_2320
BTnc278
BT_1580
BT_t65
BT_1103
BT_3407
BT_3006
BT_2770
BT_1227
BT_4426
BT_3056
BT_1515
BT_2405
BT_3945
BT_2837
BT_0476
BT_4316
BT_4095
BT_2313
BT_4734
BT_2252
BTnc136
BT_0006
BTnc107
BT_1847
BT_4583
BT_1995
BT_2502
BT_0316
BT_1396
BT_0211
BT_1506
BT_1996
BT_0475
BT_0944
BT_1826
BT_2602
BT_3098
BT_2536
BT_1824
BT_2769
BT_4665
BT_4425
BT_0291
BT_3514
BT_3946
BT_4384
BT_2773
BT_1752
BT_2220
BT_1588
BT_1445
BT_1655
BT_0013
BT_4347
BT_3446
BT_4196
BT_1668
BT_0719
BT_3321
BT_1696
BT_1318
BT_2037
BT_2021
BT_0636
BT_1503
BT_0711
BT_2030
BT_1371
BT_0249
BT_1100
BT_4174
BT_2084
BT_0010
BT_3675
BTnc163
BT_1548
BT_1120
BTnc356
BT_0072
BT_2190
BTnc198
BT_0848
BT_0712
BT_0002
BT_1830
BT_t21
BT_0248
BT_3661
BT_0881
BT_1930
BT_2367
BT_1078
BT_3937
BT_2506
BT_2230
BT_0262
BT_4479
BT_2216
BT_2541
BTnc372
BT_3563
BT_4008
BT_4392
BT_4317
BT_3685
BT_2762
BT_2517
BT_0860
BT_2963
BT_2273
BT_3178
BT_4093
BT_3716
BT_3853
BT_4636
BT_1063
BT_0933
BTnc084
BT_1746
BT_1485
BT_2299
BT_3518
BT_4282
BT_4145
BTnc074
BT_1785
BT_3444
BT_0654
BTnc290
BT_0946
BTnc109
BTnc211
BT_3406
BT_1357
BT_0344
BT_2558
BT_1602
BT_4567
BT_0799
BT_1947
BT_4094
BT_4075
BT_0713
BT_2524
BT_0263
BT_1101
BTnc351
BT_1706
BT_0846
BT_4144
BT_1724
BT_3408
BT_4219
BT_p548223
BT_4360
BT_2898
BT_1738
BT_4154
BT_2406
BT_2472
BT_2774
BT_4072
BT_1053
BT_3376
BT_4173
BT_4525
BT_2385
BT_2778
BT_4594
BTnc128
BT_0038
BT_1529
BT_0714
BTnc284
BT_4439
BT_2407
BT_3206
BTnc309
BTnc126
[truncated: 2,967 more rows]
