# Supplementary material for: An expanded transcriptome atlas for Bacteroides thetaiotaomicron reveals a small RNA that modulates tetracycline sensitivity
Source: Nat Microbiol. 2024 Mar 25;9(4):1130–44. doi: 10.1038/s41564-024-01642-9 (PMC10994844; doi:10.1038/s41564-024-01642-9)
Supplement: Supplementary file 6 — Unmodified gels for Fig. 3b. [file 41564_2024_1642_MOESM6_ESM.xlsx]

## Sheet: b
	EEP R1	EEP R2	EEP R3	MEP R1	MEP R2	MEP R3	Stationary R1	Stationary R2	Stationary R3	Control_for_TYG_growth_R1	Control_for_TYG_growth_R2	28°C_R1	28°C_R2	42°C_R1	42°C_R2	pH_6_R1	pH_6_R2	Aerobic_shaking_R1	Aerobic_shaking_R2	Peroxide_R1	Peroxide_R2	Deoxycholic_acid_R1	Deoxycholic_acid_R2	Bile_salts_R1	Bile_salts_R2	Gentamicin_R1	Gentamicin_R2	Glucose_R1	Glucose_R2	L_Arabinose_R1	L_Arabinose_R2	D_Xylose_R1	D_Xylose_R2	D_Maltose_monohydrate_R1	D_Maltose_monohydrate_R2	N_Acetyl_D_Glucosamine_R1	N_Acetyl_D_Glucosamine_R2	Mucin_from_porcine_stomach_R1	Mucin_from_porcine_stomach_R2	Starvation_R1	Starvation_R2
Intergenic	1.19959	0.859614	0.615425	0.926025	0.803854	0.949919	0.731503	1.35527	0.95308	28.941	27.8849	10.4023	10.8787	39.9116	33.0172	18.3945	26.354	36.1409	35.9869	27.3318	26.2695	20.5913	20.1414	35.8569	30.5995	28.899	21.33	15.766	18.5951	15.107	15.5359	17.5242	16.7126	16.796	17.2893	14.1792	15.4179	15.6459	14.7214	18.3921	20.5808
	0.199931	0.101131	0.307712	0.389905	0.720696	0.226171	0.387266	0.327134	0.23827	1.55888	1.20316	0.998202	0.592404	2.6055	1.66125	1.32812	1.57337	2.82954	1.98206	1.5708	1.52814	1.08376	1.25884	2.05549	1.84751	0.897485	0.639898	1.0891	0.566609	1.34801	1.42361	1.14843	1.36593	0.582262	0.557721	2.66785	1.22526	0.690986	0.64006	0.775144	0.406199
	0.799724	1.97205	1.05501	1.55962	2.21753	1.08562	0.473325	0.794468	0.190616	0.338888	0.424643	0.367758	0.376984	0.414512	0.276874	0.53125	0.196672	0.128615	0.309698	0.261799	0.509381	0.541878	0.795055	1.27245	1.27017	0.239329	1.0665	0.414895	0.412079	0.371865	0.557064	0.382811	0.642793	0.492683	0.185907	0.148214	0.051053	0.394849	0.568943	0.140935	0.1354
	8.697	11.0233	8.08844	6.48217	5.46066	5.29241	3.14116	4.43967	3.0022	16.1988	23.2846	12.3462	12.1174	28.8382	26.5107	14.8086	36.6465	29.1314	30.9698	39.1128	15.0631	26.6875	16.8949	42.0886	57.1575	21.779	94.4917	25.9828	25.1883	18.8257	23.3348	20.842	25.551	22.9322	19.892	21.0464	16.7963	18.9528	75.9538	99.9936	67.903
	1.39952	2.83167	1.14293	2.82681	2.38384	1.67367	0.559384	1.1216	0.198558	2.77888	2.83096	5.04354	4.25454	5.98082	6.64498	1.72656	3.01564	2.31508	2.10594	3.87463	2.91075	5.48651	5.96291	5.97071	7.15912	4.30793	14.7177	3.05985	2.0604	2.88196	3.58997	2.72221	3.01309	2.1051	2.46327	2.02559	2.04211	5.67595	6.32949	11.909	10.9674
	11.696	16.0293	13.6712	20.3726	14.802	13.9322	4.04478	8.17835	3.38343	91.2963	115.857	204.316	186.877	110.852	101.682	92.4374	154.912	122.956	137.754	135.979	86.5948	160.396	124.36	119.121	109.465	135.879	193.463	286.277	301.848	214.938	238.919	225.603	274.272	279.441	282.671	235.364	204.823	112.137	93.0221	468.751	452.303
	0	0	0	0.097476	0.277191	0.135703	0.516355	0.794468	0.23827	3.04999	3.96334	0.315222	0.269275	3.07923	3.32249	1.66016	2.75341	3.27969	2.60146	3.76991	3.34736	0.541878	0.463782	0.587283	0.346409	0.358994	0.426599	0.570481	0.618119	1.20856	0.990336	1.19097	1.84803	0.313526	0.464767	1.97619	1.99105	3.50428	1.77795	1.12748	1.8956
	5.34815	8.09048	4.13214	1.94953	2.38384	1.31179	0.559384	0.981402	0.285924	5.62553	5.44959	9.29903	8.83221	11.6063	12.044	5.11328	9.11246	8.36	8.11408	26.337	5.45765	7.58629	8.41434	20.457	13.279	15.4966	355.57	4.09709	5.46005	3.90458	4.6422	3.06249	4.82095	3.09047	3.71814	3.21131	1.63369	1.92489	3.27142	3.45291	3.11419
	3.99862	8.39388	5.36299	12.7207	24.9472	8.23263	30.3789	45.1445	22.2544	166.123	159.1	139.381	98.7161	106.234	52.9522	161.5	176.349	127.072	84.4236	151.32	139.789	59.2001	42.4692	96.2165	70.8984	68.8072	70.3888	35.4217	31.421	36.9541	42.6463	42.2794	47.4863	26.784	22.913	24.3565	20.6253	19.5944	14.2947	10.1473	12.1183
	1.04964	1.16301	0.659384	1.21845	2.21753	1.53796	0.731503	1.44874	0.71481	5.15109	5.94501	5.56891	4.14683	8.34946	6.81802	3.1875	9.44025	6.55939	6.62753	11.1003	6.84026	2.64165	2.78269	2.15337	2.77127	2.9617	14.0778	18.3072	19.8828	12.411	14.2361	12.3776	17.7572	14.1534	13.1529	14.9696	13.0695	3.65235	12.4456	13.5298	10.5612
	23.6311	26.4422	16.6171	48.4671	53.5813	55.1706	19.0875	22.9309	11.3514	7.66891	9.34431	13.7076	10.6869	17.8597	14.7848	4.77216	24.9096	13.8953	18.6919	23.2848	6.48464	9.50794	6.89521	25.3013	28.5409	12.809	70.3454	16.2266	11.4373	5.32271	7.42634	4.77274	10.3799	10.8144	10.728	10.6929	8.13187	1.22709	4.88004	3.15527	1.82435
	23.6144	26.4338	16.6977	48.7026	53.7152	55.3968	19.7688	23.3593	11.6413	9.35205	10.9013	14.2768	11.2613	20.7416	16.5268	6.01174	26.6469	15.5673	20.1269	25.6671	7.72171	10.1401	7.359	27.3078	30.119	13.7962	70.9142	17.1256	12.064	6.36858	8.70553	5.40012	11.1901	11.1951	11.1153	11.4751	8.77854	1.39983	5.04598	3.27272	1.83563
	38.1181	45.3937	28.9671	67.458	68.4747	76.1231	18.7081	16.4887	11.0361	14.2304	15.0251	34.1778	24.7143	25.1512	19.8909	9.1107	44.4217	20.7296	26.0246	29.5374	10.1412	19.6088	11.7605	48.0169	47.0161	21.0898	118.281	44.8435	36.3724	12.9088	17.9012	14.7294	28.7119	34.6902	33.2414	34.0119	25.1528	3.42672	13.3905	11.003	5.12585
	0.499827	0.45509	0.39563	1.46215	1.99577	2.26171	22.5045	22.1516	6.90983	53.2731	64.475	13.3969	9.53232	96.2852	154.565	42.3008	97.3526	61.0923	49.6136	70.0051	48.0273	12.9373	15.3711	11.0605	16.1657	12.5648	42.6599	43.0972	48.2133	49.7834	63.8148	65.9711	74.9657	42.6843	41.4573	148.115	141.824	160.802	380.48	459.379	337.281
	1.24957	1.87092	2.37378	5.50741	5.65469	3.98061	1.63512	2.33667	0.571848	0.406665	0.141548	0.367758	0.269275	0.29608	0.346093	0.265625	0.590016	0.385846	0.495516	0.471239	0.363843	0.270939	0.198764	0.685163	0.808287	0.059832	1.2798	0.570481	0.05151	0.232416	0.247584	0.212673	0.964189	0.223947	0.232384	0.395238	0.510526	0.098712	0.426707	0.352338	0.541599
	6.74767	6.57352	4.7076	23.5007	29.8812	23.4766	130.982	148.659	72.8153	34.0305	32.6268	8.98381	7.1627	49.7415	34.7477	24.2383	60.6405	40.3268	30.5981	66.0869	28.9686	12.4632	8.34808	4.79614	3.69503	12.0861	40.1003	19.5519	19.0165	23.1951	27.8532	28.8385	43.7501	15.318	15.2909	50.3434	41.2505	55.8711	424.716	156.791	105.206
	0.974664	1.32734	0.939622	1.04787	1.25429	0.729402	0.790668	0.934668	0.500367	1.44027	1.37124	2.28536	1.63584	1.43599	1.26324	1.56885	1.56518	2.03373	1.95884	1.66243	1.58272	1.78771	1.12751	1.81079	1.3279	1.45093	2.26631	1.23172	1.00444	1.05749	1.23018	0.919811	1.61703	1.01336	1.03411	0.83988	0.791316	0.499731	0.515604	0.872037	0.939336
	6.49776	6.52295	5.36299	3.94779	3.27085	3.25687	1.24786	2.85074	0.619502	5.15109	8.4221	15.3933	14.1638	13.2052	18.689	3.12109	14.357	10.3535	15.4229	19.3208	6.62195	11.1762	11.9921	15.1715	22.0547	23.1551	196.022	14.0027	12.2079	10.97	14.3599	13.2708	18.641	15.094	15.4303	17.6375	12.7121	6.21887	47.9334	52.3575	37.3703
	0.499827	0.657352	0.571466	0.292429	0.166315	0.271405	0.086059	0.467334	0.047654	0.54222	0.495417	0.735517	0.700114	1.00667	1.52281	0.199219	1.18003	0.900308	0.929093	1.78024	0.436612	1.08376	1.78887	0.978804	1.96298	1.37614	8.53198	1.91889	1.90587	0.976146	1.05223	2.3394	2.12925	1.65721	1.53373	2.86547	2.34842	1.62875	7.32514	13.0365	5.61909
	1.04964	1.4664	1.23085	3.02176	3.38173	1.7189	1.1618	1.86934	0.905426	2.23666	2.61863	3.94027	3.17744	3.37531	4.22233	2.05859	3.80232	2.82954	2.72534	2.61799	1.52814	4.74143	2.78269	3.62158	6.23536	1.91463	7.67878	2.74868	2.52399	2.97492	1.73309	3.61544	3.69606	2.64257	2.83508	2.66785	2.45053	2.41845	3.91148	3.10058	3.04649
	28.6401	42.829	31.6944	67.3074	75.4514	55.0501	35.4133	70.8011	21.3967	37.2776	48.6217	62.9392	47.6616	70.9408	75.379	26.8281	77.4887	64.0505	66.0895	69.6386	36.3843	37.9992	36.3738	36.803	34.8718	66.9524	208.82	47.8685	50.1706	39.5572	43.8843	42.3219	60.4225	42.6395	43.9205	65.7083	51.5632	19.9399	49.3558	125.926	91.124
	0	0.050566	0.043959	0.097476	0.332629	0.135703	0.94665	0.607534	0.23827	1.42333	2.33554	0.315222	0.269275	1.8357	1.45359	1.19531	2.55674	2.31508	1.98206	2.0944	1.45537	0.609612	0.265018	0	0.230939	0.478659	1.2798	3.00799	3.24512	4.88073	5.94202	4.72134	5.70479	1.74679	1.85907	2.02559	1.37842	1.97425	4.36189	5.56694	3.11419
	8.14719	14.9674	9.01158	12.282	17.7402	6.42326	5.55081	11.216	5.00367	633.838	612.442	830.705	716.338	442.136	423.652	430.18	566.546	730.975	389.837	521.295	492.171	323.111	227.816	153.917	118.934	320.282	356.999	354.217	374.243	445.587	499.212	436.426	536.934	319.639	349.342	313.103	276.808	406.065	761.482	1430.37	1232.3
	0.099965	0.151697	0.263753	0.438643	0.221753	0.090468	0.430296	0.654268	0.381232	8.7433	9.05906	3.46744	2.36962	13.7578	9.3445	8.23437	12.3903	16.9772	10.4678	11.0479	8.44117	4.26729	3.90902	4.5025	3.46409	4.02871	4.90589	4.56384	6.18119	3.39327	3.46618	3.70051	4.17815	5.01641	3.48576	6.07678	4.39053	4.09656	9.24532	9.51313	8.59788
	4.49178	6.59545	3.85	10.8035	13.3883	9.06494	6.16399	10.7725	4.07906	11.9669	14.9104	16.2689	13.347	20.7345	14.379	9.24375	34.392	19.0673	20.0312	26.9466	8.7202	16.7903	12.2107	31.1749	32.1198	14.134	83.0872	11.4891	10.9707	6.1288	6.49289	4.38532	7.29745	9.38785	7.53001	10.0094	6.04601	2.99592	6.15169	5.13004	2.26795
	0.599793	0.859614	0.879178	1.36467	1.77402	0.814216	1.29089	2.43014	0.95308	2.23666	2.68941	2.4167	1.45408	2.6055	1.93812	1.66016	2.68785	3.92277	3.40667	4.24115	1.96476	1.15149	0.795055	0.978804	1.73205	1.91463	2.55959	1.03724	1.08171	0.88318	0.61896	1.53124	1.24541	1.47805	1.81259	0.691666	0.76579	0.345493	0.497825	1.55029	0.609299
	21.3926	26.2435	18.5067	16.3273	17.1858	15.6963	9.29439	14.3004	4.52713	98.684	119.962	234.105	221.882	148.751	198.034	68.332	145.93	114.725	125.18	207.659	94.2355	152.877	153.048	131.062	164.891	160.829	469.685	131.781	144.073	111.606	126.701	121.649	136.352	97.2377	116.238	151.673	135.034	78.7724	115.638	409.135	271.003
	5.64805	14.2089	9.627	4.92255	3.49261	3.84491	2.83995	3.92561	2.47801	20.0621	20.7368	30.7866	23.5346	25.4629	15.2281	28.3555	36.4499	17.8775	13.0692	26.4941	17.1734	10.8376	8.21557	46.9826	37.5276	10.0518	14.2911	37.185	44.7621	17.2917	17.5166	20.3315	25.1895	49.3579	42.3868	42.8339	32.5716	53.502	57.1787	196.252	164.578
	1.59945	1.92149	1.09897	1.51088	1.49683	1.13086	0.602414	0.841201	0.333578	1.76222	1.48625	3.88773	2.42347	2.25021	3.25327	1.92578	2.95008	2.95816	2.47758	3.14159	1.67368	2.43845	2.98146	3.5237	2.42486	2.93178	17.064	4.71943	4.06928	2.46361	3.21859	2.55208	5.54409	2.59778	2.7886	8.59642	8.88316	1.28326	6.4006	7.3991	3.92659
	0.974664	1.32734	0.939622	1.04787	1.25429	0.740711	0.790668	0.934668	0.500367	1.44027	1.37124	2.28536	1.63584	1.45079	1.26324	1.56885	1.56518	2.03373	1.95884	1.66243	1.58272	1.77804	1.11805	1.81079	1.3279	1.45093	2.26631	1.23172	1.00444	1.05749	1.24566	0.919811	1.61703	1.01336	1.03411	0.83988	0.791316	0.499731	0.515604	0.872037	0.939336
	0.54981	1.26414	0.747302	3.55789	5.76557	2.75929	3.95872	7.38747	2.53666	3.7043	3.19027	2.57431	1.77721	7.402	5.46826	2.52344	6.69189	5.14956	5.20292	9.54561	3.06188	2.03204	1.98764	3.72598	2.77127	3.47488	11.7315	1.03724	0.721139	0.511315	0.680856	0.382811	0.686058	0.179157	0.232384	0.543452	0.463401	0.098712	0.071118	0.352338	0.2031
	5.5914	6.16564	3.43789	12.7531	16.382	15.1837	6.3361	10.9906	4.48809	7.77598	12.8816	21.1899	17.2066	18.7573	15.0366	6.91953	28.1532	17.1488	20.7642	27.9763	8.67169	16.6532	11.3229	36.3136	36.2767	12.8376	91.6903	10.1148	6.87563	5.72595	6.80237	4.30025	7.57198	5.23737	5.19068	7.89323	4.37829	1.73734	4.40931	2.20564	1.04935
	0	0.050566	0.043959	0.194953	0.110876	0.045234	0.344237	0.560801	0.428886	3.38888	3.06687	2.46923	1.56179	7.12566	10.0598	2.19141	5.96571	6.51652	5.40939	3.71755	3.92951	18.4916	17.7783	18.5973	19.168	10.1715	18.1304	1.40027	2.18059	1.25504	1.17602	1.40364	1.28559	2.37384	1.95202	1.53155	1.68474	1.48068	3.91148	12.4023	6.63459
	0.149948	0.050566	0.263753	0.682334	0.388067	0.407108	0.387266	0.514068	0.47654	8.53997	7.07739	10.4549	7.75511	9.06005	15.0204	8.43359	6.88352	9.26031	6.00813	3.92699	7.34964	21.201	23.7191	26.6235	34.6409	13.8213	12.3714	4.82315	5.51156	3.81162	4.45651	3.91318	3.69606	5.82262	5.43778	4.29821	4.79895	5.13304	8.81861	9.01986	7.44698
	2.05762	3.33732	2.06607	4.14274	4.32418	1.80937	1.37695	3.36481	0.4408	14.0299	14.0132	27.109	24.127	32.628	25.8877	10.5586	20.0605	16.5914	13.8125	19.5302	9.67824	18.5593	10.402	13.9969	8.66022	14.2401	20.4767	20.3299	17.5134	14.8281	16.7119	13.3984	16.8331	15.7211	15.988	13.2405	13.0695	4.24463	8.88973	6.41256	8.32708
	0.199931	0.202262	0.263753	0.292429	0.443505	0.31664	0.903621	1.77587	0.524194	10.7766	11.6069	4.4131	3.98526	22.0876	16.9585	8.10156	11.3414	15.1766	10.282	11.4668	8.80501	4.33502	5.23412	6.36223	5.19613	10.8297	12.3714	2.69682	3.86324	3.71865	2.78532	2.72221	2.73187	2.73215	2.55622	2.42083	2.24632	1.67811	1.49347	1.69122	1.2863
	10.2965	12.7425	9.23137	12.6232	13.028	9.54443	6.02414	7.01001	3.85997	4.20221	5.87423	2.83699	1.77721	3.02002	3.94546	2.65625	5.11347	3.98708	4.64546	9.42478	2.76521	5.89292	5.36662	11.1584	13.279	7.41921	32.0376	13.3285	12.6714	9.57553	12.1316	11.7395	13.6995	10.3463	11.9445	13.1911	10.0063	5.97209	28.1627	30.2306	23.4242
	0.049983	0.202262	0	0.048738	0.110876	0.045234	0.387266	0.467334	0.047654	9.08219	10.7576	1.94387	1.93878	13.442	9.06763	6.83984	8.71912	10.2249	7.55662	10.6814	9.02332	2.30298	2.05389	2.25125	1.61658	1.43598	1.0665	1.55586	1.64832	3.62568	3.83755	5.61457	5.22269	1.56763	2.41679	6.52142	6.38158	7.45277	7.82296	5.77835	5.41599
	0.974664	1.32734	0.939622	1.04787	1.25429	0.740711	0.790668	0.934668	0.500367	1.44027	1.37124	2.28536	1.63584	1.45079	1.26324	1.56885	1.56518	2.03373	1.95884	1.66243	1.58272	1.77804	1.11805	1.81079	1.3279	1.45093	2.26631	1.23172	1.00444	1.05749	1.24566	0.919811	1.61703	1.01336	1.03411	0.83988	0.791316	0.499731	0.515604	0.872037	0.939336
	0.991325	1.45376	0.794924	1.11285	1.17806	0.648358	0.078888	0.249245	0	0.54222	0.495417	2.94645	2.61196	0.375035	0.253801	0.320963	1.16911	0.580913	0.867153	1.72351	0.679175	2.12235	0.916522	0.783044	0.461879	2.44315	4.49706	4.26564	3.79027	3.7109	2.87301	3.10857	2.66067	4.10196	3.81884	2.19028	2.54582	0.769133	1.11418	4.50171	2.95623
	1.59945	1.16301	1.05501	1.12098	0.887011	1.33441	0.344237	0.420601	0	2.1011	1.9109	3.80893	2.20805	2.66472	2.35343	1.52734	1.96672	2.05785	1.48655	1.80642	1.74645	4.40276	2.31891	4.89402	3.69503	4.42759	2.98619	2.97341	2.0604	1.44098	2.22826	1.87152	2.57117	1.38847	2.04498	1.53155	1.09763	1.33262	1.28012	2.57207	1.8279
	0	0	0	0	0	0	0.516355	0.841201	0.095308	0.677775	0.283096	0.105074	0	1.06589	0.830622	0.199219	0.327786	0.643077	0.495516	0.680678	0.654918	0	0	0	0	0.358994	0.853198	0	0	0	0	0	0	0	0	0	0	0	0	0	0
	0.099965	0.050566	0	0.146214	0.166315	0	1.1618	1.16833	0.619502	13.9622	15.0748	1.47103	1.0771	12.7314	12.1825	10.293	20.3228	19.3566	18.1483	17.2264	14.481	1.82884	1.65637	1.95761	2.30939	0.837652	0.853198	1.03724	1.13322	2.97492	2.72342	2.42447	2.85239	1.38847	1.30135	3.01369	3.52263	3.40557	4.69378	2.74824	3.58809
	0	0.050566	0	0	0	0	0.301207	0.794468	0.142962	3.86332	2.54786	0.262685	0.10771	3.73061	2.00734	1.19531	3.80232	3.344	3.46861	4.50295	3.4929	0.067735	0.066255	0.685163	0.230939	0.299162	0	0.311171	0.15453	0.278899	0.30948	0.638019	0.602618	0.358315	0.511244	1.0869	1.78684	0.690986	0.64006	0.986547	0.609299
	15.6446	11.6301	8.74782	8.13927	8.48204	8.68498	3.31328	6.82308	2.09678	21.3499	24.2754	21.2775	21.2727	31.8641	31.2176	14.2773	33.8931	37.1056	29.669	50.8938	17.3917	15.9177	20.0089	20.3591	33.9481	27.5827	218.845	22.0672	21.2221	16.5015	23.2729	17.0138	22.0157	21.5885	18.916	28.1113	22.5142	20.0879	91.0308	145.445	97.5555
	0	0.101131	0.175836	0.146214	0.166315	0.226171	2.66783	4.11254	0.810118	3.72776	3.46792	0.262685	0.269275	4.53003	5.53748	2.19141	4.78568	4.30862	2.91116	2.51327	3.34736	0.406408	0.066255	0.195761	0.11547	0.239329	0.853198	0.311171	0.309059	0.418348	0.680856	1.40364	1.32576	0.313526	0.27886	1.23512	1.17421	5.37982	11.5922	10.852	11.4413
	0.699758	1.4664	0.923137	0.877287	0.776135	0.995153	0.473325	0.747735	0.571848	6.43886	5.59114	17.1796	16.6412	8.52711	4.15311	6.97265	6.94907	10.9323	10.6536	6.17846	6.11257	17.6788	16.8287	11.1584	7.86637	9.27401	9.38518	11.3577	10.611	10.5982	9.3463	7.06074	8.43666	10.7047	10.039	7.21309	4.90105	4.44205	4.26707	3.31198	2.3695
	1.99931	3.89355	2.85733	3.55789	4.10243	1.89984	0.559384	1.2618	0.285924	4.94776	6.40504	10.4023	7.80896	7.34279	5.9701	3.71875	5.99849	8.39216	6.25589	8.15069	5.8215	7.31535	5.43288	8.31984	9.49738	7.06021	16.8507	4.71943	4.11221	5.34556	3.77566	3.82811	4.31876	1.83636	3.25337	2.79137	2.45053	1.87553	8.74749	1.60901	1.46683
	0.974664	1.32734	0.939622	1.04787	1.25429	0.740711	0.790668	0.934668	0.500367	1.44027	1.37124	2.28536	1.63584	1.45079	1.26324	1.56885	1.56518	2.03373	1.95884	1.66243	1.58272	1.77804	1.11805	1.81079	1.3279	1.45093	2.26631	1.23172	1.00444	1.05749	1.24566	0.919811	1.61703	1.01336	1.03411	0.83988	0.791316	0.499731	0.515604	0.872037	0.939336
	0	0	0	0.048738	0.055438	0.090468	0.602414	1.1216	0.47654	1.08444	0.990835	0.052537	0.053855	1.18432	1.17671	1.0625	1.24559	1.35046	1.30073	1.51844	1.09153	0	0	0.195761	0	0	0	0.155586	0.10302	0.278899	0.680856	0.425346	0.160698	0.179157	0.185907	0.296428	0	0.444205	1.06677	0.704677	0.270799
	0.199931	0.45509	0.131877	0.438643	0.471225	0.180937	0.645443	0.841201	0.524194	7.99775	8.56364	3.75639	3.95834	15.9291	10.5558	4.38281	10.3253	12.122	10.22	11.5977	5.20296	4.53822	3.24648	8.71136	4.61879	5.62424	7.99873	2.77461	3.32239	4.02079	3.99229	5.82724	6.34758	4.56851	3.62519	5.50863	5.00316	5.60192	8.5697	7.75144	10.1888
	0.099965	0.353959	0.307712	0.438643	0.692977	0.226171	0.215148	0.794468	0.285924	7.2183	9.34216	5.54265	4.82002	17.1134	11.7672	4.3164	10.1286	12.7008	11.4898	10.6029	6.65834	5.96065	4.50531	10.62	9.69945	6.04306	8.63863	3.81185	4.24957	3.32354	4.11608	4.50867	4.72051	4.16541	3.85757	6.20029	4.33948	3.13411	4.55154	5.49648	3.35114
	0.199931	0.353959	0.351671	0.194953	0.221753	0.271405	0.387266	0.327134	0.333578	0.745553	1.20316	0.998202	0.592404	1.24354	0.761404	1.32812	1.0817	1.47908	1.42461	1.67552	0.727687	0.880551	0.198764	0.391522	0.923757	0.977261	1.2798	0.622342	0.463589	0.185933	0.495168	0.170138	0.522269	0.268736	0.418291	0.741071	0.663684	0.148068	0.142236	1.83216	1.0832
	8.19717	8.39388	5.89049	4.82508	4.54593	2.98546	1.80724	3.83214	1.47727	12.2677	11.89	20.647	18.4722	16.8174	14.3974	7.10546	15.996	18.2634	13.5028	20.944	10.1149	10.6343	14.046	13.3117	14.578	17.3514	48.419	17.2181	21.3766	15.107	19.6829	19.3532	23.8637	14.1534	15.1049	24.3565	22.0547	14.3133	39.7549	63.8437	47.6607
	0.18327	0.471945	0.586119	1.70583	1.38596	1.04039	0.903621	2.16532	0.540079	0.067778	0.070774	0.280197	0	0.59216	0.415311	0.332031	0.262229	0.342975	0.371637	0.10472	0.145537	0.474143	0.265018	0.587283	0.692818	0.179497	0.213299	0.103724	0.10302	0.046483	0.371376	0.042535	0.415137	0.447894	0.232384	0.049405	0.255263	0.592273	0.568943	0.563741	0.270799
	19.4433	24.4737	22.7268	45.0828	44.7386	34.6947	14.3288	19.815	13.3908	106.156	132.63	196.488	186.877	120.801	139.614	76.0351	127.181	132.538	164.078	190.642	109.08	102.008	85.3359	99.2508	139.025	72.3373	113.262	64.6199	64.0268	62.5198	79.4745	62.696	69.8636	41.7885	43.7811	61.3113	52.0737	37.8068	33.2831	252.345	229.638
	12.6956	12.5403	8.8797	7.74937	8.70379	8.14217	6.41141	9.25322	4.86071	12.1322	12.5978	13.4495	13.9484	10.3628	10.5904	7.63671	11.997	17.6846	16.1662	15.132	8.22286	17.2046	20.3402	44.6335	57.9658	18.9669	175.545	15.5067	15.453	9.57553	12.3173	11.7395	11.8113	13.4816	14.4078	13.4875	14.4479	7.50213	19.5574	34.2473	18.2113
	245.578	398.834	320.36	513.37	573.249	371.531	139.635	291.258	98.0203	297.848	318.316	209.368	181.303	439.431	442.204	185.174	331.336	425.878	324.012	409.433	239.943	478.546	355.202	366.605	321.328	332.371	404.722	5.34825	5.15743	3.12018	3.96908	2.97742	3.25414	4.44161	4.50824	1.92678	1.9926	3.57234	2.78545	29.8137	26.4142
	7.54739	7.12974	6.15425	3.46041	3.10454	3.61874	1.67815	3.73867	1.90616	24.2644	30.999	36.6182	34.7364	43.3461	53.5751	15.3398	44.7101	40.1923	41.3756	60.3186	21.2485	24.3168	24.0504	23.6871	31.2923	33.6258	132.246	22.0932	23.1279	21.4287	27.9151	21.2673	27.0776	21.6333	24.3073	21.7875	24.25	9.27895	25.1046	41.3645	27.8923
	0	0	0	0	0	0	0.516355	0.514068	0.095308	2.1011	2.19399	0.262685	0.269275	2.78315	2.76874	1.52734	2.55674	2.63662	3.03504	3.24631	2.69244	0.067735	0.066255	0.195761	0.11547	0.239329	1.4931	0.674204	0.463589	0.650764	1.29982	1.2335	1.24541	0.492683	0.464767	2.22321	1.94	2.22103	3.41366	14.2345	10.6966
	5.25325	5.07228	4.52261	18.5102	21.112	16.7456	7.85751	11.5427	4.98403	7.45264	9.17446	13.1542	10.73	13.8705	11.6539	6.31057	21.4001	17.5143	16.0007	20.3221	6.1251	6.47955	5.05775	10.9161	15.82	9.52221	44.3371	9.00699	6.5482	3.74383	4.73799	2.98983	6.33393	6.07722	6.1222	9.30132	7.59072	1.2057	5.02227	8.04338	5.59975
	0.049983	0.101131	0	0.097476	0.110876	0.045234	0.258177	0.327134	0.190616	0.338888	0.141548	0.315222	0.10771	0.473728	1.03828	0.398437	0.262229	0.321539	0.557456	0.680678	0.363843	1.21923	1.25884	1.76185	1.61658	0.598323	2.55959	0.674204	0.515099	0.511315	0.804648	0.935761	0.924015	1.29889	0.650674	0.543452	1.12316	1.97425	1.92018	7.25817	6.16069
	0.699758	0.606786	0.483548	0.682334	0.498944	0.452342	0.602414	0.607534	0.142962	9.42107	8.56364	5.88413	5.70862	5.41826	4.56842	9.13086	6.19517	12.3471	10.282	8.42994	7.85902	5.28331	5.36662	3.13217	3.23315	4.90625	2.55959	3.16357	2.73002	2.97492	3.0948	2.3394	3.33449	2.77694	2.18441	1.28452	1.99105	1.77682	2.84471	3.80525	4.26509
	7.49741	11.7312	7.20926	15.9374	14.802	13.2084	7.40109	11.4964	5.09898	35.3799	37.7933	34.2015	29.4586	45.774	50.1834	42.2343	46.6768	32.4111	26.2624	35.2556	36.6754	31.5644	31.8022	68.0358	86.0249	41.3441	69.9622	35.7847	33.4299	35.4201	43.3891	37.8983	66.4889	25.4852	27.4213	53.9006	55.9027	36.0793	68.6287	52.2165	52.3997
	52.9817	96.7318	62.6854	74.3257	101.175	55.7738	27.0226	39.4897	25.3519	562.282	496.833	1016.38	720.633	327.775	170.07	629.797	622.794	699.282	460.335	407.517	442.943	501.643	377.585	524.541	310.267	267.331	302.885	371.85	395.545	180.215	182.965	309.992	322.28	364.988	329.381	100.094	90.8737	5.52789	5.9739	11.1339	12.3891
	0.149948	0.202262	0.087918	0.146214	0.388067	0.045234	0.559384	0.747735	0.190616	2.57554	2.83096	1.20835	0.969389	4.20434	2.83796	1.79297	2.81896	3.66554	3.40667	3.66519	1.96476	1.35469	1.52386	1.56609	1.27017	1.43598	3.19949	1.03724	1.39077	0.790213	0.61896	1.74392	1.24541	1.43326	1.90555	1.28452	1.07211	0.789698	2.27577	2.88917	2.4372
	0.449845	0.606786	0.307712	1.26719	1.10876	0.995153	1.03271	1.30854	0.619502	15.6566	18.1181	35.62	31.559	27.6539	30.5946	11.5547	29.2386	21.2859	11.1491	15.7603	11.7885	11.1762	15.9674	12.2351	15.8193	14.9581	15.5709	39.415	50.3767	19.5229	24.2013	20.5017	18.1187	48.5517	63.6266	51.0351	46.56	10.4635	17.7795	165.81	82.5938
	5.29151	7.01803	4.31157	17.0177	19.1539	14.2217	8.40152	14.7916	5.58016	16.1691	22.0586	32.9231	26.5684	29.8143	24.2657	11.3355	44.5206	27.0629	31.2629	44.6779	18.3984	19.6916	14.8609	37.9735	39.9948	22.8396	105.59	9.52579	7.28771	6.89577	7.51418	4.00251	6.37846	5.04328	4.67169	4.69839	4.61653	2.03347	2.52468	1.07815	0.710849
	0.299896	0.353959	0.263753	0.584858	0.60982	0.361874	0.516355	1.1216	0.23827	5.28665	5.44959	5.51638	4.86489	9.29691	8.54849	6.04297	8.7956	7.58831	5.6365	9.05826	5.67596	3.99635	4.70408	2.83853	4.96519	4.18826	8.60308	3.9415	4.01777	3.81162	5.01358	4.5193	5.10217	5.37472	4.70577	6.18794	4.6075	4.39269	3.41366	6.6357	4.60359
	17.344	16.5349	10.2864	9.89385	9.97887	8.3231	3.70054	8.03815	2.57332	83.4341	90.0244	99.5049	86.5449	117.07	146.19	54.1211	114.332	132.796	135.152	152.577	77.3531	73.9663	97.063	83.5899	116.855	115.596	679.572	65.4497	73.0925	64.6581	84.1786	61.7602	83.4827	59.3459	70.0869	82.4565	79.8974	51.5772	141.24	237.265	136.144
	0.974664	1.32734	0.939622	1.04787	1.25429	0.729402	0.790668	0.934668	0.500367	1.44027	1.37124	2.28536	1.63584	1.43599	1.26324	1.56885	1.56518	2.03373	1.95884	1.66243	1.58272	1.78771	1.12751	1.81079	1.3279	1.45093	2.26631	1.23172	1.00444	1.05749	1.23018	0.919811	1.61703	1.01336	1.03411	0.83988	0.791316	0.499731	0.515604	0.872037	0.939336
	175.348	251.083	192.331	323.085	324.313	322.565	154.347	220.956	99.1204	521.819	536.254	801.293	640.874	726.995	1107.43	314.965	853.818	873.299	632.836	608.553	445.708	754.09	712.833	845.393	710.023	730.553	1580.55	1477.96	1217.33	694.644	909.067	674.216	1128.98	894.22	1311.48	853.615	885.151	749.67	2019.04	3350.88	2530.62
	4.59841	5.96673	4.30797	11.6484	10.5333	7.87076	2.49572	4.25274	1.38197	13.2166	12.7393	25.638	21.0573	13.975	15.9895	6.90625	16.6516	17.1059	14.1842	19.7397	11.2064	21.5396	18.5513	24.6659	22.1702	19.266	52.0451	32.6211	35.7994	22.5908	29.6482	27.0945	31.1755	30.1432	34.021	29.544	26.2411	21.8154	29.3717	75.6118	55.9878
	0	0	0	0.243691	0.388067	0.045234	0.94665	1.1216	0.762464	18.0288	20.3121	0.840591	0.376984	11.7248	8.16779	10.7578	14.4882	19.8068	14.1842	18.9019	15.8636	0.812816	0.596292	0.587283	0.346409	1.07698	0.639898	1.86703	1.5453	5.2526	5.75633	5.06162	7.19125	2.46341	2.32384	8.05297	6.17737	17.6201	15.2903	6.9763	6.43149
	18.1937	23.0579	22.507	15.255	13.915	7.50889	1.93633	3.27134	1.239	62.8975	74.5249	105.284	93.0075	33.7531	22.9113	24.9023	45.8901	59.5489	49.9852	87.8598	64.6186	134.589	106.802	78.3043	68.358	77.064	113.689	2.8524	3.24512	1.48746	1.79498	2.42447	2.12925	1.83636	1.81259	0.83988	1.07211	2.46781	3.12919	2.53684	2.3695
	0.149948	0.202262	0.307712	0.243691	0.388067	0	0.387266	0.887935	0.23827	1.4911	2.26477	0.893128	0.861679	2.48707	0.969059	1.19531	1.63893	3.79416	2.41564	3.03687	1.30984	1.82884	0.463782	1.17457	1.38564	0.957317	1.7064	0.777928	0.927178	0.418348	0.92844	0.723088	1.12489	0.71663	0.929535	0.444643	0.510526	0.789698	0.711178	1.40935	1.0155
	0.999655	1.82036	1.58252	2.72934	3.15998	1.7189	0.387266	0.701001	0.190616	2.7111	4.03411	8.93128	9.58618	5.27022	4.4992	2.98828	3.86788	5.7877	4.33577	5.13127	3.05628	25.6037	18.8163	37.635	41.6845	12.6845	19.197	11.5133	14.3713	13.0153	12.3173	11.9948	13.5388	10.6599	11.6657	5.53333	3.52263	8.14376	9.1742	6.27162	5.14519
	4.54843	5.20825	5.31903	8.28549	11.9747	6.06139	31.8419	48.3224	24.4942	279.175	310.485	50.4355	41.4683	677.323	385.063	364.969	378.921	440.315	370.398	353.377	303.154	59.4711	42.8667	327.312	179.555	52.9516	60.7903	75.8739	71.2897	27.3786	27.358	51.8922	69.9037	59.2563	50.5667	124.796	105.117	4.19527	2.48912	10.1473	10.9674
	0.149948	0.404524	0.307712	0.146214	0.443505	0.226171	0.688473	0.887935	0.142962	3.72776	3.11405	2.04894	1.34637	5.5663	2.35343	1.66016	5.24458	6.75231	4.76934	4.66003	2.47414	2.12235	0.662546	1.46821	1.84751	1.49581	3.62609	1.03724	1.28775	1.62691	1.67119	1.70138	1.92838	1.83636	0.976011	1.82797	0.918948	1.5794	2.34689	1.47982	1.7602
	31.939	69.0219	41.1455	92.2613	129.282	69.6607	15.4906	37.2465	10.0073	36.3965	35.1039	38.1418	30.1588	33.0425	31.1483	20.1211	65.8851	44.8225	36.6063	88.6976	25.3478	21.2687	14.9073	14.9822	15.4729	31.771	94.9183	21.5745	19.1617	14.7352	23.3967	13.9088	23.8637	9.71929	11.3403	15.5625	13.3247	9.32831	52.0583	15.8552	12.7276
	20.8428	20.3779	18.2869	29.5353	27.9408	23.9289	12.9519	18.413	10.1027	67.0319	68.4384	150.833	118.319	73.9608	149.72	51.4648	68.9007	73.3108	56.9224	80.32	54.1399	84.0588	62.6106	78.598	90.0663	81.372	189.197	97.241	122.181	102.588	121.44	103.019	111.083	81.8749	84.7736	121.486	108.181	130.991	484.881	241.352	192.2
	10.2965	9.50632	7.95656	4.04527	5.04487	3.57351	1.11877	4.20601	1.71555	14.5044	19.6044	20.2793	21.4881	27.0025	30.733	10.3594	29.3041	24.3726	28.4302	39.0081	10.7698	14.9694	24.7792	31.3217	46.1879	32.1898	286.888	20.1224	19.4192	13.5266	19.4353	15.4826	23.5021	15.2732	20.2639	19.2678	24.8626	6.95921	43.3108	53.4145	26.8091
	0.099965	0.303393	0.307712	0.584858	1.27508	0.678514	1.8933	1.49547	0.905426	3.99887	2.9725	2.10148	1.77721	4.08591	5.05295	2.25781	2.03228	3.79416	2.53952	4.71239	3.20182	3.04806	1.4576	2.44701	2.42486	1.67531	1.4931	0.622342	0.618119	0.464831	0.61896	0.340277	0.642793	0.71663	0.743628	0.395238	0.255263	0.592273	0.568943	3.24151	2.2341
	0.449845	0.657352	0.835219	4.09401	3.7698	2.48788	0.98968	1.8226	0.619502	15.2499	17.4812	36.9335	31.0743	17.1134	9.75981	12.4844	22.7484	20.3212	10.5917	17.9594	11.2791	31.903	21.4002	28.5811	21.2464	20.0438	26.6624	21.2634	20.1919	26.8672	23.8919	25.3931	30.8541	19.1251	14.5472	14.6732	10.4658	13.5729	16.3571	11.4862	11.509
	2.99897	3.33732	2.50566	3.21672	3.65892	3.39257	1.1618	1.21507	1.239	12.2677	11.8192	12.9766	12.6021	19.6005	21.6654	5.64453	10.3581	13.3117	10.9633	14.6084	12.6617	29.5323	29.152	127.734	145.492	42.0621	51.8318	18.5147	18.4405	14.9211	17.1452	16.8437	19.4847	15.5419	16.8711	12.0548	9.54684	9.6738	14.7925	31.1467	26.4706
	9.24681	10.5176	8.26428	13.1106	9.47993	7.91599	3.46388	14.02	1.97764	99.5652	115.22	173.582	151.709	154.317	171.593	70.789	159.173	163.406	132.489	213.576	81.2826	154.435	121.644	217.49	255.072	134.563	328.268	190.385	243.796	165.434	199.862	202.294	197.94	186.637	209.471	154.291	157.651	124.427	160.797	492.639	392.862
	0.199931	0.252828	0.175836	0.438643	0.720696	0.31664	0.344237	1.1216	0.333578	0.81333	1.27393	1.05074	0.700114	1.24354	1.52281	0.929687	1.11447	1.35046	1.79625	2.72271	0.800456	2.03204	1.12633	1.76185	4.27238	1.61547	5.75908	0.881652	1.28775	1.06911	1.6093	1.06336	1.20524	1.16452	1.16192	1.23512	0.97	1.67811	1.84906	1.97309	0.947798
	0.499827	0.606786	0.351671	0.682334	0.388067	0.407108	0.086059	0.2804	0
	6.39779	6.47239	4.00026	3.02176	3.10454	2.44265	1.85027	2.5236	0.857772	4.74442	6.79429	6.09428	4.30839	9.06005	9.55216	4.51562	9.96471	7.71693	7.43274	16.3886	3.7112	6.77347	9.01063	6.65587	6.58177	10.2912	55.6712	14.625	13.3926	7.80917	8.04648	6.16752	10.807	7.39025	7.57571	12.9934	12.3037	9.42702	41.3195	51.8642	33.376
	0.249914	0.404524	0.131877	0.53612	0.60982	0.497577	1.03271	1.6824	1.04839	8.7433	10.8284	11.5581	8.40137	14.3303	21.527	11.5547	18.4216	19.9354	10.8394	6.6497	6.84026	22.7589	20.5389	37.1946	50.4602	19.2062	19.6236	3.21544	5.82062	3.43975	4.20893	5.14669	4.17815	4.29978	4.32234	4.44643	4.08421	4.49141	12.1611	21.2108	15.0294
	0.349879	0.859614	0.483548	0.584858	1.05333	1.13086	1.41998	1.44874	0.571848	12.0644	15.2872	7.40771	6.94728	18.4162	25.6109	11.2891	15.406	13.8905	14.0603	15.6032	14.2627	8.1959	6.22793	79.9683	99.1884	14.5392	16.4241	9.07583	9.94141	10.0868	11.9459	13.5685	15.9493	8.10688	8.04048	20.8982	16.5921	24.9248	35.63	24.8751	25.6582
	0.149948	0.303393	0.131877	0.048738	0.055438	0.045234	0	0.046733	0
	0.349879	0.202262	0.351671	0.243691	0.60982	0.135703	0.172118	0.186934	0.047654
	0.249914	0.151697	0.087918	0.194953	0.055438	0.045234	0.172118	0.093467	0.095308	0.067778	0.35387	0.315222	0.646259	0.236864	0.207656	0.199219	0.524458	0.321539	0.123879	0.418879	0.145537	0.237071	0.331273	0.09788	0.11547	0.478659	0.639898	0.622342	0.463589	0.092966	0.495168	0.212673	0.200873	0.492683	0.464767	0.247024	0.408421	0.839054	1.63571	2.04356	2.30179
	0	0	0.043959	0.097476	0.110876	0.045234	0.04303	0.186934	0	0	0	0.157611	0	0.005922	0	0	0	0	0.06194	0	0.072769	0	0.132509	0	0	0	0	0.933514	0.463589	0.511315	0.371376	0.212673	0.482095	0.806209	0.511244	0.345833	0.408421	0.296137	0.142236	0.91608	0.473899
	0.049983	0	0	0.146214	0.110876	0.226171	0.301207	0.514068	0.047654	0.54222	0.707739	0.210148	0.053855	0.769808	0.415311	0.199219	0.327786	0.514462	0.247758	0.418879	0.509381	0	0.066255	0.09788	0.11547	0.179497	0	0.103724	0.10302	0.139449	0.247584	0.297742	0.401746	0.089579	0.046477	0.345833	0.357369	0.394849	0.355589	0.140935	0.2031
	0.049983	0	0	0	0.110876	0	0.172118	0.1402	0.047654	0.54222	0.707739	0.052537	0.10771	1.24354	1.81353	0.199219	0.786688	0.514462	0.371637	1.25664	0.58215	0.067735	0.066255	0	0	0.179497	0	0.207447	0.20604	0.278899	0.371376	0.510415	0.562444	0.134368	0.13943	0.543452	0.510526	0.148068	0.924532	0.422806	0.552882
	0.049983	0.101131	0.087918	0	0.277191	0.226171	0.086059	0.046733	0	1.28777	1.55703	4.04534	3.39286	2.13178	2.49187	0.863281	1.04892	1.73631	1.17685	2.25147	1.30984	4.26729	4.10779	8.61348	10.5077	5.32508	5.54579	2.48937	1.39077	1.11559	1.6093	1.14843	1.64716	0.71663	1.2084	0.83988	0.612632	0.345493	0.64006	0.704677	0.338499
	0.208261	0.320248	0.087918	0.259937	0.166315	0.271405	0.086059	0.1402	0.142962	0.406665	0.589783	1.12079	0.897582	0.414512	0.830622	0.730468	0.611868	0.535898	0.47487	0.987856	0.315331	0.632191	0.618376	0.261015	0.923757	0.817708	1.9908	1.12367	0.755478	1.79735	1.23792	1.64467	1.76768	1.62735	0.929535	0.592857	0.595614	1.41488	1.06677	0.399317	0.880098
	0.049983	0.101131	0.087918	0.243691	0.554382	0.226171	0.04303	0.1402	0.047654
	0.224922	0.252828	0.230784	0.974763	1.33052	1.31179	5.3787	6.82308	1.66392	3.18554	4.10489	1.10328	1.23866	3.96747	5.67592	2.58984	6.09683	2.31508	1.92013	3.71755	2.25583	1.69337	1.52386	1.07668	3.00221	1.01715	1.2798	1.97075	1.95738	3.11437	3.52807	3.65797	3.97728	1.16452	1.06896	6.62023	4.79895	4.29398	4.33819	9.5836	8.39478
	0.499827	0.505655	0.615425	0.633596	0.831573	0.588045	0.602414	0.514068	0.428886	14.3688	12.7393	15.8661	15.9411	16.5213	13.0823	13.2812	16.3893	16.0769	15.9185	15.2891	10.697	27.2294	22.7916	81.3387	70.321	19.4056	20.4767	19.5519	21.9432	17.0128	19.6829	17.184	19.8061	21.5437	14.5472	21.4416	16.7197	15.5472	16.0726	26.4958	26.8769
	0.049983	0.050566	0	0.097476	0.055438	0	0.215148	0.607534	0.095308	2.84666	4.45876	0.788054	0.646259	4.55963	6.02201	1.85937	3.99899	2.95816	3.15892	4.92183	1.96476	0.541878	0.662546	0.880924	1.38564	1.25648	2.98619	1.14096	0.927178	1.30153	1.42361	1.1059	1.72751	0.403104	0.790105	1.77857	1.8379	1.72746	2.98695	1.55029	2.0987
	0.749741	0.859614	0.879178	0.194953	0.498944	0.226171	0.215148	0.186934	0.524194	1.58147	1.6278	2.31162	1.77721	6.39533	5.67592	0.863281	2.36006	2.89385	2.6634	1.46608	1.60091	5.48651	4.57157	27.8959	31.8696	7.9577	14.0778	18.1517	22.5613	10.1333	12.4411	19.1406	19.7257	22.2155	21.5652	44.4643	30.6826	33.266	56.1831	406.81	292.937
	0.224922	0.299862	0.432437	0.219322	0.460445	0.183598	0.143432	0.163567	0.142962	5.39799	4.47476	1.95939	2.59102	3.61711	5.8225	4.3164	3.95529	3.51227	3.28644	3.68427	5.18932	1.96431	3.08551	1.5573	1.34481	2.18986	2.36407	3.11941	3.56583	4.68288	5.13737	5.5533	6.37905	3.07927	3.51674	6.79727	6.45986	17.7547	26.3255	133.995	106.777
	0.249914	0.657352	0.307712	0.584858	0.942449	0.633279	0.602414	0.654268	0.428886	7.38775	6.93584	12.2411	11.4711	9.29691	9.3445	7.30468	10.4236	8.87447	6.25589	4.71239	7.42241	10.4989	11.2103	12.4308	14.4337	11.9665	8.53198	8.81652	9.63235	6.04281	5.63254	7.01821	7.1109	10.8838	9.01649	9.4363	9.03632	4.73819	4.19595	8.66752	6.56689
	0.649776	1.01131	0.483548	1.26719	1.27508	1.4475	0.860591	1.58894	1.00073	9.82774	11.6069	32.678	32.4745	6.09925	6.17034	11.8203	13.3737	7.97416	9.44578	12.9329	9.67824	14.3598	13.3834	59.6092	75.2862	11.7271	43.7264	21.5745	21.3766	18.8257	20.6114	16.1632	16.6724	14.7357	17.7076	8.3988	8.01527	8.83475	16.0726	64.4074	58.425
	1.19959	1.36527	0.879178	1.6571	2.27297	1.26656	1.11877	2.19647	0.571848	29.0766	28.4511	74.0245	64.8413	25.3444	53.9212	25.3008	40.58	27.5237	19.9445	22.8813	25.9057	47.2111	49.8235	162.579	272.508	35.3011	65.6962	84.5348	87.9789	62.5663	72.4802	58.6552	65.7658	68.6173	91.6056	70.55	58.6595	36.6716	86.3371	429.994	366.595
	0.049983	0	0	0	0	0	0.258177	0.233667	0.047654
	0	0.050566	0	0	0	0.045234	0.387266	0.233667	0.047654	3.25332	3.32637	0	0.21542	1.42118	1.31515	3.65234	2.68785	3.21539	2.16788	2.56563	3.92951	0.338674	0.066255	0.391522	0.230939	0	0	1.0891	0.463589	1.76636	1.5474	2.29687	3.69606	0.447894	0.418291	2.1244	1.63369	2.36909	2.63136	1.26842	2.30179
	0.099965	0.202262	0.131877	0.097476	0.221753	0.180937	0.100402	0.2804	0.047654
	2.34919	3.0845	2.54962	2.6806	2.49472	2.12601	1.37695	2.75727	0.71481	11.4544	12.9516	18.9658	19.7648	14.3895	20.0041	8.5664	17.6349	12.9902	14.4939	22.0435	10.1876	19.914	17.8888	18.01	20.5536	15.9154	45.4328	21.9894	20.0373	17.5706	21.9112	17.0564	20.6497	19.4386	21.5652	18.3786	16.5921	15.7446	29.0872	33.6835	30.6003
	0.299896	0.556221	0.527507	0.584858	1.27508	0.361874	0.129089	0.560801	0.285924	3.3211	4.24643	7.14502	5.43935	7.10592	4.63764	2.52344	6.2935	7.65262	5.82231	5.34071	2.76521	4.33502	3.18022	6.55799	5.77348	4.96608	14.931	3.63033	5.56307	3.99755	3.65186	2.84982	4.98165	4.56851	4.41529	5.08869	3.72684	2.56652	2.70248	4.93274	2.70799
	0.312392	0.613107	0.181331	0.731072	0.672188	0.774637	0.489461	0.549118	0.2204	7.65886	8.47223	17.543	14.368	9.46716	11.4038	6.0402	9.27909	12.1676	9.53611	9.38332	7.88631	12.1669	11.1888	10.7179	10.9263	10.4009	12.9135	8.26332	8.60859	7.04607	10.6203	8.77985	8.10689	5.81142	6.79722	5.15044	5.16908	4.04103	2.81212	8.46493	8.76713
	0	0	0	0	0	0.045234	0.129089	0.327134	0.095308
	0.099965	0.050566	0.087918	0	0.110876	0	0	0	0	0.677775	1.6278	1.62864	1.61565	1.18432	1.03828	0.332031	1.31115	1.54339	1.05297	0.733038	1.1643	2.09978	1.4576	2.44701	4.84973	1.25648	1.7064	0.985375	0.721139	0.836697	0.990336	0.935761	1.08471	0.895787	0.883058	0.296428	0.663684	0.493561	0.142236	0.634209	0.1354
	0.349879	0.353959	0.263753	0.292429	0.277191	0.180937	0.301207	0.654268	0.381232	8.94663	6.36965	3.78266	3.8237	11.6655	5.83166	9.49609	9.57137	11.704	11.7066	7.85398	9.45993	5.62198	4.9691	4.30674	3.00221	5.62424	4.69259	7.57183	7.10837	6.41467	5.81822	4.12586	6.30741	7.30067	5.15892	4.59464	4.13526	6.61372	5.26272	13.5298	12.5922
	0.199931	0.480372	0.219795	0.389905	0.60982	0.226171	0	0	0	2.1011	2.05244	3.30983	3.01588	3.52335	2.83796	0.664062	1.57337	2.31508	1.85819	1.36136	1.23707	8.53457	6.59233	8.71136	8.19834	8.85518	8.31868	4.82315	4.79042	3.20734	4.14703	2.72221	3.53536	2.14989	2.46327	2.02559	1.94	3.01072	2.06242	1.97309	2.5726
	0.124957	0.153382	0.103792	0.093415	0.127816	0.047895	0.035858	0.023367	0	0.203333	0.080884	0.357012	0.633009	0.07402	0.14658	0.033203	0.120188	0.101821	0.003644	0.097619	0.150085	0.169337	0.253127	0.10541	0.132382	0.305145	0.293287	0.759691	0.545146	0.328958	0.43843	0.427878	0.393934	0.391907	0.247876	0.20997	0.476491	0.135729	0	0.371921	0.406844
	0	0.050566	0.043959	0	0.110876	0	0.129089	0.1402	0.047654	6.6422	4.45876	1.10328	0.861679	4.02669	3.25327	4.41601	4.55623	4.14785	3.00407	5.89048	5.45765	1.82884	1.72262	3.62158	4.38785	2.69245	5.11919	3.42288	4.32683	4.36942	7.24183	5.31682	5.80522	3.49357	3.43928	9.46101	10.3382	5.23175	13.7257	8.03331	7.04079
	0.46234	0.385562	0.225289	1.09661	0.893941	0.706785	0.317343	0.712685	0.268054	1.52499	1.93744	1.61551	1.74804	2.18359	2.30152	1.66846	2.6141	2.42494	2.41306	3.16123	1.70097	2.10824	2.04561	1.66397	3.24758	2.54287	3.38613	1.05452	0.856352	0.778593	1.52161	0.988929	1.60531	0.88459	1.02636	0.926339	0.778553	0.339323	0.560053	0.748719	0.541599
	0.049983	0.050566	0.087918	0	0.166315	0.090468	0.172118	0.046733	0	2.16888	1.58062	0.945665	0.915534	2.92132	3.41478	1.85937	3.08119	3.55836	2.56017	1.25664	1.52814	5.68971	4.72616	3.71946	4.04144	2.2138	2.55959	0.570481	0.635289	0.790213	0.680856	0.55295	1.12489	0.627051	0.557721	0.543452	0.76579	0.789698	1.70683	2.04356	2.031
	0	0	0	0.048738	0.055438	0	0.04303	0	0
	0	0	0.087918	0	0	0.090468	0.129089	0.046733	0	1.15222	1.6278	0.262685	0.269275	1.24354	0.969059	0.332031	1.3767	2.12215	1.54849	1.41372	0.800456	0.203204	0.198764	0.587283	0.692818	0.538491	1.2798	0.466757	0.412079	0.325382	0.30948	0.680553	0.682968	0.403104	0.697151	0.345833	0.561579	0.937766	0.924532	0.563741	0.338499
	0.149948	0.151697	0.175836	0.389905	0.110876	0.135703	0.172118	0.186934	0.095308	0.54222	0.212322	0.840591	0.646259	0.59216	0.415311	0.199219	0.262229	0.385846	0.433577	0.523599	0.436612	0.81959	0.331273	2.44701	1.61658	1.01715	2.133	0.051862	0.20604	0.418348	0.185688	0.340277	0.241047	0.268736	0.232384	0.296428	0.102105	0.246781	0.071118	0.281871	0.609299
	2.24922	1.4664	1.31877	2.09574	1.94034	1.13086	1.24786	0.887935	0.47654	6.98108	8.139	21.5927	21.0034	7.99416	11.7672	4.64844	9.63692	11.9612	10.9014	15.4462	7.27687	35.0866	29.0858	33.1815	45.3796	24.1723	61.6435	43.8233	46.771	33.0495	36.0235	34.4105	40.9781	33.9055	33.8815	22.0345	15.2647	9.6738	26.1714	69.0583	43.9372
	0.54981	0.202262	0.131877	0.243691	0.221753	0.180937	0.301207	0.233667	0.095308	4.13443	3.5387	4.15042	3.76985	4.50042	6.50654	2.65625	3.86788	3.60123	3.53055	4.29351	3.42013	5.35104	4.17404	5.57918	7.50553	3.64977	2.98619	2.95613	2.5755	2.37064	3.1567	2.46701	3.01309	3.31441	2.7886	2.66785	1.8379	1.77682	2.56024	4.65086	3.38499
	0.149948	0.050566	0.043959	0.048738	0	0.090468	0	0	0	0.745553	0.566191	0.893128	1.0771	0.59216	0.553748	0.730468	0.393344	0.514462	0.185819	0.209439	0.727687	1.08376	0.927565	0.783044	0.923757	0.358994	0.426599	1.45213	1.28775	1.48746	0.990336	1.36111	0.924015	1.34368	1.11544	0.889285	0.76579	0.542917	0.355589	0.986547	0.880098
	0	0	0	0.048738	0.055438	0	0.086059	0.093467	0.047654
	0.499827	0.960745	0.747302	0.53612	0.554382	0.633279	0.301207	0.186934	0.142962	5.35442	5.80346	5.04354	4.68538	10.1852	9.55216	3.85156	7.6702	8.10277	10.4058	6.9115	6.76749	6.84121	6.02917	6.26435	5.42707	7.65854	15.3576	11.8764	15.0924	9.76146	12.8125	12.1649	10.6061	9.98803	13.06	8.3988	8.01527	11.2038	25.8158	50.8777	39.5367
	0.049983	0.101131	0	0.048738	0	0.045234	0.086059	0.420601	0.142962	0.745553	1.41548	0.420295	0.376984	2.6055	2.14577	0.863281	1.04892	2.37939	2.53952	1.78024	0.873224	0.677347	0.265018	1.85973	1.73205	0.658156	3.62609	0.466757	0.772648	0.511315	0.866544	0.382811	0.482095	0.71663	0.557721	1.28452	0.357369	0.394849	3.41366	0.91608	1.1509
	0.712254	0.992348	0.489043	1.31593	1.39288	1.0958	0.360373	0.549118	0.2204	1.76222	2.07898	2.74505	2.21478	1.88751	2.50917	1.50244	1.23739	2.32848	2.10336	1.93077	1.48266	3.42907	1.84685	3.7684	3.65173	1.94455	1.89303	1.7028	0.727577	1.63853	1.76919	1.69075	1.4647	1.15333	1.26649	0.654613	0.804079	0.586104	0.702289	0.995356	0.913948
	0.449845	0.303393	0.307712	0.560489	0.332629	0.31664	0.215148	0.560801	0.23827	1.5137	2.83096	1.15581	0.915534	3.3161	1.93812	1.66016	2.16339	5.08031	3.53055	3.35103	1.81922	1.62563	0.552122	1.29202	1.73205	1.31631	2.55959	0.82979	0.515099	0.418348	1.11413	0.808157	0.88384	0.850998	1.58021	0.494047	0.561579	1.13519	1.209	3.45291	1.9633
	0.049983	0	0.131877	0.048738	0.110876	0.135703	0.387266	0.373867	0.095308	1.82999	1.98167	0.630443	0.592404	3.55296	4.70686	1.12891	2.16339	2.31508	1.79625	1.09956	1.52814	0.406408	0.86131	0.978804	0.577348	0.658156	0.426599	0.82979	0.978688	2.69602	1.91878	3.65797	3.13362	1.2541	1.62669	3.06309	1.73579	6.16951	7.89408	6.13069	6.16069
	0	0.050566	0	0	0.110876	0	0	0.093467	0
5'	1.84936	2.02262	2.32982	3.7041	3.10454	1.4475	2.66783	4.81354	2.19209	19.181	20.5244	11.7683	10.017	17.6464	10.6596	16.9336	21.5683	21.8646	22.4221	28.8503	21.5395	12.0568	10.7332	45.1229	47.2271	10.1715	13.8645	14.6769	17.3073	11.5743	11.884	13.9939	15.5074	15.8106	14.2684	16.6	14.0395	8.04505	8.74749	30.442	24.2366
	0.049983	0.050566	0.131877	0.146214	0.498944	0.180937	2.40966	4.81354	1.28666	6.23553	4.95417	0.735517	0.376984	4.26355	2.35343	4.58203	6.16239	4.30862	2.29176	6.28318	4.8755	0.067735	0.463782	1.07668	0.11547	0.478659	0.426599	0.570481	0.360569	1.25504	1.36171	1.65885	2.16943	0.71663	0.371814	3.45833	1.94	4.09656	5.33384	4.43946	5.88989
	1.34953	1.97205	2.76941	0.097476	0	0	0	0.186934	0.047654	0.067778	0.070774	0.210148	0.053855	0	0.069219	0	0	0	0.123879	0	0	0.406408	0.198764	1.17457	0.11547	0.179497	0.426599	0.103724	0.05151	0	0	0.085069	0.120524	0.089579	0.092953	0	0	2.86266	3.41366	1.19795	0.406199
	3.59876	5.96673	5.18715	6.14101	4.43505	3.57351	1.46301	2.19647	1.28666	15.0466	20.0998	24.5873	21.7035	31.7398	25.4724	9.29687	18.9461	27.0093	28.1205	26.8606	16.4457	60.4871	52.5399	173.053	140.411	67.1917	90.6523	32.9841	32.8633	18.9651	15.8454	22.9687	28.3231	26.4705	25.5622	23.6155	18.0726	10.7596	12.5167	23.5362	21.8671
	1.89934	2.24174	2.19795	3.45066	6.18136	2.08078	10.099	7.14242	4.55096	1800.44	1512.53	116.113	106.904	1901.92	1341.02	1395.6	1197.19	960.772	866.34	1363.72	1565.49	39.7941	68.7392	24.4049	26.3271	537.865	443.556	54.0919	51.5872	98.8929	82.8788	86.6678	94.1491	42.102	37.5764	226.735	178.991	77.3481	81.0134	94.5324	125.989
	1.7244	1.76979	1.84627	4.01278	2.79963	1.89984	0.602414	0.747735	0.333578	29.7543	23.0015	45.6546	44.8073	16.8766	10.8673	66.6054	49.1155	15.0159	12.5944	22.8813	26.415	22.0364	29.3508	12.665	7.73647	15.1974	10.4517	95.7889	86.6911	69.6317	82.5693	47.2559	54.0348	66.2435	73.8515	62.497	53.9756	3.45493	2.56024	7.68098	10.0196
	5.14822	7.88822	5.40695	6.82334	7.92766	9.6349	17.427	16.6371	21.4443	507.925	398.386	137.962	140.777	475.445	482.038	611.402	419.763	809.699	348.472	141.791	465.501	248.925	278.799	224.929	211.771	119.605	125.42	60.0042	52.2825	37.9767	43.2653	30.9652	46.2409	30.9942	42.8051	31.8166	29.7126	19.5944	9.88538	24.3818	29.6525
	2.69907	4.75316	4.30797	6.87208	6.54171	4.97577	2.19451	2.19647	1.57258	47.9187	46.003	86.0555	73.2427	68.8682	47.207	33.8008	34.4176	59.8062	62.3112	54.0354	50.5015	58.9292	51.8111	59.1198	38.9133	59.8323	60.1504	29.302	20.7585	23.7529	22.9634	13.6536	24.386	12.2723	14.3613	15.9577	12.6611	18.8047	16.4993	5.91928	6.56689
	0.399862	0.151697	0.219795	0.584858	1.27508	0.859451	35.1982	26.7782	11.3417	34.9958	25.8325	2.04894	1.56179	19.2452	11.6287	56.8437	26.1574	22.9579	15.7946	20.5774	35.9477	0.541878	0.530037	1.66397	1.27017	0.837652	0	7.26066	7.41742	19.3835	20.3638	15.1849	18.0785	6.44967	7.25037	28.4077	24.5053	17.0279	8.60526	5.98975	9.74878
	1.69941	1.87092	1.05501	1.90079	1.94034	1.13086	0.98968	0.887935	0.762464	9.55663	11.5361	11.453	11.7942	12.7314	12.044	10.293	9.30914	10.2892	8.91929	12.1998	11.8613	18.1529	18.2863	23.7849	15.011	17.112	17.4906	22.8192	22.4583	19.5694	19.2497	20.3741	22.1764	19.2594	16.9175	18.7244	18.1747	10.118	6.25837	10.1473	12.186
	10.8463	12.7931	9.01158	6.48217	5.98732	4.25202	2.83995	9.34668	1.52493	7.86219	8.91751	11.6107	9.20919	15.1593	17.6507	4.25	7.73576	10.032	11.5207	21.8864	6.25811	8.3991	9.01063	7.53679	12.8171	12.2656	40.7402	13.5878	15.8135	7.9951	8.10838	11.2291	12.1327	9.98803	13.4782	16.9952	14.2437	5.08368	9.60091	51.23	35.9486
	0.299896	0.252828	0.351671	0.77981	1.1642	0.633279	14.8882	15.3753	7.38637	148.297	150.465	5.14862	2.64089	102.444	56.9046	244.309	209.744	130.223	128.617	123.779	152.814	5.14784	5.6979	5.67707	4.98829	2.66254	2.77289	3.05985	5.66609	10.8306	12.1935	9.78296	10.6463	4.47894	3.95052	4.74285	5.41158	6.26823	5.33384	47.6361	47.2884
	13.3454	12.9953	12.3085	9.79637	8.70379	6.6042	1.76421	1.402	2.14443	125.727	104.391	189.868	168.62	92.4362	79.4629	86.5273	68.5729	79.9988	70.1155	99.5885	121.451	216.887	206.449	212.596	166.969	158.077	148.03	142.568	122.851	130.85	139.947	82.5596	119.6	82.5468	102.016	91.9422	87.6574	53.1565	60.4502	25.8616	31.2096
	1.84936	1.3147	1.36273	1.99826	2.10665	1.99031	1.07574	1.44874	0.428886	20.4688	15.7826	22.013	18.0953	19.8966	16.1279	20.9844	17.176	15.8197	13.5648	12.1649	18.4105	23.3685	20.7377	23.3934	27.1354	16.7531	19.8368	8.45348	7.15988	12.318	10.9556	13.2283	16.9537	8.24124	8.55172	12.1536	12.7632	76.7981	106.392	94.1448	93.2227
	3.69872	2.7811	2.06607	2.047	1.77402	1.53796	0.817562	1.72914	0.524194	17.8933	17.6227	21.5401	19.4416	14.1526	17.3046	11.6875	27.0752	21.4145	21.0594	34.767	14.1171	11.244	13.2509	10.2774	15.4729	14.1803	44.7929	13.1211	16.8953	18.7792	21.6017	18.2473	24.2654	13.7503	15.2444	25.1964	28.2832	12.1416	41.1061	94.0743	61.6069
	0.099965	0.101131	0.043959	0.048738	0	0.045234	0	0.093467	0	0.203333	0.212322	0.367758	0.21542	0.651376	0.692185	0.464844	0.458901	0.514462	0.309698	0.418879	0.509381	0.474143	0.596292	0.522029	0.11547	0.299162	1.4931	0.259309	0.20604	0.464831	0.433272	0.765623	0.602618	0.447894	0.27886	0.691666	0.357369	1.82618	2.20465	76.6688	58.0865
	0.849707	1.71923	1.01106	1.55962	1.60771	0.361874	0.258177	0.514068	0.095308	5.28665	6.44043	13.4495	11.0941	8.23103	6.78342	4.71484	7.53909	7.90985	7.24692	9.16298	7.60433	13.0728	10.137	9.59228	12.8941	11.9066	21.9698	22.8192	24.2096	16.6874	26.8629	18.2048	17.7572	21.9916	23.0525	19.5643	16.6432	7.45277	12.659	7.75144	7.85318
3'	144.808	161.97	126.136	212.531	193.498	156.503	210.673	255.055	139.376	3096.69	3281.08	2509.97	2464.22	5141.73	5672.71	3222.23	4329.31	3815.61	2575.69	2976.82	2862.81	2161.17	2185.17	2059.86	1793.4	1580.96	2184.11	4205.49	3757.68	3106.73	4314.68	3219.1	3958.56	3323.33	4402.46	4647.41	5249.56	4226.04	4650.93	14336	11551.7
	4.69838	8.74783	5.58278	5.65363	6.37539	2.71406	1.1618	2.28994	1.09604	93.533	109.629	79.2257	72.1656	104.102	94.1372	80.8385	102.335	94.9182	92.1041	125.454	90.9609	94.8286	59.6292	233.641	263.733	92.2016	136.725	314.49	340.738	254.96	287.259	309.397	317.299	270.886	270.866	313.621	282.321	63.8668	81.501	87.3094	94.8475
	0.401377	0.45509	0.307712	1.21845	0.665258	0.135703	1.63512	4.20601	0.619502	24.7388	25.1247	5.25369	4.68538	18.9491	29.4179	16.668	23.994	17.1702	14.308	28.955	21.4668	2.30298	2.31891	4.0131	4.04144	6.16273	8.10538	11.3059	10.8686	16.548	19.5591	24.0746	24.5467	7.25588	8.7841	34.7809	26.651	66.7788	93.8044	94.6263	88.6755
	18.8435	23.5635	18.0671	28.1706	29.4377	20.084	3.09813	4.53314	3.24047	1.82999	1.84012	1.94387	1.45408	1.42118	0.830622	0.664062	1.11447	2.82954	1.67237	1.25664	1.96476	0.880551	0.86131	0.978804	0.461879	1.37614	2.133	0.777928	0.309059	0.325382	0.247584	1.36111	0.924015	12.1379	13.8501	1.77857	1.63369	1.33262	1.28012	6.13069	4.80669
	23.6644	26.5855	16.9395	48.8001	54.0202	55.4872	21.1386	24.6133	12.1655	16.2654	18.6511	21.6319	18.3702	29.9793	29.6091	12.6524	31.957	18.9113	22.1709	29.0444	14.5256	19.2166	19.5498	97.8796	119.262	27.079	79.0196	25.1123	19.9965	14.6426	17.371	12.5885	21.997	15.7189	16.5067	22.4183	19.5507	3.71957	8.88634	7.00751	6.91312
	38.72	51.737	36.8999	92.7568	112.502	107.831	406.156	587.283	190.723	585.191	725.008	347.103	334.502	1379.64	1852.37	499.64	1468.32	720.997	793.105	1113.09	552.363	502.445	471.092	824.806	780.036	405.075	1033.05	447.214	437.431	618.954	721.491	732.311	807.147	405.478	421.893	1217.49	1152.23	490.468	1562.21	2882.42	2177
	19.4516	25.6704	18.4151	42.1179	51.8532	54.2962	294.107	360.579	134.492	811.093	916.734	394.911	408.391	1589.74	2151.32	679.734	1703.57	820.417	861.238	1280.33	778.201	434.236	407.62	693.255	652.788	393.437	896.533	486.966	454.841	655.536	794.002	793.157	949.526	414.302	453.079	1376.15	1362.95	525.018	1709.03	2791.34	2303.06
	23.7418	25.2828	23.3861	44.5954	45.0158	49.8481	35.8867	45.1445	23.3505	57.7464	79.2668	63.2019	59.8867	116.656	136.361	43.4961	103.712	89.5164	109.571	103.882	57.3417	71.6633	46.5107	59.0219	53.4624	66.1745	122.434	23.0267	18.6466	17.7101	22.7777	19.3107	30.0907	17.5126	20.6822	16.353	15.4179	43.0385	73.607	49.9616	46.4421
	2.40346	3.64072	2.56061	4.32445	4.61985	5.00592	0.903621	1.2618	0.810118	5.03813	5.92142	10.0696	10.8398	4.71716	5.82012	7.24658	6.05859	6.94523	6.45577	5.74504	4.81712	8.82809	7.72971	6.10121	4.23833	12.7796	8.2068	7.85707	6.03953	8.91508	10.7256	9.02324	9.13589	9.08104	5.86381	7.99259	7.28506	14.5396	24.5396	24.7827	23.3137
	0.974664	1.32734	0.939622	1.04787	1.25429	0.729402	0.790668	0.934668	0.500367	1.44027	1.37124	2.28536	1.63584	1.43599	1.26324	1.56885	1.56518	2.03373	1.95884	1.66243	1.58272	1.78771	1.12751	1.81079	1.3279	1.45093	2.26631	1.23172	1.00444	1.05749	1.23018	0.919811	1.61703	1.01336	1.03411	0.83988	0.791316	0.499731	0.515604	0.872037	0.939336
	2.34919	2.83167	2.50566	2.97303	2.93822	1.99031	0.559384	0.514068	0.381232	5.55776	6.2281	13.5545	13.4099	6.57298	4.36077	8.89843	12.7837	6.30216	5.69844	7.48746	6.11257	10.0925	9.01063	5.77495	5.77348	31.4718	44.3663	12.8099	10.8171	12.5504	18.1355	11.1441	13.6192	4.12062	4.74063	6.07678	7.45369	3.10944	6.96955	14.5868	11.5767
	8.84695	12.6919	9.53909	16.7172	20.6784	12.168	12.3495	20.0954	10.2456	505.959	546.728	297.306	285.216	497.355	702.845	327.25	549.305	596.197	638.163	719.843	511.709	236.055	242.823	206.528	270.776	218.807	264.705	98.9006	98.6415	91.4788	97.4862	102.636	102.084	91.8182	90.3972	72.1309	73.8732	89.6801	87.9728	773.805	648.836
	0.249914	0.151697	0.087918	0.048738	0.221753	0.135703	0.215148	0.2804	0.333578	7.45553	7.00662	8.45844	7.59354	10.6589	9.82903	8.16797	10.2269	10.1606	8.11408	8.11578	7.13133	8.06043	7.8843	10.2774	9.81492	8.68423	10.665	9.85375	10.1474	9.15718	10.708	9.18747	8.11526	10.5703	9.76012	12.1536	9.64895	10.118	9.74314	17.476	17.9405
	19.8631	20.9139	15.2537	49.4465	46.0691	43.5606	24.9227	31.2179	17.0601	22.4479	30.1992	39.1347	33.5085	49.4177	43.9076	19.3906	74.2895	48.2779	59.6808	63.3554	20.0114	24.5425	18.3591	111.163	132.755	24.7407	126.678	36.2255	24.4672	10.7841	14.5456	8.84719	16.9537	22.1797	20.4962	20.1176	17.0005	0.987122	2.77359	1.97309	1.2863
	1.4495	2.02262	1.80781	2.43691	1.61464	1.36268	0.473325	0.2804	0.23827	4.20837	4.96302	9.19396	6.84447	4.91493	2.56109	3.74088	3.80232	5.34339	3.77831	4.31096	4.94827	11.1085	9.93819	10.1062	9.94194	7.18736	8.36473	5.82582	6.44518	9.52904	8.91302	9.5437	10.2043	8.02849	7.06446	8.77757	7.81105	10.35	13.1568	7.82106	6.12848
	1.09962	1.36527	0.747302	2.047	1.66315	2.17124	1.63512	2.103	1.42962	3.38888	3.75102	4.67579	2.7466	6.04003	9.20606	2.85547	5.24458	4.69446	5.38874	7.38274	3.34736	6.90894	6.89048	9.59228	10.9696	3.82927	13.4379	3.47474	4.63589	3.3003	4.14703	3.01996	3.93711	2.91131	3.29985	3.60655	4.13526	3.20815	7.04066	11.4862	9.13948
	0.099965	0.252828	0.043959	0.53612	0.221753	0.271405	0.516355	0.2804	0.428886	0.406665	0.566191	0.262685	0.32313	0.829024	0.692185	0.53125	0.72113	0.514462	0.681335	0.890118	0.363843	0.203204	0.265018	0	0.346409	0.239329	0.639898	0.207447	0.257549	0.185933	0.123792	0.255208	0.602618	0.268736	0.185907	0.395238	0.306316	0.197424	0.782296	2.81871	1.6248
	0.099965	0.27811	0.131877	0.292429	0.110876	0.135703	0.430296	0.654268	0.214443	8.64163	8.74058	1.73372	0.915534	8.73436	5.19139	8.13476	7.68113	7.49185	7.12305	7.93252	7.38602	2.13364	1.88826	2.05549	1.03923	1.73514	1.2798	3.44881	3.45116	3.3003	3.96135	4.43423	3.49519	3.58315	2.66079	5.29866	4.91382	6.58904	6.25837	6.74141	8.02243
	0.562306	1.04291	0.489043	0.877287	0.561312	0.598223	0.188254	0.268717	0.125092	6.30331	6.46697	12.6745	10.7239	6.32871	6.86994	4.2915	6.15419	7.73032	6.25331	7.48092	5.99432	12.641	10.725	13.6543	12.6584	15.1077	14.2644	9.11904	8.29953	6.98409	8.88724	7.43292	8.69612	6.57284	7.58733	5.05163	3.96934	4.38652	3.76036	7.33744	7.48083
	0.099965	0.202262	0.087918	0.146214	0.110876	0.271405	0.086059	0.420601	0.095308	1.4911	1.69857	1.20835	1.40023	2.30943	2.28421	2.125	1.77005	3.66554	2.41564	1.98968	2.69244	3.04806	3.97528	1.66397	2.6558	1.91463	1.4931	1.81516	1.69983	1.58043	2.41394	1.57378	1.64716	1.79157	1.44078	1.0869	1.12316	1.08584	1.56459	1.05702	0.812398
	0.149948	0.151697	0.043959	0.097476	0.055438	0.135703	0.129089	0.327134	0.142962	0.745553	0.495417	0.262685	0.646259	0.947456	0.622967	0.597656	0.524458	1.672	0.867153	0.471239	0.945993	1.42243	1.4576	0.489402	0.577348	0.538491	0.426599	0.777928	0.463589	0.232416	0.61896	0.723088	0.843666	0.895787	0.511244	0.395238	0	0.444205	0.924532	0.281871	0.2031
	0.499827	0.809048	0.615425	0.926025	1.1642	0.859451	0.215148	0.1402	0.23827	0.54222	0.35387	0.262685	0.538549	0.88824	0.346093	0.597656	0.327786	0.655939	0.681335	0.628318	0.218306	0.338674	0.331273	0.489402	0.490746	0.299162	0.639898	0.518619	0.566609	0.325382	0.185688	0.510415	0.522269	0.179157	0.325337	0.098809	0.153158	0.345493	0.142236	0.634209	0.541599
	0.849707	0.404524	0.263753	0.243691	0.277191	0.135703	0	0	0	14.9788	11.5361	67.4574	59.7251	11.9616	12.5978	14.2773	13.4392	14.8551	9.84839	8.16814	12.1524	102.483	101.833	90.7352	66.0486	59.7725	49.9121	60.4191	78.8616	61.2648	79.2269	42.2794	41.7815	48.5517	55.1214	26.2339	23.1269	16.0901	19.6996	2.46637	2.70799
	0.199931	0.353959	0.131877	0.633596	0.554382	0.497577	0.903621	1.21507	0.524194	2.37221	1.84012	1.78625	1.13095	3.37531	2.28421	1.32812	2.75341	1.73631	1.85819	1.78024	1.89199	0.677347	0.463782	0.489402	0.346409	0.717988	1.4931	1.0891	1.33926	1.11559	1.23792	1.82899	2.61135	1.56763	1.95202	5.33571	4.85	4.29398	9.03196	14.2345	11.509
Intercds	2066	2061.71	1995.43	2103.92	2102.03	1960.91	1882.25	1904.43	1374.91	107.78	171.273	210.337	254.271	141.814	253.132	50.2031	166.516	152.422	435.707	803.897	110.681	141.755	161.247	293.543	448.068	407.554	4555.28	123.96	149.41	174.091	133.386	117.942	93.1568	142.914	102.054	109.896	74.7819	96.0569	336.263	391.589	190.683
	82.5715	86.2142	69.4331	72.961	68.1335	61.2472	28.4856	27.4325	26.1621	464.005	487.562	729.265	663.062	223.925	245.726	378.515	506.517	480.893	467.21	564.701	447.091	568.497	477.365	409.728	438.9	511.207	599.052	791.827	785.371	700.036	806.072	754.138	811.084	659.076	755.433	662.172	663.021	250.334	335.036	606.257	615.933
	2066	2061.71	1995.43	2103.92	2102.03	1960.91	1882.25	1904.43	1374.91	107.78	171.273	210.337	254.271	141.814	253.132	50.2031	166.516	152.422	435.707	803.897	110.681	141.755	161.247	293.543	448.068	407.554	4555.28	123.96	149.41	174.091	133.386	117.942	93.1568	142.914	102.054	109.896	74.7819	96.0569	336.263	391.589	190.683
	2066	2061.71	1995.43	2103.92	2102.03	1960.91	1882.25	1904.43	1374.91	107.78	171.273	210.337	254.271	141.814	253.132	50.2031	166.516	152.422	435.707	803.897	110.681	141.755	161.247	293.543	448.068	407.554	4555.28	123.96	149.41	174.091	133.386	117.942	93.1568	142.914	102.054	109.896	74.7819	96.0569	336.263	391.589	190.683
	2066	2061.71	1995.43	2103.92	2102.03	1960.91	1882.25	1904.43	1374.91	107.78	171.273	210.337	254.271	141.814	253.132	50.2031	166.516	152.422	435.707	803.897	110.681	141.755	161.247	293.543	448.068	407.554	4555.28	123.96	149.41	174.091	133.386	117.942	93.1568	142.914	102.054	109.896	74.7819	96.0569	336.263	391.589	190.683
	2065.91	2061.89	1995.38	2103.92	2102.36	1961.58	1883.21	1904.76	1375.97	108.905	172.363	211.64	256.059	143.421	255.596	50.4953	167.578	153.49	439.263	811.232	111.336	143.232	162.456	295.814	449.8	410.187	4582.48	124.998	150.244	175.846	134.327	118.978	93.5425	143.639	102.444	110.518	75.2924	96.8466	339.26	394.802	192.62
