# Supplementary material for: An expanded transcriptome atlas for Bacteroides thetaiotaomicron reveals a small RNA that modulates tetracycline sensitivity
Source: Nat Microbiol. 2024 Mar 25;9(4):1130–44. doi: 10.1038/s41564-024-01642-9 (PMC10994844; doi:10.1038/s41564-024-01642-9)
Supplement: Supplementary file 7 — Growth curve data for Fig. 4b. [file 41564_2024_1642_MOESM7_ESM.xlsx]

## Sheet: b
+Dox															+Tet															+H2O
Time (h)	WT						ΔmasB								Time (h)	WT						ΔmasB								Time (h)	WT						ΔmasB
0.32	0.118	0.118	0.117	0.116	0.12	0.116	0.119	0.116	0.115	0.119	0.122	0.125			0.32	0.119	0.118	0.116	0.116	0.116	0.119	0.118	0.117	0.116	0.116	0.115	0.117			0.32	0.121	0.118	0.118	0.117	0.118	0.116	0.119	0.115	0.113	0.111	0.115	0.114
0.65	0.121	0.12	0.119	0.118	0.122	0.117	0.121	0.118	0.117	0.121	0.124	0.127			0.65	0.121	0.121	0.118	0.118	0.118	0.12	0.12	0.119	0.117	0.118	0.117	0.119			0.65	0.124	0.121	0.12	0.12	0.121	0.118	0.122	0.118	0.115	0.113	0.118	0.116
0.99	0.123	0.123	0.122	0.12	0.125	0.12	0.124	0.121	0.119	0.123	0.127	0.131			0.99	0.124	0.123	0.12	0.121	0.12	0.122	0.123	0.122	0.12	0.122	0.12	0.122			0.99	0.128	0.125	0.124	0.123	0.125	0.122	0.125	0.121	0.117	0.115	0.122	0.12
1.32	0.126	0.126	0.124	0.124	0.128	0.123	0.128	0.125	0.122	0.127	0.131	0.135			1.32	0.127	0.126	0.122	0.123	0.123	0.125	0.129	0.126	0.125	0.125	0.124	0.126			1.32	0.133	0.13	0.129	0.128	0.129	0.127	0.13	0.126	0.121	0.119	0.127	0.124
1.65	0.13	0.13	0.129	0.128	0.132	0.128	0.133	0.13	0.126	0.13	0.135	0.141			1.65	0.131	0.128	0.125	0.127	0.126	0.128	0.135	0.13	0.129	0.13	0.128	0.132			1.65	0.139	0.137	0.136	0.135	0.136	0.133	0.136	0.133	0.127	0.125	0.134	0.133
1.99	0.135	0.136	0.134	0.133	0.137	0.133	0.141	0.137	0.131	0.137	0.145	0.151			1.99	0.136	0.132	0.128	0.13	0.129	0.131	0.137	0.137	0.137	0.136	0.134	0.13			1.99	0.148	0.145	0.145	0.143	0.144	0.142	0.147	0.144	0.137	0.135	0.148	0.148
2.32	0.144	0.145	0.144	0.144	0.148	0.144	0.154	0.149	0.143	0.148	0.162	0.165			2.32	0.132	0.139	0.134	0.137	0.137	0.138	0.139	0.147	0.147	0.148	0.14	0.129			2.32	0.162	0.162	0.164	0.16	0.162	0.163	0.166	0.167	0.152	0.153	0.163	0.17
2.65	0.15	0.152	0.153	0.152	0.159	0.153	0.17	0.167	0.153	0.16	0.174	0.182			2.65	0.13	0.141	0.139	0.143	0.142	0.143	0.14	0.154	0.149	0.161	0.137	0.13			2.65	0.18	0.178	0.181	0.177	0.175	0.181	0.178	0.187	0.16	0.165	0.167	0.183
2.99	0.153	0.158	0.16	0.161	0.171	0.164	0.188	0.19	0.166	0.176	0.19	0.202			2.99	0.129	0.14	0.14	0.147	0.145	0.146	0.143	0.16	0.157	0.165	0.137	0.132			2.99	0.194	0.193	0.193	0.193	0.181	0.199	0.188	0.21	0.164	0.181	0.176	0.204
3.32	0.16	0.166	0.173	0.174	0.19	0.177	0.215	0.223	0.189	0.192	0.227	0.231			3.32	0.129	0.138	0.138	0.144	0.144	0.146	0.144	0.161	0.156	0.175	0.136	0.134			3.32	0.233	0.222	0.239	0.228	0.215	0.239	0.232	0.261	0.225	0.233	0.216	0.265
3.65	0.161	0.169	0.176	0.18	0.195	0.186	0.232	0.243	0.2	0.212	0.234	0.252			3.65	0.13	0.137	0.136	0.145	0.145	0.15	0.148	0.17	0.171	0.187	0.138	0.136			3.65	0.243	0.236	0.24	0.239	0.214	0.257	0.237	0.285	0.217	0.238	0.222	0.279
3.99	0.162	0.17	0.179	0.184	0.206	0.194	0.244	0.267	0.213	0.23	0.254	0.273			3.99	0.131	0.137	0.134	0.141	0.143	0.149	0.147	0.168	0.168	0.181	0.139	0.138			3.99	0.261	0.257	0.266	0.259	0.233	0.29	0.263	0.327	0.237	0.273	0.247	0.319
4.32	0.159	0.166	0.173	0.176	0.204	0.184	0.235	0.268	0.204	0.217	0.26	0.267			4.32	0.132	0.136	0.133	0.139	0.14	0.146	0.148	0.165	0.163	0.183	0.14	0.141			4.32	0.283	0.273	0.311	0.285	0.278	0.323	0.305	0.363	0.282	0.32	0.29	0.359
4.65	0.165	0.177	0.183	0.192	0.219	0.206	0.276	0.309	0.237	0.257	0.289	0.316			4.65	0.132	0.138	0.134	0.14	0.142	0.153	0.155	0.184	0.186	0.2	0.146	0.144			4.65	0.326	0.316	0.361	0.324	0.328	0.363	0.354	0.432	0.342	0.352	0.331	0.404
4.99	0.172	0.191	0.197	0.208	0.225	0.215	0.305	0.328	0.236	0.267	0.302	0.341			4.99	0.133	0.139	0.134	0.141	0.143	0.153	0.16	0.19	0.187	0.207	0.15	0.146			4.99	0.363	0.37	0.385	0.365	0.341	0.377	0.382	0.462	0.355	0.37	0.355	0.431
5.32	0.182	0.207	0.219	0.234	0.25	0.242	0.343	0.356	0.282	0.311	0.344	0.371			5.32	0.134	0.142	0.135	0.141	0.142	0.154	0.162	0.193	0.196	0.204	0.15	0.148			5.32	0.44	0.448	0.461	0.421	0.405	0.443	0.47	0.541	0.433	0.452	0.441	0.513
5.65	0.189	0.215	0.235	0.248	0.268	0.254	0.37	0.383	0.307	0.336	0.375	0.401			5.65	0.135	0.144	0.135	0.141	0.144	0.152	0.168	0.197	0.208	0.212	0.153	0.152			5.65	0.497	0.502	0.525	0.464	0.458	0.51	0.545	0.615	0.501	0.506	0.516	0.558
5.99	0.195	0.222	0.25	0.265	0.282	0.269	0.4	0.409	0.331	0.367	0.396	0.427			5.99	0.136	0.147	0.136	0.141	0.145	0.155	0.172	0.21	0.23	0.223	0.158	0.156			5.99	0.543	0.568	0.581	0.516	0.513	0.593	0.65	0.693	0.591	0.577	0.591	0.635
6.32	0.202	0.229	0.27	0.287	0.305	0.291	0.426	0.436	0.369	0.395	0.439	0.465			6.32	0.138	0.151	0.137	0.143	0.148	0.162	0.186	0.228	0.251	0.241	0.165	0.161			6.32	0.617	0.627	0.668	0.603	0.593	0.664	0.724	0.768	0.636	0.695	0.72	0.755
6.65	0.219	0.256	0.307	0.325	0.326	0.322	0.473	0.48	0.409	0.438	0.481	0.515			6.65	0.138	0.151	0.138	0.144	0.148	0.161	0.188	0.232	0.252	0.232	0.167	0.164			6.65	0.697	0.726	0.781	0.664	0.686	0.772	0.818	0.857	0.769	0.789	0.818	0.849
6.99	0.233	0.274	0.329	0.349	0.346	0.341	0.487	0.529	0.43	0.456	0.535	0.569			6.99	0.14	0.153	0.139	0.144	0.148	0.156	0.186	0.241	0.26	0.24	0.171	0.169			6.99	0.774	0.832	0.863	0.746	0.773	0.851	0.877	0.923	0.86	0.873	0.877	0.915
7.32	0.249	0.298	0.347	0.376	0.377	0.365	0.469	0.569	0.418	0.454	0.54	0.571			7.32	0.14	0.153	0.138	0.142	0.145	0.148	0.186	0.229	0.244	0.258	0.174	0.173			7.32	0.861	0.89	0.93	0.85	0.885	0.943	0.938	0.968	0.928	0.948	0.937	0.964
7.65	0.274	0.342	0.401	0.425	0.4	0.405	0.58	0.576	0.5	0.526	0.583	0.62			7.65	0.141	0.157	0.138	0.143	0.146	0.152	0.2	0.257	0.285	0.268	0.183	0.179			7.65	0.915	0.974	0.991	0.898	0.924	0.968	0.949	0.989	0.949	0.971	0.952	0.96
7.99	0.302	0.382	0.443	0.47	0.429	0.444	0.626	0.646	0.551	0.592	0.646	0.689			7.99	0.142	0.163	0.139	0.145	0.148	0.162	0.219	0.288	0.324	0.287	0.195	0.186			7.99	0.957	0.999	1.025	0.948	0.973	1.027	0.968	0.994	0.976	0.996	0.969	0.981
8.32	0.337	0.426	0.482	0.517	0.474	0.481	0.656	0.692	0.577	0.63	0.692	0.734			8.32	0.143	0.166	0.139	0.145	0.149	0.16	0.23	0.298	0.33	0.299	0.206	0.192			8.32	0.987	1.027	1.031	0.995	0.998	1.018	0.98	0.995	0.984	0.991	0.969	0.991
8.65	0.374	0.468	0.525	0.561	0.518	0.521	0.697	0.739	0.616	0.666	0.73	0.776			8.65	0.144	0.171	0.142	0.147	0.151	0.164	0.26	0.315	0.342	0.315	0.219	0.2			8.65	1.001	1.039	1.039	1.017	1.011	1.039	0.992	1.002	0.992	0.999	0.986	0.996
8.99	0.41	0.506	0.576	0.631	0.553	0.576	0.741	0.764	0.675	0.732	0.75	0.808			8.99	0.145	0.171	0.141	0.148	0.152	0.164	0.277	0.328	0.362	0.337	0.23	0.208			8.99	1.018	1.046	1.045	1.027	1.018	1.039	0.999	1.004	0.992	1.007	0.997	1.006
9.32	0.457	0.564	0.652	0.705	0.613	0.649	0.795	0.817	0.729	0.776	0.795	0.841			9.32	0.146	0.172	0.144	0.149	0.154	0.167	0.292	0.336	0.371	0.352	0.234	0.217			9.32	1.038	1.054	1.048	1.046	1.034	1.041	1.01	1.008	1	1.006	1.011	1.005
9.65	0.517	0.617	0.72	0.761	0.663	0.709	0.817	0.855	0.766	0.81	0.843	0.871			9.65	0.148	0.176	0.144	0.153	0.158	0.175	0.309	0.363	0.409	0.374	0.258	0.229			9.65	1.052	1.056	1.057	1.05	1.049	1.046	1.018	1.008	1.005	1.016	1.016	1.009
9.99	0.574	0.675	0.757	0.805	0.73	0.759	0.844	0.874	0.801	0.84	0.865	0.893			9.99	0.149	0.178	0.147	0.154	0.158	0.178	0.349	0.375	0.406	0.384	0.271	0.239			9.99	1.059	1.058	1.06	1.052	1.052	1.045	1.025	1.014	1.008	1.016	1.026	1.012
10.32	0.639	0.748	0.801	0.851	0.783	0.828	0.87	0.898	0.822	0.854	0.881	0.908			10.32	0.151	0.18	0.148	0.159	0.161	0.179	0.36	0.398	0.437	0.414	0.306	0.26			10.32	1.067	1.053	1.058	1.048	1.058	1.051	1.019	1.011	1.003	1.015	1.018	1.002
10.65	0.703	0.793	0.849	0.89	0.828	0.876	0.885	0.902	0.848	0.876	0.887	0.912			10.65	0.153	0.177	0.15	0.158	0.161	0.18	0.348	0.403	0.43	0.423	0.309	0.266			10.65	1.064	1.052	1.054	1.046	1.055	1.043	1.016	1.006	1.007	1.012	1.012	1.006
10.99	0.761	0.841	0.871	0.902	0.876	0.893	0.906	0.917	0.861	0.887	0.907	0.929			10.99	0.155	0.179	0.152	0.16	0.165	0.184	0.36	0.419	0.435	0.434	0.308	0.274			10.99	1.062	1.046	1.052	1.042	1.052	1.045	1.012	1.008	1.002	1.014	1.013	1.006
11.32	0.808	0.875	0.896	0.916	0.897	0.903	0.921	0.922	0.873	0.901	0.91	0.933			11.32	0.157	0.18	0.153	0.16	0.166	0.186	0.358	0.434	0.452	0.45	0.318	0.287			11.32	1.06	1.044	1.042	1.04	1.049	1.036	1.005	1.001	0.999	1.004	1.005	0.998
11.65	0.85	0.901	0.913	0.922	0.909	0.909	0.927	0.933	0.887	0.908	0.917	0.939			11.65	0.16	0.183	0.157	0.164	0.173	0.193	0.372	0.461	0.48	0.474	0.329	0.301			11.65	1.059	1.042	1.041	1.041	1.048	1.03	1.002	1.002	0.995	1	1.001	0.995
11.99	0.871	0.909	0.918	0.933	0.912	0.921	0.931	0.939	0.899	0.917	0.929	0.946			11.99	0.163	0.188	0.161	0.171	0.185	0.204	0.403	0.476	0.499	0.484	0.345	0.317			11.99	1.048	1.035	1.036	1.036	1.042	1.028	0.999	0.998	0.991	1.002	1	0.999
12.32	0.893	0.921	0.93	0.941	0.92	0.926	0.933	0.938	0.903	0.921	0.932	0.949			12.32	0.166	0.193	0.164	0.172	0.184	0.202	0.411	0.489	0.515	0.516	0.377	0.336			12.32	1.043	1.036	1.03	1.035	1.04	1.028	0.999	1.001	0.992	1.001	1.004	0.998
12.65	0.908	0.937	0.942	0.947	0.93	0.932	0.93	0.939	0.905	0.922	0.93	0.949			12.65	0.17	0.204	0.168	0.182	0.197	0.218	0.462	0.538	0.557	0.528	0.459	0.37			12.65	1.042	1.037	1.029	1.033	1.038	1.022	0.998	0.996	0.99	0.997	0.999	0.993
12.99	0.926	0.947	0.946	0.953	0.93	0.941	0.932	0.936	0.912	0.928	0.935	0.949			12.99	0.175	0.211	0.174	0.192	0.209	0.229	0.494	0.545	0.566	0.55	0.506	0.399			12.99	1.038	1.034	1.027	1.032	1.037	1.02	0.995	0.998	0.988	0.996	0.999	0.997
13.32	0.943	0.953	0.951	0.957	0.941	0.945	0.931	0.936	0.917	0.929	0.944	0.951			13.32	0.18	0.218	0.181	0.195	0.213	0.23	0.512	0.558	0.582	0.567	0.491	0.421			13.32	1.04	1.035	1.027	1.034	1.035	1.022	0.996	0.996	0.986	1.001	1	0.996
13.65	0.946	0.956	0.951	0.953	0.941	0.945	0.932	0.935	0.916	0.927	0.938	0.948			13.65	0.186	0.227	0.188	0.203	0.219	0.236	0.538	0.572	0.596	0.582	0.51	0.449			13.65	1.04	1.031	1.026	1.032	1.034	1.022	0.994	0.998	0.985	1.001	0.996	1
13.99	0.946	0.953	0.948	0.951	0.94	0.945	0.925	0.931	0.912	0.923	0.935	0.943			13.99	0.193	0.241	0.203	0.227	0.242	0.259	0.581	0.591	0.606	0.6	0.543	0.497			13.99	1.041	1.034	1.028	1.035	1.038	1.02	0.994	0.998	0.984	0.996	0.995	0.991
14.32	0.949	0.955	0.946	0.947	0.945	0.943	0.929	0.932	0.916	0.922	0.936	0.943			14.32	0.201	0.25	0.212	0.234	0.244	0.264	0.586	0.599	0.625	0.618	0.559	0.517			14.32	1.04	1.032	1.03	1.032	1.037	1.027	0.992	0.997	0.983	0.997	0.995	0.994
14.65	0.949	0.953	0.94	0.941	0.943	0.939	0.923	0.929	0.914	0.924	0.934	0.941			14.65	0.21	0.265	0.223	0.247	0.257	0.274	0.613	0.628	0.636	0.636	0.59	0.57			14.65	1.043	1.036	1.031	1.037	1.041	1.025	0.993	0.995	0.984	0.994	0.996	0.99
14.99	0.946	0.948	0.934	0.934	0.937	0.932	0.919	0.927	0.913	0.918	0.929	0.944			14.99	0.221	0.282	0.231	0.256	0.26	0.281	0.627	0.639	0.649	0.65	0.615	0.605			14.99	1.046	1.038	1.035	1.038	1.043	1.027	0.994	1	0.984	0.996	0.998	0.99
15.32	0.939	0.94	0.928	0.929	0.931	0.925	0.925	0.922	0.91	0.92	0.93	0.94			15.32	0.234	0.301	0.25	0.276	0.279	0.296	0.641	0.647	0.656	0.661	0.636	0.636			15.32	1.045	1.039	1.034	1.037	1.043	1.028	0.994	0.998	0.984	0.998	0.995	0.989
15.65	0.934	0.934	0.923	0.924	0.928	0.92	0.921	0.923	0.911	0.922	0.932	0.94			15.65	0.25	0.326	0.272	0.305	0.3	0.318	0.658	0.654	0.664	0.671	0.656	0.662			15.65	1.048	1.041	1.036	1.041	1.044	1.027	0.994	0.997	0.989	0.999	0.994	0.991
15.99	0.929	0.932	0.922	0.923	0.925	0.918	0.921	0.925	0.911	0.923	0.929	0.943			15.99	0.27	0.347	0.293	0.323	0.316	0.333	0.666	0.665	0.672	0.681	0.674	0.683			15.99	1.051	1.041	1.038	1.044	1.051	1.034	0.993	1	0.988	1.006	0.997	1
16.32	0.921	0.923	0.915	0.918	0.917	0.912	0.921	0.923	0.909	0.919	0.934	0.94			16.32	0.29	0.363	0.308	0.335	0.313	0.34	0.667	0.671	0.678	0.684	0.678	0.694			16.32	1.053	1.045	1.039	1.046	1.052	1.033	0.997	0.998	0.988	1.001	0.993	0.992
16.65	0.916	0.919	0.91	0.914	0.913	0.906	0.922	0.923	0.912	0.918	0.933	0.941			16.65	0.317	0.389	0.336	0.358	0.33	0.359	0.674	0.674	0.685	0.695	0.69	0.703			16.65	1.055	1.046	1.045	1.046	1.051	1.04	0.997	0.996	0.988	1.008	0.998	0.994
16.99	0.913	0.917	0.909	0.913	0.909	0.907	0.924	0.923	0.913	0.921	0.934	0.944			16.99	0.349	0.418	0.37	0.392	0.359	0.381	0.686	0.69	0.7	0.706	0.705	0.718			16.99	1.057	1.048	1.047	1.048	1.056	1.042	0.997	1.001	0.987	1.002	0.998	0.997
17.32	0.912	0.917	0.91	0.913	0.91	0.907	0.922	0.927	0.917	0.926	0.937	0.948			17.32	0.382	0.454	0.401	0.422	0.379	0.413	0.699	0.696	0.708	0.712	0.718	0.731			17.32	1.059	1.049	1.048	1.053	1.061	1.038	1	1.004	0.988	1.011	1	0.998
17.65	0.907	0.912	0.908	0.911	0.908	0.903	0.924	0.93	0.915	0.924	0.939	0.95			17.65	0.421	0.485	0.432	0.448	0.4	0.436	0.71	0.704	0.72	0.721	0.728	0.741			17.65	1.062	1.052	1.05	1.055	1.062	1.043	1.001	1.001	0.99	1.007	1.003	1.001
17.99	0.904	0.911	0.907	0.909	0.905	0.901	0.924	0.929	0.917	0.925	0.938	0.949			17.99	0.471	0.531	0.475	0.496	0.444	0.476	0.722	0.721	0.729	0.733	0.739	0.752			17.99	1.064	1.054	1.053	1.057	1.061	1.043	1.003	1.004	0.993	1.009	1.004	0.999
18.32	0.9	0.909	0.904	0.908	0.904	0.901	0.922	0.925	0.915	0.925	0.935	0.946			18.32	0.512	0.556	0.519	0.536	0.476	0.502	0.727	0.726	0.737	0.74	0.745	0.761			18.32	1.069	1.056	1.055	1.057	1.06	1.044	0.999	1.002	0.993	1.006	1.002	0.996
18.65	0.901	0.91	0.906	0.911	0.905	0.904	0.926	0.927	0.918	0.927	0.939	0.946			18.65	0.56	0.589	0.555	0.571	0.504	0.525	0.735	0.733	0.745	0.743	0.751	0.77			18.65	1.069	1.058	1.056	1.061	1.066	1.045	1.001	1.002	0.994	1.004	1.002	1.002
18.99	0.904	0.913	0.911	0.915	0.907	0.906	0.931	0.934	0.922	0.931	0.946	0.953			18.99	0.614	0.631	0.61	0.624	0.559	0.569	0.746	0.746	0.755	0.749	0.762	0.784			18.99	1.07	1.059	1.059	1.065	1.068	1.05	1.005	1.006	0.996	1.01	1.004	1.006
19.32	0.903	0.912	0.911	0.914	0.907	0.907	0.931	0.934	0.923	0.93	0.944	0.954			19.32	0.654	0.657	0.624	0.636	0.573	0.595	0.747	0.744	0.752	0.752	0.767	0.784			19.32	1.073	1.062	1.061	1.067	1.07	1.052	1.005	1.006	0.997	1.015	1.007	1.004
19.65	0.9	0.912	0.907	0.91	0.907	0.904	0.929	0.934	0.924	0.933	0.944	0.954			19.65	0.685	0.677	0.654	0.666	0.61	0.624	0.747	0.743	0.753	0.752	0.771	0.789			19.65	1.075	1.063	1.063	1.064	1.069	1.053	1.003	1.006	0.996	1.009	0.999	1.005
19.99	0.902	0.912	0.91	0.914	0.909	0.907	0.928	0.936	0.924	0.934	0.946	0.956			19.99	0.71	0.701	0.673	0.685	0.629	0.644	0.748	0.746	0.755	0.748	0.773	0.793			19.99	1.08	1.065	1.069	1.069	1.073	1.054	1.007	1.007	0.999	1.009	1.005	1.003
20.32	0.903	0.912	0.911	0.913	0.91	0.909	0.929	0.936	0.926	0.935	0.948	0.955			20.32	0.732	0.725	0.695	0.696	0.656	0.677	0.748	0.746	0.756	0.748	0.771	0.795			20.32	1.082	1.071	1.068	1.075	1.073	1.056	1.006	1.007	1	1.015	1.008	1.006
20.65	0.9	0.911	0.907	0.912	0.908	0.907	0.932	0.937	0.927	0.935	0.948	0.955			20.65	0.751	0.733	0.707	0.716	0.68	0.688	0.747	0.744	0.753	0.744	0.772	0.795			20.65	1.08	1.069	1.068	1.073	1.071	1.057	1.007	1.008	1	1.01	1.009	1.006
20.99	0.904	0.914	0.912	0.916	0.91	0.908	0.934	0.938	0.926	0.937	0.949	0.955			20.99	0.765	0.75	0.726	0.734	0.696	0.709	0.746	0.742	0.75	0.74	0.774	0.795			20.99	1.082	1.072	1.069	1.08	1.073	1.057	1.007	1.007	1.001	1.015	1.01	1.008
21.32	0.904	0.915	0.913	0.916	0.911	0.91	0.934	0.941	0.932	0.939	0.952	0.956			21.32	0.778	0.764	0.732	0.738	0.706	0.728	0.741	0.738	0.747	0.737	0.769	0.791			21.32	1.085	1.075	1.068	1.078	1.074	1.063	1.009	1.012	1.001	1.016	1.014	1.01
21.65	0.904	0.914	0.912	0.916	0.912	0.91	0.936	0.942	0.933	0.939	0.951	0.961			21.65	0.79	0.775	0.745	0.749	0.724	0.736	0.74	0.734	0.748	0.738	0.77	0.793			21.65	1.088	1.077	1.073	1.084	1.073	1.063	1.012	1.012	1.003	1.021	1.013	1.012
21.99	0.907	0.916	0.912	0.916	0.913	0.911	0.937	0.942	0.931	0.941	0.952	0.96			21.99	0.799	0.784	0.756	0.762	0.732	0.75	0.737	0.731	0.741	0.735	0.761	0.786			21.99	1.089	1.081	1.074	1.085	1.073	1.063	1.012	1.012	1.005	1.02	1.014	1.009
22.32	0.904	0.915	0.913	0.919	0.913	0.912	0.938	0.942	0.93	0.942	0.954	0.961			22.32	0.808	0.792	0.765	0.763	0.738	0.756	0.729	0.725	0.734	0.728	0.754	0.778			22.32	1.092	1.085	1.074	1.085	1.074	1.069	1.014	1.014	1.007	1.021	1.015	1.014
22.65	0.902	0.913	0.909	0.915	0.911	0.908	0.936	0.943	0.932	0.942	0.951	0.961			22.65	0.814	0.8	0.769	0.776	0.747	0.764	0.724	0.718	0.729	0.724	0.75	0.771			22.65	1.093	1.086	1.075	1.087	1.074	1.068	1.01	1.014	1.006	1.017	1.013	1.01
22.99	0.907	0.917	0.916	0.921	0.914	0.915	0.938	0.943	0.935	0.943	0.955	0.963			22.99	0.821	0.807	0.78	0.781	0.76	0.776	0.722	0.719	0.727	0.724	0.747	0.768			22.99	1.095	1.089	1.076	1.092	1.077	1.067	1.013	1.014	1.009	1.023	1.015	1.017
23.32	0.905	0.915	0.914	0.918	0.915	0.914	0.94	0.944	0.937	0.944	0.957	0.964			23.32	0.823	0.814	0.789	0.79	0.778	0.794	0.722	0.719	0.728	0.728	0.751	0.768			23.32	1.096	1.09	1.078	1.096	1.075	1.07	1.015	1.014	1.01	1.024	1.018	1.014
23.65	0.906	0.917	0.915	0.918	0.916	0.915	0.94	0.946	0.937	0.947	0.958	0.966			23.65	0.827	0.817	0.789	0.793	0.783	0.794	0.718	0.712	0.722	0.721	0.741	0.761			23.65	1.098	1.092	1.078	1.095	1.077	1.073	1.019	1.017	1.009	1.028	1.021	1.019
23.99	0.905	0.92	0.914	0.92	0.916	0.915	0.939	0.947	0.933	0.95	0.958	0.966			23.99	0.827	0.815	0.787	0.79	0.785	0.798	0.716	0.715	0.725	0.726	0.745	0.763			23.99	1.099	1.093	1.078	1.095	1.075	1.073	1.015	1.016	1.012	1.025	1.02	1.018
24.32	0.905	0.915	0.912	0.916	0.915	0.912	0.94	0.946	0.934	0.945	0.957	0.966			24.32	0.824	0.816	0.783	0.786	0.784	0.795	0.712	0.706	0.722	0.721	0.739	0.755			24.32	1.101	1.097	1.079	1.095	1.077	1.072	1.016	1.013	1.014	1.023	1.019	1.015
															24.6544	0.822	0.813	0.78	0.782	0.784	0.792	0.708	0.708	0.719	0.717	0.732	0.75
															24.9878	0.817	0.81	0.778	0.78	0.789	0.795	0.709	0.708	0.717	0.718	0.734	0.75
															25.3211	0.81	0.803	0.773	0.774	0.784	0.791	0.705	0.702	0.715	0.717	0.729	0.742
															25.6544	0.805	0.797	0.77	0.771	0.785	0.791	0.708	0.706	0.716	0.717	0.729	0.743
															25.9878	0.798	0.791	0.761	0.763	0.779	0.782	0.705	0.705	0.717	0.717	0.73	0.743
															26.3211	0.791	0.783	0.756	0.759	0.774	0.778	0.705	0.704	0.718	0.716	0.728	0.738
															26.6544	0.785	0.782	0.753	0.757	0.773	0.778	0.711	0.709	0.717	0.719	0.729	0.74
															26.9878	0.781	0.778	0.751	0.755	0.768	0.775	0.712	0.708	0.718	0.718	0.728	0.739
															27.3211	0.773	0.768	0.739	0.741	0.755	0.758	0.706	0.709	0.719	0.722	0.731	0.74
															27.6544	0.769	0.764	0.735	0.739	0.751	0.756	0.706	0.708	0.718	0.721	0.728	0.737
															27.9878	0.765	0.762	0.732	0.736	0.747	0.752	0.709	0.711	0.721	0.722	0.73	0.74
															28.3211	0.761	0.757	0.728	0.732	0.741	0.746	0.706	0.711	0.722	0.721	0.724	0.738
															28.6544	0.76	0.758	0.726	0.731	0.739	0.744	0.707	0.713	0.721	0.721	0.724	0.736
															28.9878	0.76	0.755	0.724	0.729	0.736	0.742	0.707	0.711	0.722	0.722	0.728	0.738
															29.3211	0.757	0.754	0.723	0.728	0.733	0.741	0.709	0.713	0.722	0.722	0.726	0.74
															29.6544	0.752	0.75	0.722	0.728	0.733	0.743	0.713	0.715	0.723	0.723	0.731	0.741
															29.9878	0.752	0.75	0.72	0.725	0.729	0.737	0.71	0.714	0.726	0.728	0.733	0.743
															30.3211	0.746	0.748	0.72	0.727	0.731	0.741	0.717	0.714	0.72	0.723	0.726	0.728
															30.6544	0.747	0.746	0.717	0.725	0.728	0.736	0.715	0.715	0.724	0.727	0.725	0.732
															30.9878	0.752	0.749	0.722	0.729	0.73	0.741	0.717	0.718	0.725	0.724	0.732	0.74
															31.3211	0.752	0.749	0.718	0.725	0.726	0.736	0.712	0.719	0.727	0.729	0.733	0.741
															31.6544	0.754	0.75	0.719	0.726	0.727	0.735	0.713	0.717	0.726	0.729	0.731	0.737
															31.9878	0.752	0.75	0.719	0.726	0.727	0.734	0.715	0.72	0.729	0.728	0.739	0.745
															32.3211	0.758	0.752	0.72	0.725	0.726	0.737	0.717	0.723	0.728	0.728	0.742	0.75
															32.6544	0.756	0.753	0.721	0.727	0.728	0.737	0.717	0.724	0.734	0.733	0.745	0.753
															32.9878	0.765	0.756	0.722	0.728	0.729	0.739	0.72	0.724	0.732	0.731	0.745	0.757
															33.3211	0.768	0.761	0.726	0.731	0.731	0.741	0.721	0.724	0.734	0.733	0.747	0.757
															33.6544	0.761	0.758	0.724	0.729	0.731	0.74	0.72	0.731	0.736	0.737	0.749	0.758
															33.9878	0.759	0.759	0.725	0.731	0.732	0.742	0.722	0.73	0.735	0.735	0.748	0.757
															34.3211	0.76	0.761	0.726	0.733	0.733	0.744	0.723	0.73	0.736	0.735	0.749	0.758
															34.6544	0.758	0.76	0.727	0.732	0.733	0.744	0.724	0.728	0.735	0.733	0.747	0.756
															34.9878	0.76	0.76	0.726	0.732	0.734	0.745	0.723	0.731	0.738	0.739	0.75	0.76
															35.3211	0.76	0.761	0.728	0.733	0.735	0.746	0.724	0.731	0.737	0.736	0.75	0.76
															35.6544	0.76	0.762	0.729	0.736	0.737	0.747	0.726	0.735	0.741	0.739	0.753	0.764
															35.9878	0.763	0.764	0.73	0.737	0.737	0.748	0.726	0.732	0.735	0.737	0.747	0.76
															36.3211	0.761	0.763	0.731	0.739	0.739	0.748	0.727	0.735	0.741	0.742	0.754	0.766
															36.6544	0.763	0.766	0.732	0.739	0.736	0.752	0.728	0.737	0.742	0.74	0.754	0.768
															36.9878	0.766	0.769	0.734	0.74	0.741	0.753	0.727	0.733	0.739	0.745	0.75	0.767
															37.3211	0.769	0.769	0.734	0.74	0.74	0.752	0.728	0.734	0.741	0.745	0.751	0.767
															37.6544	0.768	0.771	0.737	0.743	0.743	0.755	0.73	0.734	0.739	0.743	0.751	0.765
															37.9878	0.768	0.77	0.737	0.743	0.742	0.754	0.729	0.735	0.741	0.744	0.751	0.765
															38.3211	0.77	0.772	0.739	0.745	0.746	0.757	0.729	0.738	0.744	0.748	0.752	0.771
															38.6544	0.771	0.771	0.738	0.745	0.746	0.758	0.731	0.738	0.744	0.748	0.755	0.772
															38.9878	0.771	0.773	0.741	0.746	0.746	0.759	0.728	0.736	0.743	0.746	0.752	0.769
															39.3211	0.771	0.773	0.74	0.748	0.749	0.759	0.732	0.739	0.743	0.746	0.754	0.769
															39.6544	0.775	0.772	0.74	0.747	0.749	0.76	0.733	0.739	0.745	0.747	0.756	0.771
															39.9878	0.776	0.776	0.744	0.749	0.751	0.762	0.733	0.738	0.744	0.748	0.754	0.769
															40.3211	0.778	0.775	0.745	0.752	0.754	0.763	0.734	0.741	0.746	0.75	0.757	0.771
															40.6544	0.778	0.778	0.745	0.752	0.754	0.765	0.735	0.741	0.746	0.747	0.757	0.772
															40.9878	0.779	0.778	0.746	0.754	0.754	0.766	0.735	0.741	0.747	0.751	0.757	0.771
															41.3211	0.779	0.781	0.75	0.758	0.758	0.769	0.736	0.742	0.748	0.75	0.759	0.771
															41.6544	0.78	0.78	0.749	0.756	0.758	0.768	0.735	0.743	0.747	0.751	0.757	0.769
															41.9878	0.781	0.782	0.749	0.756	0.756	0.77	0.736	0.741	0.747	0.75	0.758	0.769
															42.3211	0.781	0.783	0.753	0.758	0.761	0.772	0.736	0.742	0.746	0.751	0.756	0.768
															42.6544	0.782	0.785	0.754	0.761	0.762	0.772	0.736	0.744	0.749	0.753	0.758	0.77
															42.9878	0.787	0.787	0.756	0.763	0.766	0.774	0.738	0.743	0.749	0.753	0.758	0.769
															43.3211	0.78	0.785	0.755	0.763	0.765	0.774	0.739	0.745	0.75	0.753	0.76	0.767
															43.6544	0.791	0.786	0.757	0.764	0.767	0.774	0.737	0.742	0.747	0.75	0.755	0.768
															43.9878	0.794	0.789	0.758	0.765	0.766	0.775	0.738	0.743	0.749	0.751	0.759	0.771
															44.3211	0.796	0.793	0.759	0.766	0.768	0.777	0.74	0.744	0.749	0.757	0.757	0.769
															44.6544	0.796	0.793	0.761	0.768	0.769	0.779	0.742	0.747	0.751	0.757	0.761	0.772
															44.9878	0.795	0.794	0.761	0.769	0.771	0.782	0.742	0.747	0.753	0.755	0.76	0.772
															45.3211	0.797	0.794	0.763	0.769	0.772	0.781	0.743	0.745	0.753	0.754	0.76	0.772
															45.6544	0.793	0.794	0.764	0.772	0.773	0.784	0.742	0.75	0.754	0.755	0.762	0.773
															45.9878	0.796	0.796	0.766	0.775	0.776	0.785	0.743	0.749	0.756	0.757	0.762	0.773
															46.3211	0.796	0.797	0.768	0.777	0.778	0.785	0.742	0.748	0.753	0.757	0.762	0.771
															46.6544	0.798	0.797	0.768	0.776	0.776	0.787	0.744	0.751	0.756	0.76	0.766	0.774
															46.9878	0.801	0.799	0.769	0.778	0.781	0.789	0.746	0.751	0.757	0.759	0.766	0.774
															47.3211	0.799	0.8	0.77	0.778	0.779	0.787	0.744	0.749	0.756	0.76	0.763	0.772
															47.6544	0.798	0.798	0.77	0.779	0.781	0.79	0.746	0.751	0.757	0.76	0.764	0.774
															47.9878	0.803	0.804	0.774	0.781	0.783	0.788	0.744	0.748	0.754	0.759	0.762	0.771
