# Supplementary material for: An expanded transcriptome atlas for Bacteroides thetaiotaomicron reveals a small RNA that modulates tetracycline sensitivity
Source: Nat Microbiol. 2024 Mar 25;9(4):1130–44. doi: 10.1038/s41564-024-01642-9 (PMC10994844; doi:10.1038/s41564-024-01642-9)
Supplement: Supplementary file 8 — Source data for Fig. 5a,d–g. [file 41564_2024_1642_MOESM8_ESM.xlsx]

## Sheet: a
locus tag	Pearson's R	gene set
BT_4356	0.859971	GO:0016021
BT_4356	0.859971	GO:0016989
BT_4401	0.859447	GO:0016021
BT_1254	0.856101	GO:0005886
BT_1254	0.856101	GO:0016021
BT_0433	0.854362	M00001
BT_0433	0.854362	map00052
BT_0433	0.854362	map01100
BT_0433	0.854362	map01110
BT_0433	0.854362	map01120
BT_0433	0.854362	map01200
BT_0433	0.854362	PM1_genes
BT_0188	0.852987	GO:0003677
BT_0188	0.852987	GO:0006352
BT_0188	0.852987	GO:0016987
BT_0188	0.852987	PM1_genes
BT_4426	0.849474	GO:0009055
BT_4426	0.849474	GO:0020037
BT_4426	0.849474	GO:0046872
BT_2780	0.849298	GO:0016021
BT_3528	0.844507	GO:0005975
BT_3527	0.843842	GO:0005829
BT_3527	0.843842	GO:0005975
BT_3527	0.843842	GO:0006515
BT_3527	0.843842	GO:0006516
BT_3527	0.843842	GO:0006517
BT_3527	0.843842	GO:0030246
BT_3863	0.842831	GO:0016021
BT_3863	0.842831	PM1_genes
BT_2774	0.842018	GO:0004177
BT_2774	0.842018	GO:0016021
BT_4408	0.839228	PM1_genes
BT_2216	0.8388	GO:0016021
BT_2216	0.8388	PM1_genes
BT_4430	0.837731	GO:0005886
BT_4430	0.837731	GO:0016021
BT_4430	0.837731	GO:0020037
BT_2087	0.836981	PM1_genes
BT_1618	0.836428	GO:0016021
BT_1618	0.836428	GO:0016989
BT_3498	0.834966	GO:0016021
BT_4745	0.834493	GO:0016021
BT_1185	0.834379	GO:0015344
BT_1185	0.834379	GO:0031230
BT_1185	0.834379	GO:0044718
BT_1185	0.834379	PM1_genes
BT_3208	0.833713	GO:0016021
BT_3208	0.833713	GO:0016853
BT_3531	0.832877	GO:0005975
BT_0437	0.832733	bth00520
BT_0437	0.832733	bth01100
BT_0437	0.832733	GO:0005975
BT_4427	0.832615	GO:0009055
BT_4427	0.832615	GO:0020037
BT_4427	0.832615	GO:0046872
BT_0453	0.831881	bth00520
BT_0453	0.831881	bth01100
BT_0453	0.831881	GO:0005975
BT_0443	0.831399	map00940
BT_0443	0.831399	map01100
BT_0443	0.831399	map01110
BT_3065	0.8311	bth00052
BT_3065	0.8311	bth00600
BT_3065	0.8311	bth01100
BT_3065	0.8311	GO:0005509
BT_3065	0.8311	GO:0005975
BT_3065	0.8311	GO:0016020
BT_3065	0.8311	GO:0052692
BT_3065	0.8311	map00603
BT_4355	0.830212	GO:0003677
BT_4355	0.830212	GO:0006352
BT_4355	0.830212	GO:0016987
BT_4355	0.830212	PM1_genes
BT_4425	0.83013	bth00030
BT_4425	0.83013	bth01100
BT_4425	0.83013	GO:0003674
BT_4425	0.83013	GO:0003824
BT_4425	0.83013	GO:0005737
BT_4425	0.83013	GO:0005975
BT_4425	0.83013	GO:0006139
BT_4425	0.83013	GO:0006725
BT_4425	0.83013	GO:0006753
BT_4425	0.83013	GO:0006793
BT_4425	0.83013	GO:0006796
BT_4425	0.83013	GO:0006807
BT_4425	0.83013	GO:0008150
BT_4425	0.83013	GO:0008152
BT_4425	0.83013	GO:0009056
BT_4425	0.83013	GO:0009058
BT_4425	0.83013	GO:0009117
BT_4425	0.83013	GO:0009987
BT_4425	0.83013	GO:0016052
BT_4425	0.83013	GO:0016829
BT_4425	0.83013	GO:0018130
BT_4425	0.83013	GO:0019438
BT_4425	0.83013	GO:0019637
BT_4425	0.83013	GO:0034641
BT_4425	0.83013	GO:0034654
BT_4425	0.83013	GO:0044237
BT_4425	0.83013	GO:0044238
BT_4425	0.83013	GO:0044248
BT_4425	0.83013	GO:0044249
BT_4425	0.83013	GO:0044271
BT_4425	0.83013	GO:0044281
BT_4425	0.83013	GO:0044283
BT_4425	0.83013	GO:0046483
BT_4425	0.83013	GO:0055086
BT_4425	0.83013	GO:0071704
BT_4425	0.83013	GO:1901135
BT_4425	0.83013	GO:1901360
BT_4425	0.83013	GO:1901362
BT_4425	0.83013	GO:1901575
BT_4425	0.83013	GO:1901576
BT_0438	0.829313	bth01100
BT_0438	0.829313	GO:0016787
BT_0438	0.829313	map00531
BT_0438	0.829313	map04142
BT_3270	0.829209	GO:0016021
BT_3270	0.829209	GO:0016989
BT_4111	0.829026	GO:0000155
BT_4111	0.829026	GO:0003700
BT_4111	0.829026	GO:0005524
BT_4111	0.829026	GO:0016021
BT_4111	0.829026	GO:0043565
BT_4111	0.829026	PM1_genes
BT_0454	0.828906	GO:0016021
BT_0454	0.828906	GO:0022857
BT_3529	0.828359	bth00010
BT_3529	0.828359	bth00052
BT_3529	0.828359	bth01100
BT_3529	0.828359	bth01110
BT_3529	0.828359	bth01120
BT_3529	0.828359	GO:0005737
BT_3529	0.828359	GO:0006006
BT_3529	0.828359	GO:0030246
BT_3512	0.82826	GO:0005975
BT_3413	0.827893	PM1_genes
BT_1878	0.827269	GO:0005975
BT_1878	0.827269	GO:0030246
BT_1878	0.827269	PM1_genes
BT_3530	0.826688	GO:0005975
BT_3530	0.826688	GO:0030246
BT_2772	0.826468	GO:0016021
BT_0452	0.825887	GO:0004181
BT_0452	0.825887	GO:0005615
BT_0452	0.825887	GO:0006518
BT_0452	0.825887	GO:0009279
BT_0452	0.825887	GO:0016485
BT_3467	0.825817	GO:0004553
BT_3467	0.825817	GO:0005975
BT_3467	0.825817	PM1_genes
BT_4421	0.82565	GO:0016021
BT_2460	0.825531	GO:0009279
BT_1425	0.825409	GO:0006974
BT_1425	0.825409	PM1_genes
BT_0436	0.824451	GO:0016020
BT_0436	0.824451	GO:0016021
BT_4221	0.824222	GO:0016021
BT_4221	0.824222	PM1_genes
BT_1871	0.822645	BT_4338_(crp)_repressed
BT_1871	0.822645	bth00052
BT_1871	0.822645	bth00500
BT_1871	0.822645	bth01100
BT_1871	0.822645	bth01110
BT_1871	0.822645	GO:0005975
BT_1871	0.822645	GO:0030246
BT_1871	0.822645	GO:0046872
BT_1871	0.822645	GO:0052692
BT_1539	0.822547	bth00240
BT_1539	0.822547	bth01100
BT_1539	0.822547	bth01232
BT_1539	0.822547	GO:0005829
BT_1539	0.822547	GO:0008270
BT_1539	0.822547	map00983
BT_4357	0.822089	GO:0004181
BT_4357	0.822089	GO:0005615
BT_4357	0.822089	GO:0006518
BT_4357	0.822089	GO:0009279
BT_4357	0.822089	GO:0016485
BT_0451	0.821861	GO:0009279
BT_1876	0.821725	GO:0016021
BT_1876	0.821725	GO:0016989
BT_4429	0.821029	GO:0005829
BT_4429	0.821029	GO:1901565
BT_4358	0.820928	BT_4338_(crp)_activated
BT_4358	0.820928	GO:0009279
BT_0943	0.820841	bth00550
BT_0943	0.820841	bth01100
BT_0943	0.820841	bth01501
BT_0943	0.820841	GO:0005887
BT_0943	0.820841	GO:0071555
BT_4569	0.820554	GO:0016021
BT_2771	0.820331	GO:0005524
BT_2771	0.820331	GO:0016021
BT_4423	0.820124	bth00040
BT_4423	0.820124	bth01100
BT_4423	0.820124	GO:0005524
BT_4163	0.819248	GO:0005615
BT_4163	0.819248	PUL77
BT_3526	0.818085	GO:0005975
BT_4707	0.817961	GO:0009279
BT_3763	0.81718	BT_4338_(crp)_repressed
BT_3763	0.81718	bth00040
BT_3763	0.81718	bth00051
BT_3763	0.81718	bth01100
BT_3763	0.81718	bth01120
BT_3763	0.81718	GO:0005524
BT_3763	0.81718	GO:0005975
BT_3763	0.81718	GO:0005996
BT_3763	0.81718	GO:0008150
BT_3763	0.81718	GO:0008152
BT_3763	0.81718	GO:0009056
BT_3763	0.81718	GO:0016052
BT_3763	0.81718	GO:0044238
BT_3763	0.81718	GO:0044281
BT_3763	0.81718	GO:0071704
BT_3763	0.81718	GO:1901575
BT_3291	0.817028	GO:0008236
BT_4450	0.816647	GO:0016021
BT_4450	0.816647	GO:0016747
BT_4709	0.816186	GO:0004553
BT_4709	0.816186	GO:0005975
BT_1109	0.816122	BT_4338_(crp)_activated
BT_1109	0.816122	GO:0005737
BT_1109	0.816122	GO:0005829
BT_2461	0.815387	GO:0004181
BT_2461	0.815387	GO:0005615
BT_2461	0.815387	GO:0006518
BT_2461	0.815387	GO:0009279
BT_2461	0.815387	GO:0016021
BT_2461	0.815387	GO:0016485
BT_0434	0.814931	PM1_genes
BT_0190	0.814923	GO:0004181
BT_0190	0.814923	GO:0005615
BT_0190	0.814923	GO:0006518
BT_0190	0.814923	GO:0009279
BT_0190	0.814923	GO:0016485
BT_3513	0.814488	GO:0004553
BT_3513	0.814488	GO:0005975
BT_4424	0.814264	GO:0008270
BT_4424	0.814264	GO:0016491
BT_1532	0.81389	GO:0005886
BT_1532	0.81389	GO:0016021
BT_1532	0.81389	GO:0022857
BT_1872	0.812407	BT_4338_(crp)_repressed
BT_1872	0.812407	bth00460
BT_1872	0.812407	bth00500
BT_1872	0.812407	bth00999
BT_1872	0.812407	bth01100
BT_1872	0.812407	bth01110
BT_1872	0.812407	map00940
BT_1872	0.812407	PM1_genes
BT_0568	0.812398	PM1_genes
BT_0439	0.811758	GO:0004181
BT_0439	0.811758	GO:0005615
BT_0439	0.811758	GO:0006518
BT_0439	0.811758	GO:0009279
BT_0439	0.811758	GO:0016485
BT_0241	0.811482	PM1_genes
BT_2459	0.811285	bth00511
BT_2459	0.811285	bth00520
BT_2459	0.811285	bth00600
BT_2459	0.811285	bth01100
BT_2459	0.811285	GO:0004563
BT_2459	0.811285	GO:0005975
BT_2459	0.811285	GO:0102148
BT_2459	0.811285	M00079
BT_2459	0.811285	map00513
BT_2459	0.811285	map00531
BT_2459	0.811285	map00603
BT_2459	0.811285	map00604
BT_2459	0.811285	map04142
BT_0515	0.811265	bth00920
BT_0515	0.811265	bth01100
BT_0515	0.811265	bth01120
BT_0515	0.811265	GO:0016021
BT_1873	0.810478	GO:0004553
BT_1873	0.810478	GO:0005975
BT_0317	0.81025	GO:0004181
BT_0317	0.81025	GO:0005615
BT_0317	0.81025	GO:0006518
BT_0317	0.81025	GO:0009279
BT_0317	0.81025	GO:0016485
BT_0317	0.81025	PM1_genes
BT_1842	0.809149	bth00511
BT_1842	0.809149	GO:0004560
BT_1842	0.809149	GO:0005764
BT_1078	0.808914	GO:0005829
BT_4422	0.808683	GO:0016021
BT_3969	0.808362	GO:0005886
BT_3969	0.808362	GO:0008324
BT_3969	0.808362	GO:0015562
BT_3969	0.808362	GO:0016021
BT_3969	0.808362	GO:0042910
BT_3969	0.808362	PM1_genes
BT_3411	0.808104	GO:0000287
BT_3411	0.808104	GO:0005887
BT_3411	0.808104	PM1_genes
BT_3474	0.807536	GO:0009279
BT_3483	0.807247	GO:0004181
BT_3483	0.807247	GO:0005615
BT_3483	0.807247	GO:0006518
BT_3483	0.807247	GO:0016485
BT_3494	0.806807	GO:0004181
BT_3494	0.806807	GO:0005615
BT_3494	0.806807	GO:0006518
BT_3494	0.806807	GO:0016485
BT_3501	0.80665	GO:0005975
BT_4718	0.806458	GO:0005886
BT_4718	0.806458	GO:0016021
BT_3477	0.806377	GO:0005975
BT_3477	0.806377	PM1_genes
BT_2899	0.806308	GO:0005975
BT_2899	0.806308	PM1_genes
BT_2770	0.806136	GO:0016021
BT_3524	0.805646	GO:0005975
BT_3786	0.80439	GO:0000155
BT_3786	0.80439	GO:0003700
BT_3786	0.80439	GO:0016021
BT_3786	0.80439	GO:0043565
BT_0138	0.803615	GO:0000155
BT_0138	0.803615	GO:0003700
BT_0138	0.803615	GO:0016021
BT_0138	0.803615	GO:0043565
BT_0138	0.803615	PM1_genes
BT_1777	0.80348	GO:0004560
BT_1777	0.80348	GO:0005975
BT_4723	0.802581	GO:0016021
BT_4723	0.802581	GO:0016989
BT_0660	0.802374	GO:0005524
BT_0441	0.801752	GO:0046872
BT_3766	0.801525	bth00040
BT_3766	0.801525	bth00051
BT_3766	0.801525	bth01100
BT_3766	0.801525	bth01120
BT_3766	0.801525	GO:0003674
BT_3766	0.801525	GO:0003824
BT_3766	0.801525	GO:0005575
BT_3766	0.801525	GO:0005622
BT_3766	0.801525	GO:0005737
BT_3766	0.801525	GO:0005829
BT_3766	0.801525	GO:0005975
BT_3766	0.801525	GO:0005996
BT_3766	0.801525	GO:0008150
BT_3766	0.801525	GO:0008152
BT_3766	0.801525	GO:0009056
BT_3766	0.801525	GO:0016052
BT_3766	0.801525	GO:0016829
BT_3766	0.801525	GO:0044238
BT_3766	0.801525	GO:0044281
BT_3766	0.801525	GO:0046872
BT_3766	0.801525	GO:0071704
BT_3766	0.801525	GO:1901575
BT_3764	0.801477	bth00051
BT_3764	0.801477	bth01100
BT_3764	0.801477	bth01120
BT_3764	0.801477	GO:0003674
BT_3764	0.801477	GO:0003824
BT_3764	0.801477	GO:0005737
BT_3764	0.801477	GO:0005975
BT_3764	0.801477	GO:0005996
BT_3764	0.801477	GO:0008150
BT_3764	0.801477	GO:0008152
BT_3764	0.801477	GO:0009056
BT_3764	0.801477	GO:0016052
BT_3764	0.801477	GO:0016853
BT_3764	0.801477	GO:0030145
BT_3764	0.801477	GO:0044238
BT_3764	0.801477	GO:0044281
BT_3764	0.801477	GO:0071704
BT_3764	0.801477	GO:1901575
BT_3504	0.801265	GO:0046872
BT_3571	0.801179	PM1_genes
BT_0558	0.800875	bth00051
BT_0558	0.800875	bth00520
BT_0558	0.800875	bth00541
BT_0558	0.800875	bth01100
BT_0558	0.800875	bth01110
BT_0558	0.800875	bth01250
BT_2131	0.800625	PM1_genes
BT_2910	0.800487	GO:0003700
BT_2910	0.800487	GO:0043565
BT_2910	0.800487	PM1_genes
BT_3505	0.800165	GO:0004181
BT_3505	0.800165	GO:0005615
BT_3505	0.800165	GO:0006518
BT_3505	0.800165	GO:0009279
BT_3505	0.800165	GO:0016485
BT_2204	0.799932	GO:0003677
BT_2204	0.799932	GO:0006355
BT_2204	0.799932	GO:0016021
BT_1554	0.799723	BT_4338_(crp)_activated
BT_1554	0.799723	bth00250
BT_1554	0.799723	bth01100
BT_1554	0.799723	GO:0000166
BT_1554	0.799723	PM1_genes
BT_3484	0.799542	GO:0009279
BT_0754	0.799381	GO:0009279
BT_1181	0.79924	GO:0016757
BT_0755	0.798283	GO:0009279
BT_4449	0.798171	GO:0000166
BT_2195	0.798051	GO:0009279
BT_2830	0.797497	GO:0003677
BT_2830	0.797497	GO:0005829
BT_2830	0.797497	PM1_genes
BT_2781	0.797154	bth00051
BT_2781	0.797154	bth00520
BT_2781	0.797154	bth00541
BT_2781	0.797154	bth01100
BT_2781	0.797154	bth01110
BT_2781	0.797154	bth01250
BT_1247	0.796541	PM1_genes
BT_4570	0.795651	GO:0016021
BT_4140	0.795581	GO:0016779
BT_4140	0.795581	PM1_genes
BT_0780	0.795469	GO:0008080
BT_3874	0.795408	PM1_genes
BT_3765	0.795265	GO:0005886
BT_3765	0.795265	GO:0016021
BT_3495	0.794722	GO:0009279
BT_4722	0.794694	GO:0003677
BT_4722	0.794694	GO:0006352
BT_4722	0.794694	GO:0016987
BT_4722	0.794694	PM1_genes
BT_0440	0.794462	GO:0009279
BT_1875	0.794368	GO:0004181
BT_1875	0.794368	GO:0005615
BT_1875	0.794368	GO:0006518
BT_1875	0.794368	GO:0009279
BT_1875	0.794368	GO:0016485
BT_2628	0.794287	GO:0000155
BT_2628	0.794287	GO:0003700
BT_2628	0.794287	GO:0016021
BT_2628	0.794287	GO:0043565
BT_2628	0.794287	PM1_genes
BT_4724	0.794201	GO:0004181
BT_4724	0.794201	GO:0005615
BT_4724	0.794201	GO:0006518
BT_4724	0.794201	GO:0009279
BT_4724	0.794201	GO:0016485
BT_0442	0.793174	GO:0006629
BT_4359	0.792804	bth01100
BT_4359	0.792804	GO:0016787
BT_4359	0.792804	map00531
BT_4359	0.792804	map04142
BT_p548230	0.792358	GO:0006355
BT_2196	0.792221	GO:0004181
BT_2196	0.792221	GO:0005615
BT_2196	0.792221	GO:0006518
BT_2196	0.792221	GO:0009279
BT_2196	0.792221	GO:0016485
BT_0969	0.791859	GO:0016021
BT_0969	0.791859	PM1_genes
BT_3532	0.791663	bth00010
BT_3532	0.791663	bth00052
BT_3532	0.791663	bth01100
BT_3532	0.791663	bth01110
BT_3532	0.791663	bth01120
BT_3532	0.791663	GO:0005737
BT_3532	0.791663	GO:0006006
BT_3532	0.791663	GO:0030246
BT_4710	0.791161	GO:0030246
BT_3475	0.791099	GO:0004181
BT_3475	0.791099	GO:0005615
BT_3475	0.791099	GO:0006518
BT_3475	0.791099	GO:0009279
BT_3475	0.791099	GO:0016485
BT_4713	0.790523	bth00511
BT_4713	0.790523	GO:0004560
BT_4713	0.790523	GO:0005764
BT_4713	0.790523	PM1_genes
BT_1874	0.790367	GO:0009279
BT_1285	0.790191	GO:0005576
BT_1285	0.790191	GO:0005975
BT_4725	0.79014	GO:0009279
BT_3661	0.790133	GO:0008152
BT_3661	0.790133	GO:0016798
BT_3661	0.790133	GO:0030246
BT_3661	0.790133	PM1_genes
BT_0567	0.79007	BT_4338_(crp)_activated
BT_0567	0.79007	GO:0005886
BT_0567	0.79007	GO:0016021
BT_3993	0.789127	GO:0003677
BT_3993	0.789127	GO:0006352
BT_3993	0.789127	GO:0016987
BT_3506	0.787278	GO:0009279
BT_3278	0.786429	GO:0016021
BT_3278	0.786429	GO:0016989
BT_3292	0.786326	GO:0004553
BT_3292	0.786326	GO:0005975
BT_0446	0.78627	GO:0016021
BT_2769	0.78626	GO:0005524
BT_2769	0.78626	GO:0016021
BT_2192	0.786217	GO:0004560
BT_2192	0.786217	GO:0005764
BT_0765	0.78585	GO:0004177
BT_0765	0.78585	GO:0004252
BT_1417	0.7856	bth00910
BT_1417	0.7856	bth01100
BT_1417	0.7856	bth01120
BT_1417	0.7856	GO:0003674
BT_1417	0.7856	GO:0003824
BT_1417	0.7856	GO:0005488
BT_1417	0.7856	GO:0005506
BT_1417	0.7856	GO:0005509
BT_1417	0.7856	GO:0005575
BT_1417	0.7856	GO:0008150
BT_1417	0.7856	GO:0008152
BT_1417	0.7856	GO:0009987
BT_1417	0.7856	GO:0016491
BT_1417	0.7856	GO:0020037
BT_1417	0.7856	GO:0030288
BT_1417	0.7856	GO:0042597
BT_1417	0.7856	GO:0044237
BT_1417	0.7856	GO:0097159
BT_1417	0.7856	GO:1901363
BT_3573	0.785404	GO:0016021
BT_0923	0.785009	GO:0046872
BT_0923	0.785009	PM1_genes
BT_1533	0.784983	GO:0005886
BT_1533	0.784983	GO:0016021
BT_1533	0.784983	GO:0022857
BT_4726	0.784627	GO:0006629
BT_4152	0.784489	bth00052
BT_4152	0.784489	GO:0004565
BT_4152	0.784489	GO:0009341
BT_4152	0.784489	PM1_genes
BT_4152	0.784489	PUL77
BT_0757	0.783969	bth00052
BT_0757	0.783969	bth00511
BT_0757	0.783969	bth00600
BT_0757	0.783969	bth01100
BT_0757	0.783969	GO:0004553
BT_0757	0.783969	GO:0005975
BT_4727	0.783863	bth00564
BT_4727	0.783863	GO:0006629
BT_4446	0.783052	GO:0016853
BT_2108	0.782788	GO:0009279
BT_2383	0.780814	GO:0003677
BT_2383	0.780814	GO:0006352
BT_2383	0.780814	GO:0016987
BT_2383	0.780814	PM1_genes
BT_4728	0.780599	bth02020
BT_4728	0.780599	GO:0016021
BT_4728	0.780599	GO:0022857
BT_0191	0.780382	GO:0009279
BT_0366	0.780133	GO:0000155
BT_0366	0.780133	GO:0003700
BT_0366	0.780133	GO:0043565
BT_0366	0.780133	PM1_genes
BT_3968	0.780121	GO:0016020
BT_3968	0.780121	GO:0022857
BT_3968	0.780121	GO:0055085
BT_0787	0.77901	bth00020
BT_0787	0.77901	bth00640
BT_0787	0.77901	bth01100
BT_0787	0.77901	bth01110
BT_0787	0.77901	bth01120
BT_0787	0.77901	bth01200
BT_0787	0.77901	GO:0000166
BT_0787	0.77901	GO:0005829
BT_0787	0.77901	M00009
BT_0787	0.77901	M00011
BT_0787	0.77901	M00173
BT_0787	0.77901	map00720
BT_1418	0.778605	bth00910
BT_1418	0.778605	bth01100
BT_1418	0.778605	bth01120
BT_1418	0.778605	GO:0009055
BT_1418	0.778605	GO:0016021
BT_1418	0.778605	GO:0046872
BT_3787	0.777979	PM1_genes
BT_0072	0.777845	GO:0005524
BT_0072	0.777845	GO:0016021
BT_2107	0.777174	GO:0004181
BT_2107	0.777174	GO:0005615
BT_2107	0.777174	GO:0006518
BT_2107	0.777174	GO:0009279
BT_2107	0.777174	GO:0016485
BT_0485	0.777013	GO:0003677
BT_1603	0.777013	GO:0003677
BT_1756	0.777013	GO:0003677
BT_3068	0.777013	GO:0003677
BT_3795	0.777013	GO:0003677
BT_0485	0.777013	GO:0004803
BT_1603	0.777013	GO:0004803
BT_1756	0.777013	GO:0004803
BT_3068	0.777013	GO:0004803
BT_3795	0.777013	GO:0004803
BT_0485	0.777013	GO:0006313
BT_1603	0.777013	GO:0006313
BT_1756	0.777013	GO:0006313
BT_3068	0.777013	GO:0006313
BT_3795	0.777013	GO:0006313
BT_1756	0.777013	PM1_genes
BT_1603	0.777013	PM1_genes
BT_0485	0.777013	PM1_genes
BT_3795	0.777013	PM1_genes
BT_3068	0.777013	PM1_genes
BT_1770	0.776962	GO:0003677
BT_1770	0.776962	GO:0006355
BT_1770	0.776962	GO:0016021
BT_1770	0.776962	PM1_genes
BT_2898	0.776941	GO:0004553
BT_2898	0.776941	GO:0045493
BT_4740	0.776895	GO:0003677
BT_4740	0.776895	GO:0004803
BT_4740	0.776895	GO:0006313
BT_4740	0.776895	PM1_genes
BT_4164	0.776273	GO:0004181
BT_4164	0.776273	GO:0005615
BT_4164	0.776273	GO:0006518
BT_4164	0.776273	GO:0009279
BT_4164	0.776273	GO:0016485
BT_4164	0.776273	PUL77
BT_3673	0.775469	BT_4338_(crp)_activated
BT_3673	0.775469	GO:0016021
BT_3673	0.775469	GO:0031992
BT_3673	0.775469	GO:0055085
BT_3673	0.775469	GO:0098797
BT_0756	0.774327	GO:0008484
BT_0756	0.774327	GO:0046872
BT_3551	0.774157	GO:0008233
BT_3551	0.774157	GO:0046872
BT_2457	0.773753	GO:0046872
BT_1178	0.773146	GO:0016740
BT_3087	0.77277	bth00500
BT_3087	0.77277	bth01100
BT_3087	0.77277	GO:0016740
BT_1337	0.772156	GO:0004177
BT_1337	0.772156	GO:0005886
BT_1337	0.772156	GO:0016021
BT_1337	0.772156	PM1_genes
BT_1192	0.771864	GO:0008236
BT_1192	0.771864	GO:0016798
BT_1192	0.771864	GO:0045493
BT_4114	0.771756	GO:0004181
BT_4114	0.771756	GO:0005615
BT_4114	0.771756	GO:0006518
BT_4114	0.771756	GO:0009279
BT_4114	0.771756	GO:0016485
BT_4607	0.770777	PM1_genes
BT_3138	0.770191	GO:0016021
BT_3138	0.770191	PM1_genes
BT_1252	0.770178	GO:0016021
BT_1252	0.770178	PM1_genes
BT_1246	0.769596	GO:0003677
BT_1246	0.769596	GO:0004803
BT_1246	0.769596	GO:0006313
BT_1246	0.769596	PM1_genes
BT_4165	0.769422	GO:0009279
BT_4165	0.769422	PUL77
BT_1824	0.768126	GO:0016021
BT_2560	0.766846	GO:0009279
BT_0483	0.766442	GO:0004181
BT_0483	0.766442	GO:0005615
BT_0483	0.766442	GO:0006518
BT_0483	0.766442	GO:0009279
BT_0483	0.766442	GO:0016485
BT_0483	0.766442	PM2_genes
BT_0673	0.766297	GO:0009055
BT_0673	0.766297	GO:0010181
BT_0673	0.766297	PM1_genes
BT_4706	0.765696	GO:0016021
BT_4706	0.765696	GO:0016989
BT_4166	0.765031	GO:0005615
BT_4166	0.765031	PUL77
BT_0083	0.764622	PM1_genes
BT_4169	0.763212	PUL77
BT_4403	0.762833	GO:0016021
BT_4403	0.762833	GO:0016989
BT_3115	0.760985	bth00250
BT_3115	0.760985	bth00330
BT_3115	0.760985	bth01100
BT_3115	0.760985	bth01110
BT_3115	0.760985	GO:0003700
BT_3115	0.760985	map01120
BT_0537	0.760716	GO:0000155
BT_0537	0.760716	GO:0016021
BT_1197	0.760661	BT_4338_(crp)_repressed
BT_1197	0.760661	GO:0003677
BT_1197	0.760661	GO:0006352
BT_1197	0.760661	GO:0016987
BT_1197	0.760661	PM1_genes
BT_4608	0.759742	GO:0005886
BT_4608	0.759742	GO:0016021
BT_1279	0.758874	GO:0016021
BT_1279	0.758874	GO:0016989
BT_3079	0.758702	PM1_genes
BT_3586	0.758388	GO:0000166
BT_2215	0.758317	GO:0016021
BT_0189	0.75827	GO:0016021
BT_0189	0.75827	GO:0016989
BT_0189	0.75827	PM1_genes
BT_3089	0.757945	GO:0009279
BT_1529	0.757628	GO:0000160
BT_1529	0.757628	GO:0005524
BT_1529	0.757628	GO:0006355
BT_1529	0.757628	GO:0043565
BT_1529	0.757628	PM1_genes
BT_1411	0.757153	GO:0005737
BT_1411	0.757153	GO:0032259
BT_1411	0.757153	PM1_genes
BT_1823	0.757118	GO:0016021
BT_1280	0.75621	GO:0009279
BT_1144	0.755588	PM1_genes
BT_2632	0.754734	GO:0005975
BT_0928	0.754564	GO:0000156
BT_0928	0.754564	GO:0000976
BT_0928	0.754564	GO:0001216
BT_0928	0.754564	GO:0005829
BT_0928	0.754564	GO:0032993
BT_0928	0.754564	PM1_genes
BT_0777	0.753617	GO:0016021
BT_0777	0.753617	PM1_genes
BT_3279	0.75358	GO:0004181
BT_3279	0.75358	GO:0005615
BT_3279	0.75358	GO:0006518
BT_3279	0.75358	GO:0009279
BT_3279	0.75358	GO:0016485
BT_0139	0.753485	GO:0003677
BT_0139	0.753485	GO:0006352
BT_0139	0.753485	GO:0016987
BT_2631	0.752007	GO:0005975
BT_2631	0.752007	GO:0016787
BT_4110	0.751211	bth00040
BT_4110	0.751211	bth01100
BT_4110	0.751211	bth02020
BT_4110	0.751211	GO:0009279
BT_4110	0.751211	GO:0052692
BT_1963	0.750933	PM1_genes
BT_1464	0.750869	GO:0008080
BT_1464	0.750869	PM1_genes
BT_4167	0.749911	PUL77
BT_0815	0.749349	GO:0016021
BT_0815	0.749349	PM1_genes
BT_3572	0.749059	GO:0016021
BT_3572	0.749059	PM1_genes
BT_0484	0.749025	GO:0009279
BT_3186	0.747545	bth00010
BT_3186	0.747545	bth00020
BT_3186	0.747545	bth00260
BT_3186	0.747545	bth00620
BT_3186	0.747545	bth00630
BT_3186	0.747545	bth00640
BT_3186	0.747545	bth01100
BT_3186	0.747545	bth01110
BT_3186	0.747545	bth01120
BT_3186	0.747545	bth01200
BT_3186	0.747545	bth01240
BT_3186	0.747545	GO:0045454
BT_3186	0.747545	GO:0050660
BT_3186	0.747545	M00009
BT_3186	0.747545	M00011
BT_0536	0.746663	GO:0016310
BT_0536	0.746663	GO:0016772
BT_3514	0.746479	GO:0016787
BT_3222	0.745495	PM1_genes
BT_3994	0.745026	GO:0005975
BT_3994	0.745026	GO:0030246
BT_3994	0.745026	PM1_genes
BT_1918	0.744165	bth00600
BT_1918	0.744165	bth01100
BT_1918	0.744165	GO:0004065
BT_1918	0.744165	PM1_genes
BT_0193	0.743819	GO:0016853
BT_1784	0.743477	PM1_genes
BT_0195	0.743208	bth00564
BT_0195	0.743208	GO:0006629
BT_0669	0.742892	GO:0016020
BT_0669	0.742892	GO:0022857
BT_4112	0.742154	GO:0052692
BT_2630	0.739466	PM1_genes
BT_3088	0.738752	GO:0019867
BT_p548222	0.73866	GO:0016021
BT_2246	0.73848	BT_4338_(crp)_activated
BT_2246	0.73848	GO:0016021
BT_3767	0.738418	bth00630
BT_3767	0.738418	bth00640
BT_3767	0.738418	bth01100
BT_3767	0.738418	bth01120
BT_3767	0.738418	GO:0005829
BT_3767	0.738418	GO:0046872
BT_3767	0.738418	PM1_genes
BT_3508	0.738255	PM1_genes
BT_0123	0.737881	GO:0016491
BT_0123	0.737881	GO:0046872
BT_1416	0.737653	GO:0016021
BT_3178	0.737506	bth00511
BT_3178	0.737506	bth00520
BT_3178	0.737506	bth00600
BT_3178	0.737506	bth01100
BT_3178	0.737506	GO:0004563
BT_3178	0.737506	GO:0005975
BT_3178	0.737506	GO:0102148
BT_3178	0.737506	M00079
BT_3178	0.737506	map00513
BT_3178	0.737506	map00531
BT_3178	0.737506	map00603
BT_3178	0.737506	map00604
BT_3178	0.737506	map04142
BT_4662	0.736319	GO:0042597
BT_3090	0.736169	GO:0004181
BT_3090	0.736169	GO:0005615
BT_3090	0.736169	GO:0006518
BT_3090	0.736169	GO:0009279
BT_3090	0.736169	GO:0016485
BT_0981	0.735956	GO:0000155
BT_0981	0.735956	GO:0003700
BT_0981	0.735956	GO:0005887
BT_0981	0.735956	GO:0009927
BT_0981	0.735956	GO:0043565
BT_0981	0.735956	GO:0046777
BT_0981	0.735956	PM1_genes
BT_0981	0.735956	PUL89
BT_0981	0.735956	PUL92
BT_4124	0.735739	GO:0000155
BT_4124	0.735739	GO:0003700
BT_4124	0.735739	GO:0016021
BT_4124	0.735739	GO:0043565
BT_4124	0.735739	PM1_genes
BT_4168	0.735701	GO:0004181
BT_4168	0.735701	GO:0005615
BT_4168	0.735701	GO:0006518
BT_4168	0.735701	GO:0009279
BT_4168	0.735701	GO:0016485
BT_4168	0.735701	PUL77
BT_2019	0.734171	bth00190
BT_2019	0.734171	bth03018
BT_2019	0.734171	GO:0005524
BT_2019	0.734171	GO:0046872
BT_4144	0.733303	GO:0003677
BT_4144	0.733303	GO:0004803
BT_4144	0.733303	GO:0006313
BT_4144	0.733303	PM1_genes
BT_3486	0.73327	GO:0004065
BT_3486	0.73327	PM1_genes
BT_0260	0.733176	GO:0016021
BT_0867	0.732476	GO:0004181
BT_0867	0.732476	GO:0005615
BT_0867	0.732476	GO:0006518
BT_0867	0.732476	GO:0009279
BT_0867	0.732476	GO:0016485
BT_0140	0.729638	GO:0004181
BT_0140	0.729638	GO:0005615
BT_0140	0.729638	GO:0006518
BT_0140	0.729638	GO:0009279
BT_0140	0.729638	GO:0016485
BT_0890	0.729469	GO:0003677
BT_0890	0.729469	PM1_genes
BT_2978	0.729438	GO:0043565
BT_2978	0.729438	PM1_genes
BT_4113	0.729435	GO:0009279
BT_2197	0.72818	GO:0016021
BT_2197	0.72818	GO:0016989
BT_2909	0.727206	bth00040
BT_2909	0.727206	bth01100
BT_2909	0.727206	GO:0005829
BT_2909	0.727206	GO:0046872
BT_1540	0.727204	GO:0003700
BT_1540	0.727204	GO:0043565
BT_4108	0.72701	GO:0005975
BT_4108	0.72701	GO:0016787
BT_4108	0.72701	PM1_genes
BT_4671	0.726805	GO:0004181
BT_4671	0.726805	GO:0005615
BT_4671	0.726805	GO:0006518
BT_4671	0.726805	GO:0009279
BT_4671	0.726805	GO:0016485
BT_4179	0.726736	GO:0005975
BT_4179	0.726736	PUL77
BT_1469	0.726713	GO:0000160
BT_1469	0.726713	GO:0005524
BT_1469	0.726713	GO:0006355
BT_1469	0.726713	GO:0043565
BT_1469	0.726713	PM1_genes
BT_3282	0.726349	GO:0008237
BT_2561	0.725505	GO:0016989
BT_3172	0.725148	GO:0000155
BT_3172	0.725148	GO:0003700
BT_3172	0.725148	GO:0043565
BT_3172	0.725148	PM1_genes
BT_3103	0.724022	GO:0004181
BT_3103	0.724022	GO:0005615
BT_3103	0.724022	GO:0006518
BT_3103	0.724022	GO:0009279
BT_3103	0.724022	GO:0016485
BT_0788	0.723972	bth00020
BT_0788	0.723972	bth00640
BT_0788	0.723972	bth01100
BT_0788	0.723972	bth01110
BT_0788	0.723972	bth01120
BT_0788	0.723972	bth01200
BT_0788	0.723972	GO:0000287
BT_0788	0.723972	GO:0005524
BT_0788	0.723972	GO:0005829
BT_0788	0.723972	M00009
BT_0788	0.723972	M00011
BT_0788	0.723972	M00173
BT_0788	0.723972	map00720
BT_0788	0.723972	PM2_genes
BT_3102	0.723376	GO:0009279
BT_3952	0.722244	GO:0004181
BT_3952	0.722244	GO:0005615
BT_3952	0.722244	GO:0006518
BT_3952	0.722244	GO:0009279
BT_3952	0.722244	GO:0016485
BT_3133	0.721989	bth00052
BT_3133	0.721989	bth00600
BT_3133	0.721989	bth01100
BT_3133	0.721989	GO:0008152
BT_3133	0.721989	GO:0016798
BT_3133	0.721989	map00603
BT_2968	0.721837	GO:0004181
BT_2968	0.721837	GO:0005615
BT_2968	0.721837	GO:0006518
BT_2968	0.721837	GO:0009279
BT_2968	0.721837	GO:0016485
BT_1620	0.721804	GO:0009279
BT_p548208	0.721138	GO:0016020
BT_1877	0.718309	GO:0003677
BT_1877	0.718309	GO:0006352
BT_1877	0.718309	GO:0016987
BT_1877	0.718309	PM1_genes
BT_3488	0.718094	GO:0004065
BT_3488	0.718094	map00600
BT_0670	0.717489	GO:0005886
BT_0670	0.717489	GO:0016021
BT_0670	0.717489	GO:0042910
BT_4038	0.715231	GO:0009279
BT_0125	0.714808	BT_4338_(crp)_activated
BT_0125	0.714808	GO:0010181
BT_0125	0.714808	GO:0046872
BT_0125	0.714808	GO:0051539
BT_0125	0.714808	map01100
BT_0125	0.714808	PM1_genes
BT_2191	0.713859	bth00052
BT_2191	0.713859	bth00511
BT_2191	0.713859	bth00600
BT_2191	0.713859	bth01100
BT_2191	0.713859	GO:0004565
BT_2191	0.713859	GO:0005990
BT_2191	0.713859	GO:0009341
BT_3086	0.71377	bth00052
BT_3086	0.71377	bth00500
BT_3086	0.71377	bth01100
BT_3086	0.71377	bth01110
BT_3086	0.71377	GO:0004553
BT_3086	0.71377	GO:0005975
BT_3086	0.71377	GO:0030246
BT_3958	0.712697	GO:0004181
BT_3958	0.712697	GO:0005615
BT_3958	0.712697	GO:0006518
BT_3958	0.712697	GO:0009279
BT_3958	0.712697	GO:0016485
BT_3302	0.712451	GO:0000155
BT_3302	0.712451	GO:0003700
BT_3302	0.712451	GO:0016021
BT_3302	0.712451	GO:0043565
BT_3302	0.712451	PM1_genes
BT_1210	0.711661	bth00190
BT_1210	0.711661	bth02020
BT_1210	0.711661	GO:0005886
BT_1210	0.711661	GO:0009055
BT_1210	0.711661	GO:0016021
BT_1210	0.711661	GO:0020037
BT_1210	0.711661	GO:0046872
BT_1210	0.711661	map01100
BT_2111	0.711317	GO:0005975
BT_2111	0.711317	GO:0030246
BT_3983	0.711151	GO:0009279
BT_0261	0.710198	PM1_genes
BT_1191	0.71011	PM1_genes
BT_3990	0.709986	GO:0005829
BT_3990	0.709986	GO:0005975
BT_3990	0.709986	GO:0006515
BT_3990	0.709986	GO:0006516
BT_3990	0.709986	GO:0006517
BT_3990	0.709986	GO:0030246
BT_3990	0.709986	GO:0046872
BT_4157	0.709956	GO:0005975
BT_4157	0.709956	GO:0016021
BT_4157	0.709956	GO:0052692
BT_4157	0.709956	PUL77
BT_1179	0.708067	GO:0016740
BT_4675	0.707729	GO:0016829
BT_4675	0.707729	GO:0046872
BT_4675	0.707729	PM1_genes
BT_2174	0.70694	bth02010
BT_2174	0.70694	GO:0005524
BT_4396	0.706694	GO:0003700
BT_4396	0.706694	GO:0043565
BT_4396	0.706694	PM1_genes
BT_2904	0.706679	GO:0009279
BT_1450	0.705176	BT_4338_(crp)_activated
BT_1450	0.705176	bth00630
BT_1450	0.705176	bth00640
BT_1450	0.705176	bth01100
BT_1450	0.705176	bth01110
BT_1450	0.705176	bth01120
BT_1450	0.705176	bth01200
BT_1450	0.705176	GO:0016874
BT_2820	0.705138	GO:0004181
BT_2820	0.705138	GO:0005615
BT_2820	0.705138	GO:0006518
BT_2820	0.705138	GO:0009279
BT_2820	0.705138	GO:0016485
BT_1366	0.704308	GO:0016021
BT_3953	0.704203	GO:0009279
BT_1211	0.703573	GO:0016021
BT_1211	0.703573	PM1_genes
BT_2851	0.703422	BT_4338_(crp)_activated
BT_2851	0.703422	bth00052
BT_2851	0.703422	bth00600
BT_2851	0.703422	bth01100
BT_2851	0.703422	GO:0016052
BT_2851	0.703422	GO:0052692
BT_2851	0.703422	map00603
BT_3024	0.702614	GO:0004181
BT_3024	0.702614	GO:0005615
BT_3024	0.702614	GO:0006518
BT_3024	0.702614	GO:0009279
BT_3024	0.702614	GO:0016485
BT_3024	0.702614	PM1_genes
BT_3951	0.702554	GO:0000155
BT_3951	0.702554	GO:0003700
BT_3951	0.702554	GO:0016021
BT_3951	0.702554	GO:0043565
BT_3951	0.702554	PM1_genes
BT_4404	0.702268	GO:0009279
BT_3604	0.70202	GO:0000272
BT_3604	0.70202	GO:0004181
BT_3604	0.70202	GO:0004553
BT_3604	0.70202	GO:0005615
BT_3604	0.70202	GO:0006518
BT_3604	0.70202	GO:0009279
BT_3604	0.70202	GO:0016485
BT_3959	0.701479	GO:0009279
BT_2385	0.700188	PM1_genes
BT_2908	0.699434	GO:0004553
BT_2908	0.699434	GO:0005975
BT_2908	0.699434	map00600
BT_2908	0.699434	map01100
BT_4645	0.697932	GO:0009279
BT_0938	0.697447	PM1_genes
BT_4407	0.696567	GO:0030246
BT_3493	0.69559	GO:0004181
BT_3493	0.69559	GO:0005615
BT_3493	0.69559	GO:0006518
BT_3493	0.69559	GO:0016485
BT_0865	0.69545	GO:0046872
BT_3788	0.695342	GO:0004181
BT_3788	0.695342	GO:0005615
BT_3788	0.695342	GO:0006518
BT_3788	0.695342	GO:0009279
BT_3788	0.695342	GO:0016485
BT_4193	0.694103	GO:0008236
BT_4193	0.694103	PM1_genes
BT_0141	0.693568	GO:0009279
BT_2694	0.692961	bth01100
BT_2694	0.692961	GO:0005737
BT_2349	0.691012	PM1_genes
BT_0124	0.691004	GO:0005506
BT_0124	0.691004	GO:0051539
BT_0124	0.691004	map01100
BT_0124	0.691004	map01120
BT_0124	0.691004	map01200
BT_1234	0.690654	GO:0003700
BT_1234	0.690654	GO:0005829
BT_0143	0.690495	GO:0016021
BT_0143	0.690495	GO:0016829
BT_0143	0.690495	GO:0042597
BT_3400	0.690165	GO:0016021
BT_3400	0.690165	PM1_genes
BT_2818	0.689045	GO:0004181
BT_2818	0.689045	GO:0005615
BT_2818	0.689045	GO:0006518
BT_2818	0.689045	GO:0009279
BT_2818	0.689045	GO:0016485
BT_2818	0.689045	PM1_genes
BT_4412	0.688347	PM1_genes
BT_0866	0.686848	GO:0009279
BT_4155	0.686754	GO:0005975
BT_4155	0.686754	GO:0016829
BT_4155	0.686754	GO:0052692
BT_4155	0.686754	PUL77
BT_4644	0.68651	GO:0016021
BT_4644	0.68651	GO:0016989
BT_2901	0.686337	GO:0005975
BT_2901	0.686337	GO:0016787
BT_3614	0.685149	bth01100
BT_3614	0.685149	GO:0005829
BT_3614	0.685149	GO:0016491
BT_3614	0.685149	map01110
BT_3614	0.685149	map01120
BT_0256	0.684793	PM1_genes
BT_3180	0.683739	GO:0016021
BT_3705	0.683191	GO:0016021
BT_2214	0.682066	GO:0016021
BT_3108	0.68201	GO:0004553
BT_3108	0.68201	GO:0005975
BT_3108	0.68201	PM1_genes
BT_1245	0.681691	GO:0003677
BT_1245	0.681691	GO:0004803
BT_1245	0.681691	GO:0006313
BT_1245	0.681691	GO:0016021
BT_1168	0.681523	GO:0008745
BT_1168	0.681523	GO:0009253
BT_1397	0.680948	GO:0016021
BT_1535	0.680407	GO:0005524
BT_1535	0.680407	GO:0005886
BT_1535	0.680407	GO:0022857
BT_1535	0.680407	GO:0042626
BT_1535	0.680407	GO:0055085
BT_3575	0.680244	GO:0016021
BT_3575	0.680244	PM1_genes
BT_4160	0.680041	GO:0004565
BT_4160	0.680041	GO:0005975
BT_4160	0.680041	PUL77
BT_3517	0.679751	GO:0003677
BT_3517	0.679751	GO:0006352
BT_3517	0.679751	GO:0016987
BT_3517	0.679751	PM1_genes
BT_4180	0.67948	GO:0016787
BT_4180	0.67948	PUL77
BT_0253	0.679152	PM1_genes
BT_2783	0.679083	GO:0003677
BT_2783	0.679083	GO:0003700
BT_2783	0.679083	GO:0006355
BT_2783	0.679083	PM1_genes
BT_1754	0.678585	GO:0000155
BT_1754	0.678585	GO:0003700
BT_1754	0.678585	GO:0016021
BT_1754	0.678585	GO:0043565
BT_1754	0.678585	PM1_genes
BT_2436	0.678152	GO:0004177
BT_2436	0.678152	GO:0006508
BT_4302	0.678118	GO:0004252
BT_4302	0.678118	GO:0016021
BT_1209	0.677077	bth00190
BT_1209	0.677077	bth02020
BT_1209	0.677077	GO:0005886
BT_1209	0.677077	GO:0009055
BT_1209	0.677077	GO:0016021
BT_1209	0.677077	map01100
BT_3489	0.676854	GO:0004065
BT_3280	0.676348	GO:0009279
BT_0376	0.675125	GO:0006355
BT_0376	0.675125	GO:0031564
BT_3101	0.67439	GO:0008484
BT_4153	0.674373	GO:0005975
BT_4153	0.674373	GO:0052692
BT_4153	0.674373	PUL77
BT_3789	0.674342	GO:0009279
BT_1624	0.67316	GO:0008484
BT_3800	0.672396	GO:0000155
BT_3800	0.672396	GO:0003700
BT_3800	0.672396	GO:0043565
BT_3800	0.672396	PM1_genes
BT_3516	0.67197	GO:0004553
BT_3516	0.67197	GO:0005975
BT_3984	0.671694	GO:0046872
BT_1484	0.670795	PM1_genes
BT_2167	0.669827	BT_4338_(crp)_activated
BT_2167	0.669827	GO:0003924
BT_2167	0.669827	GO:0005525
BT_2167	0.669827	PM1_genes
BT_0615	0.669277	GO:0003677
BT_0615	0.669277	GO:0005829
BT_0615	0.669277	PM1_genes
BT_3991	0.668552	GO:0005975
BT_3991	0.668552	GO:0030246
BT_2821	0.668376	GO:0009279
BT_4159	0.667603	GO:0005975
BT_4159	0.667603	PUL77
BT_3662	0.667316	GO:0004553
BT_3662	0.667316	GO:0045493
BT_3662	0.667316	GO:0046872
BT_3662	0.667316	PM1_genes
BT_4037	0.667115	GO:0016021
BT_4037	0.667115	PM1_genes
BT_3603	0.666433	GO:0009279
BT_3791	0.665412	GO:0030246
BT_2658	0.66468	GO:0009279
BT_2569	0.664679	GO:0003677
BT_2569	0.664679	GO:0006352
BT_2569	0.664679	GO:0016987
BT_2569	0.664679	PM1_genes
BT_1764	0.66265	GO:0005737
BT_1764	0.66265	GO:0005975
BT_1764	0.66265	GO:0030246
BT_1764	0.66265	PM1_genes
BT_4039	0.662634	GO:0004181
BT_4039	0.662634	GO:0005615
BT_4039	0.662634	GO:0006518
BT_4039	0.662634	GO:0009279
BT_4039	0.662634	GO:0016485
BT_2112	0.661913	GO:0004553
BT_2112	0.661913	GO:0005975
BT_1272	0.66175	BT_4338_(crp)_activated
BT_1272	0.66175	GO:0003700
BT_1272	0.66175	PM1_genes
BT_1272	0.66175	TF - Crp: BT4338
BT_2371	0.661431	GO:0005829
BT_2371	0.661431	GO:0008233
BT_2371	0.661431	PM1_genes
BT_3018	0.661185	GO:0005886
BT_3018	0.661185	GO:0016021
BT_3018	0.661185	GO:0055085
BT_1632	0.66095	GO:0005975
BT_1632	0.66095	PM1_genes
BT_1619	0.660497	GO:0004181
BT_1619	0.660497	GO:0005615
BT_1619	0.660497	GO:0006518
BT_1619	0.660497	GO:0009279
BT_1619	0.660497	GO:0016485
BT_0785	0.660375	bth00220
BT_0785	0.660375	bth00250
BT_0785	0.660375	bth00630
BT_0785	0.660375	bth00910
BT_0785	0.660375	bth01100
BT_0785	0.660375	bth01120
BT_0785	0.660375	bth01230
BT_0785	0.660375	bth02020
BT_0785	0.660375	GO:0005737
BT_0785	0.660375	GO:0016020
BT_0785	0.660375	PM1_genes
BT_0566	0.658726	GO:0000049
BT_0566	0.658726	GO:0004812
BT_0566	0.658726	GO:0005524
BT_0566	0.658726	GO:0043039
BT_4643	0.658362	GO:0003677
BT_4643	0.658362	GO:0006352
BT_4643	0.658362	GO:0016987
BT_4643	0.658362	PM1_genes
BT_0458	0.657254	bth00511
BT_0458	0.657254	GO:0005576
BT_0458	0.657254	GO:0005975
BT_0458	0.657254	GO:0006516
BT_0458	0.657254	map04142
BT_0458	0.657254	PM1_genes
BT_3487	0.65675	GO:0004065
BT_3487	0.65675	map00600
BT_1183	0.656572	GO:0000155
BT_1183	0.656572	GO:0016021
BT_1118	0.65627	GO:0009279
BT_1757	0.655811	BT_4338_(crp)_activated
BT_1757	0.655811	bth00051
BT_1757	0.655811	bth00500
BT_1757	0.655811	bth00520
BT_1757	0.655811	bth01100
BT_1757	0.655811	bth01110
BT_1757	0.655811	bth01250
BT_1757	0.655811	GO:0005737
BT_0572	0.655774	BT_4338_(crp)_activated
BT_0061	0.655719	bth02020
BT_0061	0.655719	GO:0005524
BT_0061	0.655719	GO:0005886
BT_0061	0.655719	GO:0016021
BT_0061	0.655719	GO:0045226
BT_3585	0.655042	GO:0000166
BT_3606	0.654479	GO:0016020
BT_3606	0.654479	GO:0016021
BT_0073	0.653374	GO:0005524
BT_0073	0.653374	GO:0005887
BT_0073	0.653374	GO:0042626
BT_3187	0.653292	bth00550
BT_3187	0.653292	bth01100
BT_3187	0.653292	GO:0006508
BT_3082	0.652938	PM1_genes
BT_2828	0.652578	PM1_genes
BT_4576	0.652445	PM1_genes
BT_2905	0.651079	GO:0004181
BT_2905	0.651079	GO:0005615
BT_2905	0.651079	GO:0006518
BT_2905	0.651079	GO:0009279
BT_2905	0.651079	GO:0016485
BT_0771	0.651044	bth00500
BT_0771	0.651044	bth01100
BT_0771	0.651044	bth01110
BT_0771	0.651044	GO:0004553
BT_0771	0.651044	GO:0005737
BT_0771	0.651044	GO:0005975
BT_0771	0.651044	GO:0043169
BT_2854	0.649849	bth00460
BT_2854	0.649849	bth00500
BT_2854	0.649849	bth00999
BT_2854	0.649849	bth01100
BT_2854	0.649849	bth01110
BT_2854	0.649849	map00940
BT_3600	0.649547	bth00010
BT_3600	0.649547	bth00052
BT_3600	0.649547	bth00500
BT_3600	0.649547	bth00520
BT_3600	0.649547	bth00521
BT_3600	0.649547	bth01100
BT_3600	0.649547	bth01110
BT_3600	0.649547	bth01120
BT_3600	0.649547	bth01200
BT_3600	0.649547	bth01250
BT_3600	0.649547	M00001
BT_3855	0.649012	GO:0009279
BT_2247	0.6484	PM1_genes
BT_2693	0.647914	bth00670
BT_2693	0.647914	bth01100
BT_2693	0.647914	GO:0005737
BT_2462	0.647699	GO:0016021
BT_2462	0.647699	GO:0016989
BT_2244	0.647552	GO:0016021
BT_2907	0.647392	GO:0016740
BT_1413	0.64658	GO:0003677
BT_1413	0.64658	GO:0003700
BT_1413	0.64658	GO:0005829
BT_1413	0.64658	PM1_genes
BT_0659	0.645624	PM1_genes
BT_2852	0.644681	GO:0004553
BT_2852	0.644681	GO:0005975
BT_0942	0.644612	GO:0016787
BT_1528	0.644578	GO:0006355
BT_1528	0.644578	GO:0016021
BT_3167	0.643732	PM1_genes
BT_2920	0.643521	GO:0004181
BT_2920	0.643521	GO:0005615
BT_2920	0.643521	GO:0006518
BT_2920	0.643521	GO:0009279
BT_2920	0.643521	GO:0016485
BT_3660	0.642999	GO:0003700
BT_3660	0.642999	GO:0016021
BT_3660	0.642999	GO:0043565
BT_3660	0.642999	PM1_genes
BT_3697	0.642545	bth00540
BT_3697	0.642545	bth01100
BT_3697	0.642545	GO:0005737
BT_3697	0.642545	GO:0009245
BT_1180	0.641038	GO:0016757
BT_2389	0.639749	GO:0005886
BT_2389	0.639749	GO:0016021
BT_2389	0.639749	GO:0055085
BT_2389	0.639749	PM1_genes
BT_2678	0.639577	PM1_genes
BT_4196	0.639556	GO:0016021
BT_4196	0.639556	PM1_genes
BT_2209	0.639484	GO:0016740
BT_2209	0.639484	PM1_genes
BT_2897	0.637524	GO:0000155
BT_2897	0.637524	GO:0003700
BT_2897	0.637524	GO:0005887
BT_2897	0.637524	GO:0009927
BT_2897	0.637524	GO:0043565
BT_2897	0.637524	GO:0046777
BT_2897	0.637524	PM1_genes
BT_3748	0.635895	GO:0003677
BT_3748	0.635895	GO:0006352
BT_3748	0.635895	GO:0016987
BT_3748	0.635895	PM1_genes
BT_1897	0.635857	GO:0016021
BT_3654	0.635259	bth00052
BT_3654	0.635259	GO:0004565
BT_3654	0.635259	GO:0005975
BT_3654	0.635259	PM1_genes
BT_2979	0.635254	BT_4338_(crp)_activated
BT_2979	0.635254	GO:0016021
BT_1448	0.634263	BT_4338_(crp)_activated
BT_1448	0.634263	M00173
BT_1448	0.634263	map00720
BT_1448	0.634263	map01100
BT_1448	0.634263	map01120
BT_1448	0.634263	map01200
BT_0952	0.634108	PM1_genes
BT_1163	0.634016	GO:0015562
BT_1163	0.634016	PM1_genes
BT_2819	0.633108	GO:0009279
BT_4182	0.632579	GO:0000155
BT_4182	0.632579	GO:0003700
BT_4182	0.632579	GO:0016021
BT_4182	0.632579	GO:0043565
BT_4182	0.632579	PM1_genes
BT_4182	0.632579	PUL77
BT_2967	0.632298	GO:0009279
BT_1415	0.630753	GO:0005886
BT_1415	0.630753	GO:0016021
BT_1415	0.630753	GO:0020037
BT_3106	0.630374	GO:0004065
BT_3106	0.630374	map00600
BT_0729	0.63036	GO:0003700
BT_0729	0.63036	GO:0043565
BT_0729	0.63036	PM1_genes
BT_2692	0.62946	bth01100
BT_2692	0.62946	GO:0005506
BT_2692	0.62946	GO:0005737
BT_2692	0.62946	GO:0008270
BT_1175	0.629316	PM1_genes
BT_3515	0.629057	GO:0004553
BT_3515	0.629057	GO:0005975
BT_4337	0.628997	bth00511
BT_4337	0.628997	bth00520
BT_4337	0.628997	bth00600
BT_4337	0.628997	bth01100
BT_4337	0.628997	GO:0004563
BT_4337	0.628997	GO:0005975
BT_4337	0.628997	GO:0102148
BT_4337	0.628997	M00079
BT_4337	0.628997	map00513
BT_4337	0.628997	map00531
BT_4337	0.628997	map00603
BT_4337	0.628997	map00604
BT_4337	0.628997	map04142
BT_4337	0.628997	TF - Crp: BT4338
BT_4330	0.628776	GO:0005887
BT_4330	0.628776	PM1_genes
BT_4330	0.628776	TF - Crp: BT4338
BT_3749	0.628582	GO:0016021
BT_3749	0.628582	GO:0016989
BT_3156	0.62851	GO:0004181
BT_3156	0.62851	GO:0005615
BT_3156	0.62851	GO:0006518
BT_3156	0.62851	GO:0009279
BT_3156	0.62851	GO:0016485
BT_4109	0.628394	bth00040
BT_4109	0.628394	bth01100
BT_4109	0.628394	bth02020
BT_4109	0.628394	GO:0009279
BT_4109	0.628394	GO:0052692
BT_0369	0.627552	GO:0004553
BT_0369	0.627552	GO:0045493
BT_1628	0.626933	GO:0008484
BT_3095	0.626527	GO:0004065
BT_3240	0.626231	GO:0004181
BT_3240	0.626231	GO:0005615
BT_3240	0.626231	GO:0006518
BT_3240	0.626231	GO:0009279
BT_3240	0.626231	GO:0016485
BT_4115	0.625601	GO:0016829
BT_4115	0.625601	GO:0052692
BT_4170	0.625507	GO:0016829
BT_4170	0.625507	GO:0052692
BT_4170	0.625507	PUL77
BT_4705	0.624726	GO:0003677
BT_4705	0.624726	GO:0006352
BT_4705	0.624726	GO:0016987
BT_1217	0.624547	GO:0000156
BT_1217	0.624547	GO:0000976
BT_1217	0.624547	GO:0001216
BT_1217	0.624547	GO:0005829
BT_1217	0.624547	GO:0006355
BT_1217	0.624547	GO:0032993
BT_3650	0.623773	GO:0016021
BT_3650	0.623773	PM1_genes
BT_1700	0.622679	PM1_genes
BT_1449	0.622354	BT_4338_(crp)_activated
BT_1449	0.622354	bth00061
BT_1449	0.622354	bth00620
BT_1449	0.622354	bth00640
BT_1449	0.622354	bth01100
BT_1449	0.622354	bth01110
BT_1449	0.622354	bth01120
BT_1449	0.622354	bth01200
BT_1449	0.622354	bth01212
BT_1449	0.622354	GO:0005524
BT_1449	0.622354	GO:0006633
BT_1449	0.622354	GO:0046872
BT_1449	0.622354	map00720
BT_0337	0.619477	GO:0016021
BT_4571	0.619305	GO:0003677
BT_4571	0.619305	GO:0006352
BT_4571	0.619305	GO:0016987
BT_4571	0.619305	PM1_genes
BT_3862	0.618386	GO:0016021
BT_0686	0.617937	GO:0016021
BT_0686	0.617937	GO:0022857
BT_0686	0.617937	PM1_genes
BT_2103	0.617199	GO:0003677
BT_2103	0.617199	GO:0003700
BT_0868	0.617148	PM1_genes
BT_1184	0.61652	GO:0004519
BT_1184	0.61652	GO:0016021
BT_1393	0.616182	bth01100
BT_1393	0.616182	bth01120
BT_1393	0.616182	PM1_genes
BT_0542	0.614998	GO:0005886
BT_0542	0.614998	GO:0008168
BT_0542	0.614998	GO:0016021
BT_0542	0.614998	GO:0032259
BT_0542	0.614998	PM2_genes
BT_4227	0.612502	GO:0009279
BT_3598	0.611982	bth00511
BT_3598	0.611982	bth00520
BT_3598	0.611982	bth00600
BT_3598	0.611982	bth01100
BT_3598	0.611982	GO:0004563
BT_3598	0.611982	GO:0005975
BT_3598	0.611982	GO:0102148
BT_3598	0.611982	M00079
BT_3598	0.611982	map00513
BT_3598	0.611982	map00531
BT_3598	0.611982	map00603
BT_3598	0.611982	map00604
BT_3598	0.611982	map04142
BT_0644	0.610766	BT_4338_(crp)_activated
BT_0644	0.610766	bth00010
BT_0644	0.610766	bth00620
BT_0644	0.610766	bth01100
BT_0644	0.610766	bth01110
BT_0644	0.610766	bth01120
BT_0644	0.610766	bth01200
BT_0644	0.610766	GO:0005524
BT_0644	0.610766	GO:0016301
BT_0644	0.610766	GO:0046872
BT_0644	0.610766	M00173
BT_0644	0.610766	map00710
BT_0644	0.610766	map00720
BT_0644	0.610766	PM1_genes
BT_4273	0.610439	GO:0046677
BT_3861	0.610396	GO:0016021
BT_3861	0.610396	GO:0030246
BT_3012	0.609408	GO:0004181
BT_3012	0.609408	GO:0005615
BT_3012	0.609408	GO:0006518
BT_3012	0.609408	GO:0016485
BT_3858	0.609148	GO:0005829
BT_3858	0.609148	GO:0005975
BT_3858	0.609148	GO:0006515
BT_3858	0.609148	GO:0006516
BT_3858	0.609148	GO:0006517
BT_3858	0.609148	GO:0030246
BT_3659	0.608726	GO:0004553
BT_3659	0.608726	GO:0005975
BT_3659	0.608726	GO:0030246
BT_3609	0.606664	GO:0000976
BT_3609	0.606664	GO:0003700
BT_3609	0.606664	GO:0006355
BT_3609	0.606664	PM1_genes
BT_1774	0.606404	GO:0009279
BT_4667	0.605916	bth00052
BT_4667	0.605916	bth00511
BT_4667	0.605916	bth00600
BT_4667	0.605916	bth01100
BT_4667	0.605916	GO:0004553
BT_4667	0.605916	GO:0005975
BT_3094	0.604856	GO:0004553
BT_3094	0.604856	GO:0005975
BT_1630	0.603488	GO:0009279
BT_2825	0.60336	GO:0004553
BT_2825	0.60336	GO:0005975
BT_2825	0.60336	map01100
BT_0218	0.602845	GO:0005737
BT_0218	0.602845	GO:0005829
BT_0218	0.602845	GO:0045454
BT_3175	0.601807	GO:0009279
BT_1046	0.600773	GO:0009279
BT_4495	0.600614	PM1_genes
BT_2782	0.600584	BT_4338_(crp)_activated
BT_1587	0.600209	GO:0008080
BT_3956	0.599664	bth00511
BT_3956	0.599664	GO:0004560
BT_3956	0.599664	GO:0005764
BT_1818	0.598802	GO:0016021
BT_2699	0.598693	PM1_genes
BT_3046	0.597446	GO:0004181
BT_3046	0.597446	GO:0005615
BT_3046	0.597446	GO:0006518
BT_3046	0.597446	GO:0009279
BT_3046	0.597446	GO:0016485
BT_2359	0.596918	bth03410
BT_2359	0.596918	GO:0008270
BT_4185	0.595927	GO:0004553
BT_4185	0.595927	GO:0005975
BT_4185	0.595927	PM1_genes
BT_2824	0.595642	GO:0004553
BT_2824	0.595642	GO:0005975
BT_2971	0.593986	GO:0000155
BT_2971	0.593986	GO:0003700
BT_2971	0.593986	GO:0016021
BT_2971	0.593986	GO:0043565
BT_1929	0.593396	GO:0003677
BT_1929	0.593396	GO:0006310
BT_1929	0.593396	GO:0015074
BT_1007	0.59254	PUL89
BT_1007	0.59254	PUL92
BT_3011	0.59206	GO:0016021
BT_3011	0.59206	GO:0016989
BT_4151	0.591684	GO:0004553
BT_4151	0.591684	GO:0005975
BT_4151	0.591684	PUL77
BT_4406	0.591004	GO:0004553
BT_4406	0.591004	GO:0005975
BT_2213	0.590967	GO:0016021
BT_4734	0.590457	PM2_genes
BT_0927	0.590289	GO:0000155
BT_0927	0.590289	GO:0000156
BT_0927	0.590289	GO:0016021
BT_4392	0.589479	GO:0003677
BT_4392	0.589479	GO:0004803
BT_4392	0.589479	GO:0006313
BT_2753	0.588045	GO:0016021
BT_2753	0.588045	PM2_genes
BT_t30	0.58791	bth00970
BT_4395	0.587708	bth01100
BT_4395	0.587708	GO:0003674
BT_4395	0.587708	GO:0003824
BT_4395	0.587708	GO:0004553
BT_4395	0.587708	GO:0004563
BT_4395	0.587708	GO:0005488
BT_4395	0.587708	GO:0005975
BT_4395	0.587708	GO:0006517
BT_4395	0.587708	GO:0006807
BT_4395	0.587708	GO:0008150
BT_4395	0.587708	GO:0008152
BT_4395	0.587708	GO:0009987
BT_4395	0.587708	GO:0016787
BT_4395	0.587708	GO:0016798
BT_4395	0.587708	GO:0019538
BT_4395	0.587708	GO:0042802
BT_4395	0.587708	GO:0043170
BT_4395	0.587708	GO:0043412
BT_4395	0.587708	GO:0044237
BT_4395	0.587708	GO:0044238
BT_4395	0.587708	GO:0044260
BT_4395	0.587708	GO:0044267
BT_4395	0.587708	GO:0071704
BT_4395	0.587708	GO:1901135
BT_4395	0.587708	GO:1901564
BT_4395	0.587708	map00531
BT_4395	0.587708	PM1_genes
BT_3750	0.586926	GO:0009279
BT_4085	0.586844	GO:0009279
BT_4085	0.586844	GO:0016021
BT_0510	0.584073	GO:0003824
BT_0510	0.584073	GO:0046872
BT_0510	0.584073	GO:0051539
BT_1625	0.583987	bth00511
BT_1625	0.583987	GO:0004560
BT_1625	0.583987	GO:0005764
BT_1625	0.583987	PM1_genes
BT_1635	0.583768	GO:0000155
BT_1635	0.583768	GO:0003700
BT_1635	0.583768	GO:0005887
BT_1635	0.583768	GO:0009927
BT_1635	0.583768	GO:0043565
BT_1635	0.583768	GO:0046777
BT_1635	0.583768	PM1_genes
BT_3157	0.581709	GO:0009279
BT_2212	0.579195	GO:0005524
BT_1164	0.578086	GO:0005886
BT_1164	0.578086	GO:0016021
BT_1631	0.577573	GO:0004181
BT_1631	0.577573	GO:0005615
BT_1631	0.577573	GO:0006518
BT_1631	0.577573	GO:0009279
BT_1631	0.577573	GO:0016485
BT_0408	0.576921	GO:0016021
BT_0408	0.576921	PM1_genes
BT_0459	0.576091	bth00511
BT_0459	0.576091	bth00520
BT_0459	0.576091	bth00600
BT_0459	0.576091	bth01100
BT_0459	0.576091	GO:0004563
BT_0459	0.576091	GO:0005975
BT_0459	0.576091	GO:0102148
BT_0459	0.576091	M00079
BT_0459	0.576091	map00513
BT_0459	0.576091	map00531
BT_0459	0.576091	map00603
BT_0459	0.576091	map00604
BT_0459	0.576091	map04142
BT_1626	0.575984	bth00052
BT_1626	0.575984	bth00511
BT_1626	0.575984	bth00600
BT_1626	0.575984	bth01100
BT_1626	0.575984	GO:0004565
BT_1626	0.575984	GO:0005990
BT_1626	0.575984	GO:0009341
BT_1626	0.575984	GO:0030246
BT_1626	0.575984	GO:0046872
BT_0060	0.575497	bth02020
BT_0060	0.575497	GO:0016021
BT_3966	0.574754	GO:0000156
BT_3966	0.574754	GO:0000976
BT_3966	0.574754	GO:0001216
BT_3966	0.574754	GO:0005829
BT_3966	0.574754	GO:0006355
BT_3966	0.574754	GO:0032993
BT_3899	0.574314	GO:0003677
BT_3899	0.574314	GO:0045892
BT_2113	0.574213	GO:0030246
BT_3605	0.571859	bth00520
BT_3605	0.571859	bth01100
BT_3605	0.571859	GO:0005975
BT_3616	0.569855	GO:0005886
BT_3616	0.569855	GO:0016021
BT_4178	0.569739	GO:0000155
BT_4178	0.569739	GO:0003700
BT_4178	0.569739	GO:0043565
BT_4178	0.569739	PM1_genes
BT_4178	0.569739	PUL77
BT_0325	0.569731	GO:0016021
BT_1753	0.569438	GO:0006281
BT_1753	0.569438	GO:0032259
BT_3204	0.56933	PM1_genes
BT_2853	0.569228	GO:0016021
BT_2175	0.568945	GO:0016021
BT_0753	0.568303	GO:0016021
BT_0753	0.568303	GO:0016989
BT_3238	0.567424	GO:0009279
BT_0373	0.567199	bth00051
BT_0373	0.567199	bth00520
BT_0373	0.567199	bth00541
BT_0373	0.567199	bth01100
BT_0373	0.567199	bth01110
BT_0373	0.567199	bth01240
BT_0373	0.567199	bth01250
BT_0373	0.567199	GO:0000976
BT_0373	0.567199	GO:0005975
BT_0373	0.567199	GO:0008270
BT_0373	0.567199	GO:0045892
BT_0373	0.567199	PM1_genes
BT_3029	0.564363	GO:0016021
BT_3029	0.564363	PM1_genes
BT_2243	0.563527	GO:0016740
BT_0947	0.563188	GO:0003677
BT_0947	0.563188	GO:0006310
BT_0947	0.563188	GO:0015074
BT_2264	0.562568	GO:0004181
BT_2264	0.562568	GO:0005615
BT_2264	0.562568	GO:0006518
BT_2264	0.562568	GO:0009279
BT_2264	0.562568	GO:0016485
BT_2264	0.562568	GO:0046872
BT_4171	0.561321	PUL77
BT_3792	0.559292	GO:0005975
BT_1314	0.558149	PM1_genes
BT_4384	0.556183	BT_4338_(crp)_repressed
BT_4384	0.556183	PM1_genes
BT_1602	0.55609	GO:0003677
BT_1602	0.55609	GO:0004803
BT_1602	0.55609	GO:0006313
BT_1602	0.55609	PM1_genes
BT_2029	0.556076	GO:0016021
BT_3601	0.556024	GO:0005829
BT_3601	0.556024	GO:0006541
BT_3601	0.556024	map01100
BT_3854	0.555754	GO:0004181
BT_3854	0.555754	GO:0005615
BT_3854	0.555754	GO:0006518
BT_3854	0.555754	GO:0009279
BT_3854	0.555754	GO:0016485
BT_3854	0.555754	PM1_genes
BT_4054	0.554512	GO:0003700
BT_4054	0.554512	GO:0043565
BT_4580	0.55408	GO:0003677
BT_4580	0.55408	GO:0004803
BT_4580	0.55408	GO:0006313
BT_3678	0.553942	GO:0000155
BT_3678	0.553942	GO:0003700
BT_3678	0.553942	GO:0016021
BT_3678	0.553942	GO:0043565
BT_3678	0.553942	PM1_genes
BT_1668	0.553534	GO:0031992
BT_1668	0.553534	GO:0055085
BT_1668	0.553534	GO:0098797
BT_2270	0.552989	GO:0005886
BT_2270	0.552989	GO:0016021
BT_2270	0.552989	PM1_genes
BT_2919	0.552173	GO:0009279
BT_2269	0.551704	GO:0009279
BT_1104	0.550373	GO:0051082
BT_0407	0.549508	GO:0016021
BT_3554	0.549488	map00230
BT_3554	0.549488	PM1_genes
BT_2657	0.548028	GO:0009279
BT_2657	0.548028	GO:0016021
BT_2657	0.548028	GO:0046872
BT_3886	0.547301	PM1_genes
BT_3239	0.547166	GO:0004181
BT_3239	0.547166	GO:0005615
BT_3239	0.547166	GO:0006518
BT_3239	0.547166	GO:0009279
BT_3239	0.547166	GO:0016485
BT_3239	0.547166	PM1_genes
BT_3978	0.546366	bth00564
BT_3978	0.546366	bth01100
BT_3978	0.546366	GO:0005886
BT_3978	0.546366	GO:0016021
BT_3978	0.546366	PM1_genes
BT_4146	0.546258	GO:0052692
BT_4146	0.546258	PUL77
BT_2263	0.545571	GO:0046872
BT_3416	0.54543	GO:0003677
BT_3416	0.54543	GO:0004803
BT_3416	0.54543	GO:0006313
BT_3176	0.545009	GO:0004553
BT_3176	0.545009	GO:0005975
BT_1463	0.544216	PM1_genes
BT_3657	0.543667	BT_4338_(crp)_activated
BT_1170	0.543629	PM1_genes
BT_2268	0.54269	GO:0004181
BT_2268	0.54269	GO:0005615
BT_2268	0.54269	GO:0006518
BT_2268	0.54269	GO:0009279
BT_2268	0.54269	GO:0016485
BT_2268	0.54269	PM1_genes
BT_0219	0.542321	GO:0005737
BT_0219	0.542321	GO:0045454
BT_0219	0.542321	PM1_genes
BT_2815	0.542159	GO:0016787
BT_1608	0.542031	BT_4338_(crp)_activated
BT_3093	0.54162	GO:0004065
BT_3093	0.54162	map00600
BT_4683	0.541541	GO:0004065
BT_4683	0.541541	map00600
BT_1859	0.54074	bth01100
BT_1859	0.54074	bth01110
BT_1859	0.54074	bth01210
BT_1859	0.54074	bth01230
BT_3160	0.540682	GO:0008152
BT_3160	0.540682	GO:0052692
BT_4419	0.540622	PM1_genes
BT_4678	0.540113	bth00260
BT_4678	0.540113	bth00270
BT_4678	0.540113	bth01100
BT_4678	0.540113	bth01110
BT_4678	0.540113	bth01200
BT_4678	0.540113	bth01230
BT_4678	0.540113	GO:0046872
BT_4678	0.540113	GO:0051539
BT_0586	0.537031	PM1_genes
BT_3868	0.536574	bth00511
BT_3868	0.536574	bth00520
BT_3868	0.536574	bth00600
BT_3868	0.536574	bth01100
BT_3868	0.536574	GO:0004563
BT_3868	0.536574	GO:0005975
BT_3868	0.536574	GO:0102148
BT_3868	0.536574	M00079
BT_3868	0.536574	map00513
BT_3868	0.536574	map00531
BT_3868	0.536574	map00603
BT_3868	0.536574	map00604
BT_3868	0.536574	map04142
BT_3753	0.535175	GO:0004553
BT_3753	0.535175	GO:0005975
BT_1862	0.534761	PM1_genes
BT_2211	0.534346	GO:0016021
BT_1215	0.53274	GO:0005886
BT_1215	0.53274	GO:0016021
BT_1215	0.53274	GO:0022857
BT_1145	0.531247	GO:0001510
BT_1145	0.531247	GO:0003674
BT_1145	0.531247	GO:0003824
BT_1145	0.531247	GO:0005575
BT_1145	0.531247	GO:0005622
BT_1145	0.531247	GO:0005737
BT_1145	0.531247	GO:0005829
BT_1145	0.531247	GO:0006139
BT_1145	0.531247	GO:0006364
BT_1145	0.531247	GO:0006396
BT_1145	0.531247	GO:0006725
BT_1145	0.531247	GO:0006807
BT_1145	0.531247	GO:0008150
BT_1145	0.531247	GO:0008152
BT_1145	0.531247	GO:0008168
BT_1145	0.531247	GO:0008170
BT_1145	0.531247	GO:0008173
BT_1145	0.531247	GO:0008757
BT_1145	0.531247	GO:0009451
BT_1145	0.531247	GO:0009987
BT_1145	0.531247	GO:0010467
BT_1145	0.531247	GO:0016070
BT_1145	0.531247	GO:0016740
BT_1145	0.531247	GO:0016741
BT_1145	0.531247	GO:0022613
BT_1145	0.531247	GO:0032259
BT_1145	0.531247	GO:0034470
BT_1145	0.531247	GO:0034641
BT_1145	0.531247	GO:0034660
BT_1145	0.531247	GO:0042254
BT_1145	0.531247	GO:0043170
BT_1145	0.531247	GO:0043412
BT_1145	0.531247	GO:0044085
BT_1145	0.531247	GO:0044237
BT_1145	0.531247	GO:0044238
BT_1145	0.531247	GO:0044260
BT_1145	0.531247	GO:0046483
BT_1145	0.531247	GO:0071704
BT_1145	0.531247	GO:0071840
BT_1145	0.531247	GO:0090304
BT_1145	0.531247	GO:0140098
BT_1145	0.531247	GO:1901360
BT_3050	0.531002	GO:0004553
BT_3050	0.531002	GO:0005975
BT_3050	0.531002	map01100
BT_2574	0.53081	GO:0000155
BT_2574	0.53081	PM1_genes
BT_1861	0.530675	bth00620
BT_1861	0.530675	bth01100
BT_1861	0.530675	bth01110
BT_1861	0.530675	bth01210
BT_1861	0.530675	bth01230
BT_1861	0.530675	GO:0005829
BT_1861	0.530675	PM1_genes
BT_1032	0.530596	GO:0005975
BT_1032	0.530596	GO:0030246
BT_2260	0.530559	GO:0004181
BT_2260	0.530559	GO:0005615
BT_2260	0.530559	GO:0006518
BT_2260	0.530559	GO:0009279
BT_2260	0.530559	GO:0016485
BT_2084	0.528842	bth00400
BT_2084	0.528842	bth01100
BT_2084	0.528842	bth01110
BT_2084	0.528842	bth01230
BT_2084	0.528842	GO:0000166
BT_2084	0.528842	GO:0003674
BT_2084	0.528842	GO:0003824
BT_2084	0.528842	GO:0005488
BT_2084	0.528842	GO:0005575
BT_2084	0.528842	GO:0005622
BT_2084	0.528842	GO:0005737
BT_2084	0.528842	GO:0005829
BT_2084	0.528842	GO:0006082
BT_2084	0.528842	GO:0006520
BT_2084	0.528842	GO:0006725
BT_2084	0.528842	GO:0006807
BT_2084	0.528842	GO:0008150
BT_2084	0.528842	GO:0008152
BT_2084	0.528842	GO:0008652
BT_2084	0.528842	GO:0009058
BT_2084	0.528842	GO:0009987
BT_2084	0.528842	GO:0010181
BT_2084	0.528842	GO:0016053
BT_2084	0.528842	GO:0016829
BT_2084	0.528842	GO:0019438
BT_2084	0.528842	GO:0019752
BT_2084	0.528842	GO:0036094
BT_2084	0.528842	GO:0043167
BT_2084	0.528842	GO:0043436
BT_2084	0.528842	GO:0044237
BT_2084	0.528842	GO:0044238
BT_2084	0.528842	GO:0044249
BT_2084	0.528842	GO:0044281
BT_2084	0.528842	GO:0044283
BT_2084	0.528842	GO:0046394
BT_2084	0.528842	GO:0071704
BT_2084	0.528842	GO:0097159
BT_2084	0.528842	GO:1901360
BT_2084	0.528842	GO:1901362
BT_2084	0.528842	GO:1901363
BT_2084	0.528842	GO:1901564
BT_2084	0.528842	GO:1901566
BT_2084	0.528842	GO:1901576
BT_2084	0.528842	PM1_genes
BT_3045	0.528272	GO:0009279
BT_1860	0.527382	bth01100
BT_1860	0.527382	bth01110
BT_1860	0.527382	bth01210
BT_1860	0.527382	bth01230
BT_1860	0.527382	GO:0046872
BT_1860	0.527382	GO:0051539
BT_3555	0.526891	GO:0016021
BT_3555	0.526891	PM1_genes
BT_0763	0.526642	BT_4338_(crp)_repressed
BT_0763	0.526642	GO:0016021
BT_0763	0.526642	PM1_genes
BT_3754	0.525635	GO:0030246
BT_0168	0.525098	GO:0016740
BT_0168	0.525098	PM1_genes
BT_1196	0.520887	bth00020
BT_1196	0.520887	bth00620
BT_1196	0.520887	bth01100
BT_1196	0.520887	bth01120
BT_1196	0.520887	bth01200
BT_1196	0.520887	bth01230
BT_1196	0.520887	GO:0003824
BT_1196	0.520887	M00173
BT_1196	0.520887	map00720
BT_1196	0.520887	PM1_genes
BT_3651	0.520341	GO:0016021
BT_3107	0.519626	GO:0004065
BT_3107	0.519626	map00600
BT_3665	0.518946	bth00511
BT_3665	0.518946	GO:0004560
BT_3665	0.518946	GO:0005764
BT_3665	0.518946	PM1_genes
BT_2558	0.515649	GO:0003677
BT_2558	0.515649	GO:0004803
BT_2558	0.515649	GO:0006313
BT_2558	0.515649	PM1_genes
BT_1893	0.515104	GO:0003677
BT_1893	0.515104	GO:0004803
BT_1893	0.515104	GO:0006313
BT_0267	0.513192	GO:0000155
BT_0267	0.513192	GO:0003700
BT_0267	0.513192	GO:0016021
BT_0267	0.513192	GO:0043565
BT_1278	0.511654	GO:0003677
BT_1278	0.511654	GO:0006352
BT_1278	0.511654	GO:0016987
BT_1278	0.511654	PM1_genes
BT_0672	0.509184	GO:0005886
[truncated: 15,537 more rows]

## Sheet: d
logFC	logCPM	F	PValue	FDR	genes
4.81983	-0.221823	31.4654	2.25938e-05	0.00743561	BT_4543
3.66192	7.45653	255.135	2.67323e-12	2.93253e-09	BTnc201ms2
3.5914	-0.295394	23.2545	0.000125785	0.0258725	BT_1263
2.28272	0.436001	11.8481	0.00280425	0.12305	BT_2989
2.09002	-0.643944	8.80156	0.00806425	0.192521	BT_3986
2.00229	0.301503	13.5732	0.00162595	0.111479	BT_3983
1.94402	-1.03907	6.59546	0.0190409	0.275145	BT_2984
1.84635	-0.711856	6.99635	0.016174	0.268832	BT_0284
1.81207	-0.70422	6.54952	0.0194046	0.275145	BT_0994
1.80745	0.177724	10.881	0.00386688	0.136837	BT_4287
1.75385	0.353363	9.32027	0.00667236	0.17508	BT_3205
1.60303	-0.642038	4.37729	0.0504082	0.392704	BT_3519
1.60004	-0.921959	3.87614	0.0640878	0.429845	BT_1656
1.58747	-0.255125	6.40488	0.020602	0.283687	BT_1628
1.5575	0.386661	9.50066	0.00625314	0.171492	BT_1000
1.48847	-0.742905	3.67245	0.0708427	0.449186	BT_3575
1.48292	-0.605864	5.15918	0.0352272	0.347601	BT_2987
1.44598	-0.835663	4.09565	0.0576275	0.414334	BT_3662
1.43588	-0.247056	3.39369	0.0814755	0.481393	BT_3036
1.39475	-0.362745	3.51538	0.0766201	0.46843	BT_0163
1.38756	-0.57057	4.21185	0.0545135	0.408322	BT_0466
1.38186	1.06356	12.9621	0.00196461	0.116525	BT_1625
1.3733	-0.570709	4.35134	0.0510281	0.395138	BT_3493
1.35835	4.32166	83.1672	2.77181e-08	1.82441e-05	BT_2167
1.35522	-0.850818	2.71163	0.116439	0.547639	BT_2236
1.35238	0.614729	8.45652	0.00916992	0.208125	BTnc382
1.33146	-0.275373	4.86987	0.0401358	0.36793	BT_1792
1.30218	-0.264041	4.27115	0.0529994	0.401884	BTnc130
1.28313	0.154575	5.28611	0.0332926	0.343467	BT_3992
1.27528	-0.352355	3.93634	0.0622363	0.423181	BT_p548236
1.2601	-0.253863	4.25844	0.0533197	0.401884	BT_3984
1.24008	-0.312465	3.76123	0.0678019	0.4423	BT_1397
1.22557	-0.656602	3.44207	0.0795034	0.477455	BTnc034
1.22548	-0.128563	4.47113	0.0482382	0.392704	BT_1262
1.20867	-0.103904	4.39529	0.0499835	0.392704	BT_0300
1.19685	-0.821727	2.95546	0.102215	0.522786	BT_0396
1.16684	6.3835	73.5515	7.04071e-08	2.89637e-05	BT_1675
1.13261	0.0826763	3.37111	0.0824155	0.483705	BT_p548232
1.13157	-0.603451	3.07202	0.0961466	0.509724	BT_0791
1.12656	-0.399656	3.28219	0.0862426	0.491861	BT_0960
1.1194	0.373606	4.43028	0.0491694	0.392704	BT_4272
1.10738	0.574548	5.4985	0.0303197	0.327154	BT_0459
1.09026	-0.0132236	3.78553	0.066996	0.439211	BT_4069
1.08234	-0.0386263	3.73874	0.0685575	0.444139	BT_0362
1.0792	-0.0412163	3.70415	0.0697391	0.445738	BT_1117
1.07861	0.585707	5.24945	0.0338387	0.345848	BT_2692
1.0698	-0.636977	2.68512	0.118124	0.547639	BT_0350
1.06653	-0.74413	2.57448	0.125474	0.560291	BT_4096
1.0615	0.0250144	3.443	0.0794658	0.477455	BT_3850
1.05735	0.723644	5.77285	0.0269157	0.31749	BT_3302
1.04541	1.22816	7.79126	0.0118167	0.232867	BTnc264
1.04212	-0.623014	2.28146	0.14776	0.594905	BT_1837
1.0404	0.0304478	3.55521	0.0751049	0.464013	BT_0377
1.03719	1.80527	14.3473	0.00128679	0.103055	BT_3518
1.0368	0.646178	5.25913	0.0336934	0.345436	BT_3874
1.0363	-0.0717802	3.26948	0.0868062	0.491861	BT_3987
1.03527	0.561215	4.94457	0.0387975	0.363768	BT_2333
1.02255	-0.66451	2.43979	0.135175	0.574877	BT_2691
1.01872	-0.0621604	2.76355	0.113223	0.541154	BT_2860
1.0186	-0.89126	1.59563	0.222156	0.683925	BT_3292
1.01332	0.118384	3.56186	0.0748553	0.463934	BT_0768
1.00801	-0.220209	2.76236	0.113295	0.541154	BT_3508
1.00728	-0.300064	2.07808	0.166082	0.616903	BT_1512
1.00632	0.27274	3.83304	0.0654526	0.433048	BT_2440
0.996991	-0.173368	2.54122	0.127789	0.56295	BT_2386
0.9964	-0.0796185	3.09369	0.0950658	0.509546	BT_2854
0.994541	-0.76908	1.92821	0.181389	0.629694	BT_1508
0.992528	1.50109	10.2971	0.00472297	0.152385	BT_2360
0.984126	-0.361833	2.6846	0.118157	0.547639	BT_2475
0.983684	-0.370499	2.43941	0.135203	0.574877	BT_3702
0.983024	-0.112741	2.95337	0.102328	0.522786	BTnc141
0.976429	-0.584009	2.14417	0.159838	0.608226	BT_0060
0.963108	1.5446	10.1054	0.00504868	0.156043	BT_2104
0.962371	-0.369745	2.52925	0.128635	0.56295	BT_3010
0.962305	-0.143341	2.67773	0.118598	0.547639	BT_1422
0.944589	-0.205356	2.54383	0.127606	0.56295	BT_0754
0.927967	-0.253426	2.31393	0.145067	0.591072	BT_4316
0.920252	-1.32446	1.17233	0.292783	0.732181	BT_4602
0.908627	0.798201	4.00881	0.0600887	0.417496	BT_4054
0.904258	-0.241924	2.40061	0.138165	0.576299	BT_p548208
0.892346	-0.81229	1.57277	0.225364	0.685136	BTnc274
0.891821	1.51374	7.55244	0.0129685	0.241127	BT_3464
0.888104	0.92038	4.90261	0.0395429	0.36555	BT_1382
0.879928	2.68371	18.5287	0.000400637	0.0507114	BT_3967
0.873532	0.0642002	2.40245	0.138023	0.576299	BT_0986
0.86824	1.23581	6.06116	0.0237978	0.295666	BT_2031
0.863528	0.567613	3.12876	0.0933468	0.506938	BT_p548223
0.859412	0.450808	2.9938	0.10017	0.522314	BT_0596
0.849639	0.0954633	1.535	0.230798	0.690793	BT_1842
0.84526	0.025342	2.42786	0.136077	0.576008	BTnc215
0.831532	-0.133845	1.99952	0.173897	0.622061	BT_0753
0.824314	1.7168	7.00808	0.0160978	0.268832	BT_4647
0.821094	0.0758559	1.86707	0.188131	0.638786	BT_2198
0.815996	4.52303	31.7073	2.15779e-05	0.00743561	BT_0644
0.812795	1.13402	4.46582	0.048358	0.392704	BT_4469
0.806205	3.26802	21.8331	0.000175507	0.0294468	BT_2146
0.795734	-0.589859	1.59984	0.221571	0.683744	BT_3739
0.790766	-0.413486	1.50821	0.234753	0.69268	BT_2974
0.784564	2.43111	11.859	0.00279434	0.12305	BT_3030
0.78239	0.150926	2.11342	0.162707	0.611266	BT_0167
0.77419	-0.379048	1.56273	0.226793	0.686928	BTnc133
0.773063	0.34182	2.43297	0.13569	0.576008	BT_3907
0.772928	3.04909	16.7582	0.000644579	0.0684293	BT_2159
0.768417	-0.603	1.44461	0.244501	0.696335	BT_3536
0.766253	0.247305	2.23171	0.152004	0.602232	BT_3511
0.761177	1.06623	3.17938	0.0909296	0.500161	BT_3052
0.758664	0.56694	2.07425	0.166453	0.616975	BTnc312
0.758395	2.4664	12.1685	0.0025277	0.12056	BT_4236
0.755338	-0.0430244	1.85421	0.189589	0.639936	BT_3572
0.747787	0.583353	2.65572	0.120025	0.550911	BT_4221
0.746984	-0.115862	1.74968	0.201978	0.657477	BTnc056
0.744557	-0.327779	1.57718	0.224742	0.685136	BT_4176
0.741842	0.561511	2.15634	0.15872	0.608226	BT_3005
0.736145	1.63933	6.28002	0.0217031	0.291016	BT_4537
0.735446	1.67348	5.86605	0.0258598	0.307237	BT_0326
0.731691	-0.258995	1.57861	0.22454	0.685136	BT_1769
0.729273	-0.234345	1.5606	0.227098	0.686928	BT_1459
0.728282	-1.00465	0.874516	0.361712	0.773965	BT_2316
0.725081	1.84605	7.4059	0.0137376	0.25117	BT_0176
0.725044	1.11015	3.62363	0.0725825	0.454123	BT_4220
0.717673	2.42346	10.3037	0.00471219	0.152385	BT_4648
0.711211	1.45005	5.18473	0.0348278	0.347601	BT_1924
0.706084	6.20057	26.1575	6.60237e-05	0.0167142	BT_1841
0.70471	0.276194	1.46159	0.241848	0.695735	BT_4675
0.699201	0.552229	2.28035	0.147853	0.594905	BT_2997
0.696908	-0.608043	1.15013	0.297263	0.73321	BT_3620
0.693019	-0.422999	1.28083	0.272149	0.717292	BT_1626
0.691759	0.916048	2.95001	0.10251	0.522786	BT_2214
0.688989	1.19793	3.79103	0.066815	0.438899	BT_4036
0.688151	0.618593	2.29692	0.14647	0.593636	BT_2209
0.687612	0.252344	1.79688	0.196262	0.652424	BT_0878
0.686527	2.76575	11.8657	0.00278823	0.12305	BT_0772
0.682205	0.483459	2.08629	0.16529	0.61535	BT_0534
0.680674	-0.795574	0.965318	0.33848	0.759405	BT_3666
0.677445	0.428222	1.78321	0.197897	0.652661	BT_1412
0.675909	-0.556158	1.19006	0.289272	0.731289	BT_0004
0.673612	5.57453	25.3113	7.92992e-05	0.018641	BT_1334
0.671681	3.42455	15.4919	0.000920554	0.0891042	BT_1784
0.671164	1.1671	3.40878	0.0808545	0.480911	BT_3768
0.665322	-0.348617	1.22945	0.281669	0.7277	BT_0764
0.663077	1.61808	4.93552	0.0389569	0.364225	BT_0218
0.658153	-0.726961	0.958101	0.340248	0.759405	BT_3042
0.657987	0.0515465	1.41001	0.250025	0.699438	BT_0887
0.654756	0.9128	2.42204	0.13652	0.576008	BT_2693
0.654574	9.28328	12.3136	0.00241249	0.116757	BT_t28
0.651852	-0.501972	1.13718	0.29992	0.734352	BT_2149
0.649605	0.37369	1.78136	0.198118	0.652661	BT_2981
0.649515	-0.482574	1.0397	0.320994	0.749214	BT_0290
0.648555	-0.254988	1.17797	0.291661	0.732026	BT_0610
0.647012	-0.628728	0.92453	0.348644	0.766051	BT_0030
0.645989	-0.544709	1.07909	0.312241	0.746248	BTnc207
0.643277	1.19007	3.32141	0.0845294	0.490628	BT_1962
0.642059	0.867526	1.74013	0.20316	0.660668	BT_2630
0.641725	9.5988	12.4556	0.00230546	0.116525	BT_t10
0.641494	0.0231849	1.39513	0.25245	0.700517	BT_3467
0.640884	3.08469	11.5538	0.00308839	0.124789	BT_1492
0.640441	0.305837	1.6258	0.218009	0.680064	BT_3965
0.639297	0.649305	2.06014	0.167828	0.617086	BT_1655
0.639004	4.41676	18.0845	0.000450352	0.0529324	BT_1451
0.638295	2.05588	6.70897	0.0181748	0.273735	BT_1569
0.637587	5.71559	22.9631	0.000134543	0.026046	BT_4304
0.63492	0.439319	1.76638	0.199932	0.655356	BT_2561
0.632544	0.331063	1.50287	0.235552	0.69268	BT_0756
0.631813	0.372825	1.40307	0.251151	0.699862	BT_1604
0.630299	2.79146	10.2004	0.00488429	0.15488	BT_1448
0.628523	2.11281	6.46733	0.020075	0.278764	BT_2959
0.626791	-0.874649	0.862668	0.364911	0.775104	BT_0509
0.625389	-0.576413	0.979153	0.335129	0.757784	BT_1966
0.624348	-0.610961	0.885984	0.358654	0.772876	BT_0140
0.62272	-0.10762	1.21175	0.285052	0.729427	BT_p548225
0.618466	2.15391	6.14164	0.023002	0.295666	BT_3384
0.618182	2.70656	9.3518	0.00659687	0.17508	BT_2067
0.616265	2.20894	6.91651	0.0167038	0.270876	BT_1517
0.615172	6.61781	20.5738	0.000238269	0.0360152	BT_4303
0.614866	1.65634	4.69455	0.0434893	0.381307	BT_3767
0.613246	1.15532	2.92141	0.104073	0.522786	BT_1434
0.608063	1.95803	4.92852	0.0390806	0.364346	BT_1539
0.607203	9.80539	11.7015	0.00294196	0.12467	BT_4597
0.607042	-0.501089	0.95366	0.341342	0.760566	BT_3585
0.606144	-0.048402	1.12636	0.302164	0.734432	BT_2788
0.603914	1.12695	2.69534	0.117471	0.547639	BT_4142
0.601263	2.43003	7.00336	0.0161285	0.268832	BT_3411
0.599377	1.54697	3.72895	0.0688897	0.444541	BT_0654
0.599013	0.997289	2.41955	0.13671	0.576071	BT_0320
0.598086	0.223194	1.38676	0.253828	0.700794	BT_4403
0.596948	3.65136	13.8239	0.00150629	0.107765	BT_1230
0.596778	-0.211411	1.0684	0.314584	0.748872	BT_1718
0.594949	4.0483	13.9541	0.00144802	0.105898	BT_4584
0.592683	2.53613	6.51614	0.0196738	0.275517	BT_1456
0.591183	3.80272	14.2742	0.0013152	0.103055	BT_3259
0.590295	0.0327306	1.16618	0.294016	0.73321	BT_0058
0.589134	0.922417	2.18578	0.156055	0.608226	BT_1485
0.588672	6.22735	19.2748	0.000330296	0.0434801	BT_4305
0.585617	0.822515	1.93682	0.180463	0.629236	BTnc075
0.584967	-0.329343	0.863142	0.364782	0.775104	BT_1889
0.58336	-0.286884	0.995176	0.331304	0.754514	BT_4741
0.583269	1.15424	2.60848	0.123158	0.555167	BT_1257
0.582179	0.686384	1.63356	0.216959	0.678073	BT_1507
0.577702	0.243753	1.28257	0.271836	0.717292	BTnc342
0.577275	0.823316	1.77273	0.199161	0.654279	BT_2189
0.575433	-0.386281	0.863846	0.364591	0.775104	BT_4477
0.575097	2.87634	8.66157	0.00849373	0.199167	BT_3231
0.574977	-0.266854	0.96534	0.338475	0.759405	BTnc147
0.574536	1.42113	2.51787	0.129446	0.564156	BT_3035
0.571718	1.66354	3.98476	0.0607919	0.417675	BTnc254
0.571148	6.48268	17.9172	0.000470819	0.0534299	BT_1107
0.56996	1.18869	2.56308	0.126261	0.562282	BT_1757
0.569179	0.0265308	0.904029	0.353917	0.769533	BT_0354
0.568764	10.9214	7.9266	0.0112152	0.227836	BT_4615
0.567891	-0.180944	0.769222	0.391665	0.786262	BT_0922
0.566686	1.65231	3.68571	0.0703787	0.448869	BT_2349
0.564935	1.8991	4.69755	0.0434292	0.381307	BT_1268
0.563713	-0.714213	0.762336	0.39375	0.786262	BT_2169
0.563052	0.366371	1.16316	0.294624	0.73321	BT_0546
0.563008	7.81667	14.0948	0.00138786	0.103806	BT_2571
0.561671	5.37057	17.5863	0.000514426	0.0564326	BT_0701
0.560477	2.93738	7.29886	0.0143319	0.255745	BT_3152
0.557175	-0.935412	0.50946	0.484249	0.829441	BT_2477
0.556496	-0.0304663	0.720473	0.406799	0.790813	BT_3960
0.556163	-0.612181	0.774111	0.390194	0.786262	BT_0143
0.555156	8.59707	12.4941	0.00227735	0.116525	BT_2570
0.554943	2.94534	8.58123	0.00875177	0.202831	BT_3472
0.549756	4.08936	14.4054	0.00126471	0.103055	BT_0836
0.546125	-0.914286	0.643781	0.432495	0.806426	BT_1751
0.546037	1.52307	3.22169	0.0889655	0.497205	BT_0199
0.543264	0.369455	1.25399	0.277069	0.721056	BT_2602
0.542852	-0.282572	0.847317	0.369118	0.775684	BT_0386
0.539432	3.30864	9.83977	0.00554246	0.160002	BT_4348
0.539176	2.28428	4.61278	0.0451622	0.385978	BT_3728
0.537838	4.95596	15.5968	0.000893291	0.0890854	BT_0584
0.534473	6.95044	15.1796	0.00100737	0.0920908	BT_1660
0.534131	-0.42499	0.78656	0.386486	0.785138	BT_1989
0.531709	0.903154	1.63025	0.217406	0.678826	BT_2097
0.528044	1.5817	2.28004	0.147878	0.594905	BT_0637
0.527745	5.25039	11.6097	0.00303206	0.124789	BTnc072
0.527169	2.18551	4.60558	0.045313	0.385978	BT_3617
0.526967	3.58779	11.0196	0.00369008	0.133451	BT_1748
0.525651	4.19964	12.7323	0.00211174	0.116525	BT_4689
0.522129	0.202048	0.997505	0.330754	0.754514	BT_0598
0.522124	0.817938	1.41044	0.249954	0.699438	BT_4200
0.521123	4.25081	12.5672	0.00222503	0.116525	BT_0924
0.520171	2.8968	6.77803	0.0176697	0.273735	BT_2554
0.520134	-0.665689	0.63968	0.43394	0.808205	BT_0125
0.519769	1.54135	2.67624	0.118694	0.547639	BT_3264
0.514967	2.89119	6.78236	0.0176386	0.273735	BT_1793
0.514208	0.550982	1.19783	0.28775	0.730205	BT_0082
0.514134	1.38704	1.96252	0.177736	0.625602	BT_1776
0.513135	-0.281464	0.689805	0.416783	0.796072	BT_3006
0.512926	2.72482	6.57672	0.0191883	0.275145	BT_1447
0.512813	-0.5296	0.596967	0.449462	0.812525	BT_0600
0.511633	3.48946	9.41207	0.00645521	0.17508	BT_1226
0.511125	1.50333	2.8376	0.108816	0.5345	BT_2280
0.508418	0.837374	1.56074	0.227077	0.686928	BT_2776
0.507493	-0.110005	0.819953	0.376794	0.780384	BT_0460
0.507007	2.50309	4.77198	0.0419702	0.374765	BT_2240
0.505991	2.09566	3.95089	0.061798	0.421945	BT_1606
0.505872	-0.365273	0.633838	0.436012	0.809625	BT_1765
0.504775	5.70787	12.7669	0.00208885	0.116525	BT_2430
0.50367	-0.994663	0.437281	0.51656	0.841584	BT_2226
0.503544	1.085	1.68149	0.21061	0.668388	BT_1267
0.502573	8.0181	11.4637	0.00318166	0.126155	BT_1106
0.502043	4.56773	13.2411	0.00180109	0.116525	BT_1072
0.502028	2.55082	5.60878	0.0288958	0.323116	BT_0788
0.50054	2.01966	3.97143	0.0611855	0.419503	BT_2694
0.50051	0.675403	1.2015	0.287036	0.730205	BT_2815
0.500467	-0.643041	0.510565	0.483782	0.829232	BT_2101
0.500242	2.36328	4.55459	0.0463977	0.385978	BT_2513
0.499939	3.79233	9.89598	0.00543364	0.158851	BT_1108
0.499823	3.04904	7.36798	0.0139449	0.253551	BT_2551
0.499263	3.4337	7.95094	0.0111108	0.227116	BT_2125
0.499196	1.79809	2.98014	0.100893	0.522445	BT_1396
0.497538	2.16351	4.11725	0.0570333	0.414334	BT_1513
0.495954	1.91489	3.63312	0.0722405	0.454123	BT_0433
0.495912	10.873	5.73946	0.0273059	0.3198	BT_0565
0.494853	-0.70173	0.500284	0.488159	0.829441	BT_2381
0.492172	0.226955	0.942744	0.344052	0.7624	BT_2784
0.490278	-0.313505	0.703471	0.412288	0.793597	BT_3234
0.49002	0.0643856	0.470176	0.501379	0.835072	BT_3517
0.489782	7.1601	12.4949	0.00227675	0.116525	BT_1105
0.489098	3.18316	7.50326	0.0132211	0.243076	BT_2044
0.488573	4.72952	11.2821	0.00337951	0.128386	BT_0245
0.487769	10.0582	5.00122	0.0378164	0.360409	BT_t47
0.48705	3.7846	10.3114	0.00469953	0.152385	BT_2388
0.485668	3.07843	4.50128	0.0475639	0.391559	BT_1058
0.485556	1.45493	2.27248	0.148515	0.596051	BT_0562
0.485326	6.6817	12.739	0.00210728	0.116525	BT_1243
0.485295	0.659021	1.05896	0.316671	0.748872	BT_2562
0.484646	-0.941164	0.499628	0.48844	0.829441	BT_1463
0.483215	-0.823238	0.466928	0.502842	0.836207	BT_2892
0.482564	-0.0367609	0.774659	0.390029	0.786262	BT_4095
0.482533	1.50123	2.32578	0.144099	0.589105	BT_0533
0.482519	3.7332	9.30752	0.00670316	0.17508	BT_4649
0.481425	8.10916	10.0317	0.00518062	0.156417	BT_3823
0.481379	0.928421	1.50782	0.234811	0.69268	BT_3782
0.481367	2.46424	4.99796	0.0378721	0.360409	BT_p548204
0.481297	6.64316	12.4947	0.00227696	0.116525	BT_1104
0.481235	3.88411	7.80862	0.0117375	0.232867	BT_0925
0.48107	6.22657	12.7745	0.00208381	0.116525	BT_1973
0.480876	0.0291393	0.798187	0.38307	0.78304	BT_2331
0.480451	2.42468	4.54295	0.0466497	0.38671	BT_3770
0.478881	5.36393	12.571	0.0022224	0.116525	BT_4554
0.478269	1.6769	2.90756	0.104839	0.524357	BT_1393
0.478144	2.44531	4.76938	0.0420202	0.374765	BT_0150
0.477553	7.47539	11.3545	0.003299	0.12773	BT_1830
0.475881	1.25312	1.86407	0.18847	0.638786	BT_1922
0.47508	6.37333	12.0765	0.00260384	0.122418	BT_0313
0.474788	2.34845	4.41676	0.0494821	0.392704	BT_3469
0.473784	0.498168	1.00347	0.329349	0.754514	BT_0061
0.473551	3.09543	6.6845	0.0183577	0.273735	BT_2504
0.473507	1.13516	1.35463	0.259208	0.708516	BT_3150
0.472584	9.39875	7.80297	0.0117632	0.232867	BT_t14
0.471262	2.41205	4.6111	0.0451974	0.385978	BT_1351
0.470857	4.90333	12.3962	0.0023496	0.116525	BT_1074
0.469515	7.47834	10.9839	0.00373468	0.133596	BT_1658
0.467645	5.51306	12.3809	0.00236108	0.116525	BT_2499
0.467277	6.76178	11.8043	0.00284463	0.12318	BT_1196
0.466786	0.580429	1.05198	0.318228	0.748949	BT_2523
0.466758	-0.0340779	0.678607	0.420523	0.798997	BT_2478
0.465173	1.12449	1.58093	0.224212	0.685136	BT_1004
0.464987	2.69871	5.12861	0.0357123	0.348751	BT_1009
0.462017	2.24727	3.83197	0.0654866	0.433048	BT_0902
0.460763	8.71764	8.31378	0.00967623	0.212297	BT_t33
0.460084	3.22651	6.98017	0.0162798	0.268922	BT_3721
0.459552	0.532605	0.978393	0.335312	0.757784	BT_1704
0.458467	1.37319	2.02889	0.170924	0.620374	BT_3081
0.457495	0.663294	1.05641	0.31724	0.748872	BT_1605
0.457283	3.25727	6.08606	0.0235482	0.295666	BT_3167
0.455759	2.27482	4.00297	0.0602585	0.417496	BT_0677
0.452877	0.256358	0.803897	0.381409	0.78304	BT_4645
0.452217	2.48804	4.26645	0.0531174	0.401884	BT_3490
0.451226	0.617527	1.01959	0.325595	0.754404	BT_3993
0.451163	-0.753171	0.387716	0.541075	0.85615	BT_0517
0.450554	2.00369	3.28532	0.0861044	0.491861	BTnc268
0.450301	2.71694	4.89636	0.0396552	0.365561	BT_2435
0.448966	2.70434	4.37699	0.0504154	0.392704	BTnc273
0.447967	4.84736	11.1684	0.00351022	0.128386	BT_3232
0.44767	7.38226	10.0381	0.00516892	0.156417	BT_0837
0.446705	-0.386273	0.562717	0.462568	0.816252	BT_4714
0.446083	1.31052	1.73503	0.203794	0.660706	BT_2650
0.444707	2.7154	4.55396	0.0464114	0.385978	BT_1142
0.44426	-0.29036	0.55849	0.464229	0.817868	BTnc395
0.443307	4.51252	10.3851	0.00458133	0.152385	BT_1493
0.442973	-0.419816	0.523539	0.478353	0.826483	BT_2458
0.441695	0.743659	1.04089	0.320725	0.749214	BT_0072
0.441656	3.01785	5.70432	0.0277234	0.320133	BT_2144
0.440461	1.56697	2.23417	0.151791	0.602232	BT_0959
0.440344	1.63946	2.2254	0.152553	0.602426	BT_4376
0.440186	-0.459258	0.528738	0.476207	0.825549	BT_1964
0.439692	1.08036	0.988979	0.332776	0.75633	BT_2685
0.438823	0.877407	1.05909	0.316644	0.748872	BT_1266
0.437793	0.103979	0.600826	0.448023	0.812525	BT_1760
0.435919	0.83611	1.04611	0.319546	0.749214	BT_1183
0.435779	0.55422	0.677955	0.420742	0.798997	BT_2180
0.435562	7.87129	8.7985	0.0080734	0.192521	BT_1244
0.435152	4.38575	9.74351	0.00573455	0.164108	BT_1103
0.434534	0.767869	0.969078	0.337565	0.759405	BT_0705
0.434215	3.81405	7.77405	0.0118957	0.233029	BT_0970
0.433471	1.13543	1.45132	0.243447	0.696077	BT_4574
0.432847	6.84538	9.26746	0.00680098	0.176236	BT_0216
0.4328	2.00151	2.9383	0.103146	0.522786	BT_0579
0.432694	6.18251	10.4536	0.00447442	0.152385	BT_4494
0.432319	-0.651446	0.463317	0.504478	0.836402	BT_2998
0.431873	-1.04796	0.288138	0.59779	0.887331	BT_0046
0.431701	-0.0269491	0.59965	0.448461	0.812525	BT_0552
0.430792	2.59365	4.19997	0.0548229	0.408322	BT_4480
0.429896	6.52903	10.1669	0.00494147	0.15488	BT_2812
0.428855	5.012	10.0914	0.00507342	0.156043	BT_3769
0.428824	-0.971335	0.273429	0.607225	0.887689	BT_2480
0.428484	0.437202	0.813142	0.378742	0.782448	BT_3040
0.427897	6.19119	9.38984	0.00650705	0.17508	BT_t41
0.426353	5.38089	10.3582	0.00462416	0.152385	BTnc108
0.425437	-0.0156859	0.610934	0.444289	0.812525	BT_3211
0.425255	0.23793	0.696595	0.41454	0.794768	BT_4040
0.42459	1.23274	1.44266	0.244807	0.696335	BT_1078
0.424246	3.96972	8.02177	0.010813	0.223808	BTnc310
0.42403	-0.590739	0.446313	0.512311	0.8413	BT_4076
0.42402	0.469851	0.785307	0.386856	0.785166	BTnc237
0.423496	0.225249	0.702093	0.412738	0.793597	BT_0529
0.423231	3.2438	3.404	0.0810504	0.480911	BT_0074
0.422938	3.21607	4.47572	0.0481348	0.392704	BT_1602
0.422049	1.86374	2.58006	0.125091	0.559338	BT_4484
0.421859	-0.997674	0.342169	0.565621	0.869435	BT_4154
0.420369	-0.402395	0.405724	0.531923	0.85215	BT_3069
0.420325	0.686412	0.87779	0.360835	0.773816	BT_1023
0.419386	2.85922	4.30644	0.0521212	0.399839	BT_0889
0.419191	3.64494	7.19724	0.014923	0.26159	BT_1666
0.418545	3.19896	5.47595	0.0306204	0.328247	BT_1033
0.418308	1.17521	1.23783	0.280088	0.725802	BT_1192
0.418298	3.50933	6.66611	0.0184965	0.273735	BT_1986
0.417934	11.2155	4.02338	0.0596675	0.417496	BT_1829
0.417633	3.13321	5.35661	0.0322704	0.336289	BT_3736
0.417539	8.13047	7.79446	0.0118021	0.232867	BT_1659
0.417429	1.26641	1.43487	0.246039	0.698029	BT_4260
0.417005	4.44678	9.03824	0.00739239	0.187141	BT_1200
0.416008	0.745061	0.904768	0.353725	0.769533	BT_3896
0.415483	1.40613	1.73251	0.204109	0.660706	BT_4533
0.415387	2.10739	2.9271	0.103759	0.522786	BT_1347
0.414869	11.8654	3.30926	0.0850557	0.491085	BT_t04
0.414736	2.72309	4.32084	0.0517678	0.398988	BT_4754
0.413603	-0.335093	0.460613	0.505709	0.836402	BT_3665
0.412252	0.684409	0.904236	0.353863	0.769533	BTnc383
0.412087	1.75408	2.30078	0.14615	0.593072	BT_2361
0.412025	-0.00225427	0.458224	0.506802	0.837712	BT_1562
0.411903	5.17122	8.64912	0.00853315	0.199167	BT_1896
0.411726	-0.133852	0.473505	0.499886	0.835072	BT_0356
0.410248	6.8571	8.91015	0.00774788	0.192521	BT_0312
0.40929	-0.499279	0.443302	0.51372	0.8413	BT_2175
0.408432	6.96747	8.87089	0.00786062	0.192521	BT_1576
0.408119	0.346533	0.698442	0.413933	0.794511	BT_0564
0.407868	3.30259	5.53313	0.0298641	0.325041	BT_2503
0.405966	4.39778	7.73983	0.0120547	0.233436	BT_0736
0.404726	1.54327	1.86258	0.188639	0.638786	BT_0317
0.404192	0.608047	0.7977	0.383212	0.78304	BT_1894
0.403473	9.04478	6.11437	0.0232682	0.295666	BT_t20
0.403034	0.0196358	0.529313	0.475971	0.825549	BT_1796
0.402932	0.421756	0.665228	0.42506	0.802224	BT_2479
0.402816	4.42806	8.26267	0.00986514	0.214198	BT_2179
0.402684	-1.00113	0.297978	0.591652	0.884318	BT_t32
0.400145	-0.665983	0.375807	0.547292	0.857467	BT_3592
0.399971	0.149783	0.594523	0.450377	0.812604	BT_2268
0.399414	-0.575086	0.318116	0.579491	0.878446	BT_0234
0.399258	1.92951	2.42565	0.136245	0.576008	BT_0112
0.398343	0.226993	0.551938	0.466823	0.820243	BT_2833
0.398112	7.30422	7.124	0.015366	0.263901	BT_2678
0.39793	3.74349	6.82115	0.0173623	0.273735	BT_0217
0.396771	5.83566	8.88021	0.00783368	0.192521	BT_4677
0.396074	1.81215	2.1806	0.156519	0.608226	BT_0219
0.396071	-0.059865	0.517985	0.480664	0.827827	BT_4242
0.394722	2.32389	3.08366	0.0955641	0.509724	BT_4328
0.393896	0.632164	0.768738	0.391811	0.786262	BT_3994
0.393102	1.79485	2.13495	0.160692	0.609691	BT_4341
0.391484	1.72605	1.94244	0.179862	0.629236	BT_4196
0.39077	0.172822	0.477658	0.498036	0.834115	BT_1409
0.389725	0.153672	0.545874	0.469246	0.822706	BT_4381
0.389413	-0.82271	0.327154	0.5742	0.874452	BT_1416
0.389175	2.23173	1.8721	0.187566	0.638786	BT_1349
0.387791	1.72621	1.97108	0.176838	0.625107	BT_0572
0.387223	1.34746	1.28179	0.271975	0.717292	BT_4552
0.387149	5.93967	8.36899	0.00947678	0.209316	BT_4676
0.383395	8.36103	6.31417	0.0213955	0.289763	BT_2438
0.382103	0.765614	0.793155	0.384543	0.784582	BT_1622
0.381777	-1.00129	0.288326	0.597671	0.887331	BT_p548216
0.381577	1.81477	1.98982	0.174894	0.623594	BT_3935
0.380872	-0.244003	0.410456	0.529567	0.850818	BT_1994
0.380548	9.76431	4.61314	0.0451547	0.385978	BT_t64
0.380407	0.92113	0.826705	0.374879	0.779284	BT_3140
0.380257	1.19259	1.18424	0.290418	0.731826	BT_0989
0.37978	-0.153207	0.43966	0.515435	0.8413	BT_0728
0.37897	0.200697	0.500506	0.488064	0.829441	BT_0838
0.377859	4.15361	5.77536	0.0268867	0.31749	BT_0244
0.377662	5.73909	7.6896	0.0122923	0.236573	BT_2145
0.37619	1.80967	1.9959	0.174268	0.622711	BT_2405
0.375037	1.517	1.3213	0.26495	0.712379	BT_2662
0.374244	6.20952	7.62291	0.012616	0.237253	BT_0187
0.374008	2.47634	2.68887	0.117884	0.547639	BTnc005
0.373605	0.860972	0.86434	0.364457	0.775104	BT_2038
0.373435	3.05229	4.18042	0.0553362	0.408322	BT_2034
0.372562	3.84828	6.05337	0.0238764	0.295666	BT_2158
0.372525	-0.989336	0.283963	0.600436	0.887689	BT_1109
0.372272	2.12515	2.44009	0.135153	0.574877	BT_t48
0.371516	0.657884	0.680795	0.419788	0.798568	BT_0757
0.37114	0.63278	0.632679	0.436425	0.809625	BT_3363
0.37109	-0.540749	0.309205	0.584808	0.880825	BT_3092
0.371017	1.99848	2.17794	0.15676	0.608226	BT_1744
0.371002	4.48208	7.21127	0.0148397	0.26159	BT_1197
0.368816	0.656645	0.623488	0.439722	0.811535	BT_1269
0.368321	3.13249	3.93977	0.0621325	0.423181	BT_1993
0.368106	2.57138	3.0713	0.0961831	0.509724	BT_2552
0.365419	-0.479839	0.339278	0.567253	0.870627	BT_3275
0.364483	0.763105	0.723278	0.405905	0.790813	BT_0530
0.363819	0.158462	0.471552	0.500761	0.835072	BT_3781
0.363752	1.71923	1.75077	0.201843	0.657477	BT_2135
0.363712	4.30903	6.70379	0.0182134	0.273735	BT_2352
0.363585	6.65422	6.47533	0.0200086	0.278764	BT_4041
0.362739	5.16611	7.11909	0.0153962	0.263901	BT_0585
0.361777	3.92871	5.44002	0.031107	0.330393	BTnc094
0.361771	0.523068	0.604458	0.446676	0.812525	BT_3290
0.361307	1.63356	1.60725	0.220546	0.683426	BT_3257
0.3612	2.7656	3.24817	0.0877613	0.494559	BT_1572
0.361184	3.29537	4.44797	0.0487637	0.392704	BT_4360
0.361037	4.0645	5.9626	0.0248151	0.301021	BT_1575
0.360966	-0.784448	0.283941	0.60045	0.887689	BT_2390
0.359867	0.867297	0.655805	0.428302	0.804691	BT_3371
0.359688	1.32499	1.18984	0.289316	0.731289	BTnc286
0.359322	6.08257	7.29104	0.0143764	0.255745	BT_2084
0.359267	-0.759823	0.252361	0.621323	0.890969	BT_0968
0.358726	3.42194	4.78157	0.0417863	0.374765	BT_4046
0.358415	-1.11625	0.211403	0.651008	0.906673	BTnc172
0.358312	0.0328838	0.407465	0.531054	0.851525	BT_3062
0.357145	0.466036	0.516987	0.481082	0.827827	BT_2239
0.356914	0.582144	0.588539	0.45263	0.812659	BT_1424
0.35665	8.21936	5.59585	0.0290587	0.323116	BT_1812
0.356237	-0.90387	0.280992	0.602334	0.887689	BT_0318
0.355851	1.03175	0.899164	0.355185	0.769533	BT_4117
0.355155	5.66963	7.1938	0.0149434	0.26159	BT_0309
0.355006	0.882353	0.756396	0.395563	0.786262	BT_4359
0.354938	1.11868	0.956711	0.34059	0.759405	BT_3623
0.354392	3.83612	5.57363	0.0293412	0.323116	BTnc037
0.353347	2.55214	2.54152	0.127768	0.56295	BT_2045
0.35313	2.34544	2.51186	0.129876	0.564156	BT_2679
0.35247	4.63312	6.64584	0.0186509	0.274018	BT_1450
0.351812	4.52229	6.55374	0.0193709	0.275145	BT_0549
0.350876	4.5012	6.0645	0.0237641	0.295666	BTnc364
0.350018	1.55993	1.27806	0.272653	0.717292	BT_0971
0.349657	2.39103	2.40837	0.137566	0.576299	BT_1141
0.349595	8.58128	4.81519	0.0411489	0.374422	BT_0897
0.349559	0.980819	0.797498	0.383271	0.78304	BT_0520
0.349193	3.79452	5.36006	0.0322213	0.336289	BT_2030
0.348762	0.730089	0.608933	0.445025	0.812525	BT_4502
0.348749	8.4157	5.14263	0.0354889	0.347601	BT_0898
0.348459	1.07164	0.718976	0.407278	0.791213	BT_2441
0.347516	5.78388	6.66729	0.0184876	0.273735	BT_0735
0.346529	4.28455	5.42169	0.0313584	0.331835	BT_1449
0.346424	1.48801	1.16811	0.293628	0.73321	BT_1308
0.346025	6.41312	6.57865	0.0191731	0.275145	BT_4690
0.346005	6.51183	6.60166	0.0189924	0.275145	BT_4493
0.345041	4.32979	6.07425	0.0236663	0.295666	BT_0807
0.344829	0.096621	0.414817	0.527411	0.849589	BT_2534
0.344574	-0.386487	0.312009	0.583124	0.880797	BT_3122
0.344304	1.90691	1.48233	0.238657	0.69268	BT_1211
0.343356	4.04142	5.4999	0.030301	0.327154	BT_2760
0.341854	0.870039	0.516702	0.481201	0.827827	BT_2391
0.341756	1.40183	1.068	0.314672	0.748872	BT_4512
0.34172	1.57083	1.31208	0.266568	0.712537	BT_2484
0.341273	7.07168	5.99516	0.0244736	0.299415	BT_1219
0.341063	5.47194	6.56161	0.0193082	0.275145	BT_2762
0.340216	2.59517	2.65277	0.120218	0.551027	BT_1878
0.340126	1.2622	1.00521	0.32894	0.754514	BT_1699
0.340005	3.86396	5.19696	0.0346384	0.347601	BT_2083
0.33992	2.11165	2.00026	0.173822	0.622061	BT_4468
0.339698	-0.298184	0.335377	0.56947	0.871503	BT_0856
0.339524	4.47566	5.622	0.0287303	0.323116	BT_1099
0.339228	5.4457	6.21446	0.0223078	0.294462	BT_1383
0.33908	17.6557	0.420625	0.524566	0.84737	BT_r03
0.338868	0.0666527	0.399865	0.534869	0.852598	BT_0890
0.337972	1.9152	1.48647	0.238028	0.69268	BTnc100
0.337781	3.28688	2.89593	0.105488	0.524413	BT_4479
0.337131	5.68176	5.6847	0.0279596	0.320662	BT_3397
0.337116	-0.666164	0.255787	0.618981	0.889548	BT_4248
0.336671	4.37202	5.55715	0.0295527	0.323116	BT_1852
0.336633	2.67873	2.19813	0.154953	0.607084	BT_0135
0.336468	0.851285	0.684204	0.418647	0.79764	BT_2545
0.335919	0.760158	0.633282	0.43621	0.809625	BT_1441
0.335909	8.0936	5.0933	0.0362817	0.352221	BT_1391
0.33569	6.31443	6.01828	0.0242344	0.298709	BT_1811
0.335453	-0.751828	0.25442	0.619913	0.889883	BT_2410
0.335222	8.82651	4.42237	0.049352	0.392704	BT_1312
0.334886	4.62441	5.98069	0.0246248	0.300149	BT_0835
0.334698	3.20186	2.89697	0.10543	0.524413	BT_2019
0.334291	2.2862	2.16732	0.15772	0.608226	BT_1323
0.332916	2.90233	2.53479	0.128243	0.56295	BT_2042
0.332762	0.809437	0.649905	0.430351	0.805166	BT_4241
0.332675	3.16648	2.67843	0.118553	0.547639	BT_3447
0.332577	5.0968	4.50282	0.0475296	0.391559	BTnc043
0.331226	2.61924	2.6037	0.123481	0.555167	BT_2040
0.33099	3.02324	3.19323	0.0902809	0.498514	BT_2579
0.330028	0.320842	0.439528	0.515497	0.8413	BTnc054
0.329169	14.4703	0.998447	0.330531	0.754514	BT_r08
0.328414	9.15899	3.51177	0.0767591	0.46843	BT_t49
0.32712	2.52655	2.20289	0.15453	0.606148	BTnc319
0.326853	2.28794	1.73199	0.204175	0.660706	BT_1665
0.326505	4.06798	4.68739	0.0436329	0.381307	BT_1693
0.326357	2.42513	2.08966	0.164967	0.61535	BT_3432
0.326033	2.83866	2.76731	0.112994	0.541154	BT_3730
0.325567	-0.0906687	0.325793	0.57499	0.875251	BT_2422
0.324893	8.37442	3.99417	0.0605157	0.417675	BT_t65
0.323819	2.85186	2.34086	0.142879	0.587033	BT_3561
0.323495	2.25812	2.00115	0.173731	0.622061	BT_4243
0.32342	2.61385	2.35877	0.141445	0.582599	BT_3720
0.322874	2.43796	2.15203	0.159115	0.608226	BT_1227
0.322256	1.39766	1.00249	0.329579	0.754514	BT_0033
0.322206	2.54709	2.26474	0.14917	0.597461	BT_0581
0.321546	1.9121	1.56162	0.226952	0.686928	BT_3549
0.320169	7.70509	4.91638	0.0392964	0.365323	BT_3901
0.319472	3.20153	2.89214	0.105701	0.524679	BT_1032
0.319369	6.84126	5.4455	0.0310321	0.330393	BT_1436
0.318742	4.29062	4.6153	0.0451097	0.385978	BT_1681
0.318532	3.3824	3.27784	0.0864347	0.491861	BT_1914
0.317883	2.33354	1.45665	0.242616	0.696077	BT_3253
0.317813	1.71072	1.2611	0.275754	0.72027	BT_2039
0.317682	3.5701	3.75918	0.0678703	0.4423	BT_2047
0.317398	5.88122	5.71572	0.0275872	0.320133	BT_2759
0.31687	-0.435758	0.278121	0.604181	0.887689	BT_2912
0.316718	-0.258779	0.261201	0.61532	0.889548	BT_3703
0.315965	0.212565	0.342395	0.565494	0.869435	BT_0431
0.315384	7.93053	4.59868	0.0454581	0.385978	BT_2741
0.315306	1.39989	0.97766	0.335488	0.757784	BT_0582
0.314914	4.62073	5.20196	0.0345613	0.347601	BT_2043
0.313962	5.54145	3.99116	0.0606039	0.417675	BTnc290
0.313735	7.63528	4.43015	0.0491723	0.392704	BT_1357
0.312396	2.12686	1.68636	0.209978	0.668081	BT_0751
0.311895	3.91345	4.38956	0.0501183	0.392704	BT_1549
0.311082	7.5542	4.71362	0.0431093	0.380356	BT_1998
0.310923	4.19839	4.67927	0.0437964	0.381307	BT_3971
0.310715	4.5479	5.15799	0.035246	0.347601	BT_1073
0.309868	-0.102397	0.295906	0.592933	0.884318	BT_3489
0.309463	4.95164	5.37336	0.0320329	0.336289	BT_0656
0.308304	-0.389249	0.268035	0.610767	0.888269	BT_4252
0.307864	-0.59761	0.23829	0.631159	0.895707	BT_1398
0.306302	1.97965	1.48187	0.238728	0.69268	BT_0261
0.305948	6.72585	4.03178	0.059426	0.417496	BTnc140
0.305436	-0.885389	0.202821	0.657668	0.907765	BT_1906
0.305301	-0.265479	0.271226	0.608666	0.887689	BT_0980
0.305296	6.05523	5.1472	0.0354164	0.347601	BT_2527
0.304795	-0.253307	0.235681	0.633022	0.895952	BT_1264
0.304325	6.64533	4.25666	0.0533648	0.401884	BTnc262
0.304249	1.91092	1.29257	0.270035	0.716809	BT_4342
0.30409	1.82232	1.29482	0.269632	0.716767	BT_p548201
0.303553	3.39999	3.10305	0.0946033	0.508986	BT_2754
0.303505	0.792133	0.448872	0.511118	0.840625	BT_4720
0.303421	2.64739	2.19097	0.15559	0.608132	BT_1503
0.302535	0.379274	0.376233	0.547068	0.857467	BT_2219
0.302534	1.94663	1.43199	0.246496	0.698122	BT_3202
0.302212	1.5556	1.03012	0.323174	0.751637	BT_1582
0.302117	7.75162	4.36945	0.0505945	0.392704	BTnc081
0.302039	1.0974	0.687415	0.417577	0.796469	BT_4511
0.300446	-0.550769	0.222476	0.642655	0.898462	BT_1028
0.299846	7.36918	4.45982	0.048494	0.392704	BT_t35
0.299557	1.62592	0.941425	0.344382	0.7624	BT_4011
0.299047	4.86019	4.97699	0.0382325	0.360525	BT_1804
0.298772	8.32892	3.29385	0.0857289	0.491861	BT_t44
0.29857	7.13224	4.25893	0.0533073	0.401884	BT_2062
0.298506	2.11273	1.27621	0.272988	0.717292	BT_2103
0.298404	2.00769	1.40932	0.250135	0.699438	BT_3323
0.297819	4.72524	4.11275	0.0571565	0.414334	BT_2157
0.297414	1.95695	1.13149	0.301097	0.734352	BT_0083
0.297369	3.18661	2.3857	0.139323	0.578201	BT_2519
0.297332	2.0824	1.49405	0.236879	0.69268	BT_0694
0.297283	-0.363707	0.233487	0.634599	0.895952	BT_2680
0.296903	0.744742	0.496732	0.489687	0.830273	BT_3049
0.296759	1.58863	1.00037	0.330078	0.754514	BT_1324
0.296207	4.48343	4.59145	0.0456106	0.385978	BT_3410
0.296189	5.60279	4.74786	0.0424368	0.376503	BT_1371
0.296071	-0.334269	0.255837	0.618947	0.889548	BT_4682
0.296008	3.09536	2.62545	0.122022	0.55449	BT_0817
0.295636	3.24024	2.6795	0.118484	0.547639	BT_0827
0.295556	2.53842	1.97908	0.176005	0.624369	BT_2270
0.294149	3.58809	3.5023	0.0771254	0.46843	BT_4205
0.294051	3.54811	3.45428	0.0790146	0.477427	BT_3461
0.29395	2.53512	1.71183	0.206714	0.666303	BT_4329
0.29345	3.02099	2.51804	0.129434	0.564156	BT_4330
0.293357	2.08039	1.4585	0.242328	0.695901	BT_4646
0.293199	1.50137	0.919021	0.35005	0.766476	BTnc077
0.292844	1.04598	0.582191	0.45504	0.813437	BT_3982
0.292553	3.92816	3.8588	0.0646328	0.431144	BT_3974
0.291721	-0.321491	0.243815	0.627255	0.893757	BT_4172
0.291678	-0.164801	0.267835	0.610899	0.888269	BT_0847
0.29158	2.40426	1.68537	0.210108	0.668081	BT_3083
0.291147	4.90051	4.08005	0.058061	0.414487	BTnc029
0.290062	-0.15622	0.258041	0.617451	0.889548	BT_p548237
0.289861	2.36583	1.69518	0.20884	0.668081	BT_2186
0.289811	3.64463	3.21498	0.0892737	0.497205	BT_0430
0.289743	1.94362	1.30346	0.268093	0.714408	BT_1940
0.289682	-0.633607	0.204095	0.656668	0.907765	BT_3201
0.28962	1.53065	0.927635	0.347855	0.766051	BT_p548205
0.289561	0.651351	0.407857	0.530858	0.851525	BT_2174
0.289282	0.227021	0.287339	0.598295	0.887331	BT_1808
0.288737	7.91545	3.87462	0.0641353	0.429845	BT_0157
0.287771	18.3025	0.250274	0.62276	0.891835	BT_r02
0.286469	1.32372	0.637168	0.434829	0.809144	BT_1236
0.286071	5.11636	4.64911	0.04441	0.384614	BT_1908
0.28474	-0.978354	0.129602	0.722907	0.937018	BT_4080
0.28474	3.31137	2.58262	0.124915	0.559313	BT_0486
0.284548	5.50807	3.64266	0.0718984	0.454123	BT_1667
0.284078	1.82729	1.11076	0.305439	0.73966	BT_2777
0.283959	6.7883	3.421	0.0803554	0.480817	BT_t12
0.283665	0.336822	0.337143	0.568464	0.871415	BT_4607
0.28343	2.05441	1.34304	0.261186	0.709918	BT_2606
0.283426	0.151072	0.296487	0.592573	0.884318	BT_3774
0.282991	2.05614	1.31687	0.265727	0.712537	BT_2572
0.282708	4.2682	4.02584	0.0595966	0.417496	BT_1642
0.282695	3.35028	2.88062	0.10635	0.527106	BT_0875
0.281783	1.19869	0.646905	0.431399	0.805615	BT_0204
0.280232	2.42163	1.66537	0.212719	0.669911	BT_0795
0.279988	0.326269	0.320751	0.577939	0.877647	BT_3284
0.279943	8.69127	2.59483	0.124081	0.557097	BT_t34
0.279273	3.94656	3.38175	0.081971	0.482588	BT_3737
0.279029	3.12387	2.15923	0.158456	0.608226	BT_2431
0.277427	0.912241	0.471861	0.500622	0.835072	BT_0455
0.276389	1.29336	0.533296	0.474339	0.825098	BT_4398
0.275433	4.19473	2.92213	0.104033	0.522786	BT_1819
0.27534	6.39123	4.19409	0.0549766	0.408322	BT_0315
0.275303	4.08252	2.9497	0.102527	0.522786	BT_0704
0.275243	-0.450052	0.208721	0.653072	0.90688	BT_3172
0.274668	4.81797	4.00645	0.0601575	0.417496	BT_1805
0.274279	0.535158	0.33311	0.570766	0.872048	BT_1848
0.274078	4.21009	3.73445	0.0687027	0.444206	BT_0215
0.27377	2.13195	1.27981	0.272334	0.717292	BT_4598
0.272598	3.26534	2.26072	0.149511	0.597461	BTnc122
0.269681	8.52784	3.03306	0.0981267	0.515871	BT_2755
0.269373	-0.349113	0.15212	0.700956	0.929949	BT_0132
0.269319	6.55129	3.29625	0.0856237	0.491861	BT_t15
0.269313	6.32892	2.72227	0.115772	0.547639	BT_t01
0.269227	8.02168	3.31564	0.0847787	0.491085	BT_0147
0.269099	4.27084	3.63645	0.072121	0.454123	BT_2975
0.268902	3.80747	3.18834	0.0905093	0.498938	BT_0730
0.268206	1.57827	0.840471	0.371017	0.775958	BT_3641
0.266673	2.1655	1.05384	0.317813	0.748872	BT_1348
0.266353	1.05594	0.512473	0.482977	0.828716	BT_1216
0.266072	-1.14418	0.133004	0.719459	0.934757	BTnc031
0.26605	7.48404	3.14087	0.092762	0.506268	BT_1194
0.265975	1.01177	0.498027	0.489129	0.829754	BT_4347
0.264411	2.63123	1.46736	0.240955	0.693774	BT_2060
0.264235	2.44366	1.49967	0.236032	0.69268	BT_2119
0.264227	9.65579	2.12578	0.161546	0.609691	BT_t21
0.263923	1.07637	0.498922	0.488743	0.829528	BT_1800
0.26357	1.62382	0.787487	0.386212	0.785066	BT_4418
0.262972	2.76592	1.73852	0.20336	0.660668	BT_3398
0.262704	3.17169	2.24528	0.150832	0.599501	BT_0693
0.262473	4.73658	3.81594	0.0660031	0.435303	BT_1016
0.262433	0.956244	0.452913	0.509245	0.839695	BT_4302
0.262281	1.97657	1.09003	0.309869	0.744752	BT_1119
0.262148	1.95379	0.994273	0.331518	0.754514	BT_4688
0.262032	2.32681	1.31213	0.26656	0.712537	BT_0905
0.261572	7.71397	3.21256	0.0893849	0.497205	BT_2437
0.260986	5.79814	3.8706	0.0642613	0.429845	BT_1102
0.260203	0.57596	0.309362	0.584713	0.880825	BT_0336
0.260092	1.10195	0.486466	0.49415	0.832071	BT_0324
0.259323	3.72923	2.66897	0.119164	0.548487	BT_2978
0.258551	3.6217	2.76304	0.113254	0.541154	BT_1634
0.258276	-0.803101	0.137901	0.71458	0.933208	BT_4473
0.257992	3.24956	2.22887	0.152251	0.602232	BT_2488
0.257845	2.94075	1.83005	0.192366	0.645338	BT_1578
0.257693	-0.637935	0.159635	0.694051	0.924372	BT_1423
0.25753	4.18964	3.26886	0.0868341	0.491861	BT_4335
0.257005	4.88883	3.70377	0.0697523	0.445738	BTnc265
0.256877	5.43988	3.7489	0.0682148	0.442868	BT_2500
0.25674	3.77831	2.80549	0.110702	0.536439	BT_1358
0.256214	1.69599	0.745445	0.398938	0.789496	BT_1741
0.25587	5.25253	3.71563	0.0693445	0.445728	BT_0926
0.254919	-0.0239605	0.20953	0.652447	0.90688	BT_4430
0.254697	3.26493	2.19473	0.155255	0.607543	BT_2154
0.254185	-0.246977	0.182965	0.673758	0.915005	BT_4684
0.25353	4.68807	3.50176	0.0771464	0.46843	BT_3832
0.252077	-0.215595	0.189104	0.668675	0.913655	BT_3554
0.251232	1.56674	0.733162	0.402775	0.790238	BT_3340
0.251199	6.43555	3.505	0.0770211	0.46843	BT_4045
0.251051	0.294419	0.239094	0.630587	0.895281	BT_3959
0.24888	0.793795	0.359022	0.556291	0.862343	BT_1139
0.248287	0.535077	0.244971	0.626444	0.89364	BT_0071
0.248208	-0.761062	0.136176	0.716287	0.933814	BT_3586
0.24815	2.52642	1.35499	0.259147	0.708516	BT_3073
0.248111	4.4367	3.20474	0.089746	0.497229	BT_1916
0.24792	2.87304	1.39198	0.252967	0.700769	BT_3761
0.247826	1.92349	0.940343	0.344653	0.7624	BT_4106
0.247545	8.86309	2.30153	0.146088	0.593072	BT_t67
0.247504	4.18519	2.68997	0.117814	0.547639	BTnc123
0.247063	1.39793	0.606652	0.445865	0.812525	BT_0893
0.246343	2.53102	1.16759	0.293733	0.73321	BT_3306
0.246265	4.55347	2.80368	0.11081	0.536439	BT_2080
0.246208	-0.105485	0.191766	0.666502	0.913655	BT_0247
0.245758	3.98374	2.38652	0.139259	0.578201	BT_2837
0.245655	5.32282	3.27113	0.0867326	0.491861	BT_4374
0.245411	14.9779	0.481402	0.496377	0.832609	BT_r11
0.245341	4.33348	3.0723	0.0961325	0.509724	BT_4373
0.245309	6.88281	3.117	0.0939189	0.508367	BT_1435
0.2447	-0.0283884	0.195622	0.663387	0.911569	BT_2617
0.244431	1.75596	0.722241	0.406235	0.790813	BT_4467
0.244097	3.32245	1.6996	0.208273	0.668081	BT_2569
0.243898	2.52333	1.32332	0.264598	0.712356	BT_1301
0.24385	6.62182	3.25233	0.087574	0.49435	BT_0311
0.243847	3.05564	1.79068	0.197001	0.652661	BT_0749
0.24306	2.17036	1.05524	0.3175	0.748872	BT_3233
0.242575	4.10364	2.50309	0.130507	0.564387	BT_2695
0.242408	1.63369	0.720949	0.406647	0.790813	BT_2066
0.241598	4.44864	2.87104	0.106894	0.529003	BT_0901
0.241254	1.85731	0.846348	0.369386	0.775684	BT_0291
0.241235	2.0898	0.983648	0.33405	0.757655	BT_1353
0.240894	17.081	0.259904	0.616192	0.889548	BT_r06
0.240651	1.12228	0.439748	0.515393	0.8413	BT_2216
0.240637	1.4873	0.577855	0.456699	0.8142	BT_1116
0.240579	4.22099	2.62348	0.122153	0.55449	BT_0623
0.240427	1.978	0.902427	0.354334	0.769533	BT_3957
0.239241	-0.0814946	0.172464	0.682691	0.919042	BT_2486
0.238209	1.18848	0.453711	0.508876	0.839695	BT_1053
0.237083	0.00474028	0.174915	0.680578	0.917957	BT_3352
0.237058	1.63238	0.692496	0.415892	0.794981	BT_1554
0.236909	3.03152	1.65719	0.213799	0.672027	BT_3716
0.23676	1.37263	0.474913	0.499257	0.834886	BT_3401
0.235901	4.66787	2.75434	0.113786	0.541923	BT_2229
0.235705	1.74121	0.754271	0.396214	0.786454	BT_1587
0.235636	2.78049	1.41027	0.249983	0.699438	BT_3165
0.235596	0.733032	0.299084	0.59097	0.884318	BT_1797
0.235118	0.446212	0.248043	0.624304	0.892134	BT_0824
0.234905	2.14335	0.949749	0.34231	0.760663	BT_3943
0.234677	3.31482	1.91993	0.182284	0.629741	BT_4651
0.233741	0.328415	0.225907	0.640119	0.897813	BT_0569
0.233094	2.16278	0.72889	0.404123	0.790238	BT_1343
0.233023	8.69466	2.15137	0.159176	0.608226	BT_1221
0.232276	17.1253	0.234139	0.63413	0.895952	BT_r05
0.232062	9.64464	1.78539	0.197635	0.652661	BTnc271
0.231708	1.48813	0.57569	0.457531	0.8142	BT_3224
0.231678	-0.270116	0.150793	0.702195	0.929949	BT_4175
0.231249	0.17791	0.188608	0.669082	0.913655	BT_1260
0.23086	6.56109	2.79038	0.111603	0.53854	BTnc146
0.230779	4.74933	2.67817	0.11857	0.547639	BT_4375
0.230389	3.92735	1.60732	0.220537	0.683426	BTnc033
0.229576	0.64625	0.265331	0.612559	0.888269	BT_0321
0.229294	-0.02214	0.146534	0.706217	0.931154	BT_0790
0.228097	6.97627	2.76394	0.1132	0.541154	BT_1220
0.227727	0.690199	0.278297	0.604067	0.887689	BT_2251
0.227722	3.6932	2.14755	0.159527	0.608226	BT_0151
0.227711	6.93577	2.70263	0.117008	0.547639	BT_p548222
0.227621	2.90265	1.40887	0.250208	0.699438	BT_2577
0.226691	4.01031	2.29119	0.146946	0.59417	BT_3723
0.226512	2.59872	1.18305	0.290653	0.731858	BT_4349
0.226423	1.24865	0.399648	0.534979	0.852598	BT_2156
0.22559	2.46364	1.04112	0.320673	0.749214	BT_3470
0.225439	3.8334	2.0922	0.164723	0.615329	BT_0823
0.225318	0.821712	0.300095	0.590348	0.884318	BT_2791
0.225269	4.43861	2.62548	0.12202	0.55449	BT_1006
0.22425	0.109584	0.170754	0.684175	0.919104	BT_4594
0.224096	4.78261	2.69647	0.117399	0.547639	BT_3946
0.224047	3.68032	1.83439	0.191864	0.644309	BT_1913
0.223246	2.30636	0.958943	0.340041	0.759405	BT_1052
0.222951	4.68811	2.69604	0.117426	0.547639	BT_4193
0.222322	2.57087	1.11612	0.304307	0.738007	BT_0741
0.221631	0.393609	0.198415	0.661153	0.91045	BT_0810
0.220999	6.03946	2.54527	0.127505	0.56295	BT_4457
0.220806	7.97184	1.91159	0.183191	0.631289	BT_t30
0.220721	5.90509	2.75721	0.11361	0.541872	BT_2091
0.2207	3.83989	2.15388	0.158946	0.608226	BT_0778
0.22059	1.25227	0.334923	0.569729	0.871503	BT_4733
0.220549	3.83311	2.09374	0.164576	0.615329	BT_1828
0.220473	3.71497	2.00147	0.173699	0.622061	BT_4052
0.219644	2.21325	0.730647	0.403568	0.790238	BT_0483
0.219596	-0.474471	0.13088	0.721606	0.935699	BT_2655
0.219117	3.37821	1.75397	0.201451	0.657477	BT_4323
0.218762	2.06744	0.775253	0.389851	0.786262	BT_1831
0.218602	0.616358	0.235799	0.632937	0.895952	BT_3548
0.218586	6.18281	2.66379	0.1195	0.549266	BT_0316
0.218224	-0.355032	0.0632415	0.804206	0.955812	BT_4380
0.218192	-0.0375876	0.151356	0.701668	0.929949	BT_3185
0.217933	5.05878	2.69795	0.117305	0.547639	BT_0329
0.217781	2.19079	0.724882	0.405394	0.790701	BT_2096
0.21772	2.27319	0.794114	0.384261	0.784494	BT_0750
0.217221	0.923625	0.302124	0.589105	0.883658	BT_3886
0.217213	2.93721	1.32259	0.264726	0.712356	BTnc325
0.216578	1.24142	0.385236	0.542358	0.85615	BT_4364
0.21556	2.06686	0.779932	0.388453	0.786262	BT_0830
0.21499	4.26455	2.21991	0.153032	0.602426	BT_1697
0.21485	1.11076	0.348577	0.562038	0.867573	BT_3558
0.214148	2.85831	1.17735	0.291785	0.732026	BT_1827
0.213875	3.43362	1.68648	0.209964	0.668081	BT_1972
0.213826	4.25517	2.2567	0.149854	0.597461	BT_1331
0.213557	2.81158	1.14272	0.298779	0.734352	BT_2252
0.213056	-0.0275137	0.111059	0.742675	0.941948	BT_0615
0.212994	3.71026	1.88861	0.185721	0.635679	BT_1687
0.212562	4.52873	2.40332	0.137955	0.576299	BT_3801
0.211901	1.78089	0.625889	0.438857	0.811392	BT_1322
0.211257	5.37853	2.55016	0.127162	0.56295	BT_1806
0.211253	2.64392	1.0792	0.312216	0.746248	BT_2087
0.211047	2.67193	0.985808	0.333533	0.757004	BTnc136
0.210837	10.9976	1.07038	0.314147	0.748872	BT_t56
0.210299	-0.477957	0.106407	0.747921	0.943331	BT_3217
0.210218	4.0455	1.9585	0.178159	0.625742	BT_4500
0.210108	0.868551	0.260076	0.616076	0.889548	BT_2384
0.209653	6.84121	2.06773	0.167087	0.616975	BTnc018
0.209586	7.5608	2.0643	0.167422	0.617004	BT_4264
0.209515	3.88139	1.97832	0.176084	0.624369	BT_p548231
0.20894	4.93726	2.40311	0.137972	0.576299	BT_3457
0.208607	1.90806	0.421291	0.524242	0.84737	BT_2213
0.208039	2.70009	1.02755	0.323762	0.752473	BT_2250
0.207036	2.00634	0.698135	0.414034	0.794511	BT_1766
0.20696	0.786073	0.207474	0.654036	0.907331	BT_0165
0.206574	1.6399	0.50851	0.484651	0.829441	BT_0727
0.20628	0.906157	0.266929	0.611498	0.888269	BT_0344
0.206119	3.75431	1.75404	0.201441	0.657477	BT_2118
0.20592	3.60891	1.53314	0.231069	0.690793	BT_0888
0.205675	2.27034	0.805808	0.380855	0.78304	BT_2057
0.205597	4.92939	2.16008	0.158379	0.608226	BT_0542
0.205307	4.7158	2.25671	0.149853	0.597461	BT_3875
0.205078	3.01433	1.15791	0.295683	0.73321	BT_1685
0.204808	5.55391	2.34176	0.142806	0.587033	BT_2924
0.204548	1.9907	0.601397	0.447811	0.812525	BT_0179
0.203829	1.25847	0.363505	0.55386	0.861414	BT_2371
0.203477	8.79923	1.64014	0.216073	0.676919	BT_0655
0.203183	2.30524	0.815206	0.37815	0.781997	BT_2117
0.203025	7.44133	2.07384	0.166493	0.616975	BT_1548
0.202846	7.07133	2.15082	0.159226	0.608226	BT_0407
0.202743	3.20938	1.27561	0.273098	0.717292	BT_3320
0.202359	3.99592	1.58714	0.22334	0.685136	BT_0628
0.202044	5.50563	2.32779	0.143936	0.589105	BT_2086
0.201754	3.1642	1.22984	0.281597	0.7277	BT_2842
0.201661	6.18584	2.25338	0.150137	0.597461	BTnc042
0.201493	1.69652	0.524261	0.478054	0.826483	BT_1535
0.201234	-0.302541	0.0940865	0.762458	0.945997	BT_0029
0.200483	6.81354	2.106	0.163409	0.612378	BT_4455
0.200321	5.32175	2.21995	0.153029	0.602426	BT_3808
0.199136	0.756717	0.225736	0.640245	0.897813	BT_3149
0.198872	0.534583	0.156701	0.696724	0.92718	BT_3613
0.198644	1.36623	0.361984	0.554682	0.862286	BT_0160
0.198197	0.422214	0.172029	0.683068	0.919042	BT_3174
0.19816	6.04834	2.1521	0.159108	0.608226	BT_3396
0.197973	0.4891	0.177895	0.678032	0.917474	BT_2845
0.197624	4.19887	1.57577	0.22494	0.685136	BT_2178
0.196974	6.35948	2.02147	0.17167	0.620841	BT_3731
0.196722	2.63307	0.777255	0.389252	0.786262	BT_3308
0.196503	4.27052	1.9314	0.181045	0.629236	BT_4585
0.196495	1.75796	0.52636	0.477187	0.826399	BT_0185
0.196332	-0.382621	0.110427	0.74338	0.941948	BT_0848
0.196108	1.15257	0.285642	0.599369	0.887689	BT_0690
0.195334	0.151608	0.117181	0.735956	0.941479	BT_0821
0.195248	1.91937	0.546632	0.468942	0.822648	BT_1561
0.195015	2.22762	0.655869	0.428279	0.804691	BT_0458
0.1947	2.99031	0.996237	0.331054	0.754514	BT_0580
0.194411	4.48932	1.98383	0.175513	0.624369	BT_1481
0.194068	10.5139	0.964572	0.338663	0.759405	BT_t55
0.193532	3.54309	1.4859	0.238114	0.69268	BT_2082
0.193323	5.59856	2.12639	0.161489	0.609691	BT_1615
0.192927	4.80103	1.87685	0.187032	0.638786	BT_4665
0.192247	8.09894	1.6575	0.213759	0.672027	BT_1329
0.19183	4.15495	1.47661	0.239532	0.692706	BTnc255
0.191752	5.65502	2.05641	0.168194	0.617086	BT_1477
0.191128	5.73395	2.07843	0.166048	0.616903	BT_1971
0.191093	6.12765	1.97672	0.17625	0.624369	BT_0645
0.191	2.42649	0.757736	0.395153	0.786262	BT_2433
0.19086	3.0064	1.0658	0.315155	0.748872	BT_4382
0.19082	-0.158803	0.113025	0.740496	0.941948	BT_4039
0.190599	5.00952	1.93437	0.180726	0.629236	BT_2085
0.190568	4.20232	1.78277	0.19795	0.652661	BT_0586
0.189808	0.64146	0.184704	0.672308	0.915005	BT_3400
0.189669	4.19618	1.65051	0.214687	0.674174	BT_3691
0.189538	10.9131	0.885268	0.358844	0.772876	BT_t29
0.189288	0.968752	0.165365	0.688913	0.922381	BT_1140
0.188921	0.255554	0.141705	0.710859	0.931304	BT_0289
0.188833	-0.385826	0.101345	0.753775	0.945217	BT_4745
0.188637	3.95752	1.48854	0.237714	0.69268	BT_2418
0.188312	0.878705	0.214715	0.648482	0.904514	BT_4005
0.188194	6.89399	1.89848	0.184629	0.634253	BT_3392
0.187774	6.02595	1.40504	0.250831	0.699862	BTnc020
0.187132	2.49949	0.775175	0.389875	0.786262	BT_0786
0.186767	3.26485	1.20115	0.287103	0.730205	BT_3975
0.186527	6.94477	1.84895	0.19019	0.64065	BTnc169
0.186427	2.66378	0.687647	0.417499	0.796469	BT_4476
0.185634	2.16171	0.599915	0.448362	0.812525	BT_2929
0.185318	5.61004	1.92254	0.182001	0.629741	BT_0370
0.184586	0.0744769	0.122259	0.730531	0.940684	BT_0462
0.184345	2.10426	0.590043	0.452062	0.812659	BTnc206
0.184091	2.38886	0.621573	0.440414	0.811535	BT_4043
0.183903	0.883952	0.171548	0.683485	0.919104	BT_3325
0.183752	-0.0477529	0.0955881	0.760632	0.945997	BT_2436
0.183596	0.0203345	0.112546	0.741025	0.941948	BT_3685
0.183456	1.51293	0.33036	0.572346	0.873651	BT_3621
0.183307	7.56198	1.60404	0.220991	0.683534	BTnc209
0.182494	5.33334	1.80651	0.195121	0.649943	BT_1694
0.181406	1.02016	0.222758	0.642445	0.898462	BT_2828
0.180784	8.02635	1.47262	0.240144	0.693286	BT_3315
0.180535	2.34436	0.493792	0.490958	0.830607	BT_3977
0.180514	-0.297465	0.0956624	0.760542	0.945997	BT_1758
0.180373	0.0247159	0.113732	0.739717	0.941948	BT_4201
0.179739	2.99999	0.892242	0.357001	0.771432	BT_0643
0.179661	1.33601	0.284586	0.600039	0.887689	BT_0792
0.179319	4.13023	1.48569	0.238146	0.69268	BT_0346
0.179033	6.91856	1.66928	0.212205	0.669575	BT_2070
0.178961	8.23973	1.38281	0.254481	0.701421	BT_1222
0.178583	4.22036	1.38069	0.254833	0.701803	BT_0854
0.178094	2.6549	0.766174	0.392586	0.786262	BT_1536
0.178059	2.63331	0.724356	0.405562	0.790701	BT_1556
0.177744	7.33481	1.61797	0.219075	0.681453	BT_2072
0.177334	5.52531	1.79357	0.196657	0.652661	BT_3184
0.177218	3.93737	1.42084	0.248278	0.699438	BT_4003
0.17705	2.31568	0.54384	0.470063	0.823299	BT_2075
0.176347	3.19492	1.02155	0.325143	0.754084	BT_0631
0.176267	9.46386	0.992645	0.331904	0.754871	BT_t70
0.176206	7.05675	1.54856	0.228829	0.688998	BT_2230
0.176154	0.0766757	0.0649935	0.801573	0.954406	BT_4155
0.175717	4.12762	1.48407	0.238393	0.69268	BT_3833
0.175429	7.37829	1.516	0.233594	0.69268	BTnc166
0.175283	0.0883372	0.111583	0.742093	0.941948	BT_0352
0.175164	4.98285	1.69171	0.209287	0.668081	BT_3407
0.17438	3.49322	1.13435	0.300503	0.734352	BT_3882
0.174105	6.47853	1.67739	0.211144	0.669007	BT_2071
0.173568	1.29339	0.272831	0.607616	0.887689	BT_0484
0.173563	0.317527	0.122485	0.730294	0.940684	BT_2537
0.173201	-0.272109	0.0826204	0.776961	0.947029	BT_1250
0.173184	7.76459	1.43	0.246814	0.698421	BTnc198
0.173008	3.22373	0.998357	0.330553	0.754514	BT_2801
0.17298	5.13442	1.57333	0.225285	0.685136	BTnc253
0.172963	2.80565	0.6829	0.419083	0.797688	BT_0256
0.17225	1.87422	0.347096	0.562862	0.868438	BT_1807
0.171945	2.85782	0.730821	0.403513	0.790238	BT_0201
0.171824	5.73565	1.67279	0.211746	0.669575	BT_2756
0.171162	11.2983	0.595298	0.450086	0.812525	BT_t25
0.170904	1.92742	0.434185	0.518032	0.84273	BT_3756
0.169635	4.40922	1.4846	0.238312	0.69268	BT_2274
0.169042	0.881897	0.162271	0.691675	0.923449	BT_3740
0.168817	4.73736	1.54155	0.229844	0.690791	BT_0785
0.168592	4.47453	1.44922	0.243776	0.696335	BT_4372
0.168531	3.18997	0.846908	0.369231	0.775684	BT_1433
0.167713	9.08502	1.05132	0.318377	0.748949	BT_3852
0.167545	7.56043	1.38695	0.253796	0.700794	BT_4101
0.167514	9.21977	0.966908	0.338093	0.759405	BT_2742
0.167104	0.0729918	0.0960195	0.760111	0.945997	BT_2999
0.167072	4.42119	1.45239	0.24328	0.696077	BT_2077
0.166107	4.57906	1.41442	0.249311	0.699438	BT_3939
0.166023	0.308267	0.0864391	0.772015	0.945997	BT_1934
0.165933	2.52377	0.470911	0.501048	0.835072	BT_3186
0.165645	2.4865	0.583901	0.454389	0.813203	BT_2775
0.165107	6.00805	1.53941	0.230155	0.690793	BT_2434
0.165099	2.6123	0.629863	0.437431	0.810298	BT_0638
0.164283	2.7327	0.419901	0.524919	0.84737	BT_1075
0.164025	2.3642	0.532648	0.474603	0.825103	BT_1089
0.163862	4.74849	1.47075	0.240432	0.693286	BT_1453
0.163581	3.15372	0.743873	0.399426	0.789496	BT_3697
0.163577	4.19648	1.31347	0.266324	0.712537	BT_3351
0.163271	0.281794	0.105722	0.748703	0.943331	BT_2783
0.16276	2.57365	0.607418	0.445582	0.812525	BT_2061
0.162631	3.01361	0.773404	0.390406	0.786262	BT_1550
0.162298	0.719636	0.132128	0.720342	0.934978	BT_1935
0.161803	7.28352	1.33507	0.262559	0.709918	BT_p548221
0.161612	3.25205	0.725013	0.405353	0.790701	BT_1317
0.161542	5.1517	1.48594	0.238107	0.69268	BT_2078
0.160863	3.34339	0.887425	0.358272	0.772876	BT_2020
0.160504	3.26008	0.841018	0.370864	0.775958	BTnc212
0.160469	1.14804	0.180432	0.675884	0.916043	BT_3248
0.160089	-0.0035104	0.0811779	0.778861	0.947773	BT_1599
0.159994	3.59492	1.04731	0.319277	0.749214	BT_4067
0.159705	2.29546	0.476671	0.498474	0.834425	BT_4237
0.159512	7.30031	1.3061	0.267624	0.714315	BT_4456
0.157587	3.31781	0.873454	0.361997	0.773965	BT_4679
0.15743	3.29989	0.857478	0.366325	0.77512	BT_4327
0.157198	5.49827	1.34638	0.260614	0.709918	BT_0504
0.156529	6.23316	1.33401	0.262741	0.709918	BT_2090
0.156184	6.69948	1.20438	0.286477	0.730205	BT_1542
0.155877	4.96134	1.36853	0.256863	0.704704	BT_3802
0.155873	3.97986	0.960809	0.339583	0.759405	BT_0679
0.155623	1.40705	0.231357	0.636139	0.897356	BT_0813
0.155071	3.13203	0.590366	0.45194	0.812659	BT_2382
0.154815	6.02416	1.34046	0.26163	0.709918	BT_2539
0.154805	4.6056	1.12798	0.301826	0.734352	BT_3715
0.154529	-0.907042	0.0534244	0.819736	0.960867	BT_1406
0.153734	6.54086	1.2641	0.275203	0.720021	BT_1917
0.15366	5.57778	1.28956	0.270575	0.717292	BT_3950
0.153356	1.11464	0.142151	0.710426	0.931304	BT_2751
0.153289	-0.912142	0.04003	0.843597	0.966532	BT_2319
0.152622	5.3819	1.30435	0.267934	0.714408	BT_2522
0.15245	4.59003	1.25617	0.276665	0.721056	BT_1623
0.15216	0.246364	0.0856758	0.772994	0.945997	BT_1051
0.152097	0.147647	0.0846626	0.774301	0.945997	BT_0155
0.15204	-0.96353	0.0450649	0.834198	0.964042	BT_3627
0.151702	3.5194	0.857348	0.366361	0.77512	BT_1203
0.151664	-0.665238	0.0561308	0.815314	0.960851	BT_0285
0.151397	5.47206	1.29934	0.268826	0.715202	BT_4666
0.15129	4.79475	1.26105	0.275764	0.72027	BT_2553
0.151275	2.16433	0.411265	0.529165	0.850749	BT_3642
0.150939	2.19951	0.34266	0.565345	0.869435	BT_4556
0.150903	0.15266	0.0810651	0.77901	0.947773	BT_2120
0.150858	0.358363	0.0865693	0.771849	0.945997	BT_1816
0.150814	1.37719	0.220408	0.644195	0.899621	BT_3978
0.150529	4.972	1.27037	0.274054	0.718654	BT_3803
0.150526	5.48541	1.28255	0.27184	0.717292	BT_3567
0.150334	2.44509	0.464338	0.504015	0.836402	BT_0658
0.150073	3.85789	1.00068	0.330006	0.754514	BT_1484
0.149749	-0.474774	0.0587755	0.8111	0.9595	BT_3624
0.149131	2.27538	0.427311	0.521326	0.846309	BT_3722
0.148882	3.77178	0.859384	0.365805	0.77512	BT_0825
0.148397	6.0314	1.24897	0.278001	0.7221	BT_2414
0.148131	10.2793	0.529167	0.47603	0.825549	BT_t19
0.147364	2.60376	0.500072	0.48825	0.829441	BT_3920
0.147229	-1.18722	0.0390334	0.845529	0.966865	BT_3899
0.147013	4.70561	1.04248	0.320366	0.749214	BT_1259
0.146574	3.53767	0.801369	0.382143	0.78304	BTnc007
0.146515	2.57945	0.50014	0.48822	0.829441	BT_2076
0.145895	0.303567	0.0863316	0.772153	0.945997	BT_1995
0.145766	2.89982	0.583729	0.454454	0.813203	BT_1146
0.145472	-0.545868	0.0568867	0.814099	0.960286	BT_3786
0.145265	2.48358	0.441187	0.514715	0.8413	BT_1726
0.145065	-0.760584	0.0456862	0.833077	0.964042	BT_0385
0.144428	8.82965	0.8215	0.376354	0.780384	BT_1691
0.144385	3.83337	0.90144	0.354591	0.769533	BT_3637
0.144108	3.99683	0.743948	0.399403	0.789496	BT_0805
0.143446	1.75174	0.227701	0.638802	0.897813	BT_3256
0.143077	0.775343	0.106806	0.747466	0.943331	BT_4324
0.142883	3.58212	0.762258	0.393774	0.786262	BT_4293
0.142541	6.11753	1.1215	0.303178	0.736355	BT_2074
0.142361	6.32988	1.12957	0.301495	0.734352	BT_1820
0.142245	2.70185	0.473487	0.499894	0.835072	BT_1359
0.142163	3.7489	0.841163	0.370824	0.775958	BT_4445
0.141672	1.1014	0.147324	0.705466	0.930536	BTnc079
0.141498	10.1852	0.575721	0.457519	0.8142	BT_t54
0.14132	3.55456	0.804852	0.381132	0.78304	BT_t16
0.141099	5.11715	1.08878	0.310137	0.744752	BT_3734
0.141034	3.7158	0.771535	0.390968	0.786262	BT_1509
0.140691	4.31974	1.00263	0.329546	0.754514	BT_1577
0.140106	8.09699	0.845664	0.369575	0.775684	BT_1847
0.139439	2.80724	0.484842	0.494862	0.832071	BT_4366
0.139331	6.48379	1.07083	0.314047	0.748872	BT_1979
0.138995	-0.254313	0.0543819	0.818158	0.960867	BT_0794
0.138975	0.494497	0.0849398	0.773942	0.945997	BT_0222
0.138779	6.69884	1.00305	0.329447	0.754514	BT_4699
0.138662	5.03063	1.06103	0.316212	0.748872	BT_2521
0.137375	2.23069	0.350637	0.560895	0.867518	BT_3446
0.13676	0.780246	0.105977	0.748411	0.943331	BT_p548209
0.136759	6.12484	0.363673	0.553769	0.861414	BT_t52
0.136289	2.48986	0.398709	0.535453	0.852942	BT_1005
0.136168	2.9201	0.50616	0.485649	0.829441	BT_3453
0.136053	2.15616	0.296423	0.592613	0.884318	BT_4506
0.13582	2.17998	0.28258	0.601318	0.887689	BT_3118
0.135032	3.88672	0.703834	0.41217	0.793597	BT_0152
0.13492	-0.557548	0.0421456	0.839576	0.965425	BTnc332
0.13474	2.02354	0.297693	0.591827	0.884318	BT_0550
0.134272	-0.373371	0.0504589	0.82472	0.961967	BT_1799
0.134225	0.0290843	0.0542804	0.818325	0.960867	BT_1801
0.133733	5.39119	0.960834	0.339577	0.759405	BT_2166
0.133646	3.83575	0.735178	0.402142	0.790238	BT_0249
0.132933	4.10336	0.755605	0.395805	0.786262	BT_3845
0.131968	6.82777	0.878284	0.360703	0.773816	BTnc117
0.131963	-0.641274	0.0402212	0.843229	0.966532	BT_0995
0.131585	2.47235	0.375847	0.547271	0.857467	BT_4008
0.131084	4.94005	0.893035	0.356792	0.771432	BT_3219
0.131071	1.57613	0.203019	0.657512	0.907765	BT_1707
0.131041	8.02068	0.757679	0.395171	0.786262	BT_0711
0.130736	-0.647018	0.0427389	0.838468	0.965135	BT_2424
0.130702	7.43678	0.853413	0.367439	0.77512	BT_2272
0.130683	4.00747	0.791462	0.38504	0.784714	BT_0154
0.130571	3.79265	0.734807	0.402258	0.790238	BT_1607
0.130504	0.304847	0.0694881	0.794987	0.952075	BT_0456
0.130206	3.34304	0.592224	0.45124	0.812659	BT_2380
0.130001	7.26597	0.87745	0.360926	0.773816	BT_1311
0.129807	0.911325	0.102574	0.752338	0.94467	BT_1763
0.129201	5.90164	0.899545	0.355086	0.769533	BT_4698
0.1291	9.66969	0.547007	0.468792	0.822648	BT_3911
0.129076	2.04502	0.277599	0.604518	0.887689	BT_4412
0.128945	5.87764	0.911968	0.351862	0.768861	BT_1152
0.128747	2.04751	0.275661	0.605773	0.887689	BT_3183
0.12869	5.90228	0.839886	0.37118	0.775958	BT_4553
0.128191	2.33768	0.311495	0.583432	0.880797	BT_0558
0.127475	5.1308	0.921603	0.34939	0.766051	BT_3771
0.127209	4.22399	0.787491	0.386211	0.785066	BT_2840
0.126742	2.36122	0.322187	0.577096	0.877647	BT_0673
0.126355	3.38052	0.580752	0.45559	0.813977	BT_3869
0.126307	1.67015	0.203363	0.657242	0.907765	BT_0156
0.1263	-0.112656	0.048504	0.828091	0.964042	BT_0267
0.125898	1.11699	0.0972506	0.758629	0.945997	BT_3745
0.125793	-0.293472	0.0458493	0.832784	0.964042	BT_4247
0.125735	-0.8034	0.0326404	0.858587	0.969667	BT_0881
0.125715	0.307847	0.0645846	0.802184	0.954788	BT_2015
0.12544	2.69212	0.386026	0.541949	0.85615	BT_1443
0.12525	1.48147	0.160425	0.693337	0.924168	BT_2126
0.124922	4.10165	0.741104	0.400288	0.790238	BT_3918
0.124528	5.39681	0.865965	0.364017	0.775104	BT_4047
0.123698	5.19742	0.854414	0.367164	0.77512	BT_0632
0.123655	5.19553	0.634129	0.435909	0.809625	BTnc009
0.123506	4.65362	0.82944	0.374107	0.778366	BT_0570
0.123332	4.08388	0.601774	0.44767	0.812525	BT_4459
0.122972	7.86476	0.695038	0.415053	0.794768	BT_3182
0.122888	6.31202	0.787515	0.386203	0.785066	BT_2710
0.121994	4.91842	0.833809	0.372878	0.776673	BT_4458
0.121753	4.7677	0.808824	0.379984	0.78304	BT_3080
0.121529	1.83144	0.21279	0.649947	0.905962	BT_4346
0.121437	3.85555	0.564348	0.46193	0.816252	BT_2233
0.120959	2.2228	0.273494	0.607182	0.887689	BT_1635
0.120836	-0.111389	0.04623	0.832102	0.964042	BT_1019
0.120794	-0.528485	0.0370896	0.849373	0.967562	BT_0253
0.12074	2.12235	0.197328	0.66202	0.91045	BT_1344
0.120652	6.28041	0.79736	0.383311	0.78304	BT_1228
0.119788	2.06691	0.241047	0.629203	0.893757	BT_1498
0.118786	3.72768	0.592641	0.451083	0.812659	BT_2081
0.118491	1.76682	0.149227	0.703666	0.930061	BT_3463
0.118103	-0.295885	0.0413341	0.841106	0.965736	BT_2409
0.118026	4.11415	0.499767	0.488381	0.829441	BT_4363
0.117972	1.87331	0.205952	0.655218	0.907765	BT_2512
0.117624	7.44028	0.673272	0.422323	0.800613	BTnc235
0.117365	1.20571	0.109977	0.743884	0.941948	BT_0868
0.117304	3.40281	0.505266	0.486029	0.829441	BT_1202
0.117071	2.62518	0.297792	0.591766	0.884318	BT_1316
0.116935	6.44727	0.675794	0.42147	0.799458	BT_0717
0.116307	0.680967	0.0639671	0.803111	0.9552	BT_1478
0.116288	-0.847157	0.0291797	0.866212	0.971381	BT_0040
0.116005	4.90724	0.75636	0.395574	0.786262	BT_0712
0.115863	4.3975	0.69479	0.415134	0.794768	BT_3892
0.115487	6.83268	0.716012	0.408229	0.791213	BT_0535
0.114804	8.68574	0.426595	0.521671	0.846309	BT_t22
0.114642	2.00301	0.209304	0.652621	0.90688	BT_0622
0.113746	3.28732	0.441536	0.51455	0.8413	BT_2565
0.112945	1.42765	0.131738	0.720736	0.934978	BT_1533
0.112418	0.551883	0.0512882	0.823311	0.961967	BT_4436
0.112279	-0.958771	0.0258527	0.873997	0.972028	BT_3625
0.112127	2.26963	0.187081	0.670339	0.914629	BT_1403
0.112011	6.03178	0.609048	0.444982	0.812525	BT_0373
0.111999	4.08722	0.602631	0.447353	0.812525	BT_1350
0.111549	3.38347	0.45174	0.509788	0.839695	BT_0332
0.111199	-0.145368	0.0298705	0.864654	0.971187	BT_3951
0.111007	0.611411	0.051473	0.822999	0.961967	BT_4111
0.110579	4.00729	0.564279	0.461957	0.816252	BT_1296
0.10999	3.66166	0.495855	0.490065	0.830486	BT_0882
0.109007	4.11116	0.575267	0.457694	0.8142	BT_0148
0.108964	0.274222	0.0465623	0.83151	0.964042	BT_3609
0.108619	2.25265	0.224868	0.640884	0.897931	BT_2839
0.108206	1.53531	0.131709	0.720765	0.934978	BT_3610
0.107825	13.8471	0.13341	0.71905	0.934757	BT_r09
0.107712	1.88851	0.16573	0.68859	0.922323	BTnc118
0.107051	1.90699	0.1686	0.686058	0.920431	BT_2018
0.106983	3.98036	0.448117	0.511469	0.840782	BT_1085
0.106746	7.5785	0.557426	0.464648	0.818169	BT_2059
0.106623	0.0269273	0.0382966	0.846974	0.967558	BT_4617
0.106078	-0.44309	0.0260078	0.873623	0.972028	BTnc096
0.106008	2.61262	0.265131	0.612692	0.888269	BT_3307
0.105971	6.59293	0.601253	0.447864	0.812525	BT_1100
0.105738	1.00952	0.0761514	0.78563	0.949507	BT_3577
0.104826	2.74129	0.195898	0.663165	0.911569	BT_1352
0.104697	-0.776634	0.0231862	0.880616	0.974168	BT_0268
0.104578	2.24032	0.193099	0.665421	0.913601	BT_0642
0.103895	3.06699	0.254839	0.619627	0.889883	BT_0351
0.103863	-0.448392	0.026351	0.872799	0.972028	BT_0661
0.103449	1.04048	0.0758742	0.78601	0.949618	BT_3139
0.103389	0.959364	0.0702866	0.793841	0.951049	BT_1821
0.103251	1.19492	0.0874143	0.770771	0.945997	BT_1668
0.103177	5.20985	0.604232	0.446759	0.812525	BT_2273
0.103054	6.10693	0.599022	0.448694	0.812525	BT_2708
0.10294	1.17103	0.0774654	0.783838	0.948735	BT_1404
0.102905	2.95768	0.303824	0.588067	0.882503	BT_2927
0.102496	-0.472968	0.0271405	0.870926	0.972028	BT_1386
0.10249	4.0666	0.487586	0.493659	0.832071	BT_1332
0.102437	-0.642592	0.0244101	0.877532	0.97336	BT_4471
0.102184	0.752725	0.0556833	0.816037	0.960851	BT_1557
0.10208	1.56688	0.121723	0.731098	0.940735	BT_1118
0.101979	5.33452	0.56761	0.460657	0.816252	BT_2797
0.101732	-0.0335516	0.0335964	0.856555	0.96944	BT_4186
0.101652	4.2254	0.500333	0.488138	0.829441	BT_0916
0.101534	4.29086	0.511422	0.48342	0.829044	BT_4262
0.101327	-0.30515	0.028606	0.867521	0.971381	BT_0124
0.101083	6.8469	0.546693	0.468918	0.822648	BT_2573
0.100953	6.02808	0.576879	0.457074	0.8142	BT_2753
0.100949	-0.393006	0.028767	0.867152	0.971381	BT_1790
0.100532	1.60304	0.122199	0.730595	0.940684	BT_2420
0.0997524	4.1581	0.475352	0.499062	0.834886	BT_4309
0.0989325	4.42542	0.508174	0.484794	0.829441	BT_2568
0.0984682	3.49619	0.36875	0.551041	0.860042	BT_1077
0.0980802	2.92567	0.267495	0.611124	0.888269	BT_0877
0.0978571	4.07463	0.451748	0.509784	0.839695	BT_2058
0.0965438	5.48226	0.49995	0.488302	0.829441	BTnc049
0.0955859	3.22707	0.274693	0.606402	0.887689	BT_1857
0.0955803	1.75876	0.120421	0.73248	0.940906	BT_3916
0.0955579	-0.666053	0.021902	0.883943	0.974703	BT_4581
0.0951157	-1.04012	0.0174153	0.89643	0.977433	BT_2329
0.0947405	6.85132	0.445299	0.512784	0.8413	BT_r12
0.0943761	-0.808019	0.0207784	0.886937	0.976285	BT_4092
0.0943629	4.25844	0.436466	0.516946	0.841797	BT_2748
0.094206	3.09735	0.274356	0.606621	0.887689	BT_4474
0.0935333	3.91699	0.390227	0.539781	0.85565	BTnc188
0.0927634	-0.0570889	0.0256203	0.874559	0.972028	BT_1719
0.0925578	0.434434	0.0278812	0.869194	0.971973	BT_4235
0.0922012	5.78738	0.484425	0.495045	0.832071	BT_0330
0.0921274	2.03172	0.127462	0.725103	0.938017	BT_2538
0.091861	1.45657	0.0851599	0.773658	0.945997	BT_0353
0.0916661	2.71838	0.207214	0.654238	0.907331	BT_0769
0.0914587	2.32448	0.164864	0.689359	0.922577	BT_1473
0.0910861	10.5193	0.226429	0.639735	0.897813	BT_2790
0.0910152	3.73742	0.348764	0.561933	0.867573	BT_1695
0.0909903	2.27445	0.149999	0.70294	0.930061	BT_3427
0.0907098	-0.202064	0.0234504	0.879944	0.974168	BT_4463
0.0904778	5.13231	0.461127	0.505475	0.836402	BT_4678
0.0903979	1.28517	0.0724537	0.790765	0.951049	BT_0781
0.0902288	2.85873	0.210315	0.651843	0.90688	BT_2505
0.0902059	6.86958	0.43851	0.515978	0.841469	BT_4589
0.0901103	4.81421	0.444545	0.513138	0.8413	BT_2249
0.0898902	5.57686	0.412152	0.528726	0.850459	BT_3409
0.0897847	5.32042	0.40226	0.533661	0.852167	BT_0646
0.0896061	0.672832	0.0427546	0.838439	0.965135	BT_1056
0.0886566	7.82923	0.317213	0.580026	0.878485	BT_2155
0.0884799	3.19587	0.241306	0.62902	0.893757	BT_1341
0.0884598	3.6535	0.306772	0.586277	0.881827	BT_0625
0.08793	5.09939	0.434419	0.51792	0.84273	BT_1333
0.0878882	0.919992	0.0477287	0.829447	0.964042	BT_0684
0.0875433	3.56059	0.293854	0.594208	0.884318	BT_1858
0.0871145	7.67936	0.36631	0.552349	0.860042	BT_2165
0.0870221	1.13543	0.0542144	0.818433	0.960867	BT_0419
0.0870079	5.0787	0.420647	0.524555	0.84737	BT_2945
0.0862159	2.73881	0.178632	0.677405	0.917424	BT_3917
0.0857553	7.64685	0.346501	0.563194	0.868543	BT_0307
0.084998	-0.885161	0.0157428	0.9015	0.978345	BT_3533
0.0845881	4.5838	0.375577	0.547413	0.857467	BT_1292
0.0837744	0.424826	0.0288425	0.86698	0.971381	BT_3980
0.083075	1.80467	0.0916218	0.76549	0.945997	BT_0640
0.0829398	5.78095	0.343866	0.564668	0.869435	BT_0409
0.0828312	1.33526	0.0537989	0.819117	0.960867	BT_4505
0.0827197	3.5696	0.276814	0.605025	0.887689	BT_1861
0.0825019	1.9785	0.0887121	0.769128	0.945997	BT_0553
0.082195	5.09173	0.320367	0.578164	0.877647	BT_3408
0.0812626	8.23744	0.279472	0.60331	0.887689	BT_1871
0.0811178	3.64199	0.223724	0.64173	0.897931	BT_4102
0.0809182	6.38767	0.354847	0.558574	0.865474	BT_3404
0.0805014	2.01075	0.102073	0.752923	0.94467	BT_3885
0.0804642	2.14092	0.107374	0.74682	0.943331	BT_3729
0.0802541	-1.324	0.00986674	0.92194	0.980681	BT_1458
0.0797816	1.23838	0.050556	0.824555	0.961967	BT_0969
0.0792856	0.522056	0.0275696	0.869919	0.972028	BT_0601
0.0792806	2.08527	0.108269	0.745806	0.943331	BT_4587
0.0790486	3.70983	0.262563	0.614406	0.889548	BT_2150
0.0786023	3.79472	0.256957	0.618186	0.889548	BT_2786
0.0785435	1.85966	0.0893233	0.768358	0.945997	BT_0696
0.0783515	-0.760755	0.0128993	0.910794	0.980681	BT_2576
0.0781901	1.80043	0.0851021	0.773733	0.945997	BT_3370
0.0779789	3.90882	0.276593	0.605168	0.887689	BT_3690
0.0777225	2.01655	0.0980791	0.757638	0.945997	BT_0998
0.0777101	3.89986	0.260504	0.615788	0.889548	BT_1579
0.0774121	2.3254	0.11918	0.733806	0.940906	BT_1880
0.0772429	1.56715	0.0680489	0.79707	0.952085	BT_4539
0.0771257	1.13204	0.0372382	0.849076	0.967558	BT_1273
0.0771109	-0.502255	0.0163405	0.899658	0.977798	BT_3590
0.0770377	1.93437	0.0912625	0.765936	0.945997	BT_3879
0.077002	2.87568	0.151354	0.701671	0.929949	BT_3839
0.0768607	5.9274	0.334938	0.569721	0.871503	BT_0789
0.0765147	2.69962	0.133283	0.719178	0.934757	BT_0885
0.0762934	1.00937	0.0406114	0.842481	0.966526	BT_4718
0.0752815	6.18426	0.318552	0.579234	0.878446	BT_1915
0.0752479	1.22954	0.0476074	0.82966	0.964042	BT_0532
0.0752211	3.81969	0.237272	0.631884	0.895952	BT_4680
0.0750826	3.52287	0.224011	0.641518	0.897931	BT_1856
0.0746759	7.00515	0.293893	0.594184	0.884318	BT_1733
0.0745456	4.15925	0.272894	0.607574	0.887689	BT_4129
0.0743424	3.60954	0.224122	0.641436	0.897931	BT_3636
0.0739905	1.72915	0.0721656	0.791171	0.951049	BT_0159
0.0738803	1.3059	0.0471615	0.830447	0.964042	BT_p548207
0.0737986	3.44876	0.203841	0.656867	0.907765	BTnc249
0.0733647	4.02263	0.189947	0.667985	0.913655	BTnc252
0.0730236	6.19112	0.29801	0.591632	0.884318	BT_2053
0.072731	4.44062	0.259395	0.616536	0.889548	BT_0886
0.0727183	5.6668	0.290484	0.596314	0.886391	BT_1686
0.0726857	8.6397	0.214516	0.648633	0.904514	BT_4572
0.0724558	5.9711	0.296685	0.592451	0.884318	BT_1440
0.0723642	2.06354	0.0887604	0.769067	0.945997	BT_4229
0.0721268	3.67057	0.189221	0.66858	0.913655	BT_2089
0.0720189	4.60268	0.280047	0.602941	0.887689	BT_2714
0.0716366	5.61389	0.271237	0.608659	0.887689	BTnc311
0.0713258	1.1131	0.0335659	0.856619	0.96944	BTnc032
0.0712881	2.15988	0.0862233	0.772291	0.945997	BT_4053
0.0710603	4.70264	0.273056	0.607469	0.887689	BT_1833
0.0710201	1.15063	0.035972	0.851631	0.968053	BT_3434
0.0710178	1.64967	0.0557569	0.815918	0.960851	BT_4419
0.0706917	-0.547473	0.0101969	0.920649	0.980681	BT_2649
0.0706468	8.70968	0.159763	0.693936	0.924372	BT_t05
0.0706272	-0.242126	0.0152636	0.903002	0.978345	BT_0932
0.0706272	-0.242126	0.0152636	0.903002	0.978345	BTnc074
0.070593	-0.306166	0.0149094	0.904128	0.978508	BT_3880
0.0705123	2.8355	0.127721	0.724837	0.938017	BT_1814
0.0700521	5.93837	0.27256	0.607792	0.887689	BT_3406
0.0690906	3.4675	0.183132	0.673618	0.915005	BT_2709
0.0684067	0.586155	0.0207184	0.8871	0.976285	BT_4560
0.0683797	1.87566	0.0677784	0.797465	0.952085	BT_4131
0.0679383	3.90469	0.204386	0.656441	0.907765	BT_3195
0.0676548	2.10588	0.0669855	0.798625	0.952273	BT_1502
0.0676132	4.58196	0.236175	0.632668	0.895952	BT_1364
0.0675676	1.97892	0.073014	0.789978	0.951049	BTnc197
0.0673945	-0.702463	0.0106081	0.919071	0.980681	BTnc162
0.0672369	2.0724	0.0677964	0.797438	0.952085	BT_0571
0.0671099	2.48188	0.0828043	0.77672	0.947029	BT_p548235
0.0670614	7.22946	0.233699	0.634446	0.895952	BT_1526
0.0668639	1.21168	0.0372698	0.849013	0.967558	BT_4194
0.0661228	3.68594	0.185283	0.671826	0.915005	BT_1529
0.0660183	1.34448	0.0393832	0.844848	0.966532	BT_4519
0.0658167	5.51763	0.245552	0.626038	0.89364	BT_4701
0.0655396	3.60391	0.0996344	0.755789	0.945742	BT_4259
0.0650143	3.05395	0.116641	0.736541	0.941479	BT_2172
0.0648735	2.65057	0.0810972	0.778968	0.947773	BT_4482
0.0648543	10.6848	0.102823	0.752049	0.94467	BT_t03
0.0648472	4.82267	0.234338	0.633986	0.895952	BT_4610
0.0648079	2.29647	0.078784	0.782056	0.94819	BT_1144
0.0646432	-0.0156317	0.0128164	0.911079	0.980681	BT_2826
0.0645795	8.85918	0.161572	0.692303	0.923538	BT_3970
0.0643712	3.16351	0.091169	0.766052	0.945997	BT_1897
0.0640031	3.25624	0.140132	0.712391	0.93221	BT_2979
0.0639149	5.16663	0.226126	0.639958	0.897813	BT_1555
0.0638697	1.3526	0.0377413	0.848073	0.967558	BT_2266
0.0634847	3.67207	0.164255	0.6899	0.922577	BT_3998
0.062704	-0.385602	0.0111691	0.916966	0.980681	BT_3021
0.062696	1.558	0.0452816	0.833806	0.964042	BT_1593
0.0625373	2.43018	0.0767211	0.784851	0.948914	BT_2406
0.0623217	3.37828	0.132568	0.719897	0.934957	BT_1700
0.0622109	1.98672	0.0544825	0.817993	0.960867	BT_2550
0.0621519	-0.191994	0.0118537	0.91447	0.980681	BT_0952
0.061533	10.0448	0.112284	0.741314	0.941948	BT_1872
0.0614357	3.25529	0.126921	0.725662	0.938175	BT_4361
0.0610946	3.11504	0.11017	0.743668	0.941948	BTnc006
0.0606568	4.83452	0.18064	0.675709	0.916043	BT_1953
0.0602209	3.08267	0.111759	0.741897	0.941948	BT_4255
0.0602056	1.98706	0.0573143	0.813415	0.959831	BT_4215
0.0602045	0.717733	0.0182928	0.893869	0.977433	BT_1547
0.059585	2.92078	0.094405	0.76207	0.945997	BT_1007
0.0593438	-0.411475	0.0091282	0.924908	0.980681	BT_0725
0.0586877	2.64119	0.0809962	0.779102	0.947773	BT_4627
0.0585195	5.04506	0.184913	0.672134	0.915005	BT_3444
0.0578899	8.32363	0.139718	0.712795	0.932357	BT_1373
0.0578551	1.24777	0.027021	0.871208	0.972028	BT_1421
0.0578514	3.39635	0.121621	0.731207	0.940735	BT_3835
0.0571572	-0.989958	0.00681722	0.93508	0.981416	BT_2972
0.0563355	3.46799	0.12078	0.732099	0.940906	BT_2811
0.0562478	5.35988	0.180167	0.676107	0.916043	BT_1439
0.0560952	3.50604	0.103074	0.751757	0.94467	BT_4213
0.0559955	2.74071	0.077233	0.784154	0.948762	BT_3566
0.0559471	2.1298	0.0503393	0.824924	0.961967	BT_3066
0.0554767	2.17685	0.052148	0.821863	0.961967	BT_0203
0.0552444	3.34312	0.107456	0.746726	0.943331	BT_0417
0.0550469	5.60251	0.173066	0.68217	0.918961	BT_2704
0.0550269	-1.02457	0.00612292	0.938467	0.981421	BT_3628
0.0550251	5.72535	0.126734	0.725855	0.938175	BT_2267
0.0546733	6.64484	0.152008	0.70106	0.929949	BT_2055
0.0546041	1.6676	0.0362913	0.850983	0.968053	BT_2068
0.0537775	3.57165	0.0782993	0.782709	0.94819	BT_0869
0.0536968	4.83894	0.145467	0.707234	0.931304	BT_1452
0.0534202	-0.781121	0.00691271	0.934628	0.981416	BTnc150
0.0533659	3.61036	0.115177	0.738134	0.941479	BT_3710
0.0531781	3.03458	0.0832992	0.776073	0.946998	BT_4586
0.0531756	1.16263	0.022249	0.883035	0.974703	BT_4531
0.0531268	2.3771	0.0581551	0.812079	0.959831	BT_1540
0.0530053	2.74868	0.0708936	0.792974	0.951049	BT_1354
0.0529812	3.39362	0.100965	0.75422	0.945217	BT_3811
0.0528922	4.19251	0.138169	0.714316	0.933208	BT_0372
0.0524542	0.495897	0.0127438	0.911331	0.980681	BT_0485
0.0523208	-0.226523	0.00774695	0.930806	0.981416	BT_2472
0.052273	3.39101	0.0982303	0.757457	0.945997	BTnc104
0.0517525	4.78666	0.118685	0.734336	0.940906	BT_3146
0.0506093	1.04111	0.0183473	0.893712	0.977433	BT_3908
0.0504835	5.7272	0.144623	0.708043	0.931304	BT_1195
0.0504818	5.14429	0.138893	0.713604	0.933044	BT_0371
0.0502733	0.860109	0.0131369	0.909979	0.980681	BT_0181
0.0502204	4.02469	0.112408	0.741178	0.941948	BT_0742
0.0491325	6.10471	0.126301	0.726304	0.938175	BT_2493
0.0487083	1.10584	0.0172041	0.897056	0.977433	BT_0255
0.048175	5.60955	0.114975	0.738355	0.941479	BT_4049
0.0468733	7.05117	0.111092	0.742639	0.941948	BT_3929
0.0466445	2.25284	0.0332815	0.857221	0.969667	BT_1076
0.0465373	2.07426	0.0338044	0.856116	0.96944	BT_1270
0.0465166	-0.226772	0.00614916	0.938336	0.981421	BT_1609
0.0464637	1.22731	0.0166572	0.898696	0.977433	BT_2099
0.0463734	2.05864	0.0347589	0.854124	0.968622	BT_2834
0.0458517	-0.720535	0.00504127	0.944155	0.981942	BT_4692
0.0457158	3.65254	0.0860752	0.772481	0.945997	BTnc021
0.0456756	4.12458	0.0854572	0.773275	0.945997	BT_3366
0.0456716	0.745654	0.011547	0.915579	0.980681	BTnc084
0.0456249	3.32483	0.0682558	0.796769	0.952085	BT_4351
0.0455621	1.47234	0.0216268	0.884669	0.974703	BT_0981
0.044629	0.791906	0.011195	0.916871	0.980681	BT_0561
0.0441645	3.14907	0.0558731	0.81573	0.960851	BT_4557
0.0439109	3.96315	0.0872917	0.770927	0.945997	BT_0954
0.043763	3.89225	0.0775429	0.783733	0.948735	BT_1367
0.0437351	4.27257	0.0828085	0.776714	0.947029	BT_1098
0.0435724	3.82194	0.073216	0.789695	0.951049	BT_1432
0.0424431	2.66193	0.0436277	0.836822	0.964617	BT_1815
0.0420955	2.29885	0.0315098	0.86103	0.970727	BT_0808
0.0419639	3.58611	0.0723868	0.79086	0.951049	BT_2501
0.0414385	5.35182	0.0891578	0.768567	0.945997	BT_4126
0.0411361	2.18519	0.0304373	0.86339	0.971092	BT_1810
0.0408933	3.7471	0.0716587	0.791888	0.951049	BT_0488
0.0406959	2.97252	0.0405548	0.842589	0.966526	BT_2153
0.04052	4.466	0.0672904	0.798178	0.952085	BT_0241
0.0404716	3.63089	0.0678174	0.797408	0.952085	BT_0257
0.0404529	-0.265039	0.00468923	0.946137	0.981942	BT_2626
0.0404497	3.04506	0.0443925	0.83542	0.964042	BT_3304
0.0403044	6.80944	0.0843718	0.774677	0.945997	BTnc069
0.040217	4.00914	0.0706007	0.793392	0.951049	BT_4350
0.0401446	2.84836	0.0393335	0.844945	0.966532	BT_1544
0.0394275	5.59537	0.0750725	0.787114	0.950254	BT_0680
0.0391069	3.45451	0.0543077	0.81828	0.960867	BT_3622
0.0390498	10.4834	0.0416489	0.840511	0.965646	BT_4263
0.0385898	3.09438	0.042764	0.838421	0.965135	BT_2548
0.0383221	2.54852	0.0309615	0.862231	0.970784	BT_3847
0.0377618	0.977756	0.00921491	0.924554	0.980681	BT_0682
0.0375911	5.39474	0.0806349	0.779581	0.947773	BT_3876
0.0375725	5.32816	0.0793565	0.781287	0.94819	BT_3945
0.037517	2.10263	0.0218311	0.88413	0.974703	BT_3713
0.0373018	3.12051	0.0395813	0.844464	0.966532	BT_1680
0.0372824	1.80282	0.0191887	0.891318	0.977433	BT_1379
0.0365385	4.19308	0.0649947	0.801571	0.954406	BTnc022
0.036287	0.98528	0.00616653	0.938249	0.981421	BT_4409
0.0362071	1.69928	0.0166468	0.898727	0.977433	BT_0892
0.035903	-0.0479163	0.00417441	0.949175	0.98316	BT_3007
0.035771	3.33091	0.0443793	0.835444	0.964042	BT_4530
0.0356032	3.54124	0.0399294	0.843791	0.966532	BT_3819
0.0354989	4.20181	0.0623408	0.805575	0.957093	BT_0242
0.0353349	0.505166	0.00472722	0.94592	0.981942	BT_3364
0.0352649	0.594748	0.00576918	0.940267	0.981421	BT_3863
0.035175	-0.303047	0.00358526	0.952893	0.983989	BT_0879
0.0351577	2.34355	0.0228574	0.881459	0.974703	BT_1510
0.0346842	0.136735	0.00449651	0.947254	0.982481	BT_3773
0.0335815	2.82831	0.0288941	0.866862	0.971381	BT_3804
0.0334712	1.17837	0.00858351	0.927176	0.980822	BT_0990
0.0334161	2.21693	0.0187606	0.892529	0.977433	BT_1850
0.0333209	0.565969	0.00534125	0.942521	0.981594	BT_1980
0.0332359	4.56332	0.0565058	0.81471	0.960663	BT_2415
0.0332055	4.72218	0.0576864	0.812823	0.959831	BT_1474
0.0331848	2.6385	0.0259833	0.873682	0.972028	BT_4630
0.0329944	5.94496	0.0605487	0.80833	0.957933	BT_3053
0.0328742	2.67343	0.0251995	0.875585	0.972183	BT_3339
0.0318351	0.686782	0.00493237	0.944761	0.981942	BT_4596
0.0313444	0.742092	0.00555005	0.94141	0.981504	BT_3941
0.0311508	3.37536	0.0347561	0.854129	0.968622	BT_1218
0.0309638	3.34714	0.0345674	0.854521	0.968732	BT_0310
0.0307559	2.88302	0.0249604	0.876171	0.972506	BT_0416
0.0306978	6.13135	0.0510529	0.82371	0.961967	BT_4388
0.0306541	0.824634	0.00511092	0.943772	0.981942	BT_2578
0.0304299	5.30506	0.0527151	0.820915	0.961471	BT_1186
0.0301428	6.56408	0.0493699	0.826589	0.963221	BT_1500
0.0297421	6.6689	0.0481595	0.828692	0.964042	BT_2702
0.0295844	6.07685	0.0492303	0.82683	0.963221	BT_1101
0.0294745	3.81628	0.0385728	0.846431	0.967558	BT_2502
0.0290493	5.82706	0.0466204	0.831406	0.964042	BT_1969
0.0286009	6.41813	0.0453868	0.833616	0.964042	BT_3878
0.0283846	5.38434	0.0460142	0.832488	0.964042	BT_4188
0.0283368	5.14739	0.0380929	0.847376	0.967558	BT_2716
0.0273997	4.82297	0.0415791	0.840642	0.965646	BT_3717
0.0273323	0.851228	0.00438751	0.947896	0.982696	BT_2069
0.0269052	4.14868	0.0344158	0.854837	0.968756	BT_3147
0.0267539	2.25132	0.0119316	0.91419	0.980681	BT_3810
0.0266386	3.20127	0.0219161	0.883906	0.974703	BT_0793
0.0265268	2.01191	0.0114415	0.915964	0.980681	BT_3853
0.026057	6.08568	0.0373748	0.848803	0.967558	BT_0719
0.0260141	4.81667	0.0378754	0.847807	0.967558	BT_0164
0.0255593	2.82201	0.0171408	0.897244	0.977433	BT_4001
0.0255579	2.65767	0.0152501	0.903045	0.978345	BT_4628
0.0255065	4.21347	0.032302	0.859313	0.970003	BT_4057
0.025433	3.58406	0.0257416	0.874266	0.972028	BT_2781
0.0252583	2.65288	0.0148019	0.904473	0.978508	BT_1845
0.0252032	3.34759	0.0224547	0.882499	0.974703	BT_2403
0.025199	2.78979	0.0166735	0.898646	0.977433	BT_3870
0.0240372	5.93097	0.031062	0.86201	0.970784	BT_2841
0.0238927	2.5217	0.00956579	0.923135	0.980681	BT_4516
0.0237107	6.01096	0.0316386	0.860749	0.970727	BT_3844
0.0236944	2.8121	0.0140791	0.906823	0.979552	BT_4239
0.0236864	0.645503	0.00280834	0.958303	0.986788	BT_4391
0.0236314	1.74695	0.00679347	0.935193	0.981416	BT_1698
0.0234697	4.11302	0.0259863	0.873675	0.972028	BT_1740
0.0227028	2.95955	0.0142925	0.906123	0.979552	BT_0251
0.0223586	1.91274	0.00733898	0.932647	0.981416	BT_3937
0.0217153	3.26044	0.0158487	0.901171	0.978345	BT_3072
0.0213343	11.1321	0.00988688	0.92186	0.980681	BTnc017
0.0209848	2.57489	0.00747217	0.932041	0.981416	BTnc125
0.0207606	0.150776	0.001561	0.968906	0.990815	BT_0765
0.0205792	3.10468	0.0125988	0.911834	0.980681	BT_3033
0.02007	2.87566	0.0109333	0.917844	0.980681	BT_1813
0.0198848	3.27683	0.0127711	0.911236	0.980681	BT_1879
0.0197851	3.79964	0.0167997	0.898266	0.977433	BT_0956
0.0192405	0.446607	0.00158866	0.968632	0.990815	BT_0559
0.0186003	8.11852	0.0152898	0.90292	0.978345	BT_0718
0.0184471	3.09724	0.00937042	0.923922	0.980681	BT_2130
0.0180154	2.88319	0.00888431	0.925915	0.980681	BT_3727
0.0178378	3.54244	0.0113047	0.916466	0.980681	BT_4002
0.0169935	0.16395	0.00107152	0.974236	0.992635	BT_4753
0.016958	3.55895	0.0115305	0.915639	0.980681	BT_1476
0.0168059	1.86207	0.00402669	0.950081	0.983442	BT_2212
0.0166325	1.58133	0.00324765	0.955163	0.984938	BT_3898
0.0164759	0.038324	0.000915987	0.976178	0.993231	BT_0635
0.0160257	1.69085	0.00324147	0.955206	0.984938	BT_0126
0.0156167	3.43664	0.00865157	0.926889	0.980822	BT_2413
0.0154592	3.31355	0.00827833	0.928479	0.981022	BT_1361
0.015198	4.80615	0.0101913	0.920671	0.980681	BT_4387
0.0151866	3.93481	0.0094296	0.923683	0.980681	BT_3921
0.0150442	2.02046	0.00340123	0.954117	0.984634	BT_3064
0.0148263	3.34279	0.00789394	0.930154	0.981409	BT_2494
0.0147855	2.48951	0.00459884	0.946658	0.982173	BT_3456
0.0143903	1.96139	0.0031317	0.95597	0.985311	BT_1345
0.0143635	0.697622	0.000959778	0.975616	0.993118	BT_2235
0.014291	3.20275	0.0061407	0.938378	0.981421	BT_2923
0.0138481	0.330939	0.000750636	0.978435	0.993679	BT_3961
0.0134977	0.217157	0.000600648	0.980709	0.993679	BT_0401
0.0133098	3.49879	0.00690195	0.934679	0.981416	BT_4138
0.0132973	6.99971	0.00922153	0.924527	0.980681	BT_2844
0.0123141	4.50997	0.00733578	0.932662	0.981416	BT_4308
0.012138	2.6495	0.00359011	0.952862	0.983989	BTnc181
0.0120698	4.67149	0.00717642	0.933396	0.981416	BT_1494
0.0117746	3.88596	0.00604423	0.938863	0.981421	BT_4367
0.0113012	3.74927	0.00552539	0.94154	0.981504	BT_4504
0.0111343	0.99681	0.00083481	0.977258	0.993561	BT_2785
0.0102281	4.98963	0.00586967	0.93975	0.981421	BT_1846
0.00979386	2.85749	0.00256676	0.960135	0.987901	BT_4386
0.00979205	3.5556	0.00361179	0.95272	0.983989	BT_3261
0.00977256	2.47408	0.00198781	0.964914	0.990459	BT_3849
0.00938961	4.75441	0.00492754	0.944788	0.981942	BT_4583
0.0092683	2.77035	0.00222404	0.962889	0.989344	BT_1320
0.00916457	3.80599	0.00371921	0.952023	0.983989	BT_2041
0.00893457	2.38172	0.0016657	0.967881	0.990815	BT_1482
0.00892944	1.18543	0.000612437	0.98052	0.993679	BT_0767
0.00865403	2.78605	0.00169355	0.967613	0.990815	BT_1069
0.00846061	0.918092	0.000437372	0.983538	0.993805	BT_2014
0.00819906	1.26428	0.000555284	0.981451	0.993679	BT_2800
0.00810932	5.21775	0.00371336	0.95206	0.983989	BT_3611
0.00782281	1.36358	0.000578041	0.981075	0.993679	BT_2148
0.00769875	3.31303	0.00195797	0.965178	0.990459	BT_0169
0.00688225	2.24906	0.000881426	0.976632	0.993231	BT_2049
0.00658208	-0.590579	0.000103525	0.99199	0.996227	BT_1385
0.00652166	4.37661	0.00188029	0.965876	0.990815	BT_0685
0.00643273	-0.202209	0.000122129	0.9913	0.996227	BT_2264
0.00595612	0.473507	0.000158556	0.990088	0.996195	BT_0246
0.00573238	2.18396	0.000600527	0.980711	0.993679	BT_1355
0.0053812	3.62647	0.00112726	0.973575	0.992576	BT_3932
0.00465197	2.58083	0.000504627	0.982318	0.993793	BT_1558
0.004266	5.00668	0.000985466	0.975292	0.993118	BT_0883
0.00411023	2.0525	0.000212642	0.988521	0.996088	BT_1614
0.0036262	4.01278	0.000600378	0.980713	0.993679	BT_2946
0.00330994	6.87956	0.000479807	0.982758	0.993805	BT_1537
0.00325844	4.65302	0.000568511	0.981232	0.993679	BT_3568
0.00319667	3.20359	0.000321777	0.98588	0.995366	BT_4051
0.00298452	1.15022	7.01623e-05	0.993406	0.99682	BT_2689
0.00244259	11.1382	0.000129174	0.991053	0.996227	BT_t46
0.00209231	3.82335	0.000186329	0.989255	0.996195	BTnc182
0.0019955	3.28401	9.5884e-05	0.992292	0.996227	BT_4600
0.00188436	0.307657	1.3402e-05	0.997118	0.998635	BT_0917
0.00171377	5.20063	0.000166725	0.989836	0.996195	BT_3077
0.00161362	11.9454	4.99808e-05	0.994435	0.997281	BT_t50
0.000872775	4.14689	3.74855e-05	0.99518	0.99757	BT_3430
0.000642323	8.3362	1.76924e-05	0.996689	0.998509	BT_t58
0.000513388	3.47894	1.01501e-05	0.997492	0.998706	BT_0770
0.000110194	4.81956	6.68408e-07	0.999356	0.99966	BT_2758
-0.000364006	3.68995	5.4923e-06	0.998155	0.998762	BT_3145
-0.00077773	0.291472	-1.47193e-09	1	1	BT_0172
-0.000941136	6.16204	4.78651e-05	0.994554	0.997281	BT_4336
-0.000944784	1.26964	7.2828e-06	0.997876	0.998762	BT_3997
-0.00134169	5.17521	9.9887e-05	0.992132	0.996227	BT_2124
-0.00172402	4.65569	0.000156849	0.990141	0.996195	BT_2827
-0.00175459	3.40693	0.000113908	0.991598	0.996227	BT_0583
-0.00219886	1.79175	6.84317e-05	0.993488	0.99682	BT_4721
-0.0024242	3.74878	0.000246302	0.987646	0.995953	BT_1560
-0.00260413	3.0753	0.000183842	0.989327	0.996195	BT_1851
-0.00352815	1.26832	0.000102787	0.992019	0.996227	BT_3265
-0.00361733	-0.237881	3.34404e-05	0.995448	0.99757	BTnc142
-0.00372221	4.3182	0.00069237	0.979288	0.993679	BT_2017
-0.00376717	4.33334	0.000662732	0.979737	0.993679	BT_3562
-0.00413405	2.42616	0.000327063	0.985764	0.995366	BT_1951
-0.00415279	2.30435	0.000316751	0.98599	0.995366	BT_0499
-0.00524212	7.75866	0.00131758	0.971432	0.99162	BT_2510
-0.00552929	1.19601	0.00022912	0.988085	0.995953	BT_3070
-0.00565384	3.84716	0.00140812	0.970467	0.990999	BT_1365
-0.00589224	3.07634	0.000981513	0.975341	0.993118	BT_4755
-0.00679099	1.40571	0.000447745	0.983344	0.993805	BT_1767
-0.0073387	4.70303	0.00157556	0.968761	0.990815	BT_t26
-0.00822534	1.06412	0.000462167	0.983078	0.993805	BT_2957
-0.00827343	0.203244	0.000234092	0.987956	0.995953	BT_2744
-0.00885361	4.37405	0.00366333	0.952384	0.983989	BT_t11
-0.00896227	1.75368	0.00107471	0.974198	0.992635	BT_0676
-0.00920201	3.68923	0.00346689	0.953677	0.984489	BT_0920
-0.00940076	-0.257196	0.000267954	0.987114	0.995953	BT_3991
-0.00947314	3.00648	0.00233272	0.961994	0.988733	BT_1313
-0.00952469	7.08252	0.00476969	0.945678	0.981942	BT_0347
-0.00980825	2.16024	0.00153384	0.969177	0.990815	BT_2048
-0.00990512	-0.510535	0.000234703	0.98794	0.995953	BT_2421
-0.0100398	3.52451	0.00380721	0.951459	0.983989	BT_1583
-0.0102306	2.22445	0.00184539	0.966194	0.990815	BT_3356
-0.0111258	4.94495	0.00700768	0.934181	0.981416	BT_3760
-0.0112353	0.514485	0.000546348	0.981601	0.993679	BTnc372
-0.0118779	5.71649	0.00795099	0.929903	0.981409	BT_3812
-0.0118934	3.26042	0.00478908	0.945568	0.981942	BT_0420
-0.0119633	8.1598	0.00622183	0.937973	0.981421	BT_1747
-0.0121171	1.60327	0.00176741	0.966915	0.990815	BT_0896
-0.0121317	0.194179	0.00050764	0.982265	0.993793	BT_1136
-0.0121838	1.1808	0.00117162	0.97306	0.992358	BT_0358
-0.0122039	3.76053	0.00637276	0.937227	0.981421	BT_4254
-0.0123282	1.44179	0.00150787	0.969439	0.990815	BT_1759
-0.0124916	2.95213	0.00413722	0.949402	0.98316	BT_1664
-0.012784	3.3514	0.00567213	0.940771	0.981504	BT_0641
-0.0128012	1.14294	0.00117282	0.973046	0.992358	BT_1191
-0.0128826	5.14205	0.00826006	0.928557	0.981022	BT_2258
-0.0128892	4.13246	0.00801512	0.929622	0.981409	BT_0073
-0.013235	5.16545	0.00979585	0.92222	0.980681	BT_1573
-0.0132802	3.03846	0.0052589	0.942965	0.981746	BTnc187
-0.0133008	1.94005	0.0025153	0.960536	0.987901	BT_1428
-0.0133505	3.18667	0.00578792	0.94017	0.981421	BT_3452
-0.0133637	5.35202	0.00959525	0.923017	0.980681	BT_3743
-0.0140283	2.71024	0.00436024	0.948058	0.982696	BT_1527
-0.0140763	5.06315	0.0102345	0.920503	0.980681	BT_4065
-0.0141038	-0.0965828	0.000645824	0.979997	0.993679	BT_2432
-0.0143861	8.22839	0.00912696	0.924913	0.980681	BT_1672
-0.014436	4.3866	0.0103951	0.919884	0.980681	BT_3895
-0.0144889	0.950848	0.00140286	0.970522	0.990999	BT_0138
-0.0145588	1.67879	0.00266394	0.959388	0.987596	BT_2832
-0.0147194	2.28406	0.00399598	0.950272	0.983442	BT_3334
-0.0147246	2.36939	0.00425477	0.948689	0.98304	BT_3376
-0.0147833	4.98061	0.0115631	0.91552	0.980681	BT_0700
-0.0147942	2.87211	0.00506707	0.944013	0.981942	BTnc210
-0.0151374	4.67237	0.0122831	0.912941	0.980681	BT_0816
-0.0152526	7.35432	0.011828	0.914562	0.980681	BT_2256
-0.01543	3.07814	0.00727315	0.932949	0.981416	BT_1975
-0.0156231	4.48804	0.0125535	0.911992	0.980681	BT_2836
-0.0158174	3.38967	0.0079304	0.929993	0.981409	BT_2752
-0.0158549	4.46733	0.0131774	0.909842	0.980681	BT_3905
-0.0158924	2.96156	0.0071902	0.933332	0.981416	BT_3458
-0.0160298	2.57806	0.00487883	0.945061	0.981942	BT_1437
-0.0160602	4.04663	0.011379	0.916193	0.980681	BT_4207
-0.0160826	6.10882	0.0144956	0.905462	0.979255	BT_1957
-0.0162083	1.62325	0.00322652	0.955309	0.984938	BT_2971
-0.016583	1.3133	0.00249684	0.960681	0.987901	BT_0734
-0.0168124	4.60966	0.0152148	0.903157	0.978345	BT_2518
-0.0168708	3.18829	0.00895065	0.92564	0.980681	BT_0913
-0.0169581	-0.318428	0.000761648	0.978277	0.993679	BT_0912
-0.0169883	2.6586	0.00657845	0.936224	0.981421	BT_1565
-0.0173282	0.0712077	0.000883981	0.976598	0.993231	BT_2322
-0.0174399	3.22563	0.00913936	0.924862	0.980681	BT_0884
-0.0177726	3.82532	0.0134003	0.909086	0.980681	BT_4211
-0.0179772	5.7701	0.0184036	0.89355	0.977433	BT_0626
-0.0183235	4.51552	0.0166589	0.898691	0.977433	BT_1147
-0.0183543	3.17544	0.00988528	0.921867	0.980681	BT_3455
-0.0184186	4.20455	0.0167227	0.898498	0.977433	BT_1298
-0.0186314	7.23912	0.0126747	0.91157	0.980681	BT_t53
-0.0186487	0.361786	0.00145256	0.970005	0.990999	BT_1918
-0.0187189	2.90944	0.00973492	0.922461	0.980681	BT_0333
-0.0189792	-0.728674	0.000789411	0.977885	0.993679	BT_0384
-0.0190951	2.6904	0.00850378	0.927514	0.980864	BT_3817
-0.0195625	3.46384	0.0135017	0.908744	0.980681	BT_2723
-0.0197354	2.32833	0.00702269	0.934111	0.981416	BT_2549
-0.0198759	3.46389	0.0151284	0.903431	0.978345	BT_1480
-0.0201436	0.310927	0.00165723	0.967962	0.990815	BT_4385
-0.0201954	6.55602	0.0195814	0.890219	0.977433	BT_0714
-0.0205011	5.08417	0.0222492	0.883034	0.974703	BT_3689
-0.0206429	-0.0939009	0.00124731	0.972204	0.9921	BT_1905
-0.0211801	1.00822	0.00305195	0.956534	0.985583	BT_1171
-0.0214676	3.86146	0.0190698	0.891653	0.977433	BT_4650
-0.0214898	0.430245	0.00204527	0.964411	0.990459	BT_4140
-0.0217728	4.98346	0.0258526	0.873997	0.972028	BT_0554
-0.021933	3.90752	0.0191637	0.891388	0.977433	BT_1610
-0.0226412	3.22663	0.016402	0.89947	0.977798	BT_0489
-0.0234349	3.4557	0.0203564	0.888083	0.976506	BT_1822
-0.0236672	2.34073	0.0106418	0.918943	0.980681	BT_1008
-0.0237779	6.50655	0.0182569	0.893973	0.977433	BT_0408
-0.0241669	2.65276	0.0142084	0.906398	0.979552	BT_0170
-0.0243266	3.10602	0.0173992	0.896478	0.977433	BT_4535
-0.0243664	2.20143	0.0105371	0.919341	0.980681	BT_2496
-0.0248073	-0.337787	0.0017652	0.966936	0.990815	BT_0515
-0.02485	0.108601	0.00201513	0.964674	0.990459	BT_2930
-0.0249157	1.37342	0.00537102	0.942361	0.981594	BT_1883
-0.0251645	2.88035	0.0139318	0.907309	0.979644	BT_1754
-0.0251649	5.57713	0.0350992	0.85342	0.968622	BT_2717
-0.0252597	4.16472	0.0288316	0.867005	0.971381	BT_3755
-0.0257786	5.00735	0.0377132	0.848129	0.967558	BT_2364
-0.0259885	4.14869	0.0322275	0.859474	0.970003	BT_4099
-0.0260187	4.23728	0.0328571	0.858123	0.969667	BT_2567
-0.0261378	3.66875	0.0288524	0.866957	0.971381	BT_4508
-0.0264232	3.27496	0.0236897	0.879338	0.974168	BT_3757
-0.0271183	2.74665	0.0156444	0.901807	0.978345	BT_1488
-0.0272186	12.5663	0.0121974	0.913244	0.980681	BT_r13
-0.0272907	3.12563	0.0235016	0.879814	0.974168	BT_0541
-0.0279342	-0.849454	0.00166021	0.967934	0.990815	BT_1627
-0.0280217	3.15333	0.0187465	0.892569	0.977433	BT_2547
-0.0283772	14.141	0.00579212	0.940149	0.981421	BT_r04
-0.0284504	3.19904	0.0252636	0.875428	0.972183	BT_4210
-0.0284884	5.46377	0.045572	0.833282	0.964042	BT_2054
-0.0287373	-0.267506	0.00247105	0.960885	0.987901	BT_0928
-0.0295781	6.01358	0.0479939	0.828982	0.964042	BT_2052
-0.0297551	3.43301	0.0311938	0.861721	0.970784	BT_0306
-0.0301009	1.35649	0.00783492	0.930415	0.981409	BT_2204
-0.0301839	-0.00114597	0.00292244	0.957465	0.986234	BT_2114
-0.0303861	3.2047	0.0284938	0.867778	0.971381	BTnc204
-0.0303879	5.06309	0.0501957	0.82517	0.961967	BT_3842
-0.0306306	4.17325	0.0457957	0.83288	0.964042	BTnc053
-0.0307182	2.4366	0.0167015	0.898562	0.977433	BTnc155
-0.0312962	1.12555	0.00669779	0.93565	0.981421	BT_0381
-0.0313175	5.48719	0.0553759	0.816536	0.960867	BT_0815
-0.0313179	6.90678	0.052696	0.820946	0.961471	BT_0422
-0.0313498	4.46727	0.0507953	0.824147	0.961967	BT_2798
-0.0315639	1.44155	0.010286	0.920304	0.980681	BT_3538
-0.0316342	3.62002	0.039677	0.844278	0.966532	BT_1869
-0.031767	1.59762	0.0115848	0.915441	0.980681	BT_0376
-0.032067	2.57989	0.0233683	0.880152	0.974168	BT_1495
-0.0322316	2.74378	0.0216131	0.884706	0.974703	BT_4453
-0.0327103	3.90098	0.047668	0.829554	0.964042	BT_3268
-0.032773	10.0495	0.0300514	0.864249	0.971187	BTnc059
-0.0329479	2.95398	0.0286109	0.86751	0.971381	BT_4611
-0.0331208	0.72772	0.00585713	0.939815	0.981421	BT_4536
-0.0331646	5.19054	0.0606401	0.808189	0.957933	BT_3648
-0.0337152	2.35208	0.0231814	0.880629	0.974168	BT_2369
-0.0340674	4.94889	0.0612119	0.807306	0.957766	BT_1809
-0.0345186	1.30605	0.0108166	0.918282	0.980681	BTnc026
-0.0345464	2.81613	0.028115	0.868651	0.971697	BT_3724
-0.0351685	0.61602	0.0058784	0.939706	0.981421	BTnc164
-0.0352463	4.1967	0.0606625	0.808154	0.957933	BT_2242
-0.0354748	0.880898	0.00713389	0.933593	0.981416	BT_1817
-0.0360358	1.93533	0.0202199	0.888456	0.97659	BT_0243
-0.0360677	4.3555	0.0658342	0.800323	0.953607	BT_1299
-0.0361721	1.04872	0.00930697	0.924179	0.980681	BT_2211
-0.0363853	4.51467	0.0702959	0.793828	0.951049	BT_3393
-0.0364584	0.430681	0.00589764	0.939607	0.981421	BT_4485
-0.0374595	0.255122	0.00561008	0.941095	0.981504	BT_3085
-0.0376692	5.21893	0.0800547	0.780354	0.948004	BT_3359
-0.0380749	4.3748	0.0617788	0.806435	0.957603	BT_3836
-0.0385236	6.33604	0.073955	0.788664	0.95073	BT_0557
-0.038665	1.92264	0.0222858	0.882939	0.974703	BT_2152
-0.0388568	4.73269	0.0790296	0.781726	0.94819	BT_1369
-0.0394171	3.77929	0.0616797	0.806587	0.957603	BT_0773
-0.0396954	2.59961	0.0363329	0.850898	0.968053	BT_2890
-0.0398285	0.880247	0.00982016	0.922124	0.980681	BT_4470
-0.039931	2.2876	0.0299462	0.864485	0.971187	BT_3293
-0.0400977	3.40171	0.0584505	0.811612	0.959761	BT_1336
-0.0402633	5.22592	0.09249	0.764417	0.945997	BT_0578
-0.0404985	7.41725	0.0804138	0.779875	0.947773	BT_0806
-0.0407171	0.600432	0.00766679	0.931164	0.981416	BT_2792
-0.0407867	5.46239	0.0930881	0.763681	0.945997	BT_3126
-0.0410365	3.39735	0.053358	0.819846	0.960867	BT_3638
-0.0412169	4.89138	0.0958448	0.760322	0.945997	BT_3445
-0.041239	5.61283	0.0892546	0.768445	0.945997	BT_3403
-0.0414931	2.78823	0.0444909	0.835241	0.964042	BT_4306
-0.0415223	4.93769	0.094347	0.76214	0.945997	BT_3443
-0.0415226	2.28152	0.0326753	0.858512	0.969667	BT_2799
-0.0417157	2.18531	0.0313884	0.861295	0.970727	BT_1339
-0.0417183	2.78658	0.0438564	0.836401	0.964617	BT_4638
-0.0419978	4.22102	0.0880185	0.770005	0.945997	BT_2093
-0.0420343	4.18878	0.0869979	0.771302	0.945997	BT_1294
-0.0424508	1.5123	0.0199054	0.889321	0.977214	BT_3933
-0.0424642	3.08204	0.0514695	0.823005	0.961967	BT_0587
-0.0424826	1.55489	0.0172574	0.896898	0.977433	BT_0487
-0.0425218	1.65022	0.0215159	0.884963	0.974703	BT_1445
-0.0426799	-0.180442	0.00538049	0.942311	0.981594	BT_t38
-0.0430959	5.04306	0.102874	0.751989	0.94467	BT_0186
-0.0435106	0.87396	0.0117331	0.914904	0.980681	BT_3051
-0.0436824	6.20921	0.10704	0.747199	0.943331	BT_1091
-0.0437094	4.4662	0.0934751	0.763206	0.945997	BT_1368
-0.043761	2.2918	0.0362072	0.851153	0.968053	BT_1225
-0.0442028	3.62489	0.0783004	0.782707	0.94819	BT_0629
-0.0444433	4.0181	0.0929521	0.763848	0.945997	BT_3735
-0.0445089	3.51673	0.0770252	0.784436	0.948762	BT_4322
-0.0451425	5.45709	0.114966	0.738364	0.941479	BT_1958
-0.0453008	4.40139	0.103978	0.75071	0.94467	BT_3263
-0.0456212	3.50941	0.0739745	0.788637	0.95073	BT_4310
-0.0457616	1.03189	0.0148518	0.904313	0.978508	BT_2732
-0.0458402	2.89665	0.057656	0.812871	0.959831	BT_4214
-0.0459738	1.20258	0.0175424	0.896055	0.977433	BT_4199
-0.0463568	5.59074	0.118549	0.734483	0.940906	BT_1210
-0.0468056	3.8142	0.0867646	0.771599	0.945997	BT_4191
-0.0471735	1.67598	0.0282831	0.868263	0.971593	BT_0519
-0.0472462	-0.208425	0.00590319	0.939579	0.981421	BT_0597
-0.0476401	2.49552	0.0461367	0.832269	0.964042	BT_3129
-0.0476637	3.77169	0.0960355	0.760091	0.945997	BT_3693
-0.0481656	0.240228	0.00895419	0.925625	0.980681	BT_2255
-0.0488644	6.25351	0.133885	0.718573	0.934757	BT_3877
-0.0489218	1.09268	0.0176199	0.895827	0.977433	BT_3187
-0.049352	4.96092	0.136504	0.715961	0.933814	BT_2228
-0.0494786	3.75309	0.0997479	0.755655	0.945742	BTnc174
-0.0496303	2.64751	0.054903	0.817306	0.960867	BT_0254
-0.0497224	1.84057	0.0353683	0.852866	0.968622	BT_4451
-0.0497975	3.35081	0.0706416	0.793334	0.951049	BT_3809
-0.0498107	0.161858	0.00882808	0.926149	0.980681	BT_1430
-0.0499184	2.17065	0.0443996	0.835407	0.964042	BT_3460
-0.0500177	4.15242	0.119502	0.733461	0.940906	BT_3649
-0.0502787	3.95647	0.105779	0.748638	0.943331	BT_2389
-0.0508059	0.80724	0.0140475	0.906927	0.979552	BT_0123
-0.0508813	3.22198	0.0852185	0.773583	0.945997	BT_1742
-0.0510147	4.30034	0.128578	0.723956	0.937269	BT_1442
-0.0511636	1.09722	0.0174203	0.896415	0.977433	BT_2253
-0.0511733	5.2879	0.148024	0.704802	0.930061	BT_1739
-0.051429	1.04302	0.0183813	0.893614	0.977433	BT_1703
-0.0517958	4.00533	0.124232	0.728459	0.939403	BT_2526
-0.0518857	1.95372	0.0341946	0.855298	0.968946	BT_4339
-0.0524155	4.94437	0.151059	0.701946	0.929949	BT_4378
-0.0526072	1.29656	0.0244777	0.877364	0.97336	BT_2168
-0.0526392	1.9	0.0360648	0.851442	0.968053	BT_1483
-0.0542744	-0.31068	0.00864578	0.926913	0.980822	BT_1720
-0.0544187	4.2609	0.143846	0.70879	0.931304	BT_1151
-0.0551666	1.05947	0.0221677	0.883247	0.974703	BT_4139
-0.055672	3.65225	0.126241	0.726366	0.938175	BT_3459
-0.0562117	1.09773	0.0204428	0.887848	0.976506	BT_0355
-0.0567941	2.62736	0.070559	0.793451	0.951049	BT_4588
-0.0569943	2.07693	0.0535246	0.81957	0.960867	BT_3168
-0.0575412	3.80143	0.142058	0.710516	0.931304	BT_1054
-0.0575922	0.711972	0.0180727	0.894505	0.977433	BT_3868
-0.0576031	4.95863	0.175805	0.679815	0.917957	BT_1840
-0.057787	0.636852	0.0170979	0.897372	0.977433	BT_1390
-0.0578377	-0.827048	0.00714144	0.933558	0.981416	BT_3096
-0.0581007	0.147119	0.01211	0.913554	0.980681	BT_2690
-0.0590394	5.20328	0.190558	0.667486	0.913655	BT_0771
-0.0591292	5.02052	0.197605	0.661799	0.91045	BT_3922
-0.0594373	2.99645	0.10227	0.752693	0.94467	BT_0831
-0.0602286	4.59887	0.151311	0.701711	0.929949	BT_0131
-0.060756	1.39136	0.0352157	0.85318	0.968622	BT_4222
-0.0616263	2.20514	0.0704299	0.793636	0.951049	BT_1734
-0.0622075	2.92823	0.107052	0.747185	0.943331	BT_0695
-0.0623445	2.87474	0.105753	0.748668	0.943331	BT_4595
-0.0627303	3.81117	0.16328	0.69077	0.923365	BT_2830
-0.0628542	-0.918901	0.00840362	0.927941	0.981	BT_3282
-0.0630973	-0.397259	0.0110947	0.917243	0.980681	BT_0688
-0.0631055	1.82758	0.0573106	0.813421	0.959831	BT_0490
-0.063386	2.78178	0.0946869	0.761726	0.945997	BT_2404
-0.063713	2.1822	0.0707001	0.79325	0.951049	BT_2013
-0.0639569	2.21745	0.0576041	0.812953	0.959831	BT_3210
-0.0643639	0.953641	0.0257785	0.874176	0.972028	BT_1838
-0.0657206	3.78169	0.175804	0.679816	0.917957	BT_2073
-0.0657974	3.75754	0.182734	0.673951	0.915005	BT_3003
-0.0658343	-0.163394	0.0091011	0.925019	0.980681	BT_4601
-0.0658354	4.7235	0.233841	0.634344	0.895952	BT_3579
-0.0660507	2.96105	0.112691	0.740865	0.941948	BT_3838
-0.0660703	3.34443	0.143592	0.709035	0.931304	BT_1363
-0.0663279	1.36546	0.0424643	0.83898	0.965135	BT_4190
-0.0673023	4.0299	0.210753	0.651506	0.90688	BT_2666
-0.067588	2.73843	0.115132	0.738183	0.941479	BT_4332
-0.0678144	4.90225	0.245114	0.626344	0.89364	BT_4265
-0.0680155	0.714591	0.0233398	0.880225	0.974168	BT_2958
-0.0680634	3.8441	0.189292	0.668522	0.913655	BT_0894
-0.0682236	2.50304	0.100344	0.754951	0.945413	BT_1730
-0.068273	3.38693	0.170644	0.684271	0.919104	BT_1059
-0.0682748	3.31826	0.143456	0.709165	0.931304	BT_0697
-0.0683382	1.32664	0.0364183	0.850725	0.968053	BTnc126
-0.0684971	-0.465283	0.0107987	0.91835	0.980681	BT_4116
-0.0687954	3.6469	0.192436	0.665958	0.913655	BT_0904
-0.0690145	2.2978	0.0901494	0.767323	0.945997	BT_2164
-0.0697416	6.25444	0.260936	0.615498	0.889548	BT_4614
-0.0697492	3.53572	0.190969	0.667151	0.913655	BT_3148
-0.0707112	2.69923	0.117796	0.735293	0.941209	BT_1381
-0.0713749	1.41278	0.0472685	0.830258	0.964042	BT_2141
-0.0717969	2.70056	0.118992	0.734007	0.940906	BT_3912
-0.072064	0.278007	0.0206483	0.887289	0.976285	BT_1247
-0.0721053	4.09933	0.248498	0.623988	0.89207	BT_3709
-0.0721387	3.83212	0.18947	0.668376	0.913655	BT_4035
-0.0721782	1.17911	0.0374828	0.848588	0.967558	BT_0826
-0.0725284	0.897357	0.0299804	0.864408	0.971187	BT_1522
-0.0726913	4.94588	0.294857	0.593584	0.884318	BT_2829
-0.0727153	3.03916	0.148208	0.704628	0.930061	BT_4475
-0.0729501	6.72599	0.288882	0.597321	0.887331	BT_3419
-0.0731878	3.75863	0.206426	0.65485	0.907765	BT_0955
-0.0732462	3.10075	0.164382	0.689788	0.922577	BT_2850
-0.073252	4.255	0.258899	0.61687	0.889548	BT_1209
-0.073585	2.24078	0.102402	0.752539	0.94467	BT_0184
-0.0737785	4.01611	0.220261	0.644305	0.899621	BT_1366
-0.074172	5.01616	0.282412	0.601425	0.887689	BT_2722
-0.0746151	2.41178	0.111041	0.742696	0.941948	BT_3888
-0.0748753	3.67618	0.230477	0.636777	0.897492	BT_3759
-0.0749824	0.778862	0.031391	0.861289	0.970727	BT_4118
-0.075509	3.25365	0.183178	0.673579	0.915005	BT_2171
-0.0760682	0.6144	0.0288869	0.866879	0.971381	BT_0689
-0.0762991	1.74514	0.0753325	0.786756	0.95017	BT_1199
-0.0765227	1.61256	0.0689451	0.79577	0.952085	BT_3431
-0.0768516	2.74018	0.134806	0.717651	0.934622	BT_4044
-0.0773842	5.45154	0.32812	0.57364	0.874452	BT_3230
-0.0777827	7.59877	0.293099	0.594678	0.884359	BT_3054
-0.0786891	2.67077	0.150331	0.702628	0.930061	BT_4300
-0.0791157	0.184217	0.0236148	0.879527	0.974168	BT_4394
-0.07916	6.59298	0.333388	0.570607	0.872048	BT_3834
-0.0792516	7.12782	0.321177	0.577689	0.877647	BT_3358
-0.0794786	-0.0336396	0.0191769	0.891351	0.977433	BT_4396
-0.0798486	2.62694	0.141754	0.710811	0.931304	BT_3390
-0.080098	2.31173	0.0949409	0.761417	0.945997	BT_0921
-0.0814115	0.512942	0.0305703	0.863095	0.971092	BTnc293
-0.0817274	4.08949	0.287516	0.598182	0.887331	BT_1158
-0.0821309	3.80592	0.279893	0.603039	0.887689	BT_3209
-0.0832999	3.90445	0.311412	0.583482	0.880797	BT_1362
-0.0834678	4.92387	0.390539	0.539621	0.85565	BT_4127
-0.0835158	5.16015	0.385012	0.542475	0.85615	BT_1923
-0.0835301	2.8567	0.183764	0.673091	0.915005	BTnc219
-0.083746	6.08483	0.396791	0.536427	0.854079	BT_0331
-0.0838413	3.77982	0.304596	0.587597	0.882503	BT_4383
-0.0841529	1.36787	0.0662791	0.799665	0.953168	BT_4192
-0.0846902	3.79122	0.307262	0.58598	0.881784	BT_3113
-0.0852083	3.57671	0.295039	0.593471	0.884318	BT_3260
-0.0855723	5.57579	0.389776	0.540013	0.85565	BT_1325
-0.0856066	-0.665827	0.0178368	0.895192	0.977433	BT_3023
-0.0861587	6.51356	0.404997	0.532287	0.85215	BT_1153
-0.0861813	3.87859	0.320864	0.577872	0.877647	BT_3550
-0.0862829	3.11719	0.234336	0.633987	0.895952	BT_1613
-0.0863495	1.97843	0.116751	0.736422	0.941479	BT_4518
-0.0865075	3.35695	0.267617	0.611043	0.888269	BT_1862
-0.0875422	2.25143	0.143799	0.708835	0.931304	BT_3246
-0.0875688	1.79997	0.095723	0.760469	0.945997	BT_0634
-0.0877346	3.06099	0.231772	0.635838	0.897317	BT_3361
-0.0884826	2.70271	0.194084	0.664625	0.912889	BT_1567
-0.0889428	1.84445	0.115857	0.737393	0.941479	BT_3897
-0.0889472	4.89457	0.321208	0.57767	0.877647	BT_1060
-0.0893059	2.63977	0.183668	0.67317	0.915005	BT_3996
-0.0893232	4.19927	0.39345	0.538129	0.855547	BT_3904
-0.0896417	3.68492	0.293736	0.594281	0.884318	BT_0871
-0.0896558	-0.902332	0.0159035	0.901001	0.978345	BT_4492
-0.0897762	6.49722	0.445125	0.512866	0.8413	BT_1293
-0.089898	5.85007	0.454246	0.50863	0.839695	BT_0899
-0.0901899	1.64328	0.101142	0.754013	0.945217	BT_0429
-0.0902758	3.19035	0.263351	0.613879	0.889207	BT_3269
-0.0904371	-0.11631	0.0262003	0.873161	0.972028	BT_4673
-0.0906056	3.35831	0.270222	0.609325	0.887689	BT_4517
-0.0915867	4.87769	0.462395	0.504897	0.836402	BT_1156
-0.0917817	7.66712	0.390964	0.539402	0.85565	BT_0173
-0.0921836	5.80188	0.467271	0.502687	0.836207	BT_2721
-0.0922001	11.2476	0.17037	0.68451	0.919104	BT_t27
-0.0924407	4.07456	0.393603	0.538051	0.855547	BT_4204
-0.0927092	3.52005	0.282507	0.601364	0.887689	BT_0914
-0.0929117	13.6983	0.104768	0.749799	0.944351	BT_r14
-0.0930369	2.08079	0.140122	0.7124	0.93221	BT_0226
-0.093074	3.3677	0.312708	0.582706	0.880797	BT_0411
-0.0936409	3.35584	0.307377	0.585911	0.881784	BT_2976
-0.0941335	0.666624	0.0437481	0.836601	0.964617	BT_0127
-0.0941981	-0.556813	0.016895	0.89798	0.977433	BT_3556
-0.0943861	-0.248694	0.0262264	0.873098	0.972028	BT_1616
-0.0947056	0.944082	0.0510264	0.823755	0.961967	BT_3412
-0.0948389	3.52291	0.311017	0.583719	0.880797	BT_0303
-0.0953903	3.5554	0.353577	0.559272	0.866148	BT_1087
-0.0954167	4.99763	0.437482	0.516465	0.841584	BT_0305
-0.0955632	4.03001	0.431993	0.519078	0.844014	BT_0322
-0.0956736	0.968745	0.0597037	0.809645	0.958813	BT_0761
-0.095766	0.462507	0.0399763	0.8437	0.966532	BT_1234
-0.0958401	2.54646	0.182237	0.674367	0.915193	BT_4292
-0.0960112	2.92101	0.250579	0.622549	0.891835	BT_4744
-0.0961916	-0.080861	0.0253814	0.875141	0.972183	BT_3962
-0.0967422	2.6825	0.230473	0.63678	0.897492	BT_1071
-0.0969014	5.45346	0.487587	0.493659	0.832071	BT_1155
-0.0969848	1.98589	0.13835	0.714137	0.933208	BT_0828
-0.0972098	2.20413	0.170441	0.684449	0.919104	BT_1321
-0.0972394	5.61136	0.534054	0.474029	0.825098	BT_0555
-0.0973099	5.70985	0.538507	0.472218	0.824956	BT_2757
-0.0973333	6.43606	0.516903	0.481117	0.827827	BT_2706
-0.0974513	5.92029	0.528353	0.476365	0.825549	BT_3429
-0.0978556	-0.870882	0.0217572	0.884325	0.974703	BT_3969
-0.098591	6.7937	0.514787	0.482004	0.828342	BT_2701
-0.0989655	2.87097	0.261832	0.614896	0.889548	BT_1239
-0.0991858	5.46379	0.424253	0.522803	0.846309	BT_0909
-0.0992198	7.46589	0.494367	0.490708	0.830607	BT_4345
[truncated: 1,292 more rows]

## Sheet: e
MasBWT+BT_1675WT					MasBMut+BT_1675WT					MasBMut+BT_1675Mut
BT_1675 [nM]	MasB (Bound fraction)				BT_1675 [nM]	MasB (Bound fraction)				BT_1675 [nM]	MasB (Bound fraction)
0	0.000366951	0.00832335	0.00790029		0	No binding	No binding	No binding		0	0.0318254	0.027998	0.02712
8	0.0348918	0.121814	0.0326655		8	No binding	No binding	No binding		8	0.0398495	0.038562	0.030676
16	0.107534	0.229827	0.0644976		16	No binding	No binding	No binding		16	0.0657044	0.060156	0.044983
32	0.238549	0.292543	0.145773		32	No binding	No binding	No binding		32	0.0859016	0.073143	0.04902
64	0.351403	0.350772	0.330626		64	No binding	No binding	No binding		64	0.08859	0.117733	0.069489
128	0.668888	0.365204	0.527042		128	No binding	No binding	No binding		128	0.309175	0.209441	0.120518
256	0.842042	0.606252	0.786485		256	No binding	No binding	No binding		256	0.388597	0.347306	0.225502
500	0.890696	0.716324	0.910076		500	No binding	No binding	No binding		500	0.429598	0.437433	0.322283
1000	0.912234	0.734775	0.927774		1000	No binding	No binding	No binding		1000	0.453345	0.435589	0.379148

## Sheet: f
pXG-10									BT_1675WT									BT_1675Mut
pJV300			pMasBWT			pMasBMut			pJV300			pMasBWT			pMasBMut			pJV300			pMasBWT			pMasBMut
1	1	1	1.02	1.02	1.02	0.98	0.98	0.97	1	1	1	0.73	0.71	0.72	0.9	0.88	0.85	1	1	1	0.99	1.04	1.04	0.88	0.86	0.87

## Sheet: g
Doxycycline MIC Table
R#	WT (∆tdk)	∆cur	cur+	∆cur∆masB	∆BT_1675
1	0.016	0.016	0.032	<0.016	0.032
2	0.023	0.064	0.023	<0.016	0.016
3	0.023	0.064	0.023	<0.016	0.016
4	0.032	0.032	0.023	<0.016	0.023
5	0.032	0.023	0.023	<0.016	0.016
6	0.023	0.023	0.023	<0.016	0.023
7	0.023	0.023	0.032	<0.016	0.032
8	0.032	0.023	0.032	<0.016	0.023
mean	0.0255	0.0335	0.026375	0.016	0.022625
SD	0.0101242	0.0212355	0.00981212	0	0.0097653
One-way ANOVA (p-value)		0.6662	0.9939	0.0081	0.8545
