# Supplementary material for: An expanded transcriptome atlas for Bacteroides thetaiotaomicron reveals a small RNA that modulates tetracycline sensitivity
Source: Nat Microbiol. 2024 Mar 25;9(4):1130–44. doi: 10.1038/s41564-024-01642-9 (PMC10994844; doi:10.1038/s41564-024-01642-9)
Supplement: Supplementary file 10 — Growth curve data for Extended Data Fig. 1a–f. [file 41564_2024_1642_MOESM10_ESM.xlsx]

## Sheet: a
Time [h]	TYG						TYG-Bile salts						TYG-Gentamicin
0	0.114	0.116	0.118	0.114	0.114	0.116	0.111	0.109	0.111	0.111	0.11	0.109	0.115	0.119	0.128	0.116	0.117	0.128
0.5	0.113	0.114	0.116	0.111	0.112	0.115	0.108	0.107	0.108	0.109	0.108	0.107	0.113	0.117	0.125	0.114	0.116	0.126
1	0.117	0.117	0.12	0.115	0.115	0.117	0.107	0.105	0.107	0.107	0.107	0.105	0.115	0.119	0.127	0.116	0.117	0.127
1.5	0.121	0.122	0.125	0.121	0.12	0.123	0.106	0.104	0.106	0.106	0.106	0.104	0.117	0.121	0.128	0.118	0.119	0.13
2	0.128	0.131	0.131	0.128	0.129	0.131	0.105	0.104	0.105	0.105	0.105	0.104	0.118	0.122	0.131	0.12	0.122	0.131
2.5	0.139	0.14	0.141	0.139	0.14	0.143	0.105	0.103	0.105	0.105	0.104	0.103	0.119	0.123	0.132	0.121	0.124	0.133
3	0.153	0.163	0.157	0.155	0.156	0.157	0.104	0.103	0.104	0.104	0.104	0.103	0.122	0.125	0.134	0.123	0.126	0.136
3.5	0.181	0.195	0.182	0.183	0.183	0.191	0.104	0.102	0.104	0.104	0.104	0.102	0.124	0.126	0.135	0.124	0.128	0.138
4	0.224	0.239	0.227	0.227	0.223	0.242	0.104	0.102	0.104	0.104	0.103	0.102	0.126	0.128	0.137	0.128	0.13	0.141
4.5	0.283	0.307	0.285	0.294	0.294	0.325	0.104	0.102	0.103	0.104	0.103	0.102	0.129	0.13	0.139	0.132	0.134	0.143
5	0.371	0.396	0.384	0.4	0.382	0.428	0.103	0.102	0.103	0.103	0.103	0.102	0.132	0.134	0.142	0.135	0.138	0.15
5.5	0.496	0.528	0.51	0.52	0.5	0.557	0.103	0.102	0.103	0.103	0.103	0.101	0.135	0.136	0.144	0.14	0.146	0.159
6	0.644	0.685	0.64	0.678	0.637	0.695	0.103	0.102	0.103	0.103	0.103	0.102	0.138	0.14	0.149	0.146	0.151	0.167
6.5	0.807	0.837	0.787	0.838	0.795	0.849	0.103	0.102	0.103	0.103	0.103	0.102	0.143	0.146	0.153	0.156	0.16	0.176
7	0.938	0.952	0.916	0.952	0.918	0.962	0.103	0.102	0.103	0.103	0.103	0.102	0.151	0.152	0.16	0.168	0.172	0.191
7.5	1.02	1.034	0.998	1.044	1.014	1.069	0.103	0.102	0.103	0.104	0.104	0.103	0.159	0.161	0.171	0.191	0.185	0.212
8	1.101	1.108	1.075	1.123	1.11	1.149	0.104	0.103	0.104	0.105	0.105	0.103	0.169	0.171	0.185	0.218	0.206	0.235
8.5	1.123	1.146	1.133	1.169	1.167	1.215	0.105	0.104	0.105	0.107	0.106	0.105	0.179	0.185	0.201	0.249	0.227	0.265
9	1.193	1.171	1.173	1.212	1.198	1.244	0.106	0.106	0.107	0.109	0.109	0.108	0.197	0.204	0.225	0.278	0.256	0.302
9.5	1.203	1.192	1.189	1.244	1.214	1.248	0.108	0.109	0.109	0.114	0.111	0.112	0.219	0.235	0.259	0.309	0.292	0.33
10	1.236	1.209	1.212	1.234	1.222	1.268	0.111	0.114	0.113	0.121	0.116	0.119	0.251	0.272	0.298	0.345	0.34	0.355
10.5	1.235	1.222	1.217	1.237	1.246	1.273	0.117	0.12	0.119	0.131	0.123	0.128	0.288	0.319	0.354	0.419	0.395	0.401
11	1.246	1.238	1.227	1.247	1.248	1.255	0.125	0.13	0.128	0.145	0.133	0.143	0.335	0.401	0.423	0.479	0.466	0.458
11.5	1.259	1.242	1.24	1.249	1.257	1.297	0.136	0.144	0.139	0.172	0.145	0.171	0.402	0.49	0.501	0.549	0.552	0.537
12	1.269	1.256	1.253	1.274	1.283	1.297	0.15	0.16	0.155	0.197	0.16	0.189	0.46	0.583	0.576	0.63	0.64	0.609
12.5	1.257	1.266	1.265	1.293	1.283	1.29	0.169	0.179	0.176	0.227	0.181	0.21	0.536	0.671	0.666	0.714	0.727	0.686
13	1.267	1.286	1.281	1.301	1.295	1.312	0.188	0.203	0.194	0.26	0.204	0.242	0.614	0.712	0.735	0.777	0.817	0.77
13.5	1.258	1.297	1.272	1.302	1.296	1.286	0.208	0.222	0.211	0.293	0.227	0.282	0.685	0.769	0.771	0.841	0.887	0.846
14	1.27	1.292	1.293	1.321	1.311	1.327	0.224	0.242	0.23	0.315	0.248	0.316	0.759	0.817	0.813	0.905	0.936	0.903
14.5	1.275	1.308	1.289	1.323	1.312	1.327	0.231	0.258	0.239	0.329	0.266	0.335	0.82	0.854	0.86	0.945	0.987	0.952
15	1.272	1.309	1.272	1.322	1.306	1.321	0.238	0.268	0.245	0.347	0.282	0.348	0.854	0.91	0.888	0.971	1.025	0.986
15.5	1.275	1.32	1.284	1.333	1.317	1.331	0.242	0.273	0.249	0.357	0.296	0.348	0.896	0.944	0.926	0.99	1.045	1.018
16	1.291	1.329	1.293	1.344	1.307	1.333	0.244	0.279	0.255	0.359	0.303	0.356	0.928	0.974	0.953	1.053	1.077	1.049
16.5	1.32	1.315	1.307	1.308	1.311	1.335	0.249	0.282	0.26	0.366	0.318	0.354	0.957	0.985	0.988	1.058	1.09	1.053
17	1.318	1.317	1.295	1.33	1.308	1.335	0.252	0.286	0.264	0.365	0.334	0.354	0.973	0.996	0.999	1.074	1.085	1.076
17.5	1.311	1.319	1.309	1.328	1.315	1.332	0.256	0.293	0.268	0.36	0.345	0.35	0.981	1.015	1	1.043	1.11	1.074
18	1.312	1.323	1.317	1.322	1.31	1.335	0.26	0.297	0.272	0.36	0.351	0.343	0.985	1.016	1.008	1.095	1.098	1.105
18.5	1.304	1.315	1.308	1.325	1.319	1.334	0.261	0.295	0.273	0.353	0.355	0.338	0.985	1.017	1.012	1.056	1.117	1.078
19	1.304	1.318	1.316	1.321	1.318	1.335	0.262	0.296	0.271	0.351	0.354	0.329	0.996	1.027	1.007	1.054	1.097	1.1
19.5	1.292	1.314	1.305	1.321	1.318	1.336	0.26	0.298	0.269	0.349	0.351	0.331	0.991	1.031	1.011	1.069	1.088	1.087
20	1.288	1.312	1.313	1.317	1.318	1.335	0.262	0.299	0.269	0.352	0.347	0.339	0.996	1.021	1.021	1.056	1.104	1.091
20.5	1.287	1.318	1.31	1.319	1.315	1.336	0.257	0.292	0.269	0.35	0.347	0.338	0.997	1.022	1.01	1.055	1.083	1.099
21	1.264	1.313	1.304	1.317	1.321	1.334	0.259	0.299	0.268	0.35	0.342	0.335	1.002	1.009	1.012	1.087	1.113	1.103
21.5	1.272	1.313	1.297	1.311	1.316	1.335	0.256	0.295	0.272	0.344	0.337	0.337	1.007	1.027	1.009	1.077	1.105	1.109
22	1.276	1.309	1.304	1.316	1.325	1.333	0.255	0.3	0.274	0.338	0.329	0.333	1.008	1.03	1.022	1.082	1.108	1.12
22.5	1.274	1.31	1.296	1.317	1.311	1.322	0.257	0.303	0.277	0.329	0.321	0.326	1.018	1.027	1.014	1.111	1.124	1.111
23	1.267	1.293	1.289	1.314	1.315	1.33	0.259	0.299	0.281	0.322	0.317	0.321	1.013	1.032	1.019	1.089	1.099	1.104
23.5	1.268	1.3	1.296	1.313	1.307	1.327	0.261	0.3	0.279	0.318	0.31	0.315	1.008	1.015	1.017	1.113	1.105	1.142
24	1.271	1.303	1.297	1.315	1.311	1.328	0.266	0.301	0.282	0.309	0.3	0.313	1.014	1.027	1.018	1.113	1.125	1.121
27
27.5
28
28.5
29
29.5
30
30.5
31
31.5
32
32.5
33
33.5
34
34.5
35
35.5
36
36.5
37
37.5
38
38.5
39
39.5
40
40.5
41
41.5
42
42.5
43
43.5
44
44.5
45
45.5
46
46.5
47
47.5
48
48.5
49
49.5
50
50.5
51
51.5
52
52.5
53
53.5
54
54.5
55
55.5
56
56.5
57
57.5
58
58.5
59
59.5
60
60.5
61
61.5
62
62.5
63
63.5
64
64.5
65
65.5
66
66.5
67
67.5
68
68.5
69
69.5
70
70.5
71

## Sheet: b
Time [h]	Control			15μM			30μM			60μM			120μM			240μM			480μM			600μM			800μM			960μM			1920μM			3840μM
0	0.488	0.501	0.489	0.479	0.502	0.499	0.448	0.459	0.486	0.467	0.476	0.475	0.493	0.501	0.49	0.487	0.507	0.482	0.482	0.478	0.497	0.486	0.486	0.489	0.482	0.486	0.474	0.493	0.49	0.492	0.483	0.483	0.486	0.486	0.481	0.482
0.5	0.516	0.524	0.53	0.527	0.544	0.542	0.505	0.516	0.519	0.523	0.526	0.518	0.495	0.505	0.511	0.484	0.499	0.481	0.454	0.454	0.467	0.454	0.458	0.457	0.439	0.449	0.448	0.45	0.453	0.444	0.435	0.437	0.435	0.435	0.436	0.435
1	0.598	0.605	0.611	0.606	0.629	0.627	0.582	0.606	0.605	0.601	0.603	0.598	0.563	0.581	0.586	0.546	0.563	0.549	0.474	0.476	0.489	0.455	0.458	0.457	0.424	0.424	0.426	0.427	0.43	0.425	0.383	0.385	0.384	0.387	0.38	0.382
1.5	0.676	0.682	0.692	0.683	0.711	0.714	0.661	0.69	0.694	0.677	0.674	0.659	0.636	0.664	0.666	0.625	0.649	0.63	0.522	0.522	0.536	0.474	0.479	0.476	0.416	0.417	0.415	0.406	0.408	0.405	0.337	0.335	0.342	0.352	0.349	0.35
2	0.749	0.743	0.768	0.749	0.789	0.787	0.717	0.762	0.773	0.748	0.75	0.746	0.709	0.731	0.738	0.708	0.73	0.724	0.592	0.587	0.603	0.501	0.508	0.509	0.403	0.408	0.41	0.389	0.39	0.385	0.317	0.32	0.322	0.331	0.326	0.332
2.5	0.821	0.824	0.843	0.824	0.87	0.868	0.799	0.833	0.841	0.815	0.798	0.805	0.799	0.804	0.802	0.782	0.817	0.824	0.654	0.661	0.686	0.55	0.555	0.558	0.41	0.404	0.406	0.372	0.37	0.369	0.306	0.307	0.311	0.322	0.316	0.323
3	0.861	0.868	0.903	0.879	0.917	0.93	0.839	0.891	0.893	0.876	0.851	0.844	0.847	0.845	0.863	0.839	0.854	0.862	0.723	0.733	0.759	0.593	0.608	0.606	0.409	0.408	0.413	0.359	0.364	0.356	0.298	0.299	0.302	0.312	0.306	0.315
3.5	0.89	0.898	0.932	0.92	0.948	0.947	0.874	0.93	0.949	0.9	0.876	0.889	0.864	0.876	0.898	0.873	0.888	0.889	0.776	0.797	0.822	0.632	0.651	0.643	0.41	0.412	0.412	0.347	0.349	0.346	0.296	0.295	0.297	0.304	0.301	0.312
4	0.933	0.931	0.962	0.934	0.962	0.976	0.892	0.969	0.98	0.929	0.899	0.914	0.901	0.904	0.917	0.906	0.917	0.91	0.813	0.831	0.849	0.672	0.692	0.69	0.413	0.421	0.419	0.336	0.346	0.338	0.291	0.291	0.292	0.299	0.298	0.311
4.5	0.977	0.963	0.995	0.977	0.995	0.992	0.935	0.999	1.016	0.96	0.944	0.951	0.921	0.932	0.95	0.937	0.944	0.955	0.859	0.857	0.871	0.712	0.732	0.727	0.421	0.427	0.43	0.331	0.338	0.329	0.288	0.286	0.287	0.297	0.297	0.309
5	1.018	1.003	1.024	1.019	1.014	1.029	0.971	1.033	1.058	1.011	0.975	0.987	0.964	0.966	0.984	0.97	0.986	0.976	0.908	0.894	0.9	0.748	0.774	0.763	0.427	0.44	0.445	0.325	0.333	0.325	0.285	0.285	0.285	0.292	0.293	0.306
5.5	1.059	1.042	1.048	1.035	1.038	1.05	1	1.04	1.074	1.052	1.001	1.017	0.997	1.001	1.022	0.994	1.011	1.01	0.956	0.917	0.907	0.787	0.808	0.807	0.444	0.457	0.461	0.32	0.328	0.323	0.282	0.28	0.284	0.287	0.29	0.305
6	1.059	1.057	1.079	1.052	1.066	1.092	1.032	1.095	1.111	1.062	1.02	1.046	1.027	1.023	1.043	1.022	1.033	1.034	0.986	0.942	0.932	0.814	0.839	0.844	0.463	0.478	0.484	0.321	0.332	0.327	0.279	0.278	0.286	0.284	0.286	0.305
6.5	1.082	1.071	1.095	1.069	1.095	1.114	1.059	1.107	1.121	1.081	1.043	1.063	1.049	1.049	1.069	1.054	1.058	1.065	0.996	0.97	0.952	0.85	0.862	0.863	0.482	0.503	0.509	0.321	0.333	0.335	0.277	0.276	0.288	0.282	0.285	0.306
7	1.089	1.08	1.099	1.064	1.093	1.104	1.048	1.115	1.133	1.087	1.048	1.063	1.06	1.069	1.081	1.087	1.087	1.09	1.033	0.993	0.982	0.878	0.88	0.891	0.505	0.523	0.532	0.328	0.34	0.341	0.275	0.276	0.294	0.281	0.282	0.3
7.5	1.08	1.075	1.104	1.077	1.11	1.132	1.046	1.112	1.141	1.088	1.07	1.076	1.065	1.083	1.086	1.099	1.095	1.114	1.051	1.004	0.995	0.903	0.9	0.918	0.524	0.546	0.557	0.338	0.35	0.348	0.273	0.275	0.298	0.277	0.281	0.306
8	1.074	1.085	1.104	1.078	1.076	1.121	1.07	1.127	1.132	1.079	1.068	1.087	1.063	1.08	1.091	1.116	1.11	1.129	1.073	1.025	1.014	0.916	0.932	0.938	0.549	0.564	0.583	0.342	0.36	0.359	0.268	0.275	0.301	0.276	0.28	0.307
8.5	1.08	1.083	1.098	1.079	1.099	1.138	1.053	1.131	1.15	1.076	1.066	1.093	1.075	1.063	1.083	1.131	1.112	1.133	1.109	1.041	1.034	0.949	0.94	0.968	0.569	0.579	0.607	0.355	0.371	0.371	0.268	0.276	0.301	0.276	0.279	0.305
9	1.084	1.083	1.102	1.069	1.082	1.112	1.053	1.123	1.153	1.07	1.07	1.082	1.068	1.068	1.081	1.136	1.111	1.141	1.101	1.07	1.05	0.957	0.949	0.993	0.582	0.609	0.635	0.366	0.383	0.391	0.266	0.277	0.303	0.283	0.283	0.304
9.5	1.08	1.089	1.106	1.079	1.122	1.119	1.051	1.123	1.125	1.078	1.077	1.085	1.061	1.069	1.08	1.131	1.131	1.14	1.112	1.079	1.055	0.98	0.978	0.989	0.617	0.627	0.659	0.377	0.399	0.413	0.264	0.28	0.307	0.284	0.285	0.312
10	1.087	1.075	1.106	1.075	1.11	1.128	1.064	1.13	1.138	1.073	1.06	1.088	1.076	1.069	1.079	1.141	1.129	1.147	1.118	1.072	1.059	0.977	0.985	1.003	0.637	0.653	0.688	0.391	0.414	0.427	0.263	0.28	0.307	0.288	0.289	0.313
10.5	1.086	1.087	1.102	1.067	1.109	1.132	1.072	1.134	1.157	1.088	1.062	1.084	1.059	1.06	1.075	1.153	1.123	1.131	1.119	1.079	1.06	0.972	0.978	0.997	0.665	0.674	0.687	0.417	0.432	0.431	0.262	0.281	0.306	0.291	0.294	0.319
11	1.09	1.099	1.107	1.072	1.096	1.124	1.067	1.125	1.144	1.078	1.058	1.077	1.073	1.067	1.079	1.147	1.127	1.151	1.131	1.091	1.06	0.966	0.984	0.995	0.685	0.701	0.707	0.427	0.443	0.448	0.263	0.284	0.307	0.292	0.294	0.318
11.5	1.077	1.087	1.099	1.072	1.107	1.136	1.068	1.133	1.141	1.086	1.067	1.082	1.066	1.075	1.081	1.15	1.134	1.143	1.136	1.11	1.06	0.969	0.99	0.984	0.693	0.723	0.722	0.448	0.46	0.467	0.265	0.286	0.31	0.294	0.296	0.321
12	1.085	1.094	1.104	1.065	1.096	1.134	1.058	1.104	1.149	1.082	1.05	1.071	1.067	1.071	1.081	1.147	1.131	1.138	1.14	1.097	1.083	0.975	0.981	0.99	0.715	0.727	0.734	0.47	0.477	0.485	0.266	0.288	0.304	0.297	0.301	0.322
12.5	1.089	1.088	1.107	1.077	1.107	1.144	1.069	1.109	1.161	1.087	1.066	1.082	1.072	1.068	1.076	1.155	1.141	1.155	1.144	1.11	1.089	0.96	0.974	0.986	0.735	0.744	0.765	0.488	0.493	0.499	0.268	0.29	0.309	0.299	0.306	0.326
13	1.091	1.098	1.104	1.065	1.091	1.124	1.06	1.109	1.159	1.084	1.065	1.085	1.069	1.069	1.079	1.157	1.142	1.165	1.139	1.1	1.091	0.96	0.979	0.973	0.754	0.758	0.775	0.515	0.511	0.519	0.271	0.295	0.313	0.3	0.306	0.326
13.5	1.089	1.097	1.113	1.073	1.107	1.144	1.069	1.104	1.136	1.088	1.069	1.088	1.078	1.068	1.075	1.146	1.142	1.162	1.141	1.108	1.099	0.95	0.964	0.971	0.756	0.767	0.774	0.529	0.525	0.526	0.272	0.301	0.312	0.301	0.311	0.323
14	1.092	1.098	1.109	1.075	1.103	1.117	1.063	1.132	1.161	1.084	1.069	1.081	1.076	1.062	1.085	1.15	1.149	1.172	1.147	1.111	1.1	0.959	0.969	0.979	0.76	0.77	0.774	0.545	0.544	0.537	0.276	0.307	0.315	0.302	0.314	0.317
14.5	1.089	1.102	1.111	1.068	1.112	1.142	1.061	1.12	1.15	1.087	1.068	1.084	1.066	1.068	1.081	1.157	1.151	1.166	1.149	1.114	1.106	0.948	0.974	0.972	0.775	0.79	0.784	0.558	0.561	0.564	0.279	0.312	0.316	0.31	0.312	0.322
15	1.088	1.104	1.105	1.071	1.106	1.115	1.065	1.128	1.115	1.086	1.066	1.085	1.079	1.074	1.08	1.156	1.152	1.159	1.152	1.119	1.101	0.954	0.983	0.98	0.774	0.794	0.782	0.574	0.576	0.57	0.283	0.314	0.32	0.306	0.311	0.32
15.5	1.097	1.106	1.112	1.072	1.116	1.13	1.073	1.107	1.133	1.084	1.069	1.095	1.072	1.064	1.083	1.166	1.153	1.158	1.152	1.127	1.102	0.96	0.973	0.968	0.784	0.797	0.806	0.589	0.598	0.586	0.289	0.315	0.323	0.304	0.314	0.319
16	1.092	1.098	1.116	1.08	1.092	1.126	1.071	1.124	1.124	1.094	1.066	1.079	1.071	1.077	1.084	1.167	1.155	1.158	1.153	1.13	1.105	0.947	0.966	0.971	0.782	0.802	0.792	0.597	0.612	0.602	0.292	0.317	0.326	0.309	0.308	0.321
16.5	1.089	1.097	1.111	1.075	1.112	1.128	1.07	1.115	1.121	1.096	1.082	1.092	1.073	1.069	1.08	1.174	1.157	1.159	1.153	1.133	1.107	0.952	0.965	0.981	0.781	0.807	0.804	0.62	0.624	0.616	0.298	0.321	0.331	0.308	0.309	0.317
17	1.097	1.102	1.118	1.079	1.103	1.117	1.072	1.107	1.118	1.101	1.073	1.093	1.081	1.08	1.084	1.172	1.158	1.17	1.153	1.133	1.111	0.945	0.966	0.974	0.788	0.797	0.798	0.625	0.64	0.629	0.302	0.329	0.337	0.311	0.308	0.318
17.5	1.097	1.104	1.117	1.073	1.112	1.135	1.079	1.109	1.119	1.095	1.069	1.098	1.077	1.075	1.089	1.172	1.159	1.167	1.154	1.132	1.111	0.95	0.965	0.975	0.784	0.795	0.794	0.64	0.655	0.645	0.305	0.331	0.344	0.312	0.308	0.32
18	1.097	1.105	1.115	1.079	1.113	1.134	1.078	1.104	1.126	1.1	1.065	1.098	1.081	1.083	1.082	1.171	1.158	1.165	1.154	1.133	1.111	0.954	0.967	0.982	0.779	0.786	0.792	0.648	0.665	0.655	0.314	0.341	0.351	0.312	0.309	0.319
18.5	1.098	1.108	1.115	1.081	1.114	1.13	1.077	1.103	1.125	1.101	1.081	1.094	1.077	1.079	1.093	1.172	1.159	1.166	1.153	1.132	1.112	0.951	0.97	0.985	0.775	0.792	0.795	0.669	0.671	0.666	0.322	0.347	0.36	0.309	0.309	0.319
19	1.101	1.113	1.121	1.077	1.117	1.133	1.073	1.111	1.129	1.103	1.085	1.095	1.08	1.084	1.101	1.172	1.16	1.163	1.153	1.131	1.105	0.957	0.974	0.987	0.771	0.782	0.781	0.669	0.676	0.667	0.331	0.355	0.367	0.306	0.306	0.318
19.5	1.106	1.109	1.123	1.081	1.113	1.14	1.079	1.111	1.131	1.108	1.076	1.092	1.087	1.078	1.088	1.17	1.158	1.161	1.152	1.129	1.087	0.953	0.97	0.978	0.77	0.784	0.781	0.682	0.682	0.684	0.343	0.363	0.375	0.308	0.307	0.316
20	1.112	1.116	1.125	1.091	1.115	1.139	1.08	1.104	1.127	1.109	1.085	1.102	1.084	1.079	1.094	1.171	1.158	1.161	1.152	1.128	1.076	0.959	0.973	0.984	0.758	0.791	0.773	0.676	0.69	0.671	0.353	0.373	0.385	0.306	0.305	0.316
20.5	1.115	1.111	1.125	1.077	1.103	1.133	1.078	1.101	1.137	1.107	1.086	1.098	1.087	1.086	1.087	1.168	1.154	1.158	1.15	1.127	1.075	0.959	0.965	0.985	0.764	0.774	0.775	0.677	0.691	0.687	0.364	0.384	0.393	0.301	0.305	0.315
21	1.112	1.12	1.131	1.091	1.118	1.152	1.085	1.109	1.132	1.109	1.082	1.099	1.086	1.086	1.098	1.169	1.15	1.157	1.151	1.125	1.074	0.958	0.97	0.982	0.754	0.78	0.771	0.685	0.693	0.681	0.376	0.395	0.4	0.303	0.304	0.313
21.5	1.111	1.113	1.132	1.077	1.106	1.129	1.083	1.105	1.127	1.114	1.077	1.113	1.089	1.083	1.093	1.17	1.152	1.158	1.152	1.123	1.045	0.967	0.98	0.991	0.756	0.774	0.769	0.674	0.696	0.683	0.388	0.408	0.413	0.297	0.307	0.313
22	1.117	1.115	1.127	1.097	1.136	1.138	1.09	1.103	1.131	1.114	1.079	1.097	1.092	1.087	1.1	1.17	1.153	1.162	1.136	1.123	1.072	0.974	0.982	0.991	0.756	0.769	0.765	0.684	0.687	0.681	0.4	0.42	0.425	0.3	0.304	0.315
22.5	1.111	1.128	1.127	1.089	1.127	1.14	1.086	1.105	1.136	1.116	1.088	1.1	1.099	1.091	1.099	1.132	1.154	1.157	1.107	1.122	1.059	0.965	0.991	0.995	0.751	0.773	0.76	0.669	0.688	0.678	0.412	0.433	0.435	0.301	0.304	0.315
23	1.112	1.128	1.127	1.1	1.119	1.152	1.094	1.099	1.137	1.116	1.092	1.108	1.095	1.099	1.107	1.134	1.145	1.133	1.129	1.121	1.065	0.969	0.98	0.99	0.752	0.773	0.763	0.671	0.685	0.672	0.426	0.445	0.446	0.304	0.301	0.316
23.5	1.116	1.119	1.135	1.097	1.126	1.144	1.096	1.104	1.136	1.129	1.09	1.11	1.096	1.095	1.106	1.135	1.146	1.126	1.087	1.115	1.052	0.977	0.995	1.004	0.753	0.772	0.765	0.68	0.683	0.669	0.438	0.458	0.461	0.301	0.304	0.317
24	1.111	1.125	1.134	1.103	1.139	1.135	1.099	1.105	1.143	1.122	1.092	1.116	1.093	1.093	1.099	1.123	1.144	1.114	1.109	1.121	1.06	0.977	0.983	1.007	0.751	0.777	0.762	0.675	0.68	0.668	0.448	0.472	0.474	0.299	0.301	0.32

## Sheet: c
Time [h]	pH7									pH6									28C									42C
0	0.115	0.114	0.117	0.116	0.112	0.114	0.117	0.12	0.115	0.112	0.108	0.11	0.11	0.11	0.111	0.111	0.114	0.111	0.109	0.11	0.118	0.118	0.117	0.116	0.107	0.134	0.134	0.113	0.103	0.117	0.114	0.114	0.129
0.5	0.114	0.114	0.117	0.115	0.112	0.114	0.116	0.119	0.114	0.112	0.108	0.11	0.11	0.11	0.111	0.111	0.114	0.112	0.11	0.111	0.114	0.118	0.118	0.113	0.11	0.125	0.122	0.115	0.103	0.117	0.114	0.114	0.13
1	0.117	0.116	0.119	0.117	0.115	0.116	0.118	0.121	0.117	0.115	0.111	0.112	0.112	0.112	0.113	0.113	0.117	0.114	0.114	0.115	0.117	0.122	0.121	0.117	0.112	0.122	0.124	0.118	0.105	0.119	0.116	0.116	0.132
1.5	0.12	0.119	0.122	0.121	0.118	0.119	0.122	0.124	0.12	0.118	0.114	0.117	0.116	0.116	0.116	0.117	0.12	0.117	0.116	0.116	0.12	0.124	0.124	0.118	0.114	0.125	0.127	0.124	0.108	0.125	0.122	0.121	0.138
2	0.126	0.124	0.128	0.126	0.123	0.124	0.127	0.128	0.125	0.123	0.119	0.122	0.121	0.122	0.122	0.122	0.124	0.122	0.119	0.12	0.123	0.128	0.128	0.122	0.117	0.129	0.13	0.131	0.113	0.132	0.129	0.128	0.146
2.5	0.132	0.129	0.134	0.132	0.129	0.129	0.131	0.134	0.13	0.128	0.125	0.128	0.123	0.126	0.127	0.126	0.128	0.127	0.122	0.123	0.126	0.129	0.131	0.125	0.121	0.133	0.134	0.14	0.119	0.138	0.136	0.135	0.156
3	0.14	0.14	0.142	0.139	0.137	0.138	0.139	0.143	0.139	0.135	0.133	0.138	0.131	0.134	0.133	0.133	0.135	0.136	0.121	0.124	0.131	0.133	0.131	0.125	0.12	0.133	0.135	0.151	0.125	0.146	0.144	0.143	0.167
3.5	0.152	0.152	0.154	0.152	0.15	0.149	0.15	0.153	0.151	0.146	0.142	0.151	0.141	0.143	0.145	0.143	0.145	0.145	0.128	0.126	0.13	0.136	0.138	0.132	0.129	0.141	0.142	0.162	0.132	0.155	0.153	0.148	0.175
4	0.169	0.171	0.174	0.17	0.17	0.168	0.167	0.168	0.168	0.162	0.158	0.17	0.152	0.158	0.161	0.156	0.159	0.161	0.132	0.133	0.138	0.142	0.145	0.136	0.133	0.145	0.147	0.176	0.138	0.163	0.163	0.155	0.186
4.5	0.194	0.198	0.203	0.196	0.196	0.198	0.188	0.193	0.196	0.18	0.179	0.196	0.166	0.178	0.183	0.174	0.176	0.182	0.14	0.142	0.144	0.152	0.153	0.145	0.143	0.154	0.155	0.195	0.144	0.176	0.177	0.16	0.193
5	0.231	0.231	0.243	0.229	0.228	0.24	0.222	0.225	0.241	0.213	0.207	0.231	0.188	0.206	0.208	0.199	0.202	0.222	0.149	0.151	0.152	0.162	0.163	0.154	0.152	0.164	0.165	0.221	0.155	0.198	0.192	0.169	0.207
5.5	0.283	0.282	0.303	0.289	0.284	0.3	0.285	0.282	0.315	0.269	0.248	0.273	0.22	0.247	0.247	0.236	0.234	0.284	0.158	0.162	0.165	0.173	0.175	0.167	0.165	0.177	0.177	0.253	0.173	0.218	0.216	0.183	0.231
6	0.356	0.357	0.384	0.364	0.364	0.38	0.376	0.402	0.409	0.33	0.302	0.322	0.274	0.314	0.292	0.287	0.282	0.346	0.171	0.174	0.177	0.19	0.188	0.18	0.179	0.192	0.19	0.288	0.189	0.241	0.246	0.207	0.257
6.5	0.455	0.45	0.485	0.466	0.466	0.468	0.483	0.527	0.503	0.399	0.366	0.387	0.376	0.397	0.356	0.349	0.347	0.411	0.188	0.192	0.193	0.208	0.206	0.196	0.197	0.211	0.209	0.317	0.206	0.268	0.275	0.227	0.278
7	0.571	0.567	0.601	0.584	0.585	0.607	0.611	0.652	0.628	0.463	0.436	0.46	0.449	0.459	0.43	0.416	0.434	0.484	0.21	0.214	0.213	0.233	0.229	0.212	0.22	0.234	0.229	0.353	0.229	0.294	0.294	0.246	0.298
7.5	0.7	0.702	0.733	0.714	0.712	0.734	0.75	0.794	0.774	0.523	0.499	0.527	0.515	0.526	0.495	0.484	0.526	0.554	0.235	0.237	0.237	0.261	0.257	0.242	0.246	0.264	0.258	0.382	0.248	0.318	0.326	0.272	0.33
8	0.826	0.819	0.851	0.832	0.831	0.853	0.868	0.904	0.885	0.573	0.555	0.587	0.568	0.58	0.56	0.551	0.603	0.613	0.27	0.267	0.269	0.297	0.303	0.276	0.287	0.3	0.291	0.421	0.268	0.344	0.347	0.297	0.36
8.5	0.915	0.91	0.937	0.917	0.919	0.933	0.943	0.975	0.959	0.62	0.604	0.64	0.614	0.626	0.615	0.603	0.662	0.663	0.306	0.303	0.308	0.339	0.351	0.317	0.327	0.348	0.331	0.452	0.286	0.369	0.377	0.324	0.381
9	0.98	0.968	0.989	0.977	0.974	0.987	1.002	1.026	1.015	0.66	0.641	0.68	0.648	0.66	0.656	0.646	0.697	0.702	0.355	0.353	0.352	0.39	0.408	0.372	0.384	0.402	0.388	0.477	0.31	0.391	0.406	0.348	0.405
9.5	1.028	1.029	1.044	1.025	1.036	1.044	1.048	1.071	1.062	0.689	0.669	0.716	0.683	0.693	0.691	0.69	0.725	0.738	0.411	0.41	0.411	0.453	0.475	0.435	0.446	0.468	0.448	0.511	0.334	0.423	0.438	0.378	0.425
10	1.071	1.067	1.087	1.073	1.078	1.095	1.085	1.115	1.096	0.72	0.704	0.742	0.714	0.728	0.722	0.724	0.766	0.757	0.482	0.485	0.481	0.534	0.556	0.508	0.523	0.543	0.524	0.545	0.36	0.456	0.469	0.407	0.448
10.5	1.102	1.098	1.113	1.104	1.111	1.116	1.12	1.133	1.127	0.743	0.725	0.765	0.732	0.748	0.749	0.747	0.788	0.782	0.563	0.56	0.561	0.607	0.634	0.59	0.604	0.63	0.611	0.57	0.381	0.483	0.496	0.43	0.478
11	1.123	1.122	1.134	1.127	1.135	1.141	1.144	1.154	1.157	0.768	0.752	0.791	0.762	0.773	0.774	0.785	0.81	0.804	0.649	0.645	0.645	0.706	0.742	0.686	0.708	0.735	0.709	0.608	0.399	0.514	0.531	0.453	0.512
11.5	1.141	1.14	1.157	1.151	1.161	1.157	1.165	1.172	1.156	0.789	0.778	0.815	0.782	0.793	0.793	0.801	0.849	0.825	0.75	0.751	0.744	0.821	0.842	0.789	0.802	0.824	0.812	0.631	0.419	0.551	0.554	0.476	0.526
12	1.162	1.161	1.171	1.169	1.172	1.182	1.174	1.181	1.175	0.813	0.797	0.833	0.809	0.816	0.816	0.841	0.863	0.845	0.848	0.845	0.843	0.903	0.927	0.879	0.898	0.913	0.899	0.664	0.441	0.571	0.582	0.51	0.555
12.5	1.173	1.181	1.183	1.186	1.187	1.183	1.19	1.193	1.187	0.831	0.818	0.858	0.827	0.842	0.844	0.862	0.898	0.87	0.93	0.92	0.928	0.971	0.999	0.948	0.966	0.978	0.961	0.723	0.463	0.607	0.611	0.539	0.573
13	1.188	1.191	1.191	1.199	1.194	1.207	1.205	1.21	1.202	0.856	0.843	0.878	0.854	0.87	0.867	0.888	0.913	0.904	0.984	0.979	0.989	1.036	1.056	1.007	1.018	1.033	1.026	0.738	0.486	0.634	0.643	0.565	0.597
13.5	1.198	1.196	1.204	1.212	1.222	1.194	1.206	1.205	1.195	0.884	0.87	0.903	0.885	0.905	0.894	0.929	0.946	0.927	1.044	1.026	1.038	1.089	1.104	1.049	1.063	1.08	1.066	0.767	0.508	0.652	0.682	0.589	0.623
14	1.224	1.213	1.226	1.219	1.223	1.22	1.217	1.214	1.213	0.911	0.893	0.932	0.914	0.925	0.925	0.974	0.968	0.959	1.084	1.077	1.087	1.124	1.13	1.098	1.095	1.098	1.099	0.787	0.524	0.683	0.702	0.621	0.659
14.5	1.23	1.224	1.22	1.224	1.224	1.23	1.215	1.221	1.218	0.937	0.926	0.957	0.948	0.956	0.954	0.977	1.016	0.998	1.125	1.109	1.124	1.16	1.165	1.121	1.133	1.145	1.126	0.791	0.543	0.702	0.72	0.638	0.681
15	1.223	1.223	1.233	1.224	1.218	1.216	1.215	1.213	1.207	0.955	0.945	0.982	0.97	0.97	0.989	0.988	1.021	0.998	1.144	1.13	1.142	1.186	1.183	1.147	1.147	1.142	1.147	0.794	0.562	0.716	0.74	0.679	0.699
15.5	1.226	1.23	1.236	1.231	1.226	1.223	1.225	1.218	1.211	0.977	0.962	1.005	0.985	0.994	0.986	1.006	1.025	1.014	1.169	1.141	1.173	1.188	1.19	1.163	1.162	1.146	1.167	0.804	0.581	0.723	0.741	0.704	0.713
16	1.233	1.238	1.241	1.239	1.231	1.229	1.229	1.225	1.216	0.987	0.978	1.014	1.017	1	1.01	1.021	1.036	1.03	1.178	1.15	1.172	1.212	1.19	1.166	1.169	1.172	1.172	0.762	0.584	0.709	0.748	0.723	0.732
16.5	1.241	1.238	1.244	1.242	1.235	1.234	1.235	1.23	1.222	0.994	0.986	1.021	1.023	1.015	1.014	1.03	1.044	1.043	1.191	1.148	1.187	1.21	1.201	1.181	1.178	1.176	1.182	0.767	0.593	0.731	0.76	0.74	0.735
17	1.241	1.235	1.242	1.241	1.232	1.23	1.232	1.228	1.219	0.998	0.985	1.024	1.018	1.019	1.025	1.028	1.04	1.037	1.188	1.151	1.191	1.219	1.198	1.19	1.182	1.173	1.189	0.768	0.597	0.723	0.748	0.729	0.736
17.5	1.247	1.245	1.25	1.247	1.239	1.239	1.24	1.235	1.228	1.009	1	1.032	1.029	1.025	1.025	1.037	1.048	1.047	1.2	1.169	1.198	1.223	1.209	1.199	1.191	1.186	1.189	0.755	0.597	0.733	0.746	0.75	0.746
18	1.246	1.242	1.247	1.246	1.237	1.235	1.24	1.234	1.226	1.009	1.002	1.03	1.025	1.026	1.025	1.036	1.047	1.044	1.198	1.152	1.195	1.222	1.201	1.185	1.177	1.179	1.192	0.756	0.593	0.746	0.731	0.729	0.747
18.5	1.244	1.24	1.245	1.245	1.237	1.234	1.239	1.234	1.226	1.01	1.002	1.033	1.023	1.026	1.026	1.035	1.045	1.045	1.21	1.177	1.205	1.227	1.223	1.207	1.201	1.204	1.208	0.763	0.592	0.747	0.752	0.728	0.741
19	1.249	1.245	1.253	1.249	1.242	1.24	1.244	1.238	1.23	1.017	1.009	1.039	1.026	1.026	1.027	1.035	1.044	1.045	1.207	1.159	1.207	1.224	1.208	1.209	1.19	1.186	1.193	0.758	0.595	0.744	0.741	0.717	0.73
19.5	1.25	1.247	1.253	1.252	1.245	1.242	1.248	1.243	1.234	1.023	1.014	1.037	1.025	1.03	1.029	1.035	1.044	1.046	1.213	1.176	1.216	1.234	1.225	1.216	1.203	1.204	1.212	0.764	0.599	0.754	0.742	0.724	0.746
20	1.252	1.248	1.256	1.253	1.246	1.244	1.249	1.243	1.236	1.026	1.019	1.042	1.026	1.031	1.03	1.036	1.045	1.047	1.222	1.198	1.224	1.244	1.242	1.224	1.222	1.227	1.226	0.75	0.607	0.764	0.757	0.728	0.752
20.5	1.252	1.249	1.256	1.253	1.246	1.245	1.249	1.245	1.236	1.021	1.012	1.042	1.024	1.028	1.026	1.032	1.042	1.044	1.216	1.187	1.225	1.24	1.231	1.226	1.213	1.214	1.22	0.754	0.606	0.762	0.741	0.725	0.751
21	1.251	1.247	1.252	1.251	1.244	1.241	1.246	1.242	1.233	1.014	1.006	1.034	1.016	1.019	1.016	1.025	1.034	1.035	1.214	1.181	1.225	1.24	1.228	1.226	1.209	1.213	1.221	0.755	0.609	0.759	0.742	0.713	0.759
21.5	1.25	1.247	1.254	1.251	1.244	1.241	1.249	1.244	1.235	1.013	1.004	1.032	1.013	1.017	1.014	1.024	1.032	1.034	1.224	1.195	1.231	1.248	1.237	1.234	1.22	1.222	1.228	0.756	0.611	0.767	0.757	0.712	0.761
22	1.253	1.249	1.257	1.255	1.248	1.248	1.253	1.249	1.24	1.013	1.005	1.035	1.014	1.018	1.017	1.022	1.031	1.035	1.222	1.19	1.232	1.251	1.233	1.236	1.214	1.218	1.227	0.749	0.616	0.772	0.751	0.716	0.756
22.5	1.254	1.251	1.258	1.256	1.25	1.248	1.255	1.25	1.242	1.01	1.002	1.033	1.012	1.018	1.014	1.018	1.029	1.033	1.224	1.186	1.231	1.252	1.23	1.236	1.215	1.217	1.214	0.761	0.622	0.773	0.761	0.713	0.762
23	1.254	1.25	1.258	1.256	1.25	1.249	1.255	1.251	1.242	1.004	0.997	1.029	1.007	1.013	1.01	1.014	1.025	1.03	1.231	1.171	1.236	1.258	1.214	1.243	1.21	1.204	1.212	0.77	0.633	0.78	0.762	0.716	0.753
23.5	1.253	1.25	1.258	1.256	1.251	1.249	1.257	1.253	1.244	0.998	0.989	1.024	1.003	1.009	1.002	1.008	1.02	1.025	1.235	1.186	1.238	1.254	1.22	1.243	1.195	1.205	1.196	0.776	0.647	0.787	0.761	0.716	0.769
24	1.255	1.252	1.261	1.259	1.253	1.253	1.258	1.254	1.246	0.994	0.987	1.024	0.999	1.007	1.001	1	1.012	1.022	1.234	1.166	1.236	1.258	1.218	1.246	1.195	1.21	1.196	0.781	0.654	0.777	0.77	0.71	0.764

## Sheet: d
Time [h]	TYG									Deoxycholate
0	0.117	0.116	0.117	0.115	0.113	0.115	0.122	0.116	0.12	0.113	0.113	0.117	0.113	0.116	0.114	0.117	0.119	0.119
0.5	0.117	0.116	0.117	0.115	0.114	0.114	0.121	0.115	0.12	0.113	0.113	0.116	0.112	0.116	0.114	0.117	0.118	0.119
1	0.118	0.117	0.118	0.116	0.115	0.115	0.122	0.117	0.121	0.111	0.111	0.114	0.111	0.114	0.112	0.115	0.116	0.117
1.5	0.121	0.118	0.12	0.118	0.118	0.117	0.124	0.118	0.124	0.11	0.11	0.113	0.11	0.113	0.111	0.114	0.115	0.115
2	0.123	0.122	0.122	0.121	0.12	0.12	0.126	0.12	0.125	0.109	0.109	0.113	0.109	0.112	0.11	0.114	0.115	0.115
2.5	0.126	0.126	0.125	0.125	0.123	0.123	0.13	0.124	0.128	0.108	0.108	0.114	0.108	0.111	0.109	0.113	0.114	0.114
3	0.13	0.13	0.129	0.127	0.126	0.126	0.134	0.128	0.132	0.108	0.108	0.113	0.108	0.111	0.109	0.112	0.113	0.113
3.5	0.135	0.137	0.135	0.133	0.13	0.131	0.139	0.133	0.137	0.107	0.107	0.113	0.107	0.11	0.109	0.112	0.113	0.113
4	0.145	0.146	0.142	0.141	0.137	0.138	0.145	0.139	0.145	0.107	0.107	0.112	0.107	0.11	0.109	0.112	0.112	0.113
4.5	0.153	0.157	0.151	0.151	0.146	0.149	0.156	0.147	0.154	0.107	0.107	0.112	0.107	0.11	0.109	0.111	0.112	0.113
5	0.168	0.171	0.162	0.163	0.16	0.161	0.167	0.16	0.17	0.107	0.106	0.111	0.107	0.11	0.108	0.111	0.112	0.112
5.5	0.188	0.188	0.179	0.181	0.178	0.179	0.187	0.177	0.186	0.107	0.107	0.112	0.107	0.109	0.108	0.111	0.112	0.112
6	0.208	0.21	0.204	0.204	0.199	0.204	0.211	0.202	0.208	0.108	0.107	0.112	0.107	0.11	0.108	0.111	0.112	0.112
6.5	0.237	0.237	0.237	0.236	0.233	0.24	0.24	0.235	0.242	0.109	0.107	0.112	0.107	0.11	0.109	0.111	0.112	0.112
7	0.279	0.272	0.275	0.276	0.281	0.289	0.28	0.281	0.279	0.109	0.108	0.112	0.108	0.111	0.109	0.112	0.112	0.113
7.5	0.336	0.328	0.334	0.337	0.34	0.35	0.337	0.334	0.327	0.11	0.109	0.113	0.109	0.113	0.11	0.112	0.113	0.114
8	0.398	0.387	0.396	0.403	0.403	0.424	0.406	0.401	0.391	0.111	0.109	0.114	0.11	0.113	0.111	0.112	0.114	0.115
8.5	0.473	0.473	0.474	0.49	0.488	0.512	0.492	0.48	0.47	0.112	0.111	0.116	0.112	0.115	0.113	0.114	0.115	0.116
9	0.574	0.563	0.575	0.586	0.585	0.614	0.586	0.592	0.573	0.115	0.114	0.117	0.114	0.117	0.117	0.116	0.117	0.118
9.5	0.678	0.67	0.682	0.695	0.687	0.727	0.688	0.693	0.681	0.117	0.116	0.12	0.117	0.121	0.121	0.118	0.12	0.121
10	0.774	0.771	0.787	0.793	0.795	0.828	0.785	0.793	0.785	0.12	0.12	0.123	0.122	0.125	0.125	0.122	0.123	0.125
10.5	0.865	0.874	0.877	0.884	0.887	0.905	0.875	0.874	0.87	0.125	0.126	0.128	0.13	0.133	0.135	0.127	0.128	0.13
11	0.932	0.943	0.948	0.951	0.948	0.959	0.94	0.939	0.923	0.131	0.132	0.134	0.142	0.144	0.148	0.134	0.134	0.137
11.5	0.988	1.007	0.99	1.004	0.998	1.018	0.996	0.996	0.987	0.139	0.141	0.142	0.163	0.161	0.167	0.143	0.143	0.146
12	1.036	1.046	1.034	1.053	1.056	1.056	1.043	1.039	1.039	0.15	0.153	0.152	0.188	0.183	0.184	0.153	0.152	0.156
12.5	1.072	1.085	1.076	1.091	1.088	1.093	1.087	1.076	1.066	0.165	0.169	0.167	0.212	0.202	0.199	0.169	0.166	0.169
13	1.094	1.106	1.116	1.123	1.119	1.131	1.118	1.109	1.099	0.184	0.19	0.185	0.237	0.223	0.22	0.188	0.181	0.188
13.5	1.115	1.122	1.132	1.142	1.143	1.144	1.126	1.121	1.122	0.207	0.214	0.207	0.263	0.249	0.246	0.211	0.204	0.221
14	1.136	1.145	1.144	1.151	1.15	1.163	1.152	1.141	1.121	0.238	0.246	0.235	0.299	0.283	0.28	0.243	0.239	0.279
14.5	1.136	1.153	1.152	1.167	1.169	1.166	1.152	1.145	1.121	0.274	0.282	0.269	0.341	0.33	0.32	0.278	0.3	0.362
15	1.154	1.161	1.163	1.182	1.168	1.168	1.157	1.144	1.145	0.313	0.324	0.31	0.397	0.383	0.358	0.32	0.39	0.426
15.5	1.152	1.162	1.167	1.177	1.182	1.176	1.16	1.155	1.137	0.36	0.375	0.359	0.444	0.426	0.411	0.371	0.457	0.461
16	1.159	1.155	1.161	1.18	1.175	1.171	1.162	1.144	1.142	0.411	0.424	0.41	0.48	0.481	0.459	0.421	0.5	0.504
16.5	1.169	1.193	1.178	1.181	1.191	1.181	1.176	1.157	1.15	0.459	0.459	0.456	0.512	0.518	0.502	0.461	0.54	0.545
17	1.177	1.173	1.189	1.186	1.184	1.188	1.173	1.163	1.147	0.501	0.508	0.496	0.553	0.536	0.525	0.486	0.547	0.539
17.5	1.162	1.178	1.175	1.195	1.193	1.188	1.173	1.164	1.154	0.506	0.51	0.512	0.514	0.517	0.507	0.474	0.51	0.502
18	1.169	1.175	1.185	1.191	1.194	1.192	1.177	1.168	1.159	0.474	0.474	0.478	0.473	0.474	0.466	0.451	0.471	0.46
18.5	1.169	1.179	1.182	1.188	1.188	1.189	1.171	1.164	1.155	0.436	0.433	0.441	0.44	0.438	0.427	0.414	0.43	0.422
19	1.177	1.187	1.19	1.196	1.199	1.197	1.182	1.175	1.166	0.415	0.415	0.421	0.42	0.415	0.406	0.397	0.411	0.414
19.5	1.179	1.188	1.189	1.197	1.198	1.197	1.182	1.174	1.166	0.399	0.4	0.4	0.415	0.407	0.399	0.393	0.402	0.4
20	1.179	1.188	1.191	1.198	1.198	1.199	1.186	1.179	1.17	0.389	0.389	0.39	0.407	0.401	0.394	0.385	0.396	0.392
20.5	1.172	1.182	1.186	1.192	1.193	1.19	1.179	1.174	1.162	0.378	0.377	0.38	0.389	0.387	0.382	0.379	0.384	0.384
21	1.167	1.183	1.186	1.193	1.195	1.193	1.181	1.176	1.167	0.368	0.365	0.369	0.379	0.379	0.375	0.377	0.384	0.378
21.5	1.163	1.181	1.181	1.19	1.19	1.189	1.175	1.171	1.162	0.368	0.361	0.369	0.372	0.371	0.371	0.37	0.369	0.375
22	1.154	1.179	1.18	1.188	1.192	1.19	1.177	1.173	1.163	0.359	0.356	0.364	0.363	0.367	0.363	0.363	0.37	0.371
22.5	1.149	1.171	1.171	1.179	1.187	1.185	1.172	1.168	1.159	0.357	0.352	0.356	0.362	0.362	0.359	0.363	0.363	0.359
23	1.143	1.164	1.163	1.174	1.183	1.183	1.17	1.165	1.159	0.357	0.35	0.358	0.349	0.36	0.356	0.358	0.361	0.359
23.5	1.143	1.163	1.161	1.173	1.181	1.181	1.173	1.167	1.159	0.352	0.355	0.351	0.356	0.361	0.356	0.362	0.366	0.355
24	1.117	1.148	1.153	1.152	1.168	1.173	1.146	1.148	1.152	0.35	0.348	0.343	0.348	0.357	0.344	0.351	0.356	0.357
24.5	1.121	1.141	1.152	1.147	1.162	1.167	1.156	1.152	1.149	0.347	0.351	0.348	0.351	0.355	0.343	0.353	0.354	0.356
25	1.111	1.131	1.142	1.141	1.162	1.158	1.133	1.146	1.145	0.345	0.343	0.349	0.35	0.349	0.348	0.345	0.351	0.349
25.5	1.107	1.13	1.136	1.136	1.156	1.152	1.143	1.134	1.144	0.346	0.343	0.348	0.349	0.347	0.349	0.346	0.355	0.347
26	1.105	1.127	1.125	1.135	1.153	1.157	1.133	1.143	1.131	0.343	0.345	0.348	0.346	0.345	0.345	0.348	0.346	0.346
26.5	1.098	1.119	1.126	1.129	1.153	1.141	1.127	1.133	1.134	0.345	0.348	0.349	0.344	0.346	0.346	0.351	0.345	0.346
27	1.099	1.123	1.122	1.129	1.147	1.144	1.126	1.132	1.122	0.343	0.345	0.348	0.344	0.345	0.345	0.348	0.344	0.343
27.5	1.099	1.119	1.121	1.129	1.142	1.144	1.129	1.123	1.122	0.344	0.343	0.348	0.345	0.347	0.344	0.343	0.346	0.34
28	1.099	1.115	1.126	1.129	1.139	1.138	1.126	1.131	1.116	0.343	0.343	0.348	0.343	0.344	0.341	0.347	0.344	0.345
28.5	1.098	1.113	1.12	1.126	1.143	1.138	1.125	1.124	1.115	0.34	0.34	0.346	0.344	0.344	0.344	0.346	0.344	0.342
29	1.101	1.113	1.123	1.128	1.14	1.142	1.124	1.124	1.113	0.342	0.343	0.346	0.343	0.344	0.343	0.345	0.344	0.345
29.5	1.098	1.112	1.121	1.128	1.138	1.137	1.125	1.123	1.113	0.341	0.342	0.346	0.34	0.342	0.339	0.345	0.343	0.343
30	1.099	1.11	1.12	1.124	1.136	1.137	1.125	1.121	1.111	0.341	0.345	0.346	0.342	0.344	0.341	0.344	0.342	0.34
30.5	1.099	1.112	1.121	1.125	1.137	1.136	1.124	1.12	1.111	0.338	0.342	0.346	0.342	0.341	0.341	0.341	0.346	0.343

## Sheet: e
Time [h]	GLU						NAG						MALT						XYL						ARAB
0	0.103	0.105	0.102	0.1	0.102	0.102	0.1	0.102	0.101	0.1	0.107	0.109	0.1	0.1	0.123	0.102	0.101	0.098	0.107	0.108	0.112	0.104	0.113	0.104	0.106	0.104	0.103	0.104	0.104	0.102
0.5	0.1	0.102	0.1	0.098	0.099	0.1	0.098	0.1	0.098	0.099	0.105	0.108	0.099	0.099	0.12	0.101	0.1	0.098	0.105	0.106	0.111	0.101	0.111	0.103	0.104	0.103	0.1	0.102	0.102	0.1
1	0.099	0.103	0.1	0.098	0.1	0.101	0.097	0.1	0.097	0.099	0.105	0.107	0.099	0.099	0.119	0.101	0.1	0.097	0.104	0.106	0.109	0.101	0.111	0.103	0.103	0.103	0.099	0.102	0.103	0.1
1.5	0.099	0.103	0.1	0.098	0.1	0.101	0.097	0.1	0.097	0.099	0.105	0.107	0.099	0.099	0.119	0.101	0.1	0.097	0.104	0.105	0.109	0.101	0.111	0.102	0.103	0.103	0.099	0.102	0.103	0.1
2	0.099	0.103	0.1	0.098	0.1	0.101	0.097	0.1	0.097	0.098	0.105	0.106	0.099	0.099	0.119	0.1	0.1	0.097	0.103	0.104	0.107	0.101	0.111	0.102	0.103	0.102	0.1	0.102	0.103	0.1
2.5	0.1	0.103	0.101	0.098	0.101	0.101	0.097	0.1	0.097	0.099	0.105	0.106	0.099	0.099	0.12	0.101	0.1	0.098	0.103	0.105	0.107	0.101	0.111	0.102	0.103	0.103	0.1	0.102	0.103	0.101
3	0.101	0.104	0.101	0.098	0.101	0.102	0.098	0.1	0.097	0.099	0.105	0.106	0.099	0.099	0.12	0.101	0.1	0.098	0.103	0.105	0.107	0.101	0.111	0.103	0.104	0.103	0.1	0.102	0.103	0.1
3.5	0.102	0.104	0.101	0.099	0.101	0.102	0.098	0.1	0.098	0.099	0.105	0.106	0.099	0.1	0.121	0.101	0.1	0.097	0.103	0.107	0.107	0.101	0.111	0.103	0.104	0.102	0.1	0.102	0.102	0.1
4	0.102	0.105	0.101	0.099	0.102	0.103	0.098	0.101	0.098	0.099	0.106	0.107	0.1	0.1	0.121	0.101	0.1	0.098	0.104	0.107	0.107	0.101	0.111	0.103	0.104	0.102	0.1	0.102	0.102	0.1
4.5	0.103	0.106	0.102	0.1	0.102	0.103	0.098	0.102	0.099	0.1	0.106	0.107	0.1	0.101	0.121	0.102	0.101	0.098	0.104	0.106	0.109	0.101	0.111	0.103	0.104	0.102	0.1	0.102	0.102	0.1
5	0.105	0.107	0.103	0.101	0.103	0.104	0.099	0.102	0.1	0.101	0.106	0.108	0.101	0.101	0.122	0.102	0.102	0.099	0.105	0.108	0.107	0.102	0.111	0.103	0.104	0.102	0.1	0.102	0.101	0.1
5.5	0.107	0.108	0.104	0.102	0.105	0.106	0.1	0.103	0.1	0.101	0.107	0.109	0.102	0.102	0.123	0.103	0.102	0.1	0.105	0.108	0.108	0.102	0.111	0.104	0.104	0.102	0.1	0.102	0.101	0.1
6	0.11	0.11	0.105	0.103	0.106	0.107	0.101	0.103	0.102	0.102	0.107	0.11	0.103	0.103	0.124	0.104	0.103	0.101	0.106	0.109	0.11	0.103	0.112	0.104	0.104	0.102	0.1	0.103	0.102	0.101
6.5	0.113	0.111	0.107	0.105	0.108	0.109	0.101	0.104	0.103	0.103	0.108	0.111	0.104	0.105	0.126	0.106	0.105	0.102	0.108	0.111	0.111	0.104	0.113	0.105	0.105	0.103	0.101	0.104	0.102	0.101
7	0.116	0.114	0.11	0.107	0.111	0.112	0.102	0.105	0.104	0.104	0.109	0.112	0.106	0.107	0.128	0.108	0.107	0.104	0.11	0.112	0.114	0.105	0.114	0.106	0.106	0.104	0.102	0.104	0.103	0.102
7.5	0.12	0.117	0.113	0.11	0.114	0.116	0.104	0.106	0.106	0.105	0.11	0.113	0.108	0.11	0.131	0.111	0.109	0.107	0.112	0.114	0.117	0.107	0.115	0.108	0.107	0.105	0.102	0.105	0.104	0.103
8	0.126	0.121	0.116	0.114	0.118	0.12	0.105	0.107	0.109	0.107	0.111	0.114	0.111	0.113	0.134	0.114	0.112	0.11	0.115	0.117	0.12	0.109	0.117	0.11	0.108	0.106	0.104	0.107	0.105	0.105
8.5	0.131	0.126	0.122	0.118	0.123	0.125	0.107	0.109	0.112	0.109	0.112	0.116	0.114	0.117	0.138	0.118	0.115	0.113	0.118	0.119	0.126	0.112	0.12	0.112	0.11	0.108	0.105	0.109	0.107	0.107
9	0.137	0.131	0.128	0.123	0.129	0.131	0.109	0.111	0.114	0.111	0.114	0.118	0.119	0.122	0.144	0.124	0.12	0.118	0.123	0.124	0.132	0.116	0.123	0.115	0.112	0.11	0.107	0.112	0.109	0.109
9.5	0.145	0.138	0.135	0.131	0.137	0.14	0.111	0.113	0.117	0.113	0.116	0.12	0.124	0.129	0.15	0.13	0.125	0.123	0.129	0.129	0.14	0.121	0.127	0.119	0.115	0.113	0.11	0.115	0.113	0.114
10	0.154	0.147	0.145	0.139	0.147	0.149	0.114	0.115	0.12	0.116	0.118	0.123	0.13	0.137	0.157	0.138	0.132	0.13	0.136	0.136	0.15	0.127	0.133	0.124	0.119	0.117	0.114	0.12	0.117	0.119
10.5	0.165	0.158	0.156	0.149	0.159	0.162	0.116	0.118	0.124	0.119	0.121	0.126	0.137	0.146	0.166	0.146	0.139	0.138	0.144	0.143	0.162	0.135	0.14	0.131	0.124	0.123	0.119	0.126	0.122	0.125
11	0.181	0.172	0.171	0.162	0.176	0.177	0.119	0.121	0.128	0.123	0.124	0.13	0.147	0.158	0.178	0.157	0.149	0.149	0.155	0.155	0.176	0.145	0.15	0.14	0.131	0.129	0.124	0.133	0.129	0.134
11.5	0.203	0.187	0.19	0.179	0.196	0.196	0.123	0.125	0.133	0.128	0.128	0.133	0.159	0.174	0.195	0.168	0.161	0.162	0.167	0.168	0.194	0.155	0.162	0.151	0.14	0.138	0.132	0.144	0.137	0.144
12	0.231	0.207	0.212	0.199	0.222	0.219	0.127	0.129	0.138	0.133	0.132	0.138	0.173	0.192	0.214	0.181	0.175	0.177	0.183	0.182	0.215	0.171	0.176	0.163	0.151	0.148	0.142	0.157	0.146	0.156
12.5	0.264	0.233	0.238	0.223	0.25	0.248	0.132	0.135	0.144	0.138	0.137	0.143	0.191	0.209	0.235	0.194	0.194	0.195	0.205	0.201	0.239	0.189	0.195	0.181	0.163	0.162	0.152	0.172	0.159	0.17
13	0.295	0.259	0.268	0.251	0.285	0.282	0.137	0.141	0.151	0.144	0.143	0.149	0.212	0.233	0.263	0.209	0.216	0.215	0.23	0.226	0.268	0.212	0.217	0.203	0.182	0.18	0.166	0.191	0.175	0.187
13.5	0.326	0.293	0.301	0.285	0.334	0.325	0.143	0.149	0.16	0.15	0.149	0.156	0.235	0.264	0.295	0.228	0.241	0.242	0.257	0.253	0.301	0.241	0.245	0.229	0.203	0.201	0.18	0.213	0.196	0.209
14	0.365	0.342	0.35	0.326	0.408	0.387	0.151	0.159	0.17	0.157	0.156	0.163	0.265	0.294	0.341	0.251	0.27	0.274	0.293	0.29	0.34	0.275	0.273	0.261	0.228	0.228	0.199	0.242	0.223	0.234
14.5	0.405	0.41	0.409	0.382	0.498	0.472	0.159	0.167	0.182	0.165	0.165	0.17	0.294	0.335	0.406	0.281	0.302	0.31	0.336	0.331	0.397	0.311	0.312	0.297	0.257	0.262	0.225	0.275	0.255	0.262
15	0.457	0.523	0.507	0.498	0.598	0.569	0.168	0.178	0.197	0.175	0.175	0.178	0.339	0.383	0.492	0.314	0.342	0.349	0.388	0.377	0.483	0.355	0.355	0.341	0.29	0.306	0.256	0.318	0.293	0.29
15.5	0.543	0.64	0.627	0.622	0.689	0.667	0.176	0.192	0.214	0.185	0.187	0.187	0.407	0.438	0.569	0.366	0.399	0.407	0.468	0.433	0.575	0.403	0.403	0.39	0.331	0.357	0.291	0.365	0.334	0.324
16	0.653	0.728	0.722	0.715	0.756	0.75	0.187	0.207	0.24	0.196	0.2	0.2	0.521	0.518	0.651	0.458	0.496	0.507	0.595	0.509	0.657	0.469	0.453	0.465	0.379	0.409	0.335	0.425	0.381	0.368
16.5	0.745	0.79	0.787	0.788	0.809	0.806	0.199	0.226	0.269	0.211	0.215	0.213	0.639	0.622	0.732	0.578	0.615	0.627	0.72	0.625	0.734	0.566	0.543	0.595	0.435	0.467	0.384	0.512	0.443	0.413
17	0.797	0.825	0.821	0.828	0.833	0.836	0.212	0.245	0.306	0.23	0.231	0.226	0.727	0.73	0.81	0.691	0.713	0.734	0.818	0.74	0.799	0.675	0.654	0.721	0.513	0.551	0.46	0.613	0.525	0.473
17.5	0.828	0.831	0.851	0.847	0.856	0.881	0.225	0.273	0.352	0.253	0.249	0.244	0.802	0.824	0.882	0.776	0.803	0.804	0.872	0.826	0.867	0.778	0.775	0.819	0.611	0.654	0.575	0.72	0.627	0.571
18	0.847	0.859	0.875	0.876	0.907	0.902	0.244	0.308	0.397	0.293	0.271	0.27	0.843	0.884	0.927	0.842	0.867	0.861	0.91	0.874	0.897	0.848	0.846	0.883	0.716	0.745	0.69	0.801	0.727	0.683
18.5	0.88	0.908	0.91	0.89	0.907	0.92	0.267	0.351	0.454	0.344	0.304	0.295	0.903	0.919	0.954	0.889	0.878	0.907	0.95	0.914	0.929	0.9	0.897	0.917	0.795	0.817	0.786	0.859	0.798	0.769
19	0.891	0.915	0.921	0.919	0.934	0.964	0.295	0.403	0.501	0.407	0.354	0.333	0.92	0.949	0.99	0.915	0.916	0.927	0.96	0.937	0.948	0.926	0.932	0.933	0.853	0.867	0.845	0.906	0.851	0.822
19.5	0.905	0.935	0.921	0.925	0.95	0.956	0.345	0.468	0.547	0.475	0.425	0.389	0.942	0.981	1.036	0.928	0.949	0.957	1	0.968	0.969	0.95	0.956	0.955	0.892	0.901	0.881	0.936	0.885	0.855
20	0.905	0.935	0.936	0.927	0.962	0.97	0.431	0.537	0.6	0.549	0.5	0.467	0.994	1.028	1.054	0.96	0.98	0.977	1.004	0.989	0.975	0.991	0.994	0.969	0.922	0.924	0.886	0.958	0.915	0.887
20.5	0.913	0.933	0.94	0.936	0.956	0.971	0.515	0.608	0.648	0.601	0.574	0.557	0.989	1.044	1.091	0.979	1.003	0.996	1.024	0.997	0.996	1.01	1.016	0.983	0.948	0.952	0.927	0.986	0.94	0.923
21	0.906	0.928	0.933	0.926	0.965	0.969	0.606	0.656	0.714	0.649	0.646	0.659	1.026	1.054	1.094	0.997	1.002	1.025	1.031	1.019	1.003	1.022	1.025	0.993	0.968	0.978	0.933	1.001	0.964	0.921
21.5	0.9	0.92	0.925	0.925	0.958	0.965	0.689	0.726	0.743	0.703	0.708	0.731	1.016	1.085	1.097	0.985	1.032	1.008	1.028	1.029	1.017	1.04	1.039	1.005	1.014	0.983	0.95	1.026	0.983	0.945
22	0.89	0.911	0.917	0.922	0.955	0.959	0.781	0.779	0.806	0.765	0.771	0.8	1.033	1.063	1.095	1.008	1.018	1.03	1.051	1.016	1.017	1.036	1.038	1.021	1	1.014	0.958	1.045	1.008	0.944
22.5	0.882	0.903	0.91	0.918	0.951	0.952	0.837	0.828	0.847	0.804	0.853	0.857	1.034	1.064	1.098	1.003	1.035	1.032	1.043	1.018	1.015	1.041	1.043	1.017	1.032	1.01	0.964	1.036	0.996	0.967
23	0.875	0.895	0.902	0.914	0.947	0.946	0.905	0.864	0.889	0.887	0.882	0.902	1.044	1.074	1.094	1.01	1.031	1.025	1.048	1.017	1.016	1.046	1.046	1.019	1.016	1.018	0.978	1.044	1.011	0.978
23.5	0.868	0.889	0.895	0.911	0.944	0.94	0.939	0.909	0.942	0.919	0.924	0.961	1.041	1.053	1.086	1.002	1.038	1.024	1.039	1.014	1.014	1.046	1.046	1.013	1.031	1.018	0.973	1.052	1.008	0.988
24	0.868	0.887	0.89	0.909	0.942	0.935	0.962	0.954	0.974	0.964	0.98	0.99	1.03	1.06	1.09	0.997	1.031	1.015	1.043	1.013	1.011	1.038	1.043	1.013	1.016	1.026	0.969	1.052	1.018	0.978
24.5	0.855	0.881	0.884	0.906	0.94	0.928	1.017	0.991	1.005	0.985	0.995	1.029	1.022	1.041	1.083	0.986	1.019	1.006	1.04	1.008	1.004	1.035	1.038	1.009	1.018	1.011	0.969	1.045	1.018	0.974
25	0.859	0.88	0.88	0.905	0.939	0.923	1.026	1.026	1.042	1.035	1.033	1.062	1.015	1.042	1.073	0.976	1.012	0.998	1.037	1.004	1	1.032	1.035	1.006	1.016	1.014	0.968	1.04	1.011	0.972
25.5	0.856	0.878	0.875	0.903	0.938	0.919	1.072	1.06	1.079	1.059	1.066	1.084	1.008	1.033	1.064	0.965	1.005	0.99	1.032	1	0.995	1.027	1.03	1.002	1.012	1.011	0.964	1.036	1.008	0.968
26	0.851	0.877	0.873	0.901	0.938	0.915	1.091	1.071	1.097	1.086	1.09	1.111	1.002	1.024	1.057	0.957	0.998	0.983	1.027	0.995	0.989	1.024	1.026	0.997	1.008	1.006	0.958	1.032	1.005	0.962
26.5	0.851	0.875	0.869	0.898	0.936	0.913	1.099	1.126	1.142	1.131	1.112	1.14	0.994	1.018	1.05	0.946	0.99	0.975	1.021	0.989	0.984	1.018	1.02	0.991	1.003	1.003	0.952	1.028	1.002	0.956
27	0.844	0.874	0.868	0.898	0.936	0.913	1.145	1.116	1.139	1.146	1.14	1.143	0.987	1.01	1.043	0.938	0.982	0.968	1.018	0.986	0.98	1.013	1.017	0.987	0.995	0.994	0.945	1.02	0.994	0.949
27.5	0.847	0.871	0.861	0.896	0.936	0.912	1.151	1.138	1.174	1.154	1.163	1.171	0.98	1.003	1.036	0.929	0.975	0.96	1.012	0.981	0.972	1.006	1.011	0.981	0.988	0.989	0.937	1.014	0.989	0.941
28	0.843	0.871	0.862	0.894	0.936	0.911	1.156	1.165	1.184	1.15	1.167	1.182	0.972	0.997	1.028	0.919	0.968	0.953	1.005	0.973	0.965	1.002	1.005	0.975	0.981	0.981	0.928	1.006	0.981	0.932
28.5	0.847	0.871	0.86	0.892	0.936	0.91	1.171	1.168	1.187	1.162	1.202	1.179	0.967	0.992	1.023	0.916	0.961	0.945	0.998	0.968	0.957	0.996	0.999	0.969	0.974	0.976	0.92	0.999	0.974	0.924
29	0.845	0.873	0.863	0.891	0.937	0.911	1.161	1.168	1.191	1.169	1.193	1.194	0.96	0.984	1.016	0.9	0.955	0.935	0.992	0.961	0.949	0.99	0.993	0.962	0.965	0.966	0.911	0.989	0.964	0.914
29.5	0.843	0.871	0.86	0.889	0.938	0.91	1.162	1.162	1.19	1.169	1.191	1.184	0.953	0.98	1.01	0.893	0.949	0.927	0.983	0.952	0.942	0.984	0.987	0.954	0.958	0.961	0.901	0.982	0.957	0.905
30	0.844	0.871	0.856	0.889	0.939	0.911	1.163	1.163	1.206	1.163	1.187	1.189	0.948	0.974	1.004	0.881	0.942	0.923	0.978	0.947	0.93	0.978	0.98	0.949	0.949	0.953	0.893	0.973	0.949	0.896
30.5	0.847	0.87	0.856	0.888	0.939	0.911	1.157	1.163	1.184	1.158	1.184	1.191	0.943	0.969	0.999	0.876	0.937	0.913	0.971	0.941	0.923	0.972	0.974	0.942	0.941	0.945	0.883	0.965	0.941	0.887
31	0.847	0.873	0.86	0.888	0.939	0.911	1.15	1.157	1.19	1.152	1.179	1.179	0.937	0.963	0.992	0.873	0.931	0.901	0.963	0.934	0.912	0.964	0.967	0.935	0.932	0.937	0.876	0.955	0.932	0.878
31.5	0.852	0.87	0.863	0.881	0.94	0.913	1.145	1.152	1.181	1.146	1.175	1.172	0.932	0.957	0.988	0.867	0.922	0.901	0.956	0.928	0.908	0.958	0.961	0.928	0.925	0.929	0.868	0.947	0.924	0.869
32	0.85	0.871	0.862	0.877	0.94	0.912	1.137	1.145	1.173	1.138	1.167	1.167	0.928	0.954	0.983	0.859	0.908	0.887	0.949	0.919	0.902	0.95	0.954	0.921	0.917	0.922	0.858	0.939	0.916	0.86
32.5	0.85	0.869	0.864	0.874	0.941	0.913	1.129	1.138	1.167	1.13	1.159	1.16	0.924	0.949	0.978	0.853	0.915	0.882	0.941	0.912	0.886	0.945	0.947	0.914	0.909	0.914	0.85	0.93	0.908	0.853
33	0.852	0.869	0.866	0.878	0.941	0.914	1.121	1.129	1.157	1.122	1.151	1.153	0.918	0.946	0.974	0.852	0.908	0.88	0.933	0.902	0.882	0.937	0.94	0.907	0.902	0.907	0.842	0.923	0.901	0.845
33.5	0.851	0.868	0.866	0.879	0.941	0.914	1.112	1.122	1.152	1.113	1.143	1.145	0.91	0.942	0.97	0.849	0.904	0.872	0.923	0.898	0.867	0.931	0.932	0.896	0.894	0.901	0.834	0.916	0.893	0.836
34	0.853	0.87	0.866	0.879	0.942	0.914	1.103	1.113	1.142	1.103	1.135	1.138	0.907	0.939	0.967	0.847	0.896	0.861	0.914	0.885	0.864	0.924	0.926	0.889	0.888	0.894	0.826	0.909	0.886	0.827
34.5	0.853	0.873	0.866	0.876	0.942	0.914	1.093	1.104	1.133	1.093	1.125	1.129	0.9	0.935	0.962	0.846	0.893	0.868	0.907	0.876	0.849	0.918	0.919	0.876	0.881	0.888	0.818	0.901	0.878	0.819
35	0.853	0.873	0.867	0.877	0.942	0.915	1.083	1.094	1.123	1.083	1.114	1.119	0.897	0.933	0.959	0.845	0.888	0.859	0.899	0.866	0.84	0.911	0.912	0.869	0.875	0.88	0.81	0.894	0.871	0.811
35.5	0.854	0.874	0.869	0.876	0.942	0.915	1.073	1.085	1.114	1.073	1.105	1.112	0.89	0.931	0.957	0.848	0.884	0.853	0.891	0.859	0.833	0.904	0.905	0.859	0.869	0.875	0.8	0.888	0.865	0.804
36	0.854	0.874	0.868	0.879	0.942	0.916	1.062	1.075	1.104	1.063	1.095	1.102	0.885	0.927	0.953	0.846	0.88	0.85	0.883	0.85	0.82	0.898	0.898	0.845	0.862	0.868	0.793	0.881	0.858	0.796
36.5	0.853	0.874	0.869	0.878	0.942	0.915	1.052	1.064	1.094	1.053	1.084	1.093	0.879	0.925	0.948	0.846	0.876	0.854	0.87	0.843	0.812	0.891	0.891	0.833	0.857	0.862	0.786	0.875	0.852	0.786
37	0.854	0.873	0.869	0.878	0.943	0.916	1.041	1.055	1.085	1.042	1.075	1.083	0.874	0.923	0.946	0.849	0.87	0.847	0.861	0.836	0.811	0.885	0.885	0.825	0.851	0.857	0.777	0.87	0.846	0.781
37.5	0.853	0.876	0.871	0.878	0.941	0.916	1.031	1.045	1.074	1.032	1.064	1.073	0.87	0.921	0.943	0.854	0.868	0.847	0.856	0.83	0.8	0.879	0.877	0.818	0.845	0.851	0.773	0.864	0.84	0.773
38	0.853	0.874	0.871	0.88	0.941	0.916	1.017	1.032	1.063	1.021	1.053	1.063	0.868	0.919	0.935	0.857	0.867	0.844	0.847	0.818	0.796	0.872	0.869	0.812	0.841	0.846	0.762	0.859	0.835	0.766
38.5	0.852	0.877	0.871	0.878	0.94	0.917	1.005	1.022	1.053	1.009	1.043	1.054	0.865	0.916	0.932	0.86	0.865	0.841	0.838	0.813	0.792	0.865	0.86	0.801	0.836	0.841	0.755	0.854	0.829	0.759
39	0.854	0.877	0.872	0.88	0.94	0.917	0.994	1.013	1.042	0.996	1.031	1.044	0.866	0.915	0.927	0.863	0.863	0.839	0.831	0.804	0.788	0.857	0.853	0.796	0.832	0.835	0.75	0.85	0.825	0.752
39.5	0.854	0.876	0.872	0.88	0.94	0.918	0.982	1.001	1.03	0.983	1.02	1.034	0.865	0.912	0.927	0.866	0.862	0.838	0.826	0.798	0.783	0.851	0.847	0.788	0.827	0.83	0.744	0.846	0.82	0.746
40	0.853	0.876	0.874	0.881	0.94	0.918	0.965	0.991	1.02	0.97	1.01	1.024	0.863	0.912	0.925	0.873	0.86	0.837	0.818	0.792	0.775	0.845	0.84	0.78	0.823	0.826	0.741	0.842	0.816	0.741
40.5	0.853	0.877	0.873	0.882	0.939	0.919	0.953	0.982	1.009	0.96	0.998	1.014	0.864	0.909	0.921	0.875	0.86	0.837	0.812	0.783	0.773	0.838	0.834	0.776	0.82	0.821	0.737	0.839	0.812	0.737
41	0.853	0.875	0.875	0.882	0.939	0.919	0.944	0.972	0.997	0.946	0.987	1.004	0.865	0.907	0.919	0.881	0.86	0.836	0.804	0.779	0.769	0.832	0.827	0.77	0.816	0.818	0.734	0.835	0.808	0.735
41.5	0.853	0.879	0.874	0.882	0.938	0.92	0.932	0.961	0.987	0.932	0.975	0.994	0.864	0.906	0.917	0.881	0.859	0.835	0.797	0.772	0.766	0.826	0.82	0.765	0.813	0.814	0.731	0.833	0.805	0.729
42	0.853	0.877	0.875	0.882	0.938	0.92	0.924	0.952	0.977	0.922	0.965	0.984	0.867	0.904	0.916	0.887	0.86	0.836	0.792	0.769	0.758	0.82	0.815	0.759	0.811	0.812	0.731	0.831	0.803	0.731
42.5	0.851	0.879	0.875	0.881	0.937	0.919	0.912	0.942	0.968	0.906	0.954	0.975	0.866	0.904	0.915	0.888	0.861	0.835	0.791	0.763	0.757	0.815	0.809	0.76	0.809	0.809	0.729	0.828	0.801	0.729
43	0.852	0.878	0.874	0.882	0.936	0.916	0.902	0.934	0.957	0.898	0.943	0.965	0.87	0.901	0.913	0.892	0.864	0.837	0.782	0.757	0.749	0.809	0.803	0.759	0.807	0.807	0.727	0.826	0.799	0.727
43.5	0.853	0.88	0.876	0.882	0.936	0.915	0.891	0.924	0.948	0.891	0.933	0.955	0.871	0.9	0.91	0.892	0.868	0.837	0.784	0.755	0.75	0.804	0.798	0.758	0.806	0.806	0.724	0.825	0.797	0.726
44	0.855	0.881	0.876	0.881	0.936	0.917	0.881	0.915	0.939	0.881	0.923	0.946	0.872	0.9	0.91	0.897	0.868	0.839	0.778	0.754	0.747	0.8	0.794	0.755	0.804	0.805	0.727	0.824	0.796	0.726
44.5	0.853	0.882	0.876	0.882	0.936	0.915	0.872	0.906	0.93	0.873	0.913	0.937	0.875	0.9	0.908	0.901	0.87	0.84	0.774	0.75	0.741	0.795	0.79	0.756	0.803	0.804	0.727	0.823	0.794	0.727
45	0.853	0.882	0.877	0.882	0.936	0.917	0.866	0.897	0.92	0.868	0.905	0.928	0.878	0.898	0.908	0.902	0.873	0.842	0.776	0.748	0.738	0.791	0.787	0.755	0.803	0.803	0.724	0.822	0.794	0.727
45.5	0.853	0.882	0.878	0.883	0.936	0.918	0.859	0.889	0.912	0.86	0.896	0.919	0.88	0.898	0.907	0.907	0.875	0.844	0.779	0.748	0.736	0.787	0.784	0.753	0.802	0.802	0.726	0.822	0.792	0.727
46	0.854	0.882	0.877	0.883	0.935	0.919	0.854	0.881	0.904	0.854	0.887	0.911	0.883	0.897	0.907	0.914	0.877	0.848	0.775	0.748	0.732	0.785	0.781	0.75	0.802	0.801	0.726	0.821	0.791	0.726
46.5	0.855	0.881	0.878	0.884	0.933	0.919	0.848	0.873	0.895	0.847	0.88	0.903	0.885	0.897	0.908	0.906	0.879	0.851	0.776	0.748	0.73	0.782	0.778	0.745	0.801	0.801	0.725	0.821	0.791	0.726
47	0.855	0.88	0.878	0.885	0.933	0.919	0.843	0.866	0.887	0.84	0.873	0.896	0.887	0.896	0.908	0.904	0.881	0.855	0.773	0.747	0.727	0.78	0.775	0.743	0.801	0.8	0.727	0.821	0.791	0.726
47.5
48

## Sheet: f
Time [h]	Mucin
0	0.102	0.103	0.106	0.104	0.105	0.105	0.108	0.103	0.107
0.5	0.101	0.103	0.105	0.103	0.104	0.105	0.108	0.103	0.108
1	0.1	0.102	0.104	0.102	0.103	0.104	0.107	0.101	0.107
1.5	0.099	0.101	0.103	0.102	0.102	0.103	0.105	0.101	0.106
2	0.099	0.1	0.102	0.101	0.101	0.103	0.105	0.1	0.106
2.5	0.098	0.1	0.102	0.101	0.101	0.102	0.104	0.1	0.105
3	0.098	0.1	0.102	0.1	0.101	0.102	0.105	0.1	0.106
3.5	0.099	0.101	0.102	0.1	0.101	0.102	0.105	0.101	0.106
4	0.099	0.101	0.103	0.101	0.102	0.103	0.106	0.102	0.107
4.5	0.1	0.102	0.104	0.102	0.102	0.103	0.108	0.104	0.109
5	0.102	0.105	0.105	0.103	0.104	0.105	0.111	0.107	0.113
5.5	0.105	0.108	0.109	0.105	0.106	0.107	0.117	0.113	0.118
6	0.109	0.113	0.113	0.109	0.111	0.112	0.125	0.121	0.124
6.5	0.116	0.12	0.119	0.115	0.116	0.118	0.136	0.131	0.134
7	0.124	0.129	0.129	0.123	0.124	0.126	0.149	0.144	0.147
7.5	0.137	0.141	0.141	0.134	0.135	0.138	0.162	0.158	0.159
8	0.15	0.154	0.155	0.146	0.148	0.151	0.171	0.17	0.169
8.5	0.162	0.166	0.168	0.158	0.161	0.163	0.18	0.182	0.178
9	0.172	0.176	0.177	0.167	0.17	0.172	0.187	0.191	0.186
9.5	0.181	0.183	0.183	0.176	0.179	0.181	0.193	0.197	0.192
10	0.187	0.19	0.19	0.183	0.187	0.188	0.198	0.201	0.198
10.5	0.192	0.196	0.195	0.19	0.194	0.194	0.203	0.203	0.202
11	0.197	0.201	0.2	0.196	0.2	0.198	0.207	0.207	0.207
11.5	0.201	0.206	0.205	0.201	0.205	0.203	0.209	0.208	0.209
12	0.202	0.209	0.208	0.203	0.208	0.205	0.21	0.209	0.21
12.5	0.203	0.21	0.21	0.204	0.211	0.207	0.211	0.211	0.211
13	0.204	0.211	0.211	0.206	0.212	0.208	0.212	0.212	0.212
13.5	0.206	0.212	0.212	0.207	0.214	0.209	0.213	0.214	0.213
14	0.206	0.213	0.213	0.208	0.217	0.21	0.214	0.217	0.216
14.5	0.207	0.213	0.214	0.209	0.219	0.211	0.216	0.221	0.218
15	0.209	0.213	0.216	0.209	0.22	0.213	0.216	0.223	0.221
15.5	0.211	0.214	0.218	0.21	0.223	0.213	0.217	0.226	0.223
16	0.213	0.215	0.221	0.211	0.222	0.214	0.218	0.228	0.229
16.5	0.215	0.215	0.225	0.211	0.224	0.214	0.219	0.23	0.232
17	0.218	0.216	0.231	0.211	0.225	0.214	0.22	0.233	0.236
17.5	0.221	0.216	0.236	0.211	0.227	0.214	0.221	0.236	0.238
18	0.224	0.217	0.24	0.211	0.229	0.215	0.222	0.238	0.238
18.5	0.228	0.219	0.246	0.212	0.232	0.215	0.224	0.242	0.243
19	0.231	0.221	0.25	0.212	0.234	0.215	0.225	0.244	0.245
19.5	0.234	0.224	0.254	0.212	0.237	0.215	0.227	0.246	0.246
20	0.237	0.228	0.257	0.213	0.24	0.215	0.23	0.249	0.248
20.5	0.239	0.232	0.26	0.215	0.244	0.215	0.233	0.25	0.251
21	0.241	0.236	0.262	0.218	0.248	0.216	0.234	0.251	0.251
21.5	0.242	0.24	0.263	0.221	0.25	0.217	0.236	0.252	0.253
22	0.243	0.245	0.263	0.222	0.253	0.219	0.239	0.253	0.256
22.5	0.245	0.247	0.264	0.224	0.255	0.219	0.243	0.253	0.254
23	0.245	0.25	0.265	0.227	0.256	0.221	0.246	0.253	0.255
23.5	0.246	0.252	0.265	0.229	0.258	0.222	0.247	0.253	0.255
24	0.247	0.254	0.265	0.231	0.26	0.223	0.248	0.254	0.255
24.5	0.247	0.256	0.265	0.233	0.261	0.225	0.25	0.254	0.255
25	0.248	0.257	0.265	0.235	0.263	0.227	0.253	0.254	0.256
25.5	0.248	0.259	0.266	0.238	0.265	0.229	0.253	0.253	0.256
26	0.248	0.259	0.265	0.239	0.265	0.23	0.256	0.253	0.256
26.5	0.248	0.26	0.265	0.242	0.266	0.234	0.257	0.255	0.255
27	0.249	0.261	0.265	0.243	0.266	0.235	0.26	0.256	0.256
27.5	0.248	0.262	0.265	0.244	0.268	0.237	0.261	0.256	0.255
28	0.248	0.263	0.264	0.246	0.269	0.239	0.26	0.257	0.256
28.5	0.248	0.263	0.265	0.247	0.269	0.239	0.261	0.257	0.256
29	0.248	0.263	0.265	0.248	0.269	0.241	0.264	0.258	0.257
29.5	0.248	0.264	0.264	0.249	0.27	0.242	0.264	0.259	0.257
30	0.248	0.264	0.264	0.25	0.27	0.244	0.264	0.26	0.256
30.5	0.248	0.265	0.264	0.251	0.27	0.246	0.264	0.259	0.257
31	0.248	0.265	0.264	0.252	0.27	0.246	0.264	0.261	0.257
31.5	0.248	0.265	0.263	0.253	0.271	0.248	0.265	0.261	0.258
32	0.247	0.265	0.263	0.254	0.271	0.249	0.265	0.26	0.258
32.5	0.248	0.265	0.263	0.254	0.271	0.251	0.266	0.261	0.259
33	0.247	0.265	0.262	0.254	0.271	0.252	0.266	0.261	0.258
33.5	0.247	0.265	0.261	0.256	0.272	0.252	0.264	0.261	0.259
34	0.247	0.265	0.261	0.257	0.272	0.253	0.265	0.262	0.259
34.5	0.247	0.265	0.261	0.257	0.272	0.253	0.266	0.262	0.26
35	0.247	0.265	0.261	0.257	0.271	0.253	0.266	0.261	0.261
35.5	0.247	0.265	0.261	0.257	0.271	0.253	0.264	0.262	0.262
36	0.246	0.264	0.261	0.257	0.271	0.254	0.265	0.262	0.262
36.5	0.246	0.264	0.26	0.257	0.271	0.255	0.261	0.262	0.263
37	0.246	0.264	0.26	0.257	0.271	0.255	0.263	0.261	0.263
37.5	0.246	0.264	0.259	0.258	0.271	0.255	0.263	0.261	0.262
38	0.246	0.264	0.259	0.258	0.271	0.256	0.268	0.26	0.262
38.5	0.245	0.263	0.259	0.257	0.271	0.256	0.263	0.26	0.262
39	0.245	0.263	0.258	0.257	0.27	0.256	0.263	0.259	0.263
39.5	0.245	0.263	0.258	0.258	0.27	0.256	0.263	0.258	0.263
40	0.244	0.262	0.257	0.257	0.269	0.256	0.263	0.258	0.264
40.5	0.245	0.262	0.257	0.258	0.269	0.256	0.262	0.257	0.264
41	0.244	0.261	0.257	0.258	0.269	0.256	0.263	0.256	0.264
41.5	0.244	0.261	0.256	0.257	0.268	0.257	0.267	0.255	0.264
42	0.243	0.261	0.256	0.257	0.268	0.256	0.265	0.254	0.264
42.5	0.243	0.26	0.255	0.256	0.267	0.257	0.263	0.254	0.266
43	0.243	0.259	0.255	0.256	0.267	0.257	0.264	0.254	0.266
43.5	0.243	0.259	0.254	0.256	0.266	0.256	0.265	0.254	0.267
44	0.243	0.258	0.254	0.256	0.265	0.257	0.265	0.253	0.266
44.5	0.243	0.258	0.253	0.255	0.264	0.257	0.265	0.251	0.266
45	0.243	0.257	0.253	0.256	0.263	0.256	0.267	0.252	0.267
45.5	0.243	0.257	0.253	0.255	0.262	0.256	0.267	0.251	0.268
46	0.243	0.257	0.253	0.255	0.262	0.256	0.266	0.251	0.267
46.5	0.242	0.256	0.252	0.253	0.261	0.256	0.267	0.251	0.268
47	0.242	0.256	0.252	0.253	0.26	0.255	0.268	0.25	0.269
47.5	0.241	0.255	0.252	0.253	0.26	0.255	0.267	0.25	0.269
48	0.24	0.255	0.251	0.253	0.259	0.256	0.268	0.249	0.268
