# Supplementary material for: An expanded transcriptome atlas for Bacteroides thetaiotaomicron reveals a small RNA that modulates tetracycline sensitivity
Source: Nat Microbiol. 2024 Mar 25;9(4):1130–44. doi: 10.1038/s41564-024-01642-9 (PMC10994844; doi:10.1038/s41564-024-01642-9)
Supplement: Supplementary file 11 — Expression profiling data for Extended Data Fig. 5a–m. [file 41564_2024_1642_MOESM11_ESM.xlsx]

## Sheet: a
	log2 fold change	-log10 p-value (adjusted)
BT_1515	5.82033	8.10773
BT_3221	5.71023	14.4624
BT_0198	5.47528	17.0564
BT_1884	5.27976	8.93708
BT_3537	4.88041	1.54552
BT_1885	4.67869	7.62474
BT_1110	4.24944	15.2232
BT_1516	4.1978	8.10958
BT_3222	4.07575	16.553
BT_0227	4.06798	16.357
BT_1109	3.96275	15.4753
BT_0224	3.8039	14.0686
BT_1886	3.72509	7.65324
BT_0226	3.62672	12.7424
BT_1887	3.56557	7.76692
BT_3223	3.47508	15.4305
BT_0300	3.40857	13.4378
BT_t61	3.34467	5.73069
BT_t23	3.33434	5.67639
BT_t31	3.33434	5.67639
BT_t38	3.33434	5.67639
BT_t42	3.33434	5.67639
BT_t60	3.29558	4.92977
BT_t24	3.29338	4.93563
BT_t32	3.29338	4.93563
BT_t39	3.29338	4.93563
BT_t43	3.29338	4.93563
BT_4473	3.26035	13.7268
BT_0206	3.24552	7.58564
BT_3251	3.17435	13.6522
BT_1176	3.15123	11.0851
BT_0297	3.13808	9.80579
BT_0525	3.1338	11.6428
BT_3840	3.13268	11.75
BT_0225	3.06878	17.6686
BT_3122	2.93041	10.3902
BT_1553	2.9246	13.0033
BT_t40	2.9201	2.48306
BT_4609	2.92006	14.582
BT_3252	2.90315	14.3812
BT_t04	2.85672	5.50661
BT_3112	2.85111	13.1685
BT_t45	2.81605	10.3476
BT_1487	2.7925	15.3659
BT_t07	2.78876	2.81758
BT_3866	2.77318	15.1944
BT_0207	2.75723	6.55057
BT_4491	2.75295	2.05546
BT_t36	2.72869	4.25308
BT_1552	2.71475	15.6567
BT_4232	2.66382	10.6555
BT_3229	2.64586	11.5054
BT_1307	2.64342	4.32163
BT_1586	2.6425	3.54922
BT_0298	2.64189	7.09061
BT_3317	2.63373	9.32
BT_4203	2.60999	10.8508
BT_3630	2.56517	8.7028
BT_4582	2.54097	14.8074
BT_t41	2.5389	4.30438
BT_t55	2.53429	3.50763
BT_t05	2.52705	5.39923
BT_t33	2.49636	1.66821
BT_1547	2.49391	11.1425
BT_3254	2.47889	11.3997
BT_0521	2.43615	7.02666
BT_0784	2.41472	5.57597
BT_t47	2.41428	3.05338
BT_0236	2.41401	15.6907
BT_3389	2.4126	15.6206
BT_4231	2.40679	13.5001
BTnc130	2.40388	3.94311
BT_2169	2.40285	8.99335
BT_1523	2.38834	13.4816
BT_4462	2.37985	9.56487
BT_3255	2.37046	13.7268
BT_t63	2.36757	1.85889
BT_1384	2.35991	8.46012
BT_1457	2.35914	9.07379
BT_3253	2.35503	14.3641
BT_1475	2.35484	12.3731
BT_1585	2.35137	7.50621
BT_2028	2.34689	1.61819
BT_4490	2.33465	2.01723
BT_3931	2.31774	14.2185
BT_0299	2.31672	11.5147
BT_2747	2.30286	15.8243
BT_0432	2.29921	5.0453
BT_3067	2.29332	11.5854
BT_1798	2.29229	12.5825
BT_1799	2.28804	14.1754
BT_3357	2.27535	14.8737
BT_1674	2.27455	8.15265
BT_0874	2.27297	9.96745
BT_0208	2.26218	4.02236
BTnc366	2.2606	8.60453
BT_3784	2.25731	12.1865
BT_t49	2.25536	1.62732
BT_t16	2.25414	3.82012
BT_2746	2.25323	6.74357
BT_4640	2.24626	8.96137
BT_3069	2.22706	11.108
BT_3198	2.22314	7.34525
BT_1289	2.21932	13.3742
BT_4316	2.21056	10.6555
BT_3777	2.20898	2.73915
BT_1594	2.2087	12.0522
BT_1167	2.20425	2.39053
BT_0873	2.20389	14.6475
BT_1182	2.19684	6.40923
BT_3385	2.1951	10.7443
BT_3478	2.17074	13.1153
BT_0199	2.17025	11.3446
BT_3372	2.16903	8.7714
BT_1080	2.16352	11.3906
BT_1165	2.16089	8.8644
BT_0512	2.16035	6.06557
BT_t15	2.15962	4.09357
BT_3000	2.1591	9.05582
BT_1766	2.15285	12.0562
BT_1486	2.15064	15.057
BT_4289	2.13857	5.16302
BT_3817	2.13454	12.221
BT_1458	2.13064	6.07112
BT_2974	2.12862	7.96962
BT_t62	2.11925	1.80218
BT_0237	2.11908	14.7768
BT_1079	2.11621	8.10037
BT_0302	2.1105	6.50373
BT_0686	2.10328	11.6401
BT_1608	2.10209	5.66265
BT_3999	2.10125	13.1276
BT_3459	2.09768	14.6323
BT_3631	2.09055	9.26889
BT_p548227	2.09002	9.55654
BT_t67	2.08224	1.55312
BT_2410	2.08215	9.02079
BT_0832	2.07832	12.3899
BT_2977	2.07132	14.9324
BT_1673	2.07132	8.41879
BT_1495	2.06894	12.5998
BT_3111	2.06213	8.98336
BT_1836	2.0462	8.68169
BT_4599	2.04601	12.2297
BT_2232	2.04555	10.991
BT_3250	2.04437	11.2349
BT_2079	2.04037	12.3574
BT_3816	2.03892	14.8632
BT_2238	2.03241	11.3997
BT_4399	2.02951	9.72902
BT_3387	2.02896	13.7445
BT_4097	2.02886	10.2926
BT_3197	2.02801	5.32674
BT_1892	2.01696	12.0984
BT_2399	2.01696	12.0984
BT_2674	2.01696	12.0984
BT_4578	2.01696	12.0984
BT_0358	2.01536	12.0762
BT_0918	2.01536	12.0762
BT_2427	2.01536	12.0762
BT_3634	2.01536	12.0762
BT_4317	2.0136	10.896
BT_4215	2.00513	9.84795
BT_t14	2.00009	4.63508
BT_2237	1.99249	11.8096
BT_4489	1.98939	5.58702
BT_4431	1.98497	6.96955
BT_3930	1.98185	11.1434
BT_4472	1.97622	8.33373
BT_3388	1.9753	12.4205
BT_2938	1.97091	7.33322
BT_p548228	1.96889	11.2168
BT_2094	1.96867	12.8555
BT_3626	1.96858	6.23694
BT_2177	1.96853	10.5954
BT_2211	1.95968	10.2098
BTnc047	1.95881	2.26135
BT_0814	1.95772	10.9714
BT_4452	1.95627	5.8084
BT_4379	1.95418	13.886
BT_1185	1.95176	11.8476
BT_3358	1.94353	12.925
BT_0308	1.94088	11.2037
BT_3380	1.93825	11.3096
BT_0296	1.93612	9.42215
BT_3624	1.93124	8.12913
BT_4510	1.92613	9.15071
BT_4315	1.92389	10.0651
BT_t06	1.92002	4.08959
BT_0699	1.91216	12.4296
BT_0246	1.90555	8.60216
BT_3928	1.90411	12.6265
BT_t46	1.89815	2.57383
BT_1738	1.8918	8.99335
BT_0500	1.88886	11.9326
BT_t12	1.88873	3.29055
BT_3119	1.88323	9.50706
BT_3284	1.88316	11.3171
BT_2528	1.87392	10.7088
BT_3963	1.87044	10.1183
BT_p548232	1.87023	9.99433
BTnc110	1.86913	5.69922
BT_1491	1.86829	11.2889
BT_t11	1.86445	2.85671
BT_0751	1.85328	13.8949
BT_t44	1.85143	9.51483
BT_3364	1.85011	10.8512
BT_1563	1.84391	11.9011
BT_1288	1.84329	11.0403
BT_1242	1.84297	14.2624
BT_2173	1.83893	7.87359
BT_1488	1.83409	10.8383
BT_1522	1.83301	12.1865
BT_1524	1.83179	13.1141
BT_t58	1.82624	1.80664
BT_4253	1.82544	12.3328
BT_2411	1.82168	12.1865
BT_1386	1.81726	8.83901
BT_2039	1.8162	11.5785
BT_1438	1.81015	8.84279
BT_4717	1.80916	10.4583
BT_3386	1.80837	11.9267
BT_1318	1.80349	9.58952
BT_0833	1.80333	11.7563
BT_2575	1.80115	1.74713
BT_1327	1.79754	12.02
BT_4339	1.79744	8.92875
BT_0737	1.79572	13.3019
BT_3070	1.79318	8.94812
BT_3725	1.79243	15.2956
BT_2212	1.79111	10.3651
BT_0522	1.78838	5.7482
BT_3712	1.78441	13.3349
BT_0231	1.78316	3.03816
BT_3181	1.78175	5.72225
BT_3458	1.77587	12.4593
BT_3283	1.77132	9.93069
BT_1834	1.77066	12.9676
BT_2088	1.7703	6.77005
BT_0592	1.77003	4.7225
BT_1899	1.76778	9.1234
BT_0748	1.76682	11.1838
BT_2936	1.76641	10.312
BT_4560	1.76623	12.2297
BT_3964	1.7646	10.9976
BT_3066	1.76171	10.4045
BT_2214	1.76159	12.6503
BT_3780	1.75179	7.19382
BT_0746	1.74902	9.28464
BT_2035	1.7412	9.51728
BT_3656	1.74098	5.22393
BT_2681	1.73762	13.8571
BT_4505	1.73601	11.3299
BT_0921	1.7345	12.2268
BT_3711	1.73351	12.9158
BTnc338	1.73264	1.62471
BT_2121	1.7306	10.6197
BT_2748	1.7273	13.5156
BT_2037	1.72724	7.5771
BT_4498	1.72483	5.67636
BT_3625	1.72469	7.70515
BT_3815	1.72395	9.7783
BT_0589	1.72293	13.4845
BT_2004	1.72185	10.9576
BT_2100	1.72151	4.79765
BT_3989	1.72074	9.07642
BT_2102	1.72049	6.8953
BT_1564	1.71706	8.85343
BT_3627	1.71659	6.13739
BT_p548233	1.71234	12.0812
BT_3692	1.71172	8.60652
BT_1609	1.71161	3.78328
BT_4318	1.71074	14.2483
BT_3303	1.70805	10.4531
BT_t13	1.70796	4.02737
BT_4288	1.70765	8.82022
BT_2973	1.70748	5.45069
BT_4385	1.70659	8.80582
BT_4598	1.7025	10.3043
BT_3001	1.7021	5.30848
BT_0149	1.70134	10.6555
BT_2786	1.69642	4.51769
BT_1837	1.6962	7.02621
BT_2255	1.69598	10.3687
BT_3693	1.69395	9.00719
BT_0517	1.69127	7.11144
BT_3321	1.68995	9.74794
BT_0350	1.68926	10.021
BT_0378	1.68778	10.442
BT_2143	1.68686	12.551
BT_0505	1.68492	8.70884
BT_4495	1.68456	11.4166
BT_2056	1.68024	10.6417
BTnc304	1.67586	4.46841
BT_3965	1.67426	13.9673
BT_0402	1.67159	2.10899
BT_0698	1.67051	12.8212
BT_1160	1.66975	10.2959
BT_1855	1.66946	9.11032
BT_3774	1.66661	9.51483
BT_p548234	1.66216	10.175
BT_1835	1.65895	10.2205
BT_4320	1.65665	11.9819
BT_0588	1.65496	8.94825
BT_4461	1.65492	8.07874
BT_1290	1.65401	10.1328
BT_3207	1.65268	4.66037
BT_1490	1.65018	11.6854
BT_3365	1.64804	12.6508
BT_1931	1.64702	12.5782
BT_3342	1.64393	12.6623
BT_0247	1.63905	10.1063
BT_0709	1.6388	4.50361
BT_3632	1.63807	4.57462
BT_3629	1.63718	6.10279
BT_0619	1.63522	10.0231
BT_1385	1.6345	7.47264
BT_0210	1.63275	5.69797
BT_t01	1.63192	3.95685
BT_1949	1.63158	9.34242
BT_1159	1.63014	11.0099
BT_1705	1.62671	2.88039
BT_1387	1.62591	7.37784
BT_3123	1.62524	8.0923
BT_3577	1.62303	12.482
BT_3374	1.61831	10.349
BT_0972	1.61049	8.00304
BT_1525	1.60993	6.92001
BT_3201	1.60861	7.70011
BT_2934	1.60544	10.7557
BT_t52	1.60369	1.42384
BTnc310	1.60362	3.13884
BT_2791	1.60346	11.0375
BT_0599	1.6021	11.3623
BT_4012	1.60185	10.3235
BTnc282	1.59916	2.38232
BT_2860	1.59828	11.3446
BT_1135	1.597	10.6169
BT_1521	1.59627	6.4823
BT_1983	1.59174	7.63585
BT_0602	1.58652	11.759
BT_1546	1.58216	4.64577
BT_0600	1.5805	10.1865
BT_0870	1.5768	13.1879
BT_1374	1.57615	13.7165
BT_2005	1.5752	9.22444
BT_2739	1.57481	12.6378
BT_2176	1.5743	6.47013
BT_1181	1.57183	4.72231
BT_0497	1.57145	1.65699
BT_0161	1.57008	9.26886
BT_0598	1.56616	12.3091
BT_4559	1.56361	5.70225
BT_3962	1.56152	10.9296
BT_1597	1.56017	3.94437
BT_3927	1.55977	9.72709
BT_3773	1.55975	12.462
BT_3618	1.55933	6.55735
BT_3228	1.55889	4.7695
BT_1706	1.55878	2.53815
BT_1854	1.55618	8.92299
BT_4217	1.55581	11.7603
BT_0564	1.55496	7.4677
BT_4380	1.5541	9.61165
BT_2835	1.55381	10.3529
BT_3787	1.55312	5.68154
BT_3310	1.55061	7.22787
BT_0240	1.5451	9.3005
BT_0456	1.54424	8.63572
BT_3746	1.54269	7.5729
BT_0919	1.54053	7.09989
BT_2338	1.54033	4.28419
BT_2699	1.5367	7.05359
BT_0973	1.53486	10.8722
BT_2147	1.52933	5.43332
BT_t48	1.52917	2.96889
BT_3036	1.5289	8.05563
BT_2215	1.52677	11.4293
BT_1158	1.52379	12.1036
BT_3373	1.52356	6.1024
BT_0601	1.52353	9.8913
BT_0295	1.52023	10.7668
BT_0726	1.51877	1.51995
BT_3074	1.51853	10.6676
BT_2380	1.51685	5.12989
BT_2073	1.51657	10.7077
BT_4463	1.51444	7.22763
BT_3885	1.51372	11.4791
BT_3191	1.51234	8.08899
BT_0688	1.5117	5.80629
BT_3620	1.51032	7.24233
BT_0617	1.50929	8.9708
BT_2972	1.50397	7.80242
BT_2260	1.50196	11.42
BT_0513	1.50196	2.68509
BT_3884	1.49899	11.0989
BT_3851	1.49803	12.5419
BT_4338	1.49634	7.15885
BT_1489	1.49606	10.8097
BT_2833	1.49536	7.6238
BTnc353	1.49393	1.97082
BTnc080	1.49389	2.08312
BTnc148	1.48957	5.41432
BT_1598	1.489	3.13691
BT_3289	1.48649	11.0471
BT_3349	1.48583	10.0332
BT_0745	1.48264	4.4564
BT_2579	1.47932	10.3581
BT_3363	1.47823	12.071
BT_1950	1.47308	9.79386
BT_3352	1.47242	7.50607
BT_1616	1.47189	5.51275
BT_1870	1.47097	10.1364
BT_2557	1.47097	10.1364
BT_0150	1.46451	11.6698
BT_3371	1.46427	11.6479
BT_4496	1.46384	10.6191
BT_3814	1.46335	11.7127
BT_4563	1.46201	11.2984
BT_4286	1.46168	1.67631
BT_1319	1.46115	6.70115
BT_4219	1.45931	6.21223
BT_1180	1.45778	6.06675
BT_4216	1.45726	10.2959
BTnc228	1.45705	4.47672
BT_0831	1.4544	11.2246
BT_1496	1.45427	10.969
BT_2137	1.45319	10.0746
BT_3479	1.45319	10.0746
BT_3706	1.45319	10.0746
BT_3825	1.45319	10.0746
BT_4290	1.45319	10.0746
BT_0821	1.45309	7.66998
BT_4737	1.44915	7.82623
BT_3277	1.44906	5.89805
BT_t03	1.44903	2.74611
BT_2796	1.44808	13.3762
BT_0516	1.44743	4.83699
BT_2133	1.4466	12.3583
BT_4565	1.44629	7.314
BT_2367	1.44465	9.73911
BT_1769	1.44452	8.64535
BT_2226	1.4431	5.39051
BT_3200	1.44291	6.15435
BT_2826	1.4424	10.2781
BT_3350	1.4421	4.72811
BT_4068	1.44119	9.60053
BT_2734	1.43786	10.0096
BT_2398	1.43727	6.62306
BT_0974	1.43596	8.4951
BT_2935	1.43318	12.7968
BT_2231	1.43236	7.8758
BT_4354	1.42462	6.38421
BT_3225	1.42459	12.6068
BT_0618	1.42424	9.71492
BT_3318	1.42387	8.2822
BT_3914	1.42149	5.3385
BT_0238	1.42099	12.0522
BT_3635	1.41955	6.49293
BT_1175	1.41901	9.62282
BT_3619	1.41866	4.72719
BT_0917	1.41797	9.43815
BT_2800	1.41713	12.0522
BT_1058	1.41512	10.9689
BT_4577	1.41331	6.6349
BT_1891	1.41331	6.5282
BT_1900	1.41314	5.16608
BT_t08	1.41261	1.92392
BT_3192	1.4126	7.99831
BT_2428	1.41258	6.50312
BT_2095	1.41147	11.3657
BT_3390	1.41143	4.82769
BT_4319	1.40794	10.744
BT_3290	1.40611	5.40479
BT_2540	1.4058	8.56168
BT_0359	1.40576	6.4334
BT_0593	1.40491	5.17058
BT_1551	1.4026	11.1337
BT_2673	1.39959	6.48299
BT_1470	1.39597	2.63111
BT_3621	1.394	9.62282
BT_4105	1.39333	5.74521
BT_4000	1.39275	10.4574
BT_0696	1.39268	9.31656
BT_4367	1.38869	9.66096
BT_2016	1.38743	11.3446
BT_2172	1.38634	6.22453
BTnc289	1.38426	3.22737
BT_2099	1.38291	7.20021
BT_2139	1.37929	9.43822
BT_2976	1.37814	9.66567
BT_2937	1.37807	6.82361
BT_4738	1.37763	6.21817
BT_3849	1.37498	10.828
BT_1082	1.3743	8.58917
BT_2740	1.37292	6.86367
BT_0620	1.37227	9.56567
BT_0379	1.37059	8.33272
BT_4104	1.36923	10.3279
BT_1166	1.36886	2.67614
BT_0750	1.36271	11.0324
BT_2928	1.3625	7.1642
BT_3121	1.35658	10.5054
BT_2038	1.3554	7.49248
BT_4254	1.35521	9.25438
BT_4564	1.35476	7.92011
BT_2345	1.35448	3.23904
BT_3938	1.35437	9.32
BT_4371	1.35097	11.9723
BT_3636	1.35049	9.70597
BT_0574	1.34993	8.07087
BT_2489	1.34576	5.07936
BT_1179	1.34503	7.20208
BT_1335	1.34467	10.8403
BT_1161	1.34265	7.5729
BT_4506	1.33909	8.55033
BT_2224	1.33751	6.04947
BT_4011	1.33674	11.2149
BT_3628	1.33655	5.31332
BT_0426	1.33348	9.40167
BT_4664	1.33245	5.07019
BT_3120	1.32904	8.29213
BT_2738	1.32508	12.0232
BT_1229	1.32312	11.2743
BT_1476	1.32261	11.4348
BT_1755	1.31913	7.22903
BTnc176	1.31675	2.95921
BT_2213	1.31284	8.14047
BT_0413	1.31133	10.2001
BT_0975	1.31044	8.77571
BT_0518	1.30952	12.4045
BT_2536	1.30874	4.3131
BT_3287	1.30782	12.3867
BT_3199	1.30655	3.80642
BT_1278	1.30601	4.67792
BT_4235	1.30497	8.68039
BT_2136	1.3037	11.5785
BT_0506	1.30287	6.26331
BT_0576	1.3024	8.87658
BT_2092	1.30226	8.02756
BT_4366	1.30099	9.41845
BT_1910	1.30042	5.63064
BT_3958	1.29742	9.34717
BT_0211	1.29735	5.84513
BT_0301	1.29674	6.1655
BT_4237	1.29643	8.93309
BT_1248	1.29396	5.91142
BT_0590	1.29185	10.8527
BT_3990	1.29184	8.85947
BT_4265	1.29095	12.5195
BT_3256	1.28836	8.24483
BT_3370	1.28787	9.76124
BT_4558	1.28639	9.42913
BT_3957	1.2853	8.76739
BT_3652	1.28312	4.18865
BT_4345	1.28101	7.92551
BT_2356	1.28031	1.703
BT_2064	1.27969	3.9903
BT_3926	1.27761	9.44765
BT_3979	1.27629	6.16543
BT_2159	1.2753	10.0044
BT_3709	1.27399	9.40445
BT_2400	1.27333	10.4554
BT_0580	1.272	10.4843
BTnc311	1.27116	2.05914
BT_1164	1.26889	6.47013
BT_4058	1.26788	9.1596
BT_4062	1.26727	5.04205
BT_t57	1.26657	1.70439
BT_3075	1.26364	9.18452
BT_0681	1.26121	7.32231
BT_0845	1.2582	3.48341
BT_4218	1.25772	7.64284
BT_3743	1.25752	9.9435
BT_4561	1.25497	9.10232
BT_4613	1.24935	5.83822
BT_3850	1.24911	5.97403
BT_2497	1.24871	10.6125
BT_3431	1.24805	8.9921
BT_3155	1.24651	5.422
BT_3212	1.24476	7.96746
BT_4499	1.24456	8.29213
BT_2415	1.24404	8.70885
BT_0998	1.24214	11.4293
BTnc293	1.24147	3.8988
BT_4103	1.24108	9.95422
BT_1729	1.2385	9.40178
BT_0577	1.23597	8.09435
BT_0314	1.23525	6.37879
BT_2496	1.23444	9.54698
BT_2737	1.23428	8.67967
BT_4061	1.23295	6.89161
BT_3288	1.23053	9.44576
BT_3326	1.22923	7.09185
BT_4471	1.22915	8.19992
BT_0622	1.22894	7.1112
BT_3379	1.22855	8.37766
BT_0573	1.22833	7.49045
BT_3341	1.22805	10.8508
BT_2152	1.22754	9.56616
BT_3058	1.22579	6.56902
BT_2134	1.21819	7.64051
BT_2275	1.218	9.68821
BT_3587	1.21306	4.48098
BT_3362	1.2125	9.79451
BT_3761	1.21178	6.16218
BT_0241	1.20854	9.40178
BT_3041	1.20817	5.70996
BT_2736	1.20699	9.80579
BT_2268	1.20673	10.3049
BT_2276	1.20643	7.66068
BT_1676	1.20527	9.47895
BT_2236	1.20524	5.50394
BT_2929	1.20409	4.48889
BT_0380	1.20277	6.10237
BT_2017	1.20164	9.33257
BT_0747	1.2015	8.88655
BT_1514	1.20086	2.59378
BT_3781	1.20034	5.98107
BT_0212	1.19997	4.17956
BT_0616	1.19932	6.19718
BT_4483	1.19719	4.9049
BT_2409	1.1971	7.65505
BT_3848	1.19693	11.1002
BT_0846	1.19688	5.39844
BT_2397	1.19662	5.30789
BT_3110	1.19612	6.59768
BT_1888	1.19453	7.14134
BTnc153	1.19342	3.23579
BT_2750	1.19187	7.39907
BT_1825	1.19114	4.43292
BT_3694	1.1907	12.221
BT_3645	1.18967	8.71807
BT_0381	1.18658	8.35996
BT_4639	1.18629	1.51643
BT_1970	1.18314	7.38017
BT_3881	1.18058	3.52516
BT_3961	1.18054	8.7714
BT_1459	1.1789	5.26982
BT_4470	1.17871	9.86523
BT_2098	1.17856	4.95205
BT_t10	1.17803	1.46151
BT_3343	1.17667	6.16117
BT_4307	1.17563	10.0715
BT_2930	1.1754	4.63668
BT_3294	1.17387	10.327
BT_0418	1.17329	8.99611
BT_1730	1.17242	9.07153
BT_2733	1.17214	8.60503
BT_0121	1.17123	2.46045
BT_3031	1.17095	4.48092
BT_4514	1.17019	8.40821
BT_3720	1.16921	7.36274
BT_1582	1.16808	5.59312
BT_3745	1.16256	7.51797
BT_2024	1.16246	2.28975
BT_0657	1.16244	11.0107
BT_3726	1.16059	10.1371
BT_2006	1.16049	5.068
BT_3782	1.16046	8.89486
BT_0563	1.15997	4.48092
BT_4050	1.15784	9.67821
BT_1156	1.15751	9.14598
BT_3311	1.15709	3.54217
BT_2789	1.15666	7.16522
BT_3557	1.15527	4.62734
BT_3224	1.15446	8.42075
BT_0176	1.15324	7.11602
BT_1405	1.15106	2.50372
BT_3578	1.15034	9.16036
BT_0966	1.14912	4.97741
BT_1157	1.14721	10.6104
BT_2847	1.14522	2.65993
BT_1081	1.14193	6.61923
BT_4432	1.13889	3.16619
BT_2011	1.13785	7.24884
BT_1531	1.13726	9.87461
BT_3039	1.13497	5.83583
BT_2834	1.13425	8.55508
BT_4190	1.13394	6.07112
BT_3053	1.13387	5.98791
BT_3188	1.13348	5.59696
BT_2269	1.13223	8.65053
BT_3959	1.12956	8.44897
BT_1059	1.12842	10.9717
BT_2498	1.12838	8.0513
BT_4436	1.1282	5.93975
BT_4369	1.1264	8.71127
BT_1617	1.12632	5.40484
BT_2187	1.12603	6.36602
BT_1478	1.12569	6.21363
BT_1141	1.12463	6.79014
BT_3762	1.12398	5.15909
BT_4562	1.12321	6.591
BT_3727	1.12217	9.0441
BT_4060	1.12049	4.55708
BT_4238	1.11909	5.78214
BT_3760	1.11848	7.21149
BT_0412	1.11709	9.01954
BT_0415	1.11633	10.7226
BT_4040	1.11593	5.17871
BT_4187	1.11589	3.26772
BT_0197	1.11518	5.81255
BT_1974	1.11458	10.2038
BT_0826	1.11258	7.2245
BT_4663	1.11242	9.9528
BT_4370	1.11235	10.8097
BT_4064	1.11235	4.94918
BT_4551	1.11214	8.76419
BT_2501	1.11105	6.08526
BT_1254	1.11003	9.07618
BT_3206	1.10996	5.70633
BT_0182	1.10979	7.79048
BT_4063	1.10867	4.97798
BT_3550	1.10529	10.6215
BT_3118	1.10142	8.04921
BT_1271	1.10011	3.14458
BT_0033	1.09943	1.36711
BT_3612	1.09801	10.2724
BT_3846	1.09743	10.0727
BT_0414	1.09694	9.07621
BT_0810	1.09685	7.24717
BT_3633	1.09597	5.18448
BT_1201	1.09452	6.77154
BT_1462	1.09426	1.96036
BT_1736	1.09195	5.79181
BT_4575	1.09153	3.30902
BT_4681	1.09124	2.52567
BT_3193	1.09011	4.81833
BT_2832	1.08983	5.36723
BT_4311	1.08833	4.20718
BT_0703	1.08784	6.21761
BT_4043	1.08759	7.41569
BT_0637	1.08343	7.7039
BT_4400	1.08296	3.78873
BT_3972	1.0804	5.48246
BT_3319	1.08005	8.21508
BT_0761	1.07913	8.87846
BT_3238	1.07889	5.17305
BT_0230	1.07887	1.53221
BT_4065	1.07769	5.08752
BT_0603	1.07668	8.01331
BT_t54	1.07644	1.74262
BT_1687	1.07631	8.37666
BT_3180	1.07611	6.61552
BT_3772	1.0757	10.0786
BT_1803	1.07458	6.28585
BT_4069	1.07315	5.37611
BT_2509	1.07237	1.55926
BT_3929	1.07113	4.00344
BT_4324	1.06864	6.11548
BT_2543	1.06727	7.68293
BT_0621	1.06662	7.56435
BTnc380	1.06543	2.69308
BT_1454	1.06433	6.33642
BT_0382	1.06416	6.40879
BT_2160	1.06318	11.029
BT_3325	1.06287	10.7869
BT_1291	1.06228	7.45164
BTnc081	1.06052	1.45652
BT_3695	1.06002	9.51877
BT_2932	1.05962	7.24559
BT_3037	1.0591	6.2091
BT_3883	1.05872	8.33786
BT_1479	1.05729	8.62833
BT_3353	1.05564	7.12094
BT_4009	1.05515	2.77924
BTnc242	1.05499	2.08544
BT_1669	1.05414	9.60572
BT_4346	1.05318	7.85728
BT_0254	1.05314	7.21546
BT_3226	1.05168	7.65131
BT_2563	1.05132	6.6745
BT_4306	1.04626	6.5583
BT_3072	1.04473	9.92611
BT_4059	1.0441	2.50651
BT_3377	1.04149	7.94564
BT_2259	1.04042	6.95178
BT_3071	1.04025	6.88548
BT_0587	1.03951	9.98855
BT_4594	1.03838	6.29007
BT_2846	1.03808	8.06758
BT_3657	1.03709	3.17619
BT_2101	1.03706	4.95205
BT_3196	1.03664	5.30033
BT_2153	1.03609	8.02901
BT_0457	1.0359	4.89166
BT_3538	1.02973	6.05898
BT_3442	1.02886	2.30555
BT_1728	1.028	4.05123
BT_3227	1.02699	7.99324
BT_0259	1.02551	10.1885
BT_1375	1.0249	4.35617
BT_0891	1.02224	7.52935
BT_4482	1.022	5.86293
BT_0767	1.02174	5.94721
BT_0749	1.01694	8.71346
BT_2250	1.01651	8.17745
BT_3010	1.0165	4.29783
BT_3660	1.01594	3.51844
BT_0893	1.01517	6.6136
BT_2379	1.01504	3.29252
BT_3991	1.01344	8.24104
BT_1661	1.01316	7.21765
BT_1429	1.01306	3.38785
BT_0674	1.01181	9.21221
BT_0879	1.0108	5.41564
BT_3261	1.00918	8.58834
BT_0892	1.00902	10.8092
BT_0809	1.00734	9.79487
BT_3771	1.00732	7.72673
BT_1372	1.00722	6.10491
BT_t53	1.00672	1.4929
BT_4067	1.00652	4.91125
BT_0768	1.00621	6.54034
BT_1768	1.00545	8.4987
BT_p548235	1.00215	9.31666
BT_3382	1.00115	7.66542
BT_0177	0.999631	8.78529
BT_0643	0.999457	8.29963
BT_1199	0.999283	5.90875
BT_1975	0.998778	7.33046
BT_1208	0.998483	3.60762
BT_2208	0.997617	6.7391
BT_0560	0.997507	7.0177
BT_3391	0.997188	5.00813
BT_4220	0.996655	4.37129
BT_2685	0.996572	6.34459
BT_2033	0.996016	3.05567
BT_2660	0.995773	6.59833
BT_3354	0.99464	6.73368
BT_0205	0.993677	7.72036
BTnc187	0.992132	1.50098
BT_1610	0.990143	10.1287
BT_3845	0.988855	8.06758
BT_4209	0.98878	7.88884
BT_2697	0.987472	5.64107
BT_0642	0.986219	7.54387
BT_3038	0.986024	5.88537
BT_3960	0.985623	4.63379
BT_2180	0.984902	7.82112
BT_2168	0.984273	7.1112
BTnc330	0.984033	3.75093
BT_4352	0.983595	7.28433
BT_3639	0.982085	7.26569
BT_4130	0.981632	5.55211
BT_2787	0.981091	7.11157
BT_2979	0.97966	5.1505
BT_4310	0.978296	9.0667
BT_0558	0.977733	9.70799
BT_1838	0.977616	6.3453
BT_2009	0.977058	8.09443
BT_1455	0.976986	8.73553
BT_2808	0.97608	1.31116
BT_1689	0.975338	2.86671
BT_2239	0.974708	5.90105
BT_4287	0.973243	3.33305
BT_4673	0.972352	5.55601
BT_3943	0.969913	8.31033
BT_3913	0.969435	3.60244
BT_3890	0.969234	5.58039
BT_3623	0.967777	8.28556
BT_3834	0.967613	6.02883
BT_1149	0.967418	7.62192
BT_0738	0.966897	8.57951
BT_4492	0.966658	2.68358
BT_3534	0.964038	2.34589
BT_1150	0.96312	6.47555
BT_2698	0.962679	5.49506
BT_2010	0.962602	2.54393
BT_0684	0.962527	3.66629
BT_1424	0.960376	5.05729
BT_0964	0.960113	3.62979
BT_4292	0.958129	8.24754
BT_0485	0.956275	1.96688
BT_1603	0.956275	1.96688
BT_1756	0.956275	1.96688
BT_3068	0.956275	1.96688
BT_3795	0.956275	1.96688
BT_1752	0.956252	6.65888
BT_1584	0.95525	2.34694
BT_1746	0.953561	5.309
BT_1677	0.953323	7.06383
BT_0523	0.953285	7.12021
BT_2163	0.951126	7.25976
BT_3517	0.951052	6.50127
BT_4740	0.950882	1.94584
BT_3744	0.948968	7.20749
BT_2799	0.947688	8.10037
BT_3073	0.946854	6.10794
BT_4391	0.946419	4.96748
BT_1732	0.946394	4.77964
BT_0999	0.944778	2.14467
BT_3611	0.943873	7.4482
BT_2378	0.943052	4.45621
BT_4386	0.941273	7.09256
BT_3179	0.940985	8.12354
BT_1083	0.939866	6.19252
BT_3465	0.939805	8.88164
BT_2012	0.939086	8.33375
BT_0640	0.938488	3.42923
BT_0731	0.938398	4.92792
BT_4314	0.935775	6.17021
BT_0976	0.935481	7.4449
BT_1734	0.934273	11.4642
BT_0689	0.932566	7.02775
BT_0536	0.932305	1.35434
BTnc105	0.931623	2.76716
BT_0242	0.92967	6.06738
BT_1692	0.929395	5.99288
BT_2032	0.926937	2.75417
BT_0880	0.926071	2.10675
BT_4337	0.925644	8.86863
BT_2686	0.92534	9.52414
BT_3997	0.923698	8.40714
BT_0899	0.922674	8.60197
BT_0744	0.922212	7.48968
BT_1656	0.921049	4.53321
BT_2446	0.919165	1.89938
BT_4722	0.919049	2.47348
BT_2003	0.919016	3.33444
BT_3189	0.918993	4.73235
BT_0743	0.918261	8.08899
BT_3640	0.918219	7.83801
BTnc007	0.917366	2.93256
BT_3154	0.917322	3.91374
BT_0258	0.916909	8.60503
BT_4285	0.916258	1.36753
BT_1690	0.915513	5.08752
BT_0166	0.914707	6.39576
BT_2089	0.91429	7.42633
BT_2493	0.912866	10.2066
BT_p548236	0.910522	7.81556
BT_1725	0.910072	1.93479
BT_3976	0.906809	7.14671
BT_1737	0.906675	9.86425
BT_1084	0.903902	8.03275
BT_3759	0.903763	5.14583
BT_0209	0.90306	2.56208
BT_3554	0.90306	4.41165
BT_2281	0.902389	3.50763
BT_3540	0.901346	5.45176
BT_3742	0.900797	6.59963
BT_3967	0.900684	3.98617
BT_3841	0.900142	7.37437
BT_0929	0.900057	7.18438
BT_1177	0.899486	2.84796
BT_4347	0.898686	8.69513
BT_0072	0.898017	4.33776
BT_4409	0.897363	6.80655
BT_2264	0.897271	8.10773
BT_0502	0.896151	7.84768
BT_1685	0.896036	8.93124
BT_3889	0.890956	6.16196
BT_3166	0.890767	6.83028
BT_3239	0.889952	5.83568
BT_0908	0.889452	8.40603
BT_2209	0.888253	5.07815
BT_0174	0.888074	8.19259
BT_3117	0.887844	7.18438
BT_3891	0.887145	4.13572
BT_0638	0.886398	5.6084
BT_2933	0.885102	5.3054
BT_3998	0.884152	7.46655
BT_1678	0.883204	7.45831
BT_3810	0.881565	7.93932
BTnc344	0.880955	2.78724
BT_3792	0.877625	3.92992
BT_1382	0.877563	5.6014
BT_3980	0.877481	5.73313
BT_4001	0.876624	5.84914
BTnc113	0.874869	1.38066
BTnc332	0.873143	3.85275
BT_0909	0.87298	8.02901
BT_0613	0.872865	5.70156
BT_0763	0.871205	3.69146
BT_3430	0.871071	2.45842
BT_3381	0.87046	7.42055
BT_0488	0.86996	9.22585
BTnc114	0.869209	1.42765
BT_1365	0.868662	2.11111
BT_1155	0.868359	6.63766
BT_0614	0.866465	6.77415
BT_2735	0.866365	6.80804
BTnc226	0.866174	3.19176
BT_1686	0.865125	5.08382
BT_4210	0.865004	6.45561
BT_3857	0.864203	3.77761
BT_1246	0.864017	1.4841
BT_2162	0.86226	7.16634
BT_3245	0.857998	4.2997
BT_3042	0.856695	3.96901
BT_4208	0.856037	7.7711
BT_0878	0.855346	4.22957
BT_2629	0.854716	3.99214
BT_3434	0.854406	6.54104
BT_2831	0.850534	6.53991
BT_3114	0.850054	7.80005
BT_4211	0.849922	6.41586
BT_2662	0.848736	5.76572
BT_3032	0.847491	3.9169
BT_2171	0.846076	7.32293
BT_1499	0.846002	2.93751
BT_3195	0.845712	6.17555
BT_0739	0.845616	4.24615
BT_3646	0.8449	8.16972
BT_3116	0.844533	4.20273
BT_2234	0.843586	6.2836
BT_2495	0.841651	4.51676
BT_2161	0.841622	6.23288
BT_1143	0.841152	2.87939
BT_4596	0.838969	3.2064
BT_1300	0.838786	7.47117
BT_2926	0.837648	4.42084
BT_3655	0.836826	1.3529
BT_3813	0.836153	6.45353
BT_0562	0.834893	8.24768
BT_3648	0.834756	7.24491
BT_1567	0.834471	6.99307
BT_3220	0.833015	3.84307
BT_0842	0.833002	2.71433
BT_1308	0.832798	6.66055
BT_1184	0.831605	4.22048
BT_0327	0.831574	5.22675
BT_3748	0.831147	3.34615
BT_3433	0.831023	6.10783
BT_3939	0.830452	7.04699
BT_3314	0.829657	4.88138
BT_3355	0.829603	7.50399
BT_3054	0.829487	5.72529
BT_0489	0.829341	7.6654
BT_2149	0.828938	4.73235
BT_2761	0.826878	5.20202
BT_3257	0.825887	5.66099
BT_4378	0.825054	5.69005
BT_3305	0.824168	9.85837
BT_3383	0.822799	6.65106
BT_3360	0.821869	2.9159
BT_1802	0.820683	2.13246
BT_2008	0.820539	6.23681
BT_1765	0.819581	2.94768
BT_4131	0.818782	7.32725
BT_0612	0.818665	6.14202
BT_2328	0.817942	3.70336
BT_1770	0.816062	6.75214
BT_3788	0.815934	3.52624
BT_2123	0.814573	8.8239
BT_1815	0.813415	6.47325
BT_0604	0.812671	6.38303
BT_0841	0.812597	2.53824
BT_4464	0.811479	4.59564
BT_1607	0.810504	6.21244
BT_0571	0.810201	7.34582
BT_3966	0.809732	2.71014
BT_3065	0.808843	2.58046
BT_0561	0.807348	4.78956
BT_2830	0.806799	5.16931
BT_4037	0.806749	2.81028
BTnc251	0.806626	2.60507
BT_2188	0.804981	2.53502
BT_2007	0.804581	4.1176
BT_1090	0.80444	6.48433
BT_0808	0.80406	6.74621
BT_4593	0.803608	7.51804
BT_0820	0.80223	4.20718
BT_1896	0.801279	1.46312
BT_0989	0.800019	4.67318
BT_3190	0.799435	3.8714
BT_2396	0.798787	2.03369
BT_1193	0.79874	4.61144
BT_3778	0.798421	2.44536
BT_1253	0.79832	1.53073
BT_3246	0.797372	6.09584
BT_3403	0.796849	5.74075
BT_2001	0.795316	5.47341
BT_2204	0.795126	5.86293
BT_4321	0.794757	7.80947
BT_1654	0.794633	4.68647
BT_4010	0.793794	5.87057
BT_1889	0.792248	3.60919
BT_1046	0.792044	1.4072
BT_2683	0.791869	6.298
BT_1668	0.791286	6.21418
BT_3713	0.791119	7.46454
BT_2403	0.789491	6.71333
BT_3647	0.789341	5.1228
BT_3854	0.786515	3.71168
BT_2564	0.786513	9.04788
BT_3811	0.785855	7.09209
BT_2210	0.785682	4.54059
BT_1735	0.785268	5.38599
BT_0920	0.785107	7.86091
BTnc015	0.784176	1.94319
BT_0383	0.784131	4.4136
BT_3237	0.78206	3.08576
BT_2980	0.782023	1.81305
BT_0829	0.781939	6.75462
BT_4573	0.781889	3.34817
BT_3334	0.781161	7.03741
BT_2687	0.780429	7.14628
BT_0416	0.780373	6.79541
BT_2815	0.779636	4.09024
BT_0328	0.778611	7.42839
BT_1898	0.778097	5.52686
BT_3770	0.777724	4.84758
BTnc103	0.777392	2.32522
BT_1878	0.777179	8.37716
BT_2207	0.777045	6.49777
BT_1595	0.775911	4.47319
BT_3576	0.775687	5.23811
BT_1566	0.775051	6.6336
BT_1688	0.771548	2.52089
BT_4206	0.771053	8.35314
BT_2538	0.770972	3.84384
BT_1848	0.770736	4.01825
BT_1070	0.770336	7.8058
BT_3468	0.77015	3.7807
BT_4204	0.769954	7.26019
BT_1252	0.769701	2.51011
BT_1560	0.769033	7.00884
BT_4002	0.768422	2.78658
BT_0907	0.76748	7.42202
BT_0251	0.766392	5.71938
BT_0421	0.766015	7.54269
BT_1613	0.7647	5.90674
BT_0248	0.764543	3.56037
BT_1963	0.763091	4.68011
BTnc142	0.762107	2.35583
BT_0183	0.76165	7.63899
BT_2057	0.760778	6.62836
BT_3864	0.760334	6.51754
BT_2744	0.760123	4.45867
BT_3622	0.759552	3.75485
BT_2731	0.758073	6.35337
BT_2170	0.757292	3.32878
BT_3211	0.756839	1.9712
BT_2729	0.756491	6.18602
BT_1731	0.755499	2.79965
BT_0572	0.755295	6.73432
BT_1264	0.752469	3.56491
BT_3236	0.75196	3.9
BT_1843	0.751529	7.79651
BT_4630	0.750299	7.82672
BT_2042	0.749712	6.95655
BT_3309	0.749012	5.95118
BT_3975	0.748815	8.09181
BT_4416	0.746934	4.91796
BT_0377	0.746541	3.88641
BT_4066	0.746413	3.29583
BT_2838	0.7451	6.64196
BT_4098	0.744185	7.69263
BT_0597	0.744161	5.00757
BT_0173	0.743384	4.82673
BT_3995	0.743335	5.07362
BT_0828	0.743284	4.48618
BT_1225	0.742521	6.06825
BT_0158	0.742067	4.31635
BT_0910	0.741945	6.02287
BT_0239	0.741741	5.03376
BT_2401	0.741373	5.42167
BT_0122	0.73962	7.19346
BT_0424	0.739131	3.19204
BT_2129	0.738791	4.48713
BT_3790	0.738323	1.67812
BT_3858	0.738057	3.16619
BT_3247	0.737512	3.50849
BT_4341	0.737039	6.7485
BT_1356	0.736703	5.5384
BT_3936	0.736669	3.50561
BT_3266	0.736585	6.61437
BT_2659	0.736556	4.75859
BT_0991	0.735949	2.79784
BT_4162	0.734055	4.77449
BT_0995	0.732865	2.68509
BT_4111	0.732661	4.56621
BT_3994	0.732147	5.40729
BT_4042	0.731986	3.4371
BTnc181	0.731264	2.6129
BT_3837	0.729424	8.12913
BT_4591	0.7281	5.38304
BT_3969	0.727785	3.66687
BT_3335	0.727732	5.43682
BT_1528	0.72771	4.14724
BT_1380	0.727671	5.59682
BTnc306	0.726486	2.49781
BT_3035	0.725462	2.16872
BT_3531	0.720565	2.4821
BT_3235	0.720521	2.59254
BT_4236	0.720019	6.77293
BT_1679	0.719398	3.9602
BT_3412	0.719218	4.06252
BT_0626	0.717659	5.68502
BT_4353	0.717216	7.67103
BT_0840	0.717189	2.58612
BT_3835	0.71713	6.76177
BT_1464	0.715872	1.79752
BT_3348	0.714172	4.37182
BT_2508	0.713867	2.40371
BT_3327	0.713828	5.99971
BTnc182	0.713735	1.67707
BT_0596	0.713391	5.90365
BT_3758	0.711297	4.31736
BT_3838	0.711248	6.34498
BT_4612	0.711	6.36876
BT_3654	0.71003	2.90563
BT_0307	0.70877	5.84784
BT_1907	0.707655	5.0878
BT_4395	0.706473	4.37112
BT_3464	0.706306	5.81155
BT_0607	0.706002	3.78023
BT_3638	0.705834	5.0742
BT_3149	0.705367	3.97633
BT_2542	0.704861	7.69263
BT_1599	0.704004	3.73091
BT_0705	0.70396	5.5384
BT_1882	0.703691	5.3986
BT_3880	0.703411	4.06236
BT_2049	0.702888	3.22483
BT_2262	0.702788	3.34099
BT_3351	0.702498	4.7074
BT_4239	0.702163	3.14025
BT_0419	0.70168	4.02118
BT_3219	0.701567	5.53394
BT_2836	0.701497	1.55086
BT_2562	0.700948	4.71502
BT_1292	0.700787	8.06758
BT_0632	0.70066	5.86445
BT_2122	0.700149	4.02391
BT_3705	0.699778	5.04472
BT_4497	0.699581	1.47531
BT_0178	0.699508	5.66166
BT_0692	0.696246	3.45886
BT_3040	0.695644	4.75505
BT_0827	0.695082	6.75232
BT_1789	0.694981	4.88787
BT_2141	0.694936	6.73368
BT_0752	0.693447	2.34026
BT_1680	0.690878	5.49693
BT_4481	0.689962	2.35894
BT_1140	0.689859	4.46288
BT_1853	0.688645	3.54682
BT_0661	0.687147	2.31206
BT_3375	0.685622	3.99763
BT_2263	0.685002	5.69005
BT_3941	0.684523	3.93241
BT_3339	0.683197	4.27781
BTnc165	0.683143	1.58606
BT_1326	0.682421	3.03742
BT_1538	0.682233	5.71472
BT_3993	0.680777	4.02893
BT_1733	0.680575	3.89277
BT_4507	0.679329	5.68942
BT_3981	0.678696	6.26331
BT_1919	0.678132	4.9212
BT_4568	0.677088	1.87968
BT_1744	0.676332	5.19666
BT_4608	0.675722	4.46325
BT_2156	0.675637	4.19974
BT_0351	0.675329	4.54069
BT_0250	0.674053	6.67598
BT_3768	0.672994	4.65143
BT_0501	0.672269	3.04668
BT_0462	0.671236	2.60953
BT_3233	0.669381	5.51973
BT_1315	0.669036	6.06557
BT_3463	0.667771	7.16006
BT_3216	0.666068	3.64899
BT_1154	0.665575	6.50422
BT_0243	0.665132	5.40646
BT_3714	0.663903	7.24224
BT_1807	0.663438	5.24533
BT_2730	0.663258	5.69171
BT_2186	0.662565	5.71738
BT_1727	0.662327	4.42269
BT_3932	0.66131	8.252
BT_4334	0.661139	6.22044
BT_2844	0.661116	4.61564
BT_3925	0.660444	3.66466
BT_3558	0.660327	5.7086
BT_3876	0.659896	6.97434
BT_0624	0.659336	3.56691
BT_4390	0.658685	1.64448
BT_1561	0.656381	4.79994
BT_2837	0.656105	4.67017
BT_1071	0.655357	5.65557
BT_4417	0.654822	5.67691
BT_3847	0.654756	4.26109
BT_2688	0.654651	6.24311
BT_3338	0.654631	4.08505
BT_0774	0.651267	5.16532
BT_2752	0.649833	7.90297
BT_0575	0.649579	2.99759
BT_3055	0.649254	3.85537
BT_3530	0.649178	2.23868
BT_1862	0.648393	4.03606
BT_2828	0.645958	4.67443
BT_4257	0.645414	5.4771
BT_3052	0.644455	3.52011
BT_3413	0.643318	4.09744
BT_2353	0.643298	4.27297
BT_2547	0.642529	6.87906
BT_3429	0.640922	6.51926
BT_2797	0.640576	5.29893
BT_2216	0.640108	3.70112
BT_1416	0.639817	3.20453
BTnc219	0.63939	2.77816
BT_1151	0.637657	4.78982
BT_3164	0.637263	4.09561
BT_3875	0.636875	4.36668
BT_2412	0.634725	4.84529
BT_0073	0.634617	3.85764
BT_4475	0.63313	4.07072
BT_4682	0.630279	4.71503
BT_3240	0.629806	4.49235
BT_4073	0.629731	3.12237
BT_3560	0.628208	6.68856
BT_0659	0.627498	2.76375
BT_1840	0.6274	5.00427
BT_1469	0.626829	2.26731
BT_4044	0.626261	7.1831
BT_3877	0.625077	5.60335
BTnc100	0.623682	3.64315
BT_4074	0.623431	3.21513
BT_1186	0.62174	5.75959
BT_0691	0.621147	2.092
BT_1968	0.620663	2.76094
BT_0906	0.62025	6.47013
BT_2775	0.616719	4.1176
BT_0165	0.616293	3.8007
BT_1880	0.616245	6.24959
BTnc316	0.616127	3.56892
BT_2015	0.61517	1.87386
BT_0443	0.614848	1.50959
BT_3008	0.61407	2.02556
BT_3812	0.612224	6.18198
BT_4308	0.611002	5.20436
BT_4192	0.61078	2.57753
BT_3230	0.610591	6.28864
BT_2439	0.610311	4.94403
BT_3860	0.60983	2.11206
BT_1301	0.60849	6.74092
BT_4250	0.607654	4.40111
BT_1240	0.607572	3.18073
BT_1198	0.606985	3.93185
BT_0872	0.60676	5.62253
BTnc337	0.605222	1.41529
BT_1370	0.604967	4.55987
BT_3722	0.60242	4.82601
BT_4477	0.602031	3.14484
BT_0371	0.601713	3.50713
BT_4181	0.600787	1.96213
BT_1183	0.600665	4.99774
BT_3563	0.600257	5.69494
BT_0647	0.599618	5.76479
BT_4241	0.598395	5.25816
BT_3213	0.59696	5.5756
BT_1881	0.595448	6.26304
BT_0838	0.592919	2.532
BT_0188	0.590676	2.28074
BT_0818	0.590066	2.50709
BT_3320	0.590065	3.05557
BT_1545	0.58986	2.46135
BT_3888	0.589337	4.76325
BT_0071	0.587063	3.20873
BT_2063	0.586182	2.34672
BT_0914	0.585948	3.70145
BT_0524	0.585746	3.04924
BT_4333	0.584698	5.46385
BT_0411	0.581668	4.94544
BT_4322	0.581602	4.6988
BT_4048	0.581192	3.2417
BT_3589	0.580826	2.35164
BT_3559	0.579924	5.27673
BT_4049	0.579107	4.07003
BT_2138	0.578979	3.5415
BT_1299	0.578859	6.17583
BT_4262	0.57818	3.8167
BT_2248	0.577944	3.51431
BT_2751	0.576612	5.51128
BT_0764	0.576072	2.41018
BT_3210	0.576015	4.98737
BT_0887	0.574494	2.10392
BT_1904	0.573771	4.12191
BT_3791	0.572988	3.07649
BT_3728	0.572066	5.20476
BT_3480	0.57121	3.46797
BT_3826	0.57121	3.47012
BT_2483	0.570869	1.61749
BT_4291	0.570713	3.46608
BT_3394	0.570285	5.9333
BT_1869	0.570261	3.46501
BT_2556	0.569284	3.46957
BT_0253	0.567885	3.48547
BT_0410	0.56776	3.75251
BT_2946	0.567598	4.06817
BT_3271	0.567574	3.38167
BT_0704	0.567496	2.54806
BT_4610	0.565604	6.01074
BT_1497	0.563779	3.53819
BT_3839	0.563731	4.31786
BT_2433	0.563668	4.60403
BT_0830	0.563503	5.07701
BT_3894	0.562897	5.90451
BT_3178	0.562667	2.74215
BT_1745	0.562455	4.75527
BT_1824	0.561614	1.87087
BT_2574	0.560867	3.49961
BT_4501	0.560651	4.58037
BT_4255	0.560418	5.05801
BT_4300	0.560037	4.98867
BT_2235	0.559682	3.87147
BT_0591	0.559411	6.00728
BT_3707	0.559271	3.46474
BT_3082	0.555698	2.99129
BT_3402	0.555507	3.86179
BT_4252	0.55449	3.4445
BT_4261	0.552126	3.67901
BT_0913	0.550447	4.55106
BT_4511	0.549849	1.37314
BT_4256	0.549184	3.28537
BTnc069	0.549131	2.94824
BT_3920	0.547857	4.72794
BT_2541	0.547025	3.87415
BT_2002	0.544117	4.30961
BT_0771	0.543108	5.36306
BT_0741	0.540771	4.20347
BT_3209	0.540152	4.22474
BT_4629	0.538577	1.60375
BT_3258	0.537409	3.79332
BT_3062	0.536349	2.62437
BT_0376	0.536203	2.88302
BT_4313	0.535875	3.61028
BT_3882	0.535293	3.50634
BT_0605	0.534328	4.29783
BT_3649	0.534248	6.01114
BT_0281	0.533106	3.15258
BT_2843	0.532145	3.39531
BT_1077	0.531669	5.618
BT_1747	0.531307	1.63503
BT_0520	0.531	2.38149
BT_4739	0.53084	2.22619
BT_0773	0.529171	3.93484
BTnc208	0.529111	1.3138
BT_4243	0.528073	5.71211
BT_4377	0.526536	3.19378
BT_4355	0.52443	1.78854
BT_1723	0.523899	2.12904
BT_4368	0.522678	4.92781
BT_3643	0.522466	2.73234
BT_3272	0.521072	1.64293
BT_4331	0.520635	4.9069
BT_2256	0.520343	3.13366
BT_0765	0.519898	2.53613
BT_3269	0.519091	1.78639
BT_0252	0.517522	5.28069
BT_0882	0.516516	3.92024
BT_0911	0.515843	3.70763
BT_3719	0.515574	3.73648
BT_2728	0.513207	4.72231
BT_3912	0.511483	4.54425
BT_1381	0.510578	5.04205
BT_0770	0.509074	5.45646
BT_1739	0.508839	2.93213
BT_1163	0.508582	2.00328
BT_1850	0.508083	3.78931
BT_4006	0.507936	4.08607
BT_3871	0.507888	5.86218
BT_1239	0.507263	3.11565
BT_4410	0.506768	2.23324
BT_3944	0.506703	5.69695
BT_3809	0.505243	4.67754
BT_1153	0.50407	3.16619
BT_2783	0.503152	2.81918
BT_2390	0.501528	1.79044
BT_4468	0.501403	1.46097
BT_1601	0.500946	3.94761
BT_2518	0.50004	3.08707
BT_3937	0.49966	4.33031
BT_0690	0.498713	3.86904
BT_4387	0.49857	5.53377
BT_3033	0.497388	3.21225
BT_3561	0.49632	4.61421
BT_4099	0.493175	2.48237
BT_3686	0.493012	3.0386
BT_0423	0.491731	5.34385
BT_2054	0.490792	5.7128
BT_0138	0.490109	4.43262
BT_4592	0.489562	2.82849
BT_0354	0.489214	1.3807
BT_1581	0.489041	2.86108
BT_3128	0.488387	2.60769
BT_3086	0.487035	1.56344
BT_3215	0.485799	3.21238
BT_4389	0.484754	3.4155
BT_3641	0.484392	1.72894
BT_1377	0.48337	3.62463
BT_3551	0.483106	3.41891
BT_0645	0.482484	3.6783
BT_0983	0.482208	1.91603
BT_1192	0.481976	2.49445
BT_4259	0.481899	3.50763
BT_2706	0.481698	4.17815
BT_0417	0.481324	4.84459
BT_3924	0.480272	4.48938
BT_3056	0.479887	1.30103
BT_4118	0.479116	2.55343
BT_2798	0.478397	4.8018
BT_4388	0.477403	3.56508
BT_0963	0.47736	2.86005
BT_3917	0.477119	3.43256
BT_3783	0.47558	3.41415
BT_2436	0.474895	1.9881
BT_4705	0.474659	1.55432
BT_1379	0.474656	3.57218
BT_3286	0.472811	4.29502
BT_1951	0.472245	2.73313
BT_4485	0.471461	2.28142
BT_4102	0.470198	3.95179
BT_2682	0.468168	2.95254
BT_1069	0.466886	4.592
BT_3214	0.465155	1.98337
BT_0455	0.463659	3.05557
BT_4413	0.463113	2.19749
BT_1871	0.462176	3.74737
BT_2261	0.461888	2.68154
BT_4205	0.461294	4.83093
BT_3861	0.460615	2.0644
BT_4534	0.459926	2.14022
BT_3836	0.458181	4.52415
BT_3820	0.458043	3.36964
BT_1224	0.457038	5.21737
BT_3337	0.457017	2.59808
BT_2402	0.455914	3.31933
BT_1389	0.455817	2.79392
BT_1388	0.455749	1.63281
BT_2845	0.45505	4.36774
BT_1413	0.455044	2.17625
BT_0355	0.45487	2.64007
BT_3895	0.454625	4.01767
BT_3951	0.453479	2.3992
BT_3187	0.452189	3.68321
BT_3843	0.450333	4.73904
BT_1086	0.448884	3.6948
BT_2036	0.448876	2.98029
BT_1376	0.44862	3.28369
BT_2727	0.448115	2.87152
BT_3376	0.447547	4.52461
BT_1936	0.44655	3.717
BT_0074	0.445249	5.00813
BT_0569	0.443158	2.90217
BT_3378	0.443126	2.18156
BT_2517	0.442412	5.15608
BT_3687	0.442025	2.00864
BT_3002	0.441885	2.07496
BT_1359	0.441808	3.94654
BT_0375	0.44134	2.32654
BT_2182	0.440542	1.89575
BT_0883	0.440537	2.65104
BT_0853	0.440069	2.78868
BT_1251	0.437918	1.43832
BT_3552	0.436892	4.54897
BT_0968	0.434856	1.6904
BT_1529	0.433401	4.84753
BT_2689	0.432986	2.46778
BT_3996	0.432401	3.18285
BT_0427	0.432221	2.48447
BT_0610	0.431845	4.53359
BT_2632	0.431726	2.10372
BT_4611	0.431399	2.98941
BT_2148	0.430521	3.14596
BT_2776	0.430095	2.31674
BT_0526	0.428378	2.0648
BT_3169	0.427724	3.47966
BT_0625	0.426951	4.10459
BT_3786	0.426234	1.65853
BT_3893	0.425189	3.27825
BT_3800	0.425062	1.41491
BT_4745	0.42473	3.44834
BT_1474	0.42424	3.36688
BT_1362	0.424046	3.96119
BT_1296	0.422169	2.89309
BT_3218	0.418378	1.95245
BT_2151	0.417827	3.09443
BT_3723	0.415929	3.21251
BT_0965	0.415874	2.02105
BT_2377	0.415086	1.43016
BT_2549	0.413965	3.06967
BT_0554	0.412892	2.47411
BT_2724	0.412562	2.88395
BT_0159	0.409166	2.95943
BT_0514	0.408157	1.54552
BT_4469	0.4073	1.96946
BT_2707	0.406168	3.11302
BT_3515	0.406029	1.61851
BT_0260	0.405186	3.05304
BT_3528	0.404643	1.85186
BT_1003	0.404571	1.56929
BT_1148	0.403018	2.53472
BT_4178	0.402755	3.13462
BT_0970	0.401279	2.45186
BT_1054	0.401254	1.48175
BT_2058	0.401126	3.36207
BT_1562	0.400071	1.91482
BT_2371	0.399611	2.18997
BT_3242	0.399528	1.60409
BT_2091	0.395778	3.64082
BT_3308	0.39445	3.54164
BT_3127	0.394243	2.48234
BT_1532	0.391831	2.19556
BT_1428	0.391639	1.33665
BT_3419	0.391028	2.22183
BT_0740	0.390341	3.04657
BT_1935	0.389304	3.76729
BT_4460	0.388847	2.54806
BT_3359	0.388278	1.97704
BT_2669	0.386144	1.91262
BT_2782	0.386092	3.25591
BT_4589	0.384308	3.25823
BT_2947	0.383834	3.13701
BT_1234	0.383728	2.99132
BT_4207	0.382472	3.11387
BT_0742	0.381857	1.73502
BT_1408	0.378978	3.34635
BT_3919	0.378234	3.53144
BT_3992	0.376953	1.94208
BT_4312	0.373846	2.18648
BT_1369	0.372524	3.53008
BT_1361	0.372051	3.25412
BT_2055	0.371545	2.36559
BT_2052	0.370409	2.05877
BT_3165	0.369136	2.90077
BT_3973	0.369102	2.3087
BT_2419	0.368687	3.26464
BT_1879	0.368288	4.00015
BT_3579	0.367892	1.35056
BT_2726	0.366827	2.89256
BT_1954	0.363733	2.92194
BT_4189	0.362896	1.50493
BT_4242	0.362794	1.66944
BT_0721	0.362332	4.24202
BT_1526	0.361955	2.59438
BT_0608	0.360784	3.19757
BT_0912	0.359168	2.32217
BT_2140	0.358311	2.47175
BT_1378	0.356351	2.44375
BT_0539	0.354832	3.47601
BT_0611	0.354732	1.43039
BT_4519	0.354527	3.2094
BT_2053	0.353267	3.52176
BT_0697	0.352947	1.45552
BT_4601	0.3525	1.93621
BT_0769	0.350703	2.26974
BT_0606	0.35059	2.08407
BT_0682	0.350095	2.0648
BT_4503	0.347938	1.67707
BT_1614	0.347863	1.6146
BT_1544	0.347099	1.80885
BT_4193	0.346784	2.95708
BT_1856	0.345343	2.43701
BT_0848	0.345266	1.3617
BT_1298	0.344577	2.52814
BT_1633	0.344047	1.7406
BT_4342	0.342137	2.36732
BT_2732	0.340913	1.30908
BT_1662	0.339956	1.61188
BT_2725	0.335745	2.36768
BT_1087	0.3317	1.93574
BT_3821	0.329572	2.40242
BT_2126	0.328796	1.30933
BT_2271	0.328004	1.3844
BT_2125	0.328002	2.0652
BT_1316	0.32773	3.18767
BT_1294	0.326792	2.05254
BT_3186	0.326045	3.26888
BT_2958	0.326035	2.40254
BT_4184	0.325266	2.31952
BT_1364	0.325082	2.3329
BT_2413	0.323669	1.85279
BT_2257	0.323368	2.9242
BT_3085	0.323276	1.6967
BT_3003	0.320245	1.66619
BT_4003	0.319957	2.61533
BT_2827	0.319707	2.78472
BT_1872	0.31919	2.38308
BT_1237	0.318629	1.78606
BT_2701	0.315547	1.94945
BT_4691	0.31489	1.37538
BT_4628	0.31362	2.51637
BT_3832	0.313128	2.0993
BT_3091	0.311844	1.88213
BT_3356	0.310439	2.36131
BT_4535	0.31022	2.5776
BT_0927	0.310091	1.62094
BT_2174	0.309199	1.55312
BT_0400	0.308239	1.32465
BT_3562	0.30426	2.48362
BT_3536	0.297918	1.33118
BT_1767	0.292152	2.29156
BT_0422	0.291824	1.94341
BT_3083	0.289404	1.99707
BT_0181	0.289247	1.89609
BT_4372	0.289195	1.77961
BT_2416	0.288362	1.38261
BT_4520	0.286841	1.87283
BT_1634	0.286646	1.57944
BT_4508	0.285983	2.08313
BT_4260	0.284003	2.21021
BT_0627	0.28385	1.97379
BT_1635	0.283149	2.15383
BT_3293	0.282775	2.5732
BT_1363	0.282692	1.9876
BT_3948	0.28216	2.00579
BT_1473	0.279835	1.41803
BT_3462	0.279834	1.95315
BT_3395	0.277057	2.2988
BT_4474	0.277003	1.75231
BT_2721	0.272506	1.6339
BT_3878	0.272226	1.315
BT_1152	0.271195	2.23555
BT_1297	0.270278	1.78116
BT_3921	0.268494	2.28172
BT_2505	0.267848	1.499
BT_1360	0.266872	1.67488
BT_2702	0.264964	2.03971
BT_4004	0.264585	2.15217
BT_1977	0.263733	1.49159
BT_1295	0.262645	1.32418
BT_0822	0.261787	2.15707
BT_0904	0.261365	1.47901
BT_4186	0.256459	1.43916
BT_4057	0.252895	2.18744
BT_0186	0.251246	1.91888
BT_2128	0.250608	1.78519
BT_3819	0.240865	1.87822
BT_0895	0.237246	1.45264
BT_3263	0.233876	1.44379
BT_2548	0.233285	1.51349
BT_2249	0.232621	1.55586
BT_2700	0.229643	1.56685
BT_2801	0.227777	1.8153
BT_3148	0.227154	1.50869
BT_1498	0.226789	1.37914
BT_3452	0.225888	1.63752
BT_2712	0.224982	1.47724
BT_3453	0.214444	1.95536
BT_2829	0.180369	1.47607
BT_1844	0.179155	1.47746
BT_3147	-0.18765	1.56507
BT_4041	-0.19219	1.38277
BT_1007	-0.19598	1.3711
BT_4538	-0.19924	1.6076
BT_0180	-0.20249	1.61031
BT_2520	-0.21103	1.30687
BT_1851	-0.21411	1.78671
BT_2080	-0.21542	1.45599
BT_1978	-0.22161	1.90242
BT_4350	-0.22892	1.57847
BT_0894	-0.22972	1.819
BT_3922	-0.22973	1.6729
BT_3904	-0.23466	1.8284
BT_4100	-0.24663	1.42443
BT_3905	-0.24722	1.76451
BT_3401	-0.25224	1.54811
BT_2258	-0.25353	1.5201
BT_2494	-0.25815	2.46022
BT_2577	-0.25853	2.12742
BT_3323	-0.2594	1.54094
BT_0533	-0.26249	2.21847
BT_3084	-0.26255	2.62314
BT_4045	-0.26581	2.16199
BTnc106	-0.26675	1.36863
BT_3367	-0.26807	2.17338
BT_1322	-0.26829	1.61134
BT_4678	-0.26909	1.71126
BT_2405	-0.27217	1.78747
BT_4107	-0.27285	1.43825
BT_2519	-0.27503	2.40756
BT_1642	-0.27909	1.8333
BT_0871	-0.28143	1.63461
BT_1696	-0.2817	1.72918
BT_3731	-0.28242	2.05622
BT_0981	-0.28794	2.02183
BT_3078	-0.29292	1.32649
BT_0733	-0.29355	1.61704
BT_1918	-0.29543	1.40863
BT_0700	-0.29901	2.48121
BT_2385	-0.30449	1.50407
BT_0609	-0.30765	1.3138
BT_1162	-0.30805	1.90774
BT_2655	-0.31157	2.53659
BT_1857	-0.3116	3.10871
BT_4293	-0.31209	2.58501
BT_2781	-0.31752	2.34159
BT_2971	-0.31758	1.95553
BT_3909	-0.32084	2.17386
BT_1852	-0.32246	2.1192
BT_0135	-0.32546	2.4531
BT_4587	-0.32607	2.08943
BT_3153	-0.3279	2.02183
BT_3610	-0.32828	1.34785
BT_4344	-0.33036	2.48646
BT_0815	-0.33192	3.18018
BT_1938	-0.33211	1.62924
BT_1203	-0.33441	1.3171
BT_3910	-0.34133	1.95202
BT_0875	-0.34437	2.15935
BT_4144	-0.34492	2.8307
BT_2060	-0.34709	2.42821
BT_1740	-0.34726	2.5189
BT_1625	-0.34739	1.68378
BT_2817	-0.34969	2.88191
BT_4536	-0.35046	2.6615
BT_4732	-0.35332	1.37256
BT_4556	-0.35492	2.02838
BT_3077	-0.35728	1.7159
BT_3740	-0.36004	1.69096
BT_0134	-0.36268	2.21389
BT_4359	-0.3636	2.16154
BT_1017	-0.3663	2.14196
BT_2620	-0.36668	1.32876
BT_2197	-0.36741	1.50056
BT_2524	-0.36879	1.87822
BT_2355	-0.36985	1.55039
BT_1797	-0.37018	2.97593
BT_4414	-0.37323	1.66318
BT_0834	-0.37804	1.313
BT_1579	-0.37946	2.80182
BT_3732	-0.38	3.87324
BT_1833	-0.382	3.03698
BT_1839	-0.38449	1.45559
BT_0789	-0.38552	2.17454
BT_0570	-0.38683	3.55433
BT_3863	-0.38723	1.9691
BT_3869	-0.38742	3.38056
BT_3204	-0.38853	1.80802
BT_4327	-0.39086	4.43762
BT_1860	-0.3934	2.71464
BT_p548238	-0.39546	1.31969
BT_1796	-0.39741	2.76434
BT_1664	-0.39778	3.2408
BT_1406	-0.40015	1.39181
BT_3872	-0.402	2.50918
BT_0952	-0.40481	1.46615
BT_2155	-0.40759	1.82223
BT_4182	-0.4083	2.07332
BT_1665	-0.41185	2.76857
BT_2850	-0.41567	3.2452
BT_4721	-0.41639	3.59709
BT_3908	-0.41704	3.48791
BT_0204	-0.41784	2.50239
BT_4392	-0.41829	4.62331
BT_4755	-0.41837	2.50315
BT_2943	-0.41924	1.95975
BT_3172	-0.4193	1.55559
BT_1861	-0.41997	2.4604
BT_1262	-0.42034	2.192
BT_1036	-0.42081	1.87099
BT_3151	-0.42387	2.80178
BT_3152	-0.42512	4.57427
BT_4054	-0.42856	2.60535
BT_1937	-0.42981	2.64187
BT_p548229	-0.43075	2.12904
BT_4376	-0.43146	4.16348
BT_2997	-0.43171	2.46022
BT_2606	-0.43191	3.16683
BT_1602	-0.43283	4.51245
BT_1217	-0.43417	2.30165
BT_0557	-0.43552	3.84664
BT_0550	-0.43854	3.77943
BT_3896	-0.43923	1.931
BT_1697	-0.4397	2.91892
BT_1119	-0.43994	3.16619
BT_3183	-0.44124	3.23702
BT_2558	-0.44354	4.72325
BT_0649	-0.44619	1.38535
BT_0335	-0.44842	2.71657
BT_4361	-0.45271	3.46639
BT_2476	-0.45571	1.53914
BT_3879	-0.45662	2.25012
BT_2150	-0.45787	2.84574
BT_3019	-0.45889	2.81164
BT_0856	-0.45956	1.60371
BT_p548202	-0.46015	2.20394
BT_0487	-0.46117	2.76783
BT_4693	-0.46237	2.66284
BT_0804	-0.46238	3.80283
BT_0082	-0.4649	3.13974
BT_3862	-0.46595	1.31943
BT_4713	-0.46615	3.52478
BT_3585	-0.46778	3.13599
BT_2181	-0.47095	2.76932
BT_1792	-0.47254	2.80074
BT_1139	-0.47335	3.18131
BT_3324	-0.47365	2.54418
BT_0530	-0.47467	1.5043
BT_1202	-0.47979	2.01397
BT_4046	-0.48174	3.89881
BT_0931	-0.48219	1.32294
BT_2511	-0.48364	2.41042
BT_2074	-0.48365	3.15258
BT_2525	-0.48415	1.68561
BT_1019	-0.48421	2.04527
BT_3366	-0.48505	4.62399
BT_0393	-0.48511	1.42368
BT_2852	-0.48889	1.57113
BT_4741	-0.4953	1.79155
BT_0532	-0.49627	3.84307
BT_4702	-0.5008	5.22549
BT_3322	-0.50087	1.4631
BT_4393	-0.50125	1.5378
BT_1480	-0.50571	4.79986
BT_3898	-0.50574	3.52591
BT_3384	-0.50703	1.99159
BT_0812	-0.50979	2.19728
BT_1626	-0.51056	3.32259
BT_4096	-0.51268	2.47507
BT_0288	-0.51269	2.5379
BT_4091	-0.51416	2.12172
BT_1042	-0.51774	2.02425
BT_1741	-0.52037	3.0785
BT_1966	-0.52076	3.17604
BT_3586	-0.52118	1.87439
BT_4720	-0.5218	3.34672
BT_0083	-0.52231	3.62463
BT_2910	-0.52542	2.5396
BT_1226	-0.52565	1.66739
BT_4092	-0.5269	2.58482
BT_4035	-0.52859	3.66827
BT_0813	-0.53009	3.28143
BT_1051	-0.53121	2.49973
BT_4213	-0.53257	5.89805
BT_2523	-0.53263	2.7664
BT_4382	-0.53462	2.68102
BT_0807	-0.53754	5.07862
BT_2521	-0.54017	5.07488
BT_2526	-0.54078	3.62553
BT_2478	-0.54107	2.52849
BT_0556	-0.54187	1.80629
BT_3396	-0.54487	3.71177
BT_p548206	-0.54703	2.90732
BT_2340	-0.54922	1.67488
BT_1447	-0.55454	5.21801
BT_1421	-0.55489	1.97684
BT_p548209	-0.55524	1.81778
BT_1187	-0.55712	2.0642
BT_1535	-0.55792	4.04961
BT_1171	-0.55823	3.78248
BT_2364	-0.55998	3.43198
BT_3446	-0.56051	2.51009
BT_3613	-0.56112	3.50763
BT_1816	-0.56371	3.00684
BT_3397	-0.56463	3.50849
BT_3637	-0.56576	4.47011
BT_4584	-0.56586	5.24966
BT_1437	-0.56599	4.57027
BT_3132	-0.56613	2.78205
BT_2030	-0.56673	5.26275
BT_2062	-0.57093	3.84352
BT_2566	-0.57231	3.49212
BT_1320	-0.57318	4.86758
BT_4179	-0.5734	1.50959
BT_3302	-0.57884	3.44265
BT_3428	-0.58146	2.14254
BT_0321	-0.58216	3.29261
BT_4684	-0.58354	2.34419
BT_1828	-0.58505	5.25582
BT_3906	-0.58561	2.77493
BT_3150	-0.58984	2.67131
BT_1147	-0.59097	4.35982
BT_3146	-0.59175	4.30708
BT_2046	-0.59267	3.98756
BT_1615	-0.5933	3.0911
BT_4200	-0.5941	5.54195
BT_1859	-0.59413	3.96119
BT_3081	-0.59525	4.12535
BT_4571	-0.59612	1.9649
BT_1407	-0.59651	7.04444
BT_4527	-0.59746	1.94378
BT_1550	-0.59796	5.12989
BT_4124	-0.59898	1.87748
BT_0200	-0.60007	5.04935
BT_0320	-0.6003	1.4563
BT_1038	-0.60128	2.88739
BT_3741	-0.60145	4.17567
BT_0953	-0.6037	1.42783
BT_4754	-0.60409	3.53217
BT_0396	-0.60522	1.91057
BT_2924	-0.60548	5.39627
BT_1964	-0.60776	2.5551
BT_3749	-0.6102	1.76635
BT_1412	-0.61087	3.80862
BT_3093	-0.6127	2.25439
BT_2897	-0.61327	2.3071
BT_4038	-0.61422	2.63748
BT_0008	-0.61898	2.64646
BT_0797	-0.61913	1.42766
BT_2622	-0.61957	1.94946
BT_3099	-0.61994	1.51155
BT_p548216	-0.6212	1.31087
[truncated: 2,966 more rows]

## Sheet: b
	log2 fold change	-log10 p-value (adjusted)
BT_1886	4.07755	7.24678
BT_p548204	3.78509	19.9264
BT_1885	3.61151	5.35641
BT_1110	2.87151	10.5782
BTnc164	2.75105	1.33687
BT_0319	2.63156	5.30272
BT_2109	2.61933	5.29988
BT_2108	2.56967	8.68055
BT_2110	2.5283	9.53441
BT_2107	2.51705	8.43845
BT_2814	2.23566	3.21179
BT_0723	2.1817	7.20227
BT_1109	2.15801	9.2957
BT_1982	2.15663	1.4044
BT_2106	2.15029	4.68052
BT_2227	2.10728	1.96744
BT_4038	2.04398	8.7412
BT_3088	2.03725	5.99023
BT_1887	2.03486	4.24665
BT_0722	1.97145	8.79917
BT_2851	1.96593	8.32495
BT_4039	1.95678	8.34348
BT_2903	1.93837	3.82556
BT_1262	1.93621	9.57758
BT_1287	1.92141	9.04497
BT_0779	1.92048	7.28076
BTnc301	1.90874	3.28076
BT_1968	1.89273	8.25589
BT_0437	1.88819	3.07336
BT_0755	1.86916	5.6335
BT_1884	1.84563	2.46918
BT_p548210	1.82617	7.04227
BT_2185	1.80303	2.63387
BT_1427	1.79214	2.27985
BT_3047	1.7566	5.3895
BT_4005	1.71591	10.9566
BT_2364	1.70582	9.04744
BT_4273	1.69791	1.36676
BTnc309	1.69524	1.7157
BT_3518	1.68989	9.57758
BT_p548221	1.67985	8.6666
BT_2356	1.67007	2.16261
BTnc371	1.65553	1.50996
BT_4040	1.6536	6.79233
BT_0812	1.63445	7.55486
BT_0318	1.62626	5.7352
BT_p548209	1.62244	5.99023
BT_3089	1.61936	5.28746
BT_3087	1.61719	5.65701
BT_1517	1.60995	10.5782
BT_1619	1.60826	2.46872
BT_4617	1.59408	5.40055
BT_4153	1.58894	3.32577
BT_2301	1.54373	1.47606
BT_1031	1.54036	3.09656
BT_4634	1.53269	2.03488
BT_0426	1.53137	9.09213
BT_0197	1.52765	6.98474
BT_2446	1.52206	3.35586
BT_0644	1.51546	9.5355
BT_3519	1.51539	7.49139
BT_4234	1.50879	1.33014
BTnc004	1.49198	1.42043
BT_0306	1.4847	10.5782
BT_0784	1.47992	2.89866
BT_2266	1.47474	1.55109
BTnc381	1.46909	1.65509
BT_0947	1.46035	2.51272
BT_4198	1.45928	6.04587
BT_3176	1.45751	4.75946
BT_4719	1.45307	6.32273
BT_3208	1.45268	1.63759
BT_4613	1.44886	5.95293
BT_1418	1.44587	2.91769
BT_2105	1.4449	6.84605
BT_1357	1.44263	1.31734
BT_1655	1.43614	1.57197
BT_3746	1.43396	6.19749
BT_2852	1.43039	5.56215
BT_t45	1.4246	4.95206
BT_3311	1.41735	3.93945
BT_0434	1.41461	5.09207
BTnc282	1.40936	1.5753
BTnc107	1.40586	1.94878
BT_4465	1.40492	4.70858
BT_4616	1.40363	4.27622
BT_1630	1.40308	4.85267
BT_2425	1.40139	5.21669
BT_2853	1.40138	4.09021
BT_0305	1.39772	9.6888
BT_3086	1.39358	5.42069
BT_1165	1.38693	4.82161
BT_3090	1.38321	6.06128
BT_2365	1.38257	6.51522
BT_3701	1.37673	5.36728
BT_3012	1.37219	2.6492
BT_3011	1.37184	2.91194
BT_3513	1.35232	2.54098
BT_4452	1.35132	3.12249
BT_0525	1.34489	4.03672
BT_4639	1.34381	1.51732
BT_1543	1.33895	7.91541
BT_0724	1.33809	4.30041
BT_2452	1.3332	1.80227
BT_3700	1.33054	5.07475
BT_2424	1.33019	4.53908
BT_1910	1.3173	4.97477
BT_1420	1.31095	5.43284
BT_1631	1.30101	6.08644
BT_0355	1.2993	7.55355
BT_0356	1.29787	5.36041
BT_2338	1.29265	2.80743
BTnc193	1.28557	1.7126
BT_3698	1.27597	4.00948
BT_1026	1.27223	1.55302
BT_3787	1.26589	3.8222
BT_2690	1.26161	4.05305
BT_3854	1.26067	5.57497
BT_4071	1.2563	1.4755
BT_0754	1.25592	5.17016
BT_3046	1.25511	3.57134
BT_0326	1.25378	7.66188
BTnc348	1.2449	1.62054
BT_3349	1.24377	7.54238
BTnc326	1.24091	2.225
BT_1629	1.24078	4.58929
BT_3856	1.23202	2.66347
BTnc113	1.22995	1.8614
BT_p548205	1.22693	8.58182
BT_2111	1.22685	5.28465
BT_0108	1.2189	1.41722
BT_0813	1.2149	7.28942
BT_2104	1.21423	5.45276
BT_1170	1.2091	3.5417
BT_3749	1.20861	4.21835
BT_0325	1.20387	4.32554
BT_3175	1.2034	2.23019
BT_4404	1.19573	3.44344
BT_4718	1.18629	7.32863
BT_3314	1.17934	6.17777
BT_2247	1.16737	2.41985
BTnc006	1.16673	1.94706
BT_2423	1.15288	3.34143
BT_3312	1.1477	2.97998
BT_4715	1.14768	2.06747
BT_4450	1.14605	1.32235
BT_3442	1.14052	2.23019
BT_3259	1.13733	5.07475
BT_0866	1.13461	1.94628
BT_1797	1.1314	8.58182
BT_4199	1.12949	9.39849
BT_3699	1.12692	5.37292
BTnc275	1.12655	1.51964
BT_4466	1.12449	1.94878
BT_2607	1.12095	1.60088
BTnc199	1.12027	1.98257
BT_4202	1.11949	4.84443
BT_3467	1.1194	7.88071
BT_3024	1.11934	2.91742
BT_0756	1.11395	3.66676
BTnc385	1.10793	2.19383
BT_1519	1.1053	3.71255
BT_4407	1.10135	2.99919
BT_4165	1.09657	2.69132
BT_0993	1.09008	2.50008
BT_1632	1.08827	2.47057
BT_2692	1.08488	4.04226
BT_0269	1.0809	1.63688
BT_0354	1.07807	3.51893
BT_3986	1.0779	4.22919
BT_0436	1.0772	4.56984
BT_4632	1.07619	1.63448
BT_4526	1.07512	5.7918
BT_0453	1.0739	2.70547
BT_3504	1.06899	2.66717
BT_4200	1.06512	8.56007
BTnc114	1.06143	1.57697
BT_1035	1.05924	4.04469
BT_1496	1.05767	7.52272
BT_4567	1.05765	2.18669
BT_2820	1.05456	1.98457
BT_4467	1.05455	4.91007
BT_0441	1.05433	2.06833
BT_3855	1.05298	3.97512
BT_3156	1.05268	2.32551
BT_2592	1.04261	1.45712
BT_0454	1.0403	1.78262
BT_0669	1.03618	2.48363
BT_1462	1.03457	1.45849
BT_1279	1.03046	2.30057
BT_0304	1.02967	8.58182
BT_4405	1.02585	1.8168
BT_1624	1.02565	6.64229
BT_3987	1.0243	7.6568
BT_1896	1.02375	1.71509
BT_3702	1.02037	4.31198
BT_3313	1.01885	3.85992
BT_1796	1.01816	7.13332
BT_3310	1.01771	4.04226
BT_4635	1.01701	2.78372
BT_2246	1.01592	5.54086
BT_4251	1.01279	3.40382
BT_4528	1.01118	4.88953
BT_0435	1.0107	2.47459
BT_3985	1.01032	5.98927
BT_2693	1.00768	4.96717
BT_1518	1.00656	3.49592
BT_0922	1.00551	3.51968
BT_2897	1.00375	3.98522
BTnc238	1.00361	2.11598
BT_2540	1.00092	5.417
BT_3021	1.00012	4.84879
BT_0189	0.997153	3.00007
BT_1192	0.996796	5.33504
BT_2680	0.993995	3.78802
BT_2854	0.992822	5.3
BT_1594	0.986389	5.4104
BT_1278	0.984902	2.7279
BT_2762	0.980854	5.38098
BT_0565	0.978798	2.95614
BT_2904	0.968113	1.53845
BT_3207	0.96253	1.74984
BT_0814	0.962196	5.19706
BT_0324	0.961489	3.64835
BT_3793	0.961421	2.09855
BT_2460	0.95985	2.28256
BT_1419	0.958978	2.5536
BT_1263	0.958485	3.83895
BT_3858	0.958161	3.80515
BT_4356	0.956347	2.16561
BT_3115	0.956036	2.52242
BT_4722	0.955243	2.16302
BT_3703	0.953691	1.41643
BT_4711	0.953671	2.58166
BT_3633	0.953075	3.77905
BT_3984	0.9507	4.45294
BT_2243	0.948807	3.32269
BT_3857	0.948175	3.65181
BT_0484	0.94466	5.70095
BT_3290	0.943168	2.87061
BT_2404	0.942612	3.93368
BT_p548220	0.942136	5.03885
BT_2506	0.941662	3.3995
BT_3036	0.941265	4.19167
BT_2813	0.939221	1.41239
BT_1625	0.93828	5.33932
BT_3291	0.935463	2.24558
BT_1626	0.934559	5.95293
BT_4179	0.930943	3.0064
BT_2396	0.930597	2.1239
BT_3044	0.927097	2.70812
BT_1029	0.925687	4.63294
BT_1927	0.924568	2.97246
BT_0926	0.923029	3.31845
BT_0323	0.922349	5.26119
BT_0314	0.918927	4.01617
BT_3956	0.918103	3.2935
BT_4120	0.914184	2.27847
BT_3045	0.910121	2.48363
BT_1608	0.908763	1.39627
BT_0268	0.907609	2.00188
BT_4684	0.907509	3.8435
BT_0439	0.907391	2.36921
BT_0971	0.906315	3.15061
BT_3616	0.905978	1.46514
BT_0452	0.904953	4.17139
BTnc298	0.90068	2.01755
BT_2694	0.898451	5.27786
BT_4235	0.896007	5.35641
BT_3678	0.89152	3.16583
BT_4167	0.885218	2.39988
BT_3983	0.883113	5.5225
BTnc016	0.879125	2.46476
BT_p548211	0.876773	5.29448
BT_2691	0.875116	2.32524
BT_4403	0.873363	3.02805
BT_3027	0.873242	2.85226
BT_p548224	0.872177	3.3331
BT_3284	0.867285	5.09662
BT_3624	0.867007	2.9709
BT_1973	0.866754	7.46088
BT_0317	0.865484	5.62929
BT_2379	0.863224	2.1797
BT_2538	0.862465	3.81336
BTnc239	0.859395	2.63009
BT_4231	0.859315	5.33468
BT_1387	0.853729	3.11046
BT_0076	0.853021	1.30624
BT_3348	0.852589	4.6786
BT_0350	0.852378	4.38797
BT_4180	0.851585	2.16581
BT_0450	0.851508	2.47459
BT_2310	0.850991	1.42474
BTnc229	0.849712	1.80182
BT_3026	0.84943	2.07784
BT_4384	0.847955	1.41895
BT_1111	0.84726	1.66655
BT_4201	0.846973	5.87099
BT_4108	0.846249	2.48168
BTnc028b	0.845058	1.40462
BT_3913	0.844112	2.49483
BT_3988	0.841573	6.85322
BT_4111	0.840891	4.66107
BT_1196	0.839729	4.89969
BT_4109	0.837049	3.31876
BT_4396	0.836957	1.82309
BT_0672	0.836317	1.53513
BT_0240	0.836311	4.50838
BTnc256	0.831754	1.996
BT_3206	0.830051	3.513
BT_2507	0.829576	2.5651
BT_4236	0.828302	6.81003
BTnc027	0.820855	2.11824
BT_2457	0.820379	1.72032
BT_4342	0.820147	5.95008
BT_4252	0.818952	4.80728
BT_2508	0.814709	2.43329
BT_0137	0.814522	2.4731
BTnc212	0.813072	3.40382
BTnc273	0.811879	2.50752
BT_2826	0.811362	5.36158
BT_1464	0.810938	1.78858
BT_0855	0.81054	2.29803
BTnc160	0.80534	1.34183
BTnc119	0.803984	2.46635
BT_2387	0.803346	2.41985
BT_3546	0.803242	2.85362
BT_3874	0.802235	4.31351
BT_p548206	0.802159	4.19269
BT_4163	0.798634	2.82514
BTnc093	0.792527	1.68278
BT_1193	0.791981	3.96619
BT_3509	0.791948	2.14452
BT_2245	0.790489	2.46918
BT_3172	0.79031	3.31267
BT_4230	0.787833	1.80565
BT_2200	0.784825	2.85212
BT_1138	0.78288	1.99468
BT_1590	0.78138	1.68581
BT_3641	0.779462	2.85686
BT_0440	0.776703	1.48809
BT_0456	0.77579	3.61805
BTnc257	0.7757	2.3324
BT_0833	0.774007	5.04474
BT_3324	0.771663	4.20513
BT_4359	0.770987	4.97044
BT_1554	0.770222	4.34258
BT_3329	0.769697	2.90442
BT_4662	0.765756	3.02936
BT_2901	0.765561	1.74555
BT_3859	0.763529	2.35184
BT_2761	0.762305	4.11906
BTnc028a	0.761834	2.38362
BT_0647	0.760686	6.41752
BT_4416	0.759262	4.3445
BT_4640	0.754151	2.25059
BT_2699	0.752828	2.62416
BT_1139	0.751741	4.9372
BT_0924	0.74773	3.44908
BT_1876	0.74723	2.22832
BT_3750	0.74602	1.9614
BT_0449	0.745303	2.08739
BT_0923	0.744879	1.59887
BT_2203	0.74357	1.72374
BT_3438	0.741737	1.40933
BTnc122	0.738416	1.48906
BT_2202	0.737895	4.37671
BT_p548212	0.734908	2.42201
BT_2199	0.734194	4.05694
BT_2660	0.734034	4.07059
BT_1183	0.733835	5.43075
BTnc191	0.73335	1.31917
BT_0369	0.732328	1.45781
BT_0856	0.731904	2.68927
BT_1587	0.731627	4.07597
BT_2293	0.730584	1.34233
BT_2198	0.73004	3.38568
BT_4118	0.729516	3.80567
BT_2382	0.728388	6.4414
BT_1919	0.72701	4.64203
BT_4113	0.726375	1.48043
BT_1621	0.725926	1.59238
BT_2893	0.724487	2.97998
BT_3110	0.71822	3.1597
BT_4110	0.717947	2.14364
BT_3535	0.71514	1.41703
BT_3477	0.71413	1.73561
BT_4242	0.713863	3.60655
BTnc015	0.713854	1.39524
BT_0368	0.712814	3.333
BT_1306	0.712055	2.8723
BT_2289	0.710353	2.06298
BT_1239	0.708953	4.0994
BT_2421	0.706163	3.60892
BTnc066	0.704482	1.39242
BT_4408	0.701854	1.50654
BT_4117	0.701473	3.5565
BT_4152	0.699698	1.77941
BT_2386	0.699004	1.87098
BT_2195	0.696897	1.8219
BT_1184	0.696481	2.8597
BT_3914	0.690756	1.60624
BT_4420	0.690646	1.89469
BT_2201	0.689584	2.67637
BT_0932	0.687065	2.1469
BT_2278	0.686004	3.82964
BTnc270	0.685548	2.10511
BT_4164	0.685227	1.81173
BT_2784	0.67998	2.46985
BT_3257	0.679817	3.9459
BT_4115	0.679121	2.88955
BT_1140	0.678039	3.78442
BT_0353	0.677333	3.15795
BT_3270	0.677085	1.41411
BT_3350	0.676515	1.35679
BT_2436	0.675034	2.74826
BT_4240	0.673408	1.75762
BT_3386	0.671752	4.41408
BT_1868	0.671496	1.63319
BT_0616	0.671033	2.65979
BT_1121	0.670712	1.54426
BT_2855	0.667567	1.77479
BTnc344	0.665838	1.56789
BT_3258	0.663435	4.24503
BT_4116	0.663142	2.02553
BT_0925	0.662753	2.63539
BT_0284	0.662246	2.87422
BT_2910	0.661665	3.0379
BT_4426	0.660875	2.11036
BT_2565	0.65878	3.59683
BT_4402	0.65791	1.41895
BT_2628	0.657865	1.73476
BT_4354	0.655683	2.01607
BT_2153	0.655488	4.41832
BT_1040	0.654935	2.98975
BT_3302	0.654644	3.53441
BT_2368	0.654289	1.94438
BT_1078	0.653566	4.48056
BT_1421	0.652246	2.16432
BT_3536	0.651675	3.37847
BT_2191	0.647188	1.63968
BT_3478	0.646472	3.9723
BT_2810	0.646279	3.09265
BT_1386	0.643959	2.37856
BT_0878	0.643454	2.48421
BT_0462	0.642075	2.07077
BT_0463	0.640437	1.62054
BT_p548225	0.640071	2.7772
BT_3231	0.638948	4.13164
BT_1921	0.63878	1.51581
BT_4241	0.636965	4.92614
BT_1832	0.636482	3.22237
BT_3495	0.636438	1.88158
BT_0177	0.636325	5.03516
BT_4107	0.633204	3.93215
BT_3106	0.632457	1.56839
BT_4122	0.631562	1.47154
BT_4414	0.631505	3.02208
BT_2232	0.631305	2.93103
BT_0190	0.629592	2.57454
BT_3791	0.629162	2.95736
BT_1940	0.628017	3.94381
BT_1599	0.627943	2.73288
BT_4682	0.626897	4.06174
BT_1466	0.626808	1.79218
BT_3170	0.626096	2.23483
BT_3411	0.625903	4.03067
BT_4436	0.62549	2.48399
BT_3645	0.62346	3.93368
BT_4660	0.621313	2.76935
BT_1779	0.621101	1.92552
BT_1877	0.620341	1.98142
BT_4409	0.619751	3.95715
BTnc320	0.616898	1.51625
BT_4301	0.616474	3.40052
BT_2144	0.615966	4.07537
BT_3827	0.615381	1.41479
BT_3378	0.61462	2.9079
BT_4398	0.614605	2.66611
BT_3122	0.614226	1.44165
BT_2922	0.611029	1.85957
BT_3654	0.610485	1.95873
BT_1570	0.607353	1.6776
BT_0451	0.606448	1.46424
BT_4172	0.606225	2.52376
BT_2239	0.605649	2.87683
BT_2669	0.605548	3.0208
BT_p548219	0.605478	2.17514
BTnc083	0.602887	2.12287
BT_1668	0.602355	3.9888
BT_0819	0.601471	1.84758
BT_1738	0.598802	2.02752
BT_4434	0.594042	2.13489
BT_0238	0.592999	5.02195
BT_4395	0.592997	2.99158
BT_1784	0.592948	4.91007
BT_3480	0.592875	3.11211
BT_3826	0.592178	3.11046
BT_4291	0.591139	3.10287
BT_2138	0.590979	3.11354
BT_1869	0.590549	3.10165
BT_3738	0.590009	4.13733
BT_1455	0.589616	4.61999
BT_2556	0.588757	3.10102
BT_4221	0.588201	3.70586
BT_2659	0.585345	3.04268
BT_2384	0.584179	1.84773
BT_3978	0.58409	3.83534
BT_1627	0.581812	2.11598
BT_1223	0.581096	1.90113
BT_0243	0.579711	4.01652
BT_0753	0.579024	1.50866
BT_3380	0.577881	2.97998
BT_4161	0.577401	2.18322
BT_2095	0.575832	4.46761
BT_4527	0.574912	1.62246
BT_2551	0.574156	2.45974
BT_0138	0.574123	4.64106
BT_p548213	0.57355	1.81217
BT_1777	0.573191	3.34143
BT_p548214	0.572623	2.30581
BT_1894	0.571331	2.92569
BT_0991	0.570869	1.62279
BT_1385	0.568911	1.71105
BT_0106	0.567059	1.85624
BT_0193	0.566684	1.47761
BT_2197	0.566543	2.39961
BT_3707	0.564977	2.99601
BT_3039	0.564525	2.06747
BT_4247	0.562072	3.24778
BT_3154	0.561302	1.65509
BT_4410	0.561018	2.16261
BT_4469	0.556345	2.57561
BT_0981	0.554764	4.18043
BT_0159	0.554694	3.77304
BT_0523	0.554253	3.33004
BT_2461	0.552103	2.10628
BT_4307	0.548611	4.29216
BT_2160	0.54688	5.47732
BT_1905	0.54664	1.85488
BT_4105	0.545596	1.41839
BT_2224	0.545559	1.60066
BT_p548235	0.541886	4.51882
BT_4171	0.541696	1.59272
BT_2192	0.541598	1.60577
BT_3709	0.541565	3.45705
BT_3996	0.540612	3.65107
BT_4661	0.539113	1.768
BT_0990	0.537038	3.32404
BT_1417	0.535974	2.10581
BT_1600	0.535201	2.17738
BT_3171	0.533861	1.9015
BT_2930	0.532712	1.30499
BT_1201	0.532003	2.47674
BT_3848	0.531785	4.77496
BT_3458	0.53137	3.65247
BT_1978	0.531125	5.09346
BT_2231	0.530413	2.11598
BT_3234	0.529824	2.14018
BT_0952	0.529628	1.87762
BT_1861	0.52698	2.87204
BT_2698	0.523384	2.17473
BT_4137	0.522794	1.89751
BT_4430	0.522167	1.4184
BT_4646	0.522115	1.31292
BT_2019	0.521646	1.56564
BT_1028	0.521439	1.47155
BT_3269	0.520987	1.49008
BT_1739	0.520918	2.57848
BT_2012	0.52037	3.95371
BT_4081	0.519083	1.86201
BT_1977	0.518921	3.25143
BT_3740	0.518574	2.42621
BT_2860	0.517113	3.29135
BT_3066	0.516912	2.49929
BT_4288	0.516839	1.4135
BT_3062	0.515096	2.10136
BT_2087	0.514981	1.76296
BT_2958	0.513696	3.759
BT_1983	0.510572	1.60088
BT_1692	0.509678	2.49391
BT_1899	0.508293	1.88209
BT_0524	0.504046	2.08127
BT_4724	0.50362	1.30624
BT_1980	0.503464	1.87739
BT_2650	0.503165	2.92569
BTnc234	0.50254	1.91841
BT_3994	0.500839	2.92415
BT_2472	0.50014	1.54651
BT_3459	0.499668	3.89922
BT_1465	0.499284	1.84018
BT_0757	0.498141	2.20022
BT_1039	0.497544	2.22958
BT_1656	0.49626	1.6211
BT_1523	0.496153	2.633
BT_1870	0.49562	2.49287
BT_2557	0.49562	2.49287
BT_1495	0.49485	2.7096
BT_3870	0.494663	3.70318
BT_0461	0.494261	2.00652
BT_3397	0.492582	2.50496
BT_4565	0.490451	1.64173
BT_2390	0.489165	1.42474
BT_4482	0.488218	1.97578
BT_3993	0.486533	2.18929
BT_3379	0.485947	2.55507
BT_2114	0.485108	1.65744
BT_4302	0.48505	1.82855
BT_3786	0.485044	1.66573
BT_p548223	0.484193	1.80013
BT_0653	0.484052	1.45857
BT_2137	0.483253	2.38266
BT_3479	0.483253	2.38266
BT_3706	0.483253	2.38266
BT_3825	0.483253	2.38266
BT_4290	0.483253	2.38266
BT_0489	0.483214	3.75745
BT_4178	0.482822	3.3995
BT_2926	0.482734	1.79167
BT_3951	0.481953	2.19056
BT_4415	0.480816	1.74555
BT_2078	0.477637	2.46635
BT_0526	0.475556	2.0147
BT_0596	0.473741	3.14334
BT_0765	0.473184	1.86081
BT_0258	0.471961	3.81326
BT_0686	0.471182	2.10231
BT_4714	0.467826	1.42821
BT_0820	0.467173	1.71509
BT_1510	0.467072	1.77217
BT_1931	0.466763	3.40333
BT_1878	0.464702	4.3681
BT_1860	0.463028	2.90136
BT_1093	0.462885	1.32566
BT_4737	0.462883	1.69857
BT_0767	0.462476	1.85544
BT_0558	0.461443	4.07022
BT_0412	0.460906	3.07234
BT_0459	0.460698	3.35586
BT_3768	0.460167	2.44065
BT_2462	0.45963	1.62231
BT_3353	0.458694	2.27585
BT_2591	0.457134	1.45637
BT_4601	0.455371	2.34625
BT_1393	0.455305	1.80013
BTnc179	0.45528	2.00144
BT_1551	0.455277	3.20638
BT_0136	0.453899	2.12936
BT_2579	0.453022	2.60047
BT_3461	0.452818	2.26444
BT_3139	0.452594	3.65247
BT_1539	0.450739	2.74965
BT_2512	0.448082	2.85376
BT_3642	0.446258	4.30903
BT_1178	0.444032	2.17541
BT_2038	0.442706	1.61895
BT_2204	0.44139	2.4366
BT_1227	0.441383	2.76005
BT_2789	0.441302	1.86081
BT_0140	0.440485	1.62987
BT_4367	0.440108	2.43667
BT_4155	0.439396	2.98356
BT_3381	0.4392	2.98358
BT_3847	0.438053	2.14357
BT_0870	0.437846	3.76512
BT_1628	0.437261	1.55014
BT_2550	0.437132	2.4878
BT_3849	0.436867	2.97397
BT_2828	0.434777	2.37584
BT_1071	0.434523	2.97638
BT_0910	0.432148	2.72208
BT_1888	0.431675	1.74984
BT_2574	0.430756	2.07323
BT_3973	0.43023	2.42201
BT_2035	0.430124	1.65832
BT_2932	0.428632	2.10628
BT_0186	0.428509	3.39317
BT_0583	0.426778	2.44832
BT_1191	0.426009	2.00144
BT_3711	0.425957	3.02243
BT_3972	0.425529	1.34839
BT_3123	0.424217	1.3191
BT_2744	0.423544	1.71509
BT_4011	0.423468	3.16473
BT_0185	0.42319	2.49986
BT_0597	0.421754	2.03519
BT_0455	0.42152	2.26612
BT_2831	0.421032	2.402
BT_0253	0.420739	1.95745
BT_0488	0.420574	3.9057
BT_2121	0.420459	1.98125
BT_0768	0.419472	1.86861
BT_0178	0.419159	2.58355
BT_3895	0.417688	3.10287
BT_4485	0.416301	1.59129
BT_3526	0.414822	2.13078
BT_4417	0.414616	2.827
BT_1454	0.414026	1.56426
BT_3151	0.4138	2.32939
BT_1562	0.412699	1.6709
BT_4479	0.412589	2.50151
BT_1080	0.412436	1.58314
BT_0916	0.410865	1.76782
BT_4131	0.410849	2.88681
BT_3038	0.410698	1.6093
BT_3150	0.409534	1.34091
BT_3576	0.409042	1.95936
BT_4250	0.406548	2.2132
BT_4300	0.40648	2.89008
BT_3677	0.405899	1.98685
BT_0281	0.405844	1.8219
BT_2623	0.404673	1.827
BT_2961	0.401248	1.7894
BT_2135	0.400893	1.32994
BT_1826	0.400466	1.79952
BT_2511	0.400173	1.56003
BT_4162	0.399667	1.8266
BT_4721	0.399585	2.95847
BT_4552	0.399401	2.18624
BT_0533	0.399104	3.37703
BT_2484	0.398774	1.46463
BT_0581	0.396473	1.69072
BT_0411	0.39632	2.61977
BT_2537	0.396224	1.60066
BT_2815	0.394132	1.33469
BT_2174	0.393973	1.84185
BT_0577	0.393895	1.76118
BT_2187	0.392998	1.3755
BT_4262	0.390807	1.91132
BT_3148	0.390044	2.73718
BT_4010	0.390035	2.06671
BT_0572	0.389545	2.64109
BT_1654	0.389092	1.49283
BT_3676	0.388532	1.48069
BT_0761	0.388002	2.45259
BT_3195	0.38703	2.00933
BT_4256	0.385701	1.69453
BT_4717	0.383373	1.54412
BT_4598	0.382847	1.65728
BT_1070	0.38236	3.13742
BT_4599	0.381939	1.83073
BT_2240	0.381399	2.78483
BT_0625	0.381334	3.06059
BT_1770	0.380855	2.32121
BT_3335	0.38051	2.04376
BT_1356	0.37947	2.0522
BT_4480	0.379087	2.38728
BT_3646	0.378866	2.93652
BT_0822	0.376672	3.01858
BT_0132	0.376308	1.33292
BT_0617	0.375426	1.47094
BT_1161	0.375279	1.31327
BT_2047	0.37459	2.01092
BT_1175	0.374329	1.82125
BT_0989	0.373475	1.4044
BT_0921	0.370497	2.21281
BT_2209	0.370422	1.31551
BT_3836	0.370383	2.98381
BT_p548222	0.369741	1.93076
BT_2271	0.368744	1.35565
BT_3997	0.368485	2.59182
BT_0571	0.368397	2.52185
BT_4551	0.368318	2.14452
BT_1085	0.367962	1.67862
BT_1233	0.365839	2.95379
BT_3888	0.36427	2.18624
BT_3552	0.363178	3.11761
BT_2136	0.363035	2.8539
BT_2237	0.362155	1.59591
BT_0766	0.361713	1.86861
BT_1355	0.361384	2.23276
BT_3377	0.35978	1.94292
BT_0598	0.359153	2.46918
BT_0176	0.357222	1.37498
BT_2385	0.356545	1.59325
BT_3643	0.355492	1.3053
BT_3604	0.355077	1.30496
BT_0217	0.35463	2.34743
BT_3838	0.354304	2.3452
BT_1082	0.353484	1.42738
BT_3661	0.353063	2.03912
BT_4470	0.352782	2.28256
BT_3362	0.35251	2.1914
BT_4745	0.352474	2.27328
BT_4057	0.352313	2.9371
BT_p548236	0.35206	2.20181
BT_3463	0.351134	2.97345
BT_0781	0.349538	1.45781
BT_4352	0.348162	1.74551
BT_3152	0.344642	3.05216
BT_0882	0.344034	1.92552
BT_3912	0.343528	2.32836
BT_3889	0.34285	1.54744
BT_2046	0.342166	1.6216
BT_3387	0.340812	2.05492
BT_1069	0.340391	2.63218
BT_3898	0.340244	1.75223
BT_3727	0.3394	2.00602
BT_1484	0.339138	1.76113
BT_2103	0.339111	1.7091
BT_3990	0.338922	1.5235
BT_1538	0.338846	2.013
BT_2552	0.337985	1.57534
BT_3837	0.334251	2.98045
BT_2013	0.333563	1.78228
BT_4697	0.332295	1.79948
BT_2097	0.330333	1.44319
BT_4193	0.330198	2.35533
BT_1119	0.328986	1.81421
BT_3927	0.32891	1.3344
BT_0979	0.327619	2.01451
BT_1358	0.327601	1.4742
BT_1425	0.327546	1.65832
BT_0824	0.326669	1.44639
BT_2411	0.323914	1.66393
BT_1364	0.320574	1.93076
BT_1244	0.320264	1.67517
BT_3928	0.320139	1.70108
BT_0460	0.320058	1.38708
BT_3169	0.319421	1.96776
BT_1744	0.316735	1.62381
BT_3549	0.316524	1.59325
BT_2133	0.31399	2.33463
BT_1229	0.313447	2.14923
BT_0657	0.310153	2.43434
BT_2564	0.309005	2.8911
BT_1859	0.306236	1.34476
BT_1550	0.305307	1.84917
BT_0976	0.305177	1.60135
BT_4460	0.302951	1.48667
BT_4334	0.302803	2.025
BT_1939	0.302734	1.65853
BT_0183	0.301018	2.20283
BT_1089	0.30061	1.7602
BT_3556	0.30037	1.38881
BT_3153	0.300025	1.49691
BT_1613	0.298411	1.48499
BT_2505	0.298407	1.4569
BT_2152	0.296344	1.58267
BT_3884	0.296293	1.58281
BT_3209	0.296047	1.58145
BT_0733	0.295573	1.36215
BT_1681	0.295228	1.54896
BT_4588	0.295218	2.8579
BT_4106	0.294897	1.98724
BT_3323	0.294377	1.55109
BT_2251	0.294376	1.94524
BT_4360	0.292594	1.91132
BT_3864	0.291311	1.66891
BT_4322	0.290883	1.58267
BT_1197	0.290155	1.89527
BT_2141	0.288848	1.95041
BT_2688	0.287151	1.90135
BT_3462	0.286884	1.69696
BT_1524	0.28635	1.62678
BT_0184	0.284609	2.09561
BT_2658	0.283942	1.36214
BT_3091	0.283586	1.35675
BT_4496	0.283523	1.38496
BT_3991	0.278375	1.45857
BT_3835	0.275707	1.77125
BT_2017	0.275295	1.41703
BT_0150	0.275263	1.65147
BT_3548	0.274574	1.58267
BT_0252	0.27411	2.00186
BT_1234	0.274078	1.55955
BT_1635	0.271553	1.69691
BT_1879	0.269204	2.25647
BT_3490	0.268383	1.34183
BT_1242	0.26774	1.86576
BT_3853	0.265331	1.80346
BT_4243	0.265196	2.05051
BT_3767	0.26487	1.34839
BT_0623	0.264724	1.74984
BT_3464	0.263944	1.35158
BT_3821	0.260125	1.42735
BT_0550	0.259768	1.56789
BT_0698	0.258938	1.55797
BT_0737	0.256003	1.49247
BT_3355	0.253396	1.48043
BT_3072	0.250818	1.69446
BT_1734	0.246938	2.58355
BT_2050	0.245384	1.44096
BT_0909	0.244249	1.45883
BT_0743	0.241191	1.33232
BT_4351	0.239078	1.30626
BT_2493	0.237769	2.02881
BT_2417	0.232816	1.75028
BT_2146	0.231872	1.46463
BT_0827	0.230401	1.4044
BT_1476	0.225239	1.37522
BT_3869	0.224348	1.32054
BT_4330	0.220632	1.69291
BT_4321	0.217116	1.33414
BT_3894	0.212261	1.40507
BT_3305	-0.1895	1.56205
BT_1529	-0.19461	1.39127
BT_4214	-0.20823	1.45532
BT_0628	-0.20827	1.34091
BT_2738	-0.21696	1.45857
BT_1369	-0.22046	1.42385
BT_2123	-0.22073	1.62196
BT_3560	-0.22216	1.54223
BT_0122	-0.22423	1.35588
BT_4044	-0.22839	1.77384
BT_2749	-0.22904	1.5582
BT_3695	-0.23372	1.35972
BT_4004	-0.23607	1.51536
BT_3718	-0.23684	1.3691
BT_2034	-0.23843	1.38614
BT_3465	-0.24031	1.50232
BT_1502	-0.24278	1.59435
BT_4207	-0.24308	1.37174
BT_4212	-0.24834	1.44033
BT_3876	-0.2484	1.80109
BT_2736	-0.24858	1.33414
BT_3308	-0.25005	1.57697
BT_3851	-0.25045	1.63188
BT_1368	-0.25263	1.55126
BT_1844	-0.25359	2.03288
BT_3893	-0.25419	1.32257
BT_3714	-0.25547	1.95745
BT_3230	-0.25548	1.80565
BT_1480	-0.25577	1.65509
BT_2373	-0.25637	1.44631
BT_0730	-0.25933	1.31917
BT_3018	-0.26163	1.75207
BT_3807	-0.26542	1.88823
BT_4508	-0.26629	1.56721
BT_4045	-0.26651	1.82673
BT_4614	-0.26947	1.63251
BT_3336	-0.2727	1.81217
BT_4347	-0.27461	1.84773
BT_2521	-0.27519	1.80182
BT_3877	-0.2758	1.66239
BT_3612	-0.27614	1.92018
BT_1222	-0.27664	1.79925
BT_4229	-0.27861	1.52175
BT_2834	-0.27996	1.31292
BT_2959	-0.28	1.55285
BT_1293	-0.28302	1.86205
BT_2667	-0.28559	1.42533
BT_1526	-0.28574	1.56062
BT_1316	-0.28587	2.23276
BT_0127	-0.28624	1.44639
BT_0954	-0.28653	1.83568
BT_1663	-0.28687	1.60088
BT_2729	-0.28723	1.53393
BT_0690	-0.28753	1.50141
BT_1483	-0.28884	1.67254
BT_4456	-0.28897	1.5809
BT_3226	-0.28897	1.30667
BT_1813	-0.28938	1.47869
BT_2527	-0.29003	1.76273
BT_1843	-0.29046	2.225
BT_2272	-0.29319	1.44631
BT_3804	-0.29384	1.64687
BT_3434	-0.29621	1.42735
BT_0148	-0.29648	1.55635
BT_4455	-0.29812	1.94212
BT_3551	-0.29907	1.46719
BT_3721	-0.29961	1.47154
BT_1580	-0.30077	2.82514
BT_3393	-0.30353	2.37012
BT_1558	-0.30469	2.77066
BT_0786	-0.30688	1.34547
BT_3844	-0.30705	2.7769
BT_1380	-0.30783	1.54302
BT_1634	-0.30984	1.46428
BT_2758	-0.31017	2.03288
BT_4650	-0.31113	2.19756
BT_4007	-0.3126	1.52099
BT_3213	-0.31349	2.08956
BT_3904	-0.3136	2.33036
BT_1509	-0.31427	1.62651
BT_3182	-0.31451	1.4184
BT_0586	-0.31625	2.32165
BT_1675	-0.31651	1.37524
BT_1077	-0.3166	2.52242
BT_0133	-0.31726	1.98724
BT_1810	-0.31783	1.95995
BT_0748	-0.32069	1.46514
BT_4293	-0.32191	2.28948
BT_2841	-0.322	1.95229
BT_1556	-0.32208	2.05799
BT_2730	-0.32243	1.9589
BT_3961	-0.32246	1.62038
BT_3723	-0.32289	1.9193
BT_3398	-0.32294	2.00014
BT_1573	-0.32319	1.30416
BT_1032	-0.32506	2.75562
BT_1881	-0.32585	2.59261
BT_0705	-0.32644	1.72841
BT_1433	-0.32668	2.07228
BT_3713	-0.32705	2.2563
BT_2044	-0.32714	1.98191
BT_4554	-0.32834	1.32062
BT_4304	-0.32879	2.18748
BT_1811	-0.33031	2.81311
BT_1450	-0.33037	1.71091
BT_2228	-0.33052	2.36008
BT_2944	-0.33078	1.63968
BT_4370	-0.33257	2.69541
BT_4459	-0.33363	2.17961
BT_1389	-0.33403	1.482
BT_1367	-0.33617	2.40657
BT_3819	-0.33822	2.55029
BT_1482	-0.33833	2.1091
BT_4514	-0.33844	1.62541
BT_2797	-0.33905	2.01092
BT_3924	-0.33935	2.44831
BT_3873	-0.34063	2.42518
BT_2256	-0.34092	1.45562
BT_1792	-0.34138	1.48043
BT_0713	-0.34285	3.26734
BT_0685	-0.34371	2.10581
BT_3805	-0.34461	2.49038
BT_3253	-0.34597	1.88372
BT_2043	-0.34598	2.2088
BT_3962	-0.34684	1.79408
BT_0715	-0.34729	1.38496
BT_1812	-0.34755	1.6093
BT_0875	-0.34819	1.8398
BT_1348	-0.34914	1.88468
BT_3944	-0.34935	3.1537
BT_0785	-0.34953	2.69957
BT_4303	-0.35172	2.60964
BT_1561	-0.35181	1.768
BT_1633	-0.35365	1.4967
BT_1350	-0.35409	1.86576
BT_0815	-0.35491	2.97563
BT_4320	-0.35886	2.18929
BT_2737	-0.35902	1.78858
BT_2750	-0.35923	1.38239
BT_2945	-0.35983	1.39524
BT_1507	-0.36082	1.84276
BT_3404	-0.36227	2.32165
BT_0182	-0.36321	1.63276
BT_3946	-0.36366	3.46998
BT_0236	-0.36394	2.47086
BT_1471	-0.36484	2.16905
BT_3782	-0.36519	2.0349
BT_1327	-0.36761	1.95936
BT_1733	-0.36842	1.41957
BT_4047	-0.36914	3.33717
BT_2273	-0.36942	2.87444
BT_1329	-0.36943	2.48363
BT_2567	-0.36993	2.07066
BT_3717	-0.3703	2.14452
BT_3081	-0.3705	1.86167
BT_0569	-0.37087	1.87535
BT_4373	-0.37195	2.69203
BT_1349	-0.37244	2.21513
BT_4329	-0.37287	1.37379
BT_1346	-0.37312	1.70407
BT_4210	-0.37333	1.94182
BT_3783	-0.37401	2.07066
BT_3689	-0.3746	2.59757
BT_2816	-0.37525	1.7586
BT_0912	-0.37686	2.05927
BT_4377	-0.37698	1.67027
BT_2541	-0.37705	2.00014
BT_1108	-0.38005	3.22138
BT_3892	-0.38054	2.10231
BT_1474	-0.38058	2.47637
BT_0372	-0.3806	2.01203
BT_4563	-0.38104	2.42518
BT_p548229	-0.38134	1.49008
BT_4534	-0.38222	1.33957
BT_3293	-0.38327	3.29072
BT_3814	-0.38404	2.65963
BT_1199	-0.38407	1.41839
BT_3223	-0.38576	1.32002
BT_1371	-0.38778	1.772
BT_4673	-0.38784	1.33128
BT_2416	-0.38829	1.77939
BT_1106	-0.39007	2.08127
BT_2518	-0.39076	1.85082
BT_3971	-0.39091	3.46811
BT_2520	-0.39122	2.64109
BT_4104	-0.39131	2.35411
BT_1105	-0.39287	1.72628
BT_1407	-0.39593	3.95715
BT_1729	-0.39647	2.32453
BT_4096	-0.39696	1.4332
BT_1789	-0.39772	2.025
BT_0346	-0.39952	2.55689
BT_4374	-0.40032	2.91666
BT_3219	-0.40082	2.37042
BT_1313	-0.40086	3.48333
BT_3276	-0.40188	1.59125
BT_2947	-0.4031	2.82514
BT_1671	-0.40387	1.82902
BT_3561	-0.40456	3.08048
BT_0898	-0.40466	2.5889
BT_0854	-0.40481	1.53514
BT_3810	-0.40492	2.87352
BT_4612	-0.40525	2.83561
BT_2568	-0.40545	2.6909
BT_2756	-0.40572	2.8807
BT_4308	-0.40619	2.6974
BT_3903	-0.40655	2.30581
BT_3743	-0.40732	2.64201
BT_3640	-0.40781	2.65138
BT_4627	-0.40844	3.12688
BT_2084	-0.40876	3.12564
BT_3930	-0.40917	1.66891
BT_2542	-0.40932	3.69922
BT_0703	-0.4096	1.48848
BT_2079	-0.41182	2.1463
BT_2840	-0.41209	3.08949
BT_1486	-0.41209	3.19
BT_1819	-0.41333	1.72374
BT_3875	-0.4137	2.11568
BT_2838	-0.41402	2.88383
BT_1381	-0.41587	3.37286
BT_3569	-0.4161	2.58086
BT_4665	-0.41655	2.36294
BT_1559	-0.41657	1.58345
BT_1481	-0.41664	2.54909
BT_2553	-0.41702	4.23604
BT_3958	-0.4176	2.32404
BT_2757	-0.41806	3.21931
BT_0245	-0.41806	2.7659
BT_1344	-0.41861	2.11549
BT_3902	-0.42007	3.69714
BT_1658	-0.42151	3.17203
BT_1373	-0.42178	2.32117
BT_2734	-0.42391	2.37242
BT_3215	-0.42407	2.2302
BT_2166	-0.42527	1.87535
BT_1217	-0.42667	1.88209
BT_0736	-0.4279	2.00262
BT_2817	-0.4285	3.2277
BT_1343	-0.42858	2.025
BT_0712	-0.42859	3.57347
BT_2676	-0.42956	1.61752
BT_3444	-0.42968	2.98045
BT_4006	-0.43017	2.79832
BT_3802	-0.43026	2.70318
BT_0600	-0.43044	2.03658
BT_2735	-0.43288	2.6105
BT_4065	-0.43357	1.31401
BT_4049	-0.43387	2.38139
BT_0837	-0.43388	2.90136
BT_2074	-0.43491	2.32837
BT_1453	-0.4353	3.60034
BT_4258	-0.43672	2.00602
BT_0291	-0.43794	2.32782
BT_2217	-0.43814	1.7478
BT_4389	-0.43859	2.5196
BT_2796	-0.43973	4.28565
BT_0773	-0.43976	2.62183
BT_1560	-0.44015	3.23473
BT_2666	-0.44114	2.97998
BT_2009	-0.44125	2.90136
BT_3610	-0.44127	1.72697
BT_1490	-0.44166	2.69611
BT_3577	-0.44194	3.13407
BT_2827	-0.44249	3.65165
BT_4678	-0.44258	2.90303
BT_2850	-0.44264	3.01229
BT_2161	-0.44284	2.48161
BT_2214	-0.44317	2.77805
BT_1882	-0.44417	2.58165
BT_1366	-0.44482	3.71766
BT_1448	-0.44491	2.12758
BT_1345	-0.44522	2.0369
BT_0180	-0.44543	4.00399
BT_4533	-0.44565	2.23884
BT_1979	-0.44571	2.37941
BT_0083	-0.4478	2.52242
BT_2207	-0.44835	2.91666
BT_1442	-0.44861	2.1325
BT_2912	-0.45052	1.82269
BT_0312	-0.45097	3.67622
BT_0717	-0.45239	3.21696
BT_0584	-0.45254	2.4731
BT_2051	-0.45301	1.68509
BT_2402	-0.45334	2.79344
BT_0163	-0.45422	1.99402
BT_3908	-0.45645	3.35372
BT_0535	-0.4565	3.69714
BT_1898	-0.45665	2.39534
BT_0911	-0.45679	2.65979
BT_0529	-0.45846	1.41883
BT_0170	-0.45848	2.19289
BT_0689	-0.45918	2.58578
BT_0716	-0.46056	1.31401
BT_2162	-0.46093	3.06985
BT_3808	-0.46117	2.20407
BT_1935	-0.46202	3.94727
BT_3716	-0.46204	3.78254
BT_3736	-0.46312	1.4044
BT_0162	-0.46326	2.37941
BT_1473	-0.46361	2.43434
BT_1218	-0.46428	2.58165
BT_3811	-0.46614	3.45964
BT_3567	-0.46714	3.10165
BT_0200	-0.4673	3.23002
BT_2242	-0.46767	2.37415
BT_3374	-0.46808	2.36071
BT_3005	-0.46838	1.86824
BT_2257	-0.46883	4.04924
BT_1691	-0.46883	2.63482
BT_2083	-0.46892	3.45829
BT_1377	-0.46894	2.97459
BT_4464	-0.46962	1.84185
BT_3364	-0.47018	2.11598
BT_3909	-0.4706	3.10287
BT_3803	-0.47172	2.76845
BT_0347	-0.47205	2.14018
BT_0147	-0.47272	3.6286
BT_2474	-0.47341	1.37473
BT_3337	-0.47345	2.30654
BT_3288	-0.47357	2.95787
BT_2724	-0.47381	2.97158
BT_4458	-0.4758	2.59353
BT_1116	-0.47585	1.8929
BT_4535	-0.47602	3.86208
BT_1006	-0.47618	2.35344
BT_1159	-0.47627	2.80831
BT_4191	-0.47697	2.46391
BT_1194	-0.47779	3.07461
BT_0836	-0.47786	3.64913
BT_1528	-0.48041	1.99103
BT_3392	-0.48143	3.79158
BT_3724	-0.48219	4.07022
BT_1693	-0.48277	3.34932
BT_0955	-0.48306	3.63574
BT_1970	-0.48306	2.23276
BT_4215	-0.48318	1.72628
BT_2742	-0.48433	2.67777
BT_2563	-0.48538	2.28718
BT_2775	-0.48624	2.56805
BT_4054	-0.48654	2.61594
BT_3263	-0.4866	3.38287
BT_2839	-0.4867	2.95961
BT_1326	-0.4872	1.57255
BT_2495	-0.48769	1.8168
BT_2732	-0.48804	1.81119
BT_0175	-0.48829	1.41722
BT_2031	-0.48829	1.85859
BT_2435	-0.48833	2.97998
BT_1533	-0.48943	2.47085
BT_2478	-0.49014	1.84917
BT_1908	-0.49047	3.34275
BT_3818	-0.49058	1.41462
BT_0816	-0.49117	2.56342
BT_3267	-0.49185	4.6009
BT_2128	-0.49226	3.77905
BT_0303	-0.49454	4.04633
BT_2664	-0.49482	3.2708
BT_3581	-0.49693	2.20407
BT_1553	-0.49877	1.65404
BT_3451	-0.49896	3.66959
BT_4454	-0.49927	2.51049
BT_1542	-0.49929	3.90448
BT_0634	-0.50125	3.15189
BT_3007	-0.50212	2.07523
BT_3375	-0.5027	2.21773
BT_1259	-0.50272	2.76184
BT_4676	-0.50318	3.38691
BT_4628	-0.50408	3.99334
BT_4504	-0.50425	3.39483
BT_1322	-0.50475	3.2708
BT_4206	-0.50484	4.85333
BT_3189	-0.50593	1.70829
BT_4328	-0.50629	3.58663
BT_0310	-0.50639	4.08882
BT_2151	-0.50644	3.37412
BT_2178	-0.50646	2.1914
BT_3891	-0.50713	1.59558
BT_3945	-0.50966	4.32729
BT_2101	-0.5103	1.4742
BT_0187	-0.51059	4.28619
BT_1160	-0.51182	2.6338
BT_2041	-0.51213	2.4731
BT_3120	-0.51379	2.40259
BT_4651	-0.51414	3.46011
BT_1741	-0.51627	2.58355
BT_0631	-0.51716	4.61452
BT_4388	-0.51771	3.40566
BT_4538	-0.51773	4.85333
BT_4064	-0.51805	1.57975
BT_2519	-0.51811	4.66107
BT_2002	-0.52071	3.50224
BT_3184	-0.52098	2.62733
BT_0720	-0.52105	5.02986
BT_2163	-0.52155	3.23832
BT_0903	-0.5222	3.14334
BT_1720	-0.52231	1.47411
BT_0311	-0.52474	4.13874
BT_0499	-0.52617	2.8423
BT_2269	-0.52747	3.13593
BT_1650	-0.5276	1.62054
BT_1376	-0.52775	3.46011
BT_0702	-0.52826	1.57697
BT_0540	-0.52943	3.73718
BT_1660	-0.52997	3.30445
BT_2150	-0.53003	2.95847
BT_0687	-0.53249	1.92186
BT_3264	-0.53304	1.82336
BT_0201	-0.53339	4.60849
BT_1575	-0.53498	3.81336
BT_1323	-0.53536	2.57362
BT_0630	-0.5356	1.60527
BT_1718	-0.5359	1.71391
BT_3449	-0.5368	2.89584
BT_0381	-0.53757	2.94202
BT_0061	-0.53767	1.50802
BT_3252	-0.53789	2.44967
BT_1338	-0.53794	3.95769
BT_1198	-0.5392	2.82837
BT_3077	-0.54092	2.5974
BT_1494	-0.54101	2.52242
BT_1051	-0.54333	2.16936
BT_1809	-0.54524	2.40012
BT_2928	-0.54613	1.84516
BT_0651	-0.54703	1.72628
BT_1747	-0.54719	1.4202
BT_1361	-0.54751	4.5185
BT_1904	-0.54843	3.29271
BT_1503	-0.54914	3.42152
BT_0396	-0.54986	1.34476
BT_1153	-0.55191	3.04698
BT_4753	-0.55273	2.8723
BT_0939	-0.55289	1.33414
BT_2554	-0.55329	3.67123
BT_1647	-0.55331	1.59383
BT_1547	-0.55394	1.80688
BT_0793	-0.5542	1.82396
BT_1740	-0.55421	3.9676
BT_0385	-0.55456	1.93627
BT_0219	-0.55498	1.54622
BT_0331	-0.55604	4.51051
BT_4679	-0.55696	3.60742
BT_0941	-0.55718	1.53018
BT_2844	-0.55795	3.2408
BT_0010	-0.56148	1.72841
BT_1659	-0.56167	3.62629
BT_3910	-0.56239	3.26409
BT_2725	-0.56267	4.00201
BT_2665	-0.56297	4.20615
BT_4744	-0.5633	3.44908
BT_4486	-0.56382	3.77905
BT_1152	-0.56434	4.91956
BT_2675	-0.56452	1.53529
BT_3568	-0.56514	2.18108
BT_2755	-0.56522	2.64233
BT_1986	-0.56544	2.48631
BT_3715	-0.56564	4.34003
BT_1623	-0.56634	5.4873
BT_4375	-0.5675	5.28953
BT_2171	-0.56781	4.18438
BT_1289	-0.56781	3.33164
BT_4629	-0.56841	1.32103
BT_4387	-0.57107	5.58602
BT_1084	-0.57167	4.33383
BT_0769	-0.57268	3.66755
BT_4585	-0.57297	4.51279
BT_1736	-0.57424	2.00385
BT_4698	-0.57453	5.05974
BT_0541	-0.57465	2.63482
BT_2354	-0.57592	4.1243
BT_0064	-0.57695	2.2566
BT_4216	-0.58067	3.68845
BT_1956	-0.58085	4.80572
BT_3562	-0.58143	4.86779
BT_2219	-0.58174	2.73718
BT_3246	-0.58269	3.64923
BT_0510	-0.58297	2.74432
BT_1694	-0.58311	2.78944
BT_1595	-0.58353	2.66725
BT_1301	-0.58367	5.59848
BT_2218	-0.58394	2.93298
BT_1107	-0.58493	4.28066
BT_0309	-0.58525	3.9767
BT_1428	-0.58565	1.95229
BT_0332	-0.58566	3.54494
BT_4053	-0.58588	3.70249
BT_4500	-0.58673	4.07884
BT_2129	-0.58779	2.8714
BT_3911	-0.58793	2.03637
BT_1822	-0.58824	3.513
BT_1488	-0.58868	3.08182
BT_2502	-0.58917	4.44256
BT_1579	-0.58956	4.23086
BT_4205	-0.59096	5.49163
BT_1672	-0.59263	2.46334
BT_2726	-0.59267	4.56316
BT_1478	-0.5934	2.38266
BT_2072	-0.59421	2.97998
BT_1205	-0.59457	2.46391
BT_3959	-0.59538	3.74868
BT_2400	-0.59615	4.39713
BT_1783	-0.59674	3.69277
BT_2524	-0.59761	3.07381
BT_1545	-0.5991	2.07924
BT_1765	-0.59985	1.48367
BT_0082	-0.59997	3.71883
BT_3235	-0.59998	1.3578
BT_3989	-0.60155	2.37629
BT_2415	-0.60351	3.61437
BT_1378	-0.60414	4.11427
BT_4572	-0.60472	3.74481
BT_2001	-0.60661	3.41661
BT_4061	-0.60757	2.57299
BT_1432	-0.60784	6.21946
BT_1328	-0.60866	5.99303
BT_1158	-0.60873	4.91549
BT_1392	-0.6091	1.32791
BT_1409	-0.60982	1.54358
BT_1341	-0.60999	4.88975
BT_1157	-0.61029	5.37296
BT_0029	-0.61411	2.55558
BT_2165	-0.61482	3.12286
BT_0961	-0.61643	1.684
BT_2998	-0.61667	1.92555
BT_4537	-0.61779	3.72462
BT_0646	-0.61873	3.30519
BT_4517	-0.61878	5.34399
BT_2229	-0.61884	5.31391
BT_0179	-0.61932	2.50986
BT_0727	-0.61933	3.60982
BT_0060	-0.6204	1.72929
BT_2720	-0.62055	5.8748
BT_0873	-0.62064	4.6786
BT_2727	-0.62326	3.78507
BT_3963	-0.62397	2.71527
BT_1260	-0.62455	2.98051
BT_2728	-0.62522	5.16009
BT_1342	-0.62593	3.56229
BT_3188	-0.6264	2.06119
BT_0502	-0.62775	4.82914
BT_2071	-0.62781	4.56246
BT_0046	-0.62799	2.3433
BT_4208	-0.62857	4.95674
BT_0960	-0.62939	2.34743
BT_0601	-0.63033	3.48219
BT_3239	-0.63112	3.11354
BT_2733	-0.63116	4.05305
BT_0427	-0.63122	3.45125
BT_4625	-0.63144	1.76001
BT_1266	-0.63163	3.9388
BT_3236	-0.63186	2.225
BTnc254	-0.63283	2.45095
BT_3389	-0.63324	4.82524
BT_4093	-0.63427	2.09125
BT_4586	-0.63503	4.35814
BT_4453	-0.63755	2.53912
BT_0834	-0.63996	2.32117
BT_1769	-0.64049	2.99601
BT_0927	-0.64102	3.64106
BT_3574	-0.6422	1.43239
BTnc024	-0.64222	1.32471
BT_3241	-0.64355	2.60948
BT_0174	-0.64387	5.31156
BT_2085	-0.64443	3.67467
BT_1300	-0.64596	5.02195
BT_1151	-0.64611	4.20991
BT_2434	-0.64898	4.84402
BT_0056	-0.64999	2.02691
BT_1339	-0.65231	3.90354
BT_3243	-0.65372	2.36223
BT_0861	-0.6549	1.47896
BT_1228	-0.65535	5.06839
BT_3245	-0.6564	2.42201
BT_0604	-0.65675	4.2738
BT_2479	-0.65781	1.81486
BT_4362	-0.65781	3.1868
BT_1117	-0.65982	1.78919
BT_2130	-0.66372	3.01692
BT_2714	-0.66418	5.36158
BT_2040	-0.66672	4.3114
BT_3769	-0.66746	2.54098
BT_1335	-0.66977	5.16009
BT_3410	-0.66988	2.91501
BT_4060	-0.66994	2.04238
BT_1156	-0.67088	4.80211
BT_4326	-0.67532	4.99843
BT_0655	-0.67614	4.1243
BT_2712	-0.67699	5.35641
BT_3220	-0.67758	2.3771
BT_3947	-0.67794	4.96717
BT_1388	-0.67815	2.15768
BT_1728	-0.67853	1.93027
BT_0770	-0.67937	6.34904
BT_1102	-0.67964	5.3754
BT_1913	-0.68234	5.95293
BT_4327	-0.68261	6.98901
BT_0202	-0.68351	4.5491
BT_1321	-0.6842	4.32134
BT_2708	-0.68429	4.03672
BT_1054	-0.68465	2.59312
BT_2709	-0.68467	4.73415
BT_2723	-0.68531	4.03672
BT_3589	-0.68636	1.68284
BT_1836	-0.6865	2.12313
BT_4209	-0.6865	4.75127
BT_4536	-0.68705	5.26119
BT_2264	-0.68848	5.43456
BT_1180	-0.68943	1.77191
BT_1340	-0.68982	3.513
BT_2721	-0.69002	4.79064
BT_2401	-0.69061	4.28565
BT_1103	-0.69184	5.67842
BT_0503	-0.69186	1.96616
BT_1501	-0.69219	1.88831
BT_1332	-0.69353	2.80062
BT_3471	-0.69457	2.633
BT_3111	-0.69563	2.169
BT_2156	-0.69566	3.67587
BT_3078	-0.69578	3.69884
BT_0333	-0.6963	3.05727
BT_3060	-0.69672	2.02751
BT_0633	-0.69755	5.14216
BT_4553	-0.6977	5.01875
BT_0315	-0.69847	5.71952
BT_4699	-0.69882	4.39574
BT_3098	-0.69892	1.68581
BT_1375	-0.69966	2.29745
BT_2715	-0.70019	6.47837
BT_3165	-0.70036	5.4104
BT_0173	-0.7034	3.94244
BT_4376	-0.70434	6.18084
BT_1537	-0.70504	5.78733
BT_0225	-0.70699	5.28515
BT_2577	-0.70753	6.22535
BT_1820	-0.70779	4.28926
BT_4063	-0.70878	2.47392
BT_3965	-0.71085	6.4057
BT_4690	-0.71114	6.08586
BT_3395	-0.71317	6.1803
BT_1379	-0.71574	4.95618
BT_3757	-0.717	2.63009
BT_2760	-0.7177	4.93518
BT_0414	-0.71831	5.35641
BT_0966	-0.71903	2.19348
BT_2255	-0.71958	3.87495
BT_0204	-0.71973	4.29208
BT_4493	-0.72017	5.4571
BT_0688	-0.72109	1.55866
BT_0721	-0.72133	7.51016
BT_2716	-0.72234	4.43193
BT_2020	-0.72241	1.89527
BT_1782	-0.72271	5.37459
BT_2663	-0.72396	6.1949
BT_1331	-0.72426	3.513
BT_2722	-0.72664	4.18448
BT_2477	-0.72736	1.80814
BT_4648	-0.72758	2.79585
BT_1576	-0.72789	4.45294
BT_1277	-0.73028	1.45562
BT_2717	-0.73169	5.49388
BT_4142	-0.73239	3.54159
BT_1147	-0.73314	4.88369
BT_1695	-0.73375	5.72698
BT_3443	-0.73393	6.78156
BT_3006	-0.736	3.34932
BT_1320	-0.73647	5.57552
BT_1662	-0.7372	3.8755
BT_0817	-0.73874	4.15046
BT_4611	-0.73901	4.96359
BT_0316	-0.73916	5.97672
BT_2086	-0.73964	6.72565
BT_0241	-0.74003	5.24075
BT_3842	-0.7404	4.37093
BT_3472	-0.74082	6.17354
BT_2496	-0.74094	5.10176
BT_0053	-0.74104	2.00382
BT_0198	-0.74211	2.89876
BT_0900	-0.7432	5.47732
BT_1955	-0.74621	7.32646
BT_1727	-0.74623	4.3114
BT_4561	-0.74757	4.78419
BT_0030	-0.74775	2.14372
BTnc236	-0.74854	2.08127
BT_2710	-0.7486	5.51939
BT_2811	-0.7518	3.37412
BT_0603	-0.75232	4.72536
BT_2262	-0.75259	2.91831
BT_4318	-0.75392	6.87769
BT_1532	-0.75404	4.30041
BT_2790	-0.75614	5.1974
BT_4666	-0.75647	5.42764
BT_0957	-0.7566	3.31845
BT_2476	-0.75722	2.56831
BT_0052	-0.76014	2.68208
BT_3238	-0.76061	2.32165
BT_1271	-0.76166	1.62056
BT_0181	-0.76251	5.4571
BT_1493	-0.76317	3.20322
BT_3563	-0.76358	6.30044
BT_1115	-0.76756	3.79375
BT_4495	-0.76936	5.0096
BT_1155	-0.77093	5.15961
BT_2267	-0.77468	4.15046
BT_4610	-0.77605	7.16665
BT_3445	-0.77879	3.46767
BT_1953	-0.77981	5.93257
BT_1016	-0.77995	5.97443
BT_2499	-0.78083	5.47889
BT_0394	-0.78138	3.21893
BT_2070	-0.78201	5.02986
BT_1971	-0.78275	3.2406
BT_0371	-0.78378	4.18021
BT_2222	-0.78972	5.8748
BT_1374	-0.79061	7.37585
BT_2935	-0.791	7.16665
BT_0607	-0.79125	3.5918
BT_3843	-0.79209	7.35709
BT_4194	-0.79549	5.47787
BT_3960	-0.79611	2.97654
BT_2713	-0.79712	4.96773
BT_3621	-0.79838	4.99239
BT_2167	-0.79862	3.6081
BT_3250	-0.80035	3.92028
BT_1330	-0.80166	1.80013
BT_3365	-0.80317	6.34904
BT_3929	-0.80404	2.40703
BT_4217	-0.80448	6.09903
BT_1821	-0.80508	5.95026
BT_3368	-0.8062	5.94748
BT_0835	-0.80801	5.4571
BT_3756	-0.80892	4.00462
BT_0045	-0.80932	1.82119
BT_3450	-0.81389	5.67226
BT_1801	-0.81511	1.96776
BTnc287	-0.81516	1.4569
BT_2010	-0.81565	1.65728
BT_3470	-0.81579	5.75638
BT_2503	-0.81634	4.91525
BT_0131	-0.81847	5.80485
BT_3289	-0.81882	5.77493
BT_2261	-0.81949	4.35814
BT_0203	-0.8203	7.19339
BT_0031	-0.8204	1.81972
BT_1101	-0.82164	6.17354
BT_1787	-0.82384	2.2088
BT_0771	-0.82608	7.13257
BT_2263	-0.82691	5.70867
BT_2711	-0.82697	5.66359
BT_3688	-0.82708	6.51217
BT_2268	-0.82744	6.5168
BT_1088	-0.82765	5.80365
BT_3648	-0.8284	6.29593
BT_0330	-0.82913	6.30044
BT_1500	-0.83037	8.00422
BT_4649	-0.83182	5.17061
BT_0778	-0.83302	6.27459
BT_1299	-0.83365	7.57043
BT_1296	-0.83419	5.62857
BT_2159	-0.83439	6.00758
BT_0609	-0.83592	4.27292
BT_0494	-0.83773	1.54015
BT_2937	-0.84066	3.19249
BT_4143	-0.84067	3.70249
BT_0059	-0.84125	2.18929
BT_4539	-0.84204	6.08827
BT_4562	-0.84231	4.09544
BT_1577	-0.8429	4.15303
BT_2328	-0.84373	2.98611
BT_0329	-0.84403	6.71277
BT_1360	-0.84446	6.02726
BT_3183	-0.84474	5.94445
BT_3755	-0.8449	4.03672
BTnc175	-0.84505	2.16936
BT_3372	-0.8478	2.17789
BT_1934	-0.848	4.92301
BT_1298	-0.84943	6.30427
BT_1748	-0.84959	7.37929
BT_0475	-0.85143	1.80735
BT_3620	-0.85799	3.14466
BT_4343	-0.85838	4.41832
BT_4463	-0.86051	2.98395
BT_3406	-0.86185	5.95293
BT_0242	-0.86336	4.80211
BT_0476	-0.86456	1.69446
BT_0527	-0.86472	4.17612
BT_4317	-0.86545	4.23604
BT_3373	-0.86689	2.40259
BT_0548	-0.86705	3.67537
BT_4059	-0.86835	1.63265
BT_2517	-0.87108	8.58182
BT_2431	-0.87326	7.59231
BT_3112	-0.87417	3.84336
BT_1578	-0.87544	5.1974
BT_1452	-0.87814	5.24464
BT_4056	-0.8816	1.83327
BT_0049	-0.88198	2.07066
BT_1359	-0.88232	7.17693
BT_2718	-0.88302	4.26333
BT_0608	-0.8842	7.27304
BT_4245	-0.88967	2.31589
BT_3822	-0.88997	4.36733
BT_2213	-0.89242	4.5491
BT_1114	-0.89603	4.08882
BT_1954	-0.89904	7.02717
BT_0382	-0.89958	4.44158
BT_0606	-0.90007	5.59848
BT_1548	-0.90018	8.58182
BT_2329	-0.90444	2.52775
BT_1451	-0.90479	2.40012
BTnc211	-0.90522	2.32939
BT_0751	-0.90985	7.15182
BT_1408	-0.91213	7.44476
BT_0388	-0.91285	1.60527
BT_2430	-0.91329	5.60127
BT_1061	-0.91424	3.513
BT_3237	-0.91726	2.4731
BT_0383	-0.91729	4.39751
BT_2327	-0.91838	2.2105
BT_3446	-0.92243	4.07059
BT_0874	-0.92246	3.31267
BTnc103	-0.92301	2.381
BT_2124	-0.92367	6.71277
BT_4754	-0.92629	5.06839
BT_4204	-0.92649	7.48374
BT_2703	-0.92741	7.6568
BT_3249	-0.9278	1.8962
BT_1443	-0.92905	4.82914
BT_0384	-0.93317	2.54069
BT_2704	-0.93519	6.76238
BT_1207	-0.93591	3.34143
BT_4462	-0.93744	2.39456
BT_4541	-0.93959	5.97954
BTnc207	-0.9425	2.63699
BT_3619	-0.94348	1.81892
BT_0983	-0.94415	3.59373
BT_0373	-0.94443	8.31267
BT_2353	-0.94543	5.59848
BT_2702	-0.94764	7.722
BT_1113	-0.94917	2.97246
BT_2719	-0.95392	3.49155
BT_3622	-0.95496	4.23254
BT_4700	-0.95602	7.51016
BT_4701	-0.95677	7.0168
BT_1295	-0.95916	5.85884
BT_2260	-0.96069	7.01538
BT_2701	-0.96133	6.52538
BT_2531	-0.967	1.45781
BT_2500	-0.96819	4.1284
BT_2936	-0.96831	5.11897
BT_3405	-0.96976	3.54296
BT_3407	-0.97166	6.98474
BT_0750	-0.97388	7.24678
BT_0386	-0.97405	2.68459
BT_0585	-0.9748	6.08827
BT_1952	-0.97991	6.36269
BT_0051	-0.98031	3.30445
BT_2280	-0.9823	4.31232
BT_0650	-0.98323	4.56966
BT_2707	-0.98415	7.24678
BT_0605	-0.98535	6.90796
BT_0391	-0.98816	2.97459
BT_0602	-0.99277	7.14643
BT_1951	-0.99301	5.6672
BT_3262	-0.99465	3.44587
BT_2346	-0.99713	1.48088
BT_3248	-0.99982	4.18043
BT_3061	-1.00361	5.39806
BT_4257	-1.00562	7.31134
BT_0370	-1.00583	8.58182
BT_1098	-1.00594	7.54328
BT_2504	-1.01081	5.84809
BT_0393	-1.01658	3.12478
BT_3762	-1.01732	3.83106
BTnc069	-1.01881	5.35679
BT_4325	-1.01994	4.05343
BT_0224	-1.02091	3.3331
BT_0392	-1.02163	4.92802
BT_3900	-1.02197	2.26444
BT_2475	-1.02257	4.15303
BT_4540	-1.02495	5.48364
BT_0387	-1.02726	3.16473
BT_2700	-1.02752	7.99385
BTnc022	-1.02836	2.29179
BT_0002	-1.02905	4.04633
BT_4689	-1.02999	5.4571
BT_0397	-1.03264	2.34625
BT_4520	-1.03403	7.28638
BT_3964	-1.03476	5.99023
BT_1297	-1.0417	7.47881
BT_0067	-1.04379	2.40259
BT_3584	-1.04457	1.80346
BT_2170	-1.04663	4.15198
BT_2259	-1.04771	5.84809
BT_0398	-1.04778	3.93215
BT_1060	-1.0482	7.24006
BT_3649	-1.05302	9.36813
BT_4316	-1.05476	4.60711
BT_3448	-1.05748	6.59367
BT_4637	-1.06236	4.72114
BT_1074	-1.06329	3.67426
BT_0050	-1.06368	2.78614
BT_4518	-1.06777	8.6666
BT_0415	-1.07242	9.04744
BT_3408	-1.07543	7.47881
BT_0545	-1.07707	3.59799
BT_1100	-1.07815	7.59231
BT_0417	-1.07842	8.8781
BTnc182	-1.08828	2.4731
BT_0610	-1.09006	9.16711
BT_2706	-1.0923	8.31355
BT_3251	-1.0938	4.11958
BT_3409	-1.10076	8.10229
BT_0495	-1.1021	1.60833
BT_0048	-1.1084	1.68284
BT_4494	-1.10966	8.75516
BT_3469	-1.11001	8.18529
BT_4696	-1.1164	8.96095
BT_1181	-1.11694	1.90942
BT_1901	-1.12233	1.45562
BT_4058	-1.12455	7.28942
BT_0554	-1.12781	6.87769
BT_0504	-1.13699	7.6715
BT_4324	-1.13722	5.37296
BT_0988	-1.13782	7.01538
BT_3618	-1.14392	3.48153
BT_3629	-1.15109	3.11046
BT_1099	-1.1533	6.08644
BT_0546	-1.15944	7.31822
BT_1444	-1.16941	3.78442
BT_0555	-1.17635	8.76717
BT_4519	-1.17782	9.20678
BT_0970	-1.17857	7.22068
BT_1288	-1.18234	6.52538
BT_0649	-1.18601	4.23604
BT_0611	-1.1895	5.60127
BT_0547	-1.19937	6.23542
BT_3447	-1.19963	4.91033
BT_0612	-1.20823	7.60101
BT_0400	-1.20899	6.20605
BT_3596	-1.21135	1.77588
BT_1206	-1.2124	5.28746
BT_1269	-1.22824	5.07787
BT_2212	-1.23149	6.1457
BT_4523	-1.23312	7.6715
BT_4693	-1.2367	7.1135
BT_4702	-1.23718	9.91528
BT_1072	-1.2387	5.36728
BT_1846	-1.23923	6.71277
BT_2705	-1.23947	5.32853
BT_1446	-1.25659	7.0323
BT_1073	-1.25772	6.87738
BTnc323	-1.25853	1.72275
BT_0399	-1.25877	2.55621
BT_0984	-1.26637	2.54116
BTnc208	-1.27558	3.52516
BT_4638	-1.27746	5.14818
BT_4315	-1.27888	5.97672
BT_1075	-1.30032	4.53312
BT_4704	-1.31894	8.34348
BT_4694	-1.33722	3.76471
BT_0543	-1.33853	8.7412
BT_3761	-1.34013	5.8228
BT_0614	-1.34015	8.58182
BT_1845	-1.35338	7.12633
BT_0416	-1.36323	9.26247
BT_0613	-1.36402	7.35951
BT_0544	-1.36712	5.65734
BT_3628	-1.37197	3.92028
BT_4695	-1.38212	5.63912
BT_4522	-1.38443	4.678
BT_0968	-1.40144	5.95293
BT_4688	-1.40149	5.06277
BT_1491	-1.41191	7.88714
BT_1076	-1.42866	5.70783
BT_1644	-1.43985	3.19685
BT_0648	-1.46607	5.73849
BT_4703	-1.469	9.04497
BT_4560	-1.47758	9.10068
BT_4755	-1.49131	8.58182
BT_0005	-1.49672	2.03592
BT_3626	-1.5207	3.48385
BT_1056	-1.52674	7.52272
BT_2530	-1.52992	2.33406
BT_0986	-1.5451	8.58182
BT_1445	-1.5514	4.45294
BT_4543	-1.55617	3.37412
BT_2497	-1.56211	10.3383
BT_1055	-1.56781	5.63497
BT_3627	-1.57267	4.44955
BT_2938	-1.58252	4.73474
BT_4756	-1.59437	5.75958
BT_4203	-1.60281	5.70036
BT_0556	-1.60702	5.66362
BT_0987	-1.61115	8.23264
BT_0557	-1.6152	10.9216
BT_3468	-1.61817	6.41223
BT_3760	-1.6282	8.58182
BT_1950	-1.67261	8.8781
BT_3625	-1.67429	5.99303
BT_0032	-1.68365	1.81813
BT_1268	-1.6858	8.31355
BT_1837	-1.69219	5.39806
BT_0709	-1.69728	2.97053
BT_0985	-1.70432	4.84443
BT_1949	-1.72708	8.10229
BT_1142	-1.75553	6.56708
BT_2498	-1.79748	9.54636
BT_2173	-1.81899	6.38889
BT_1057	-1.82466	5.98176
BT_3759	-1.82815	8.53481
BT_4757	-1.83921	7.51016
BT_0479	-1.92227	1.93341
BT_2211	-1.9453	7.88071
BT_1766	-2.05012	9.53441
BT_3758	-2.08097	9.72643
BT_4687	-2.1272	1.74396
BT_1267	-2.20933	8.23264
BT_0553	-2.22464	11.8005
BT_0551	-2.70607	8.73545
BT_0552	-2.73891	6.98474
BT_0693	-2.913	12.4729
BT_0694	-3.39709	14.0947
BT_0695	-3.70404	17.0771
BT_3537	3.2527	0.511061
BT_4767	2.22405	0.968284
BT_t71	2.02389	0.782836
BTnc071	2.01341	0.940019
BTnc173	1.58304	1.07296
BT_t17	1.58054	0.64601
BT_1286	1.53178	1.05174
BT_4422	1.52624	0.64632
BT_1724	1.50673	1.28924
BT_t18	1.48363	0.61133
BT_t70	1.45734	0.427285
BT_4736	1.4482	1.08967
BT_r02	1.40618	0.349144
BT_3679	1.37793	1.27008
BT_r11	1.3697	0.341487
BT_r08	1.36154	0.340403
BT_r14	1.36085	0.340403
BTnc210	1.36005	0.923743
BT_r05	1.35826	0.340049
BT_3167	1.30871	1.29373
BTnc101	1.30261	1.25157
BT_0671	1.27196	1.25307
BTnc286	1.27196	1.22478
BT_4546	1.26012	1.04434
BTnc043	1.25803	0.415086
BTnc314	1.24395	0.527878
BTnc042	1.23131	0.493914
BT_4070	1.22416	0.427285
BT_0402	1.19861	0.954131
BTnc117	1.1962	0.850739
BT_t46	1.18681	1.12617
BT_2804	1.17035	0.793227
BT_4437	1.15568	1.1867
BT_2481	1.15554	0.612979
BT_0265	1.1476	0.982635
BTnc225	1.14507	0.866237
BTnc376	1.14214	0.64632
BT_t35	1.13704	0.274721
BT_2307	1.12183	0.798193
BT_3901	1.11984	0.754579
BT_2029	1.11757	0.357816
BT_t29	1.1156	0.386023
BTnc102	1.11444	1.15722
BT_0084	1.10126	0.729111
BTnc018	1.09315	0.42224
BTnc033	1.09019	1.10441
BTnc268	1.08817	1.07739
BTnc125	1.08315	0.28111
BTnc271	1.0791	0.387677
BT_1571	1.06937	1.1893
BT_1066	1.064	1.00329
BT_2634	1.0621	0.512131
BT_3499	1.06039	0.530392
BT_0027	1.05875	1.22722
BT_0799	1.05689	0.298576
BT_2575	1.04384	0.533871
BT_0364	1.04024	0.670557
BT_0639	1.03962	0.533074
BTnc259	1.03443	0.270477
BT_4086	1.03352	1.13978
BT_2864	1.02374	0.732122
BT_0662	1.02027	0.830504
BT_2882	1.01483	1.16772
BT_4284	0.985694	0.295793
BT_1710	0.980213	1.04434
BT_t47	0.977404	0.72493
BTnc135	0.968887	0.705595
BT_t66	0.967772	0.511061
BTnc209	0.96636	0.801629
BT_t65	0.962615	0.281375
BT_2821	0.96058	0.79116
BT_2594	0.948568	0.467098
BT_3682	0.945498	0.828336
BT_1706	0.944905	0.779881
BT_r03	0.94423	0.242342
BT_2863	0.942181	0.726685
BTnc025	0.941096	0.415777
BTnc085	0.93832	0.425411
BT_0206	0.935051	1.06016
BT_4233	0.930462	0.340403
BT_t27	0.927069	0.211837
[truncated: 2,966 more rows]

## Sheet: c
	log2 fold change	-log10 p-value (adjusted)
BTnc281	4.0471	7.38208
BT_0544	4.03359	13.143
BT_0543	3.99133	16.5839
BT_0545	3.11329	9.71017
BT_0548	3.091	11.1834
BT_0547	2.91883	12.1398
BT_0546	2.91329	13.6051
BT_0553	2.52945	13.009
BT_0552	2.44621	6.11296
BT_0551	2.42283	8.12419
BT_1110	2.2223	8.35974
BT_1109	1.9201	8.07513
BT_2269	1.49448	9.00916
BT_2262	1.486	5.99449
BT_1165	1.46621	4.40047
BT_0554	1.43015	7.84861
BT_2263	1.39653	9.00916
BT_3630	1.38955	3.46248
BT_1419	1.38841	3.45878
BT_1420	1.38709	4.98508
BT_2268	1.38582	9.60101
BT_2264	1.38388	9.60101
BT_0525	1.34996	3.40572
BT_3631	1.32098	4.44507
BT_2261	1.2833	6.83064
BT_1970	1.25494	6.11296
BT_2260	1.23883	8.25167
BT_3704	1.23776	2.13291
BT_3277	1.23355	3.56514
BT_3629	1.16943	3.05532
BT_0498	1.16494	1.3185
BT_2130	1.16151	5.0739
BT_3626	1.14524	2.35084
BT_1597	1.14047	1.68554
BTnc103	1.13253	2.73544
BT_2178	1.12793	5.12596
BT_3632	1.12092	1.90253
BT_4609	1.11715	5.80479
BT_2199	1.11179	5.61353
BT_1267	1.08054	3.60011
BT_2129	1.07435	5.12596
BT_3627	1.062	2.54224
BT_3762	1.053	3.49838
BT_0121	1.03647	1.35144
BT_1268	1.01035	4.59613
BT_2259	0.995924	5.07139
BT_0227	0.993037	4.75227
BT_3270	0.985445	2.09771
BT_1072	0.983961	3.5373
BT_3625	0.981103	3.10227
BT_3760	0.974227	4.7738
BT_1269	0.973445	3.34087
BT_1496	0.954499	6.11296
BT_3758	0.951118	4.50352
BT_3273	0.945925	1.5883
BT_0965	0.944771	4.29654
BT_3759	0.940912	3.96353
BT_3761	0.925282	3.39711
BT_4649	0.923972	5.02726
BT_1464	0.922537	1.79236
BT_p548232	0.915776	3.7387
BT_0523	0.915134	5.17562
BT_3633	0.900049	2.97254
BT_3628	0.899429	2.28894
BT_1825	0.89893	2.12274
BTnc153	0.879296	1.43869
BT_1073	0.872667	4.05796
BT_4684	0.855532	3.02092
BT_1226	0.855481	2.29899
BT_0688	0.842091	1.92168
BT_1164	0.834593	2.79902
BT_1910	0.833017	2.28894
BT_2540	0.822895	3.63174
BT_1075	0.820207	2.18898
BT_0971	0.815276	2.27804
BT_0964	0.814358	2.03371
BT_0225	0.811221	5.76718
BT_3251	0.799011	2.8874
BT_0494	0.798092	1.40501
BT_1802	0.796255	1.36447
BT_1074	0.791393	2.13681
BT_3272	0.783285	2.0609
BT_2154	0.780605	1.97103
BT_0749	0.777115	5.18666
BT_p548204	0.775787	7.38408
BT_0556	0.77378	2.08281
BT_2197	0.766885	3.06717
BT_1076	0.765216	2.3111
BT_4247	0.76019	4.01206
BT_3238	0.758656	2.29748
BT_0557	0.757817	5.43876
BT_0555	0.757597	5.29122
BT_0524	0.755738	3.08217
BT_1894	0.750275	3.49137
BT_3004	0.742245	3.49137
BT_2174	0.739677	3.61219
BT_2118	0.737839	4.65894
BT_4198	0.736275	2.24639
BT_2117	0.734198	4.6177
BT_2698	0.729266	2.90704
BT_0226	0.727016	1.77102
BT_0337	0.72456	1.49906
BT_0247	0.722517	3.35456
BT_0564	0.722149	2.19969
BT_1319	0.721895	2.01713
BT_3239	0.710411	3.28757
BT_1318	0.710336	2.62881
BT_3237	0.708287	1.81891
BT_0678	0.705536	1.36504
BT_0550	0.701538	4.93423
BT_2200	0.700066	2.02041
BT_1799	0.698672	4.10508
BT_2175	0.697516	3.06717
BT_3478	0.694803	3.63174
BT_4111	0.688959	3.09162
BT_2119	0.684274	3.66633
BT_3271	0.683831	3.10227
BT_p548206	0.680366	2.90221
BT_3236	0.680022	2.38453
BT_2546	0.678384	1.36447
BT_4338	0.671666	2.08342
BT_0781	0.667124	3.08145
BT_3112	0.655146	2.39692
BT_1823	0.654615	1.64925
BT_1266	0.653803	3.49838
BT_p548233	0.646842	3.80388
BT_3769	0.642857	2.0188
BT_0517	0.641882	1.38483
BT_4648	0.638643	1.96368
BT_1044	0.636024	1.47374
BT_1421	0.634818	1.71015
BT_0952	0.632677	2.02203
BT_3191	0.630971	2.10281
BT_0989	0.623976	2.45555
BT_3334	0.62057	4.10508
BT_4246	0.617589	1.80796
BT_0780	0.613857	1.52781
BT_2278	0.613083	2.80775
BT_0998	0.611158	4.76275
BT_1989	0.61114	1.36447
BT_2364	0.609678	2.7964
BT_3699	0.608301	1.99466
BT_1179	0.607843	1.97441
BT_0570	0.607229	4.55278
BT_4601	0.606211	2.93305
BT_p548234	0.604509	2.66653
BT_1870	0.603962	3.08145
BT_2557	0.603962	3.08145
BT_2137	0.603962	3.09162
BT_3479	0.603962	3.09162
BT_3706	0.603962	3.09162
BT_3825	0.603962	3.09162
BT_4290	0.603962	3.09162
BT_0684	0.602705	1.30792
BT_0660	0.601159	1.37085
BT_0747	0.600263	3.25797
BT_2832	0.599254	1.80066
BT_4718	0.596724	2.919
BT_1417	0.596367	2.04422
BT_1037	0.596065	1.47488
BT_0818	0.59497	1.76648
BT_1495	0.593873	2.94256
BT_0750	0.591179	3.80924
BT_2167	0.590295	2.02862
BT_2833	0.589318	1.8103
BT_1690	0.589236	2.08281
BT_1078	0.588004	3.3346
BT_0653	0.581156	1.56397
BT_0921	0.581096	3.40878
BT_3401	0.579211	3.48605
BT_0236	0.57732	3.83612
BT_1804	0.573556	1.74097
BT_4131	0.567379	3.63878
BT_1563	0.564448	2.92642
BT_2830	0.564069	2.39359
BT_0833	0.562746	2.91747
BT_0519	0.562695	2.13022
BT_1058	0.554846	3.40878
BT_0380	0.554796	1.58576
BT_3885	0.553935	3.34844
BT_3304	0.551824	4.08212
BT_1036	0.548882	1.99272
BT_1798	0.548035	2.28328
BT_3459	0.547389	3.6382
BT_4000	0.54723	3.10227
BT_0577	0.54649	2.33169
BT_0378	0.544908	2.28894
BT_3206	0.544029	1.59362
BT_3880	0.543922	2.06438
BT_3254	0.542118	1.59771
BT_0246	0.542036	1.31844
BT_3480	0.540933	2.28894
BT_3826	0.540933	2.28894
BT_3364	0.540687	2.22817
BT_4291	0.539895	2.28894
BT_2138	0.539394	2.28894
BT_4236	0.539221	3.63174
BT_2494	0.538964	4.60096
BT_1869	0.538081	2.2826
BT_2556	0.537648	2.28648
BT_0733	0.536691	2.69969
BT_2776	0.534515	2.21327
BT_1540	0.533787	1.81425
BT_2043	0.53344	3.33383
BT_3410	0.531737	1.75996
BT_3357	0.531542	3.29588
BT_1163	0.528028	1.43109
BT_3997	0.527693	3.49137
BT_2232	0.527618	1.89726
BT_2385	0.527346	2.31694
BT_3252	0.523618	2.09658
BT_1314	0.520803	3.83612
BT_0183	0.520701	3.80388
BT_4057	0.518658	4.01206
BT_2545	0.518614	2.5132
BT_3320	0.517904	1.79416
BT_3884	0.517635	2.94256
BT_0237	0.516755	3.46248
BT_3770	0.514741	2.05796
BT_2544	0.512446	2.3847
BT_1428	0.512302	1.33453
BT_2826	0.512266	2.54892
BT_2152	0.511878	2.90348
BT_1336	0.511184	1.92717
BT_3707	0.506329	2.16044
BT_2777	0.505907	3.26977
BT_0689	0.50353	2.5152
BT_0757	0.501092	1.83724
BT_2044	0.499224	3.00964
BT_4663	0.4977	3.38072
BT_3978	0.497548	2.62689
BT_0908	0.497103	3.44333
BT_0259	0.496463	3.80388
BT_0817	0.493233	2.05958
BT_3358	0.492484	2.75466
BT_1862	0.491682	2.00073
BT_2153	0.490828	2.58203
BT_1477	0.490657	2.84336
BT_3898	0.48901	2.44048
BT_0576	0.487852	2.17464
BT_3728	0.485073	3.12929
BT_0910	0.484764	2.68005
BT_1199	0.483575	1.66752
BT_3526	0.483477	2.20856
BT_2439	0.4831	2.70629
BT_1141	0.48183	1.71015
BT_3899	0.481594	2.01267
BT_0238	0.480626	3.29989
BT_0909	0.480512	3.15319
BT_p548207	0.480469	3.00116
BT_3996	0.480023	2.63107
BT_0159	0.479562	2.62975
BT_0928	0.478499	2.30519
BT_4598	0.478495	1.9063
BT_3646	0.477495	3.34087
BT_0907	0.476631	3.29588
BT_3398	0.475223	2.90704
BT_3363	0.473623	3.10227
BT_4675	0.471225	1.93978
BT_3771	0.469108	2.38307
BT_2073	0.468975	2.35424
BT_4415	0.4682	1.35801
BT_0251	0.464596	2.24279
BT_0700	0.462706	3.19095
BT_p548208	0.460486	2.18898
BT_0731	0.460118	1.31324
BT_1437	0.459804	2.58283
BT_3253	0.458109	2.38307
BT_2977	0.456896	3.16302
BT_1140	0.456412	1.83724
BT_1139	0.455687	2.18941
BT_2056	0.455239	1.91142
BT_2202	0.454643	1.91733
BT_1198	0.454198	1.89726
BT_4341	0.454179	2.87737
BT_1292	0.452755	3.83252
BT_0162	0.449908	1.94299
BT_3241	0.448783	1.41237
BT_0560	0.447377	1.93449
BT_3341	0.444732	3.03634
BT_2441	0.444696	2.28894
BT_2693	0.44449	1.3374
BT_3005	0.444155	1.43546
BT_3240	0.443716	2.00923
BT_0163	0.442453	1.59362
BT_0674	0.441823	2.90348
BT_3772	0.441453	3.09162
BT_0154	0.441371	3.27724
BT_4502	0.440916	1.35801
BT_0962	0.440264	1.7529
BT_4310	0.439823	2.94869
BT_1299	0.438289	3.3346
BT_0751	0.437895	2.84102
BT_0344	0.437306	1.96758
BT_3743	0.436835	2.43207
BT_1255	0.436529	1.57175
BT_0136	0.43532	1.63619
BT_1038	0.435308	1.31844
BT_4343	0.43445	1.5111
BT_1322	0.43371	2.24854
BT_0686	0.433403	1.50774
BT_1766	0.425351	1.58212
BT_3816	0.425252	2.82716
BT_1227	0.424452	2.18898
BT_0906	0.423246	3.09667
BT_0184	0.422503	3.05267
BTnc100	0.422164	1.47055
BT_4506	0.42158	1.56009
BT_2139	0.421481	1.80368
BT_p548236	0.418487	2.32972
BT_1484	0.417539	1.97338
BT_3999	0.4166	1.94361
BT_0690	0.416551	2.1834
BT_2496	0.416453	2.13681
BT_1907	0.416049	1.83292
BT_0217	0.415894	2.43692
BT_4496	0.41502	2.02041
BT_1642	0.41402	2.26247
BT_4306	0.41226	1.43109
BT_4414	0.410975	1.32435
BT_0730	0.410297	2.16849
BT_2831	0.409109	1.91651
BT_0831	0.408738	2.27327
BT_1300	0.408558	2.39359
BT_2932	0.407714	1.59771
BT_1059	0.406908	3.06717
BT_1539	0.405547	1.97338
BT_4552	0.402617	1.82923
BT_4199	0.40125	2.91747
BT_1032	0.400915	3.09162
BT_1554	0.399832	1.44782
BT_1216	0.399281	1.95159
BT_4337	0.398587	2.64611
BT_2440	0.398532	1.41108
BT_3647	0.398045	1.44504
BT_0873	0.397402	2.26798
BT_1767	0.396876	2.47621
BT_1321	0.396418	1.76075
BT_1490	0.396358	1.97254
BT_0153	0.396079	1.40098
BT_3365	0.396011	2.3669
BT_0250	0.395862	2.64386
BT_2834	0.395811	1.84234
BT_0366	0.39491	1.5862
BT_0826	0.394897	1.40289
BT_0647	0.394869	2.5277
BT_0221	0.393771	1.81992
BT_2742	0.392675	1.63524
BT_1700	0.391969	1.92786
BT_0327	0.39191	1.3396
BT_3255	0.390225	1.63524
BT_3186	0.389444	2.99826
BT_0345	0.388089	1.56896
BT_0732	0.388064	1.6866
BT_3431	0.387994	1.68984
BT_0744	0.387245	1.94023
BT_p548221	0.387032	1.32002
BT_3705	0.38691	1.63223
BT_0122	0.385431	2.48887
BT_4138	0.384492	2.69334
BT_2542	0.38412	2.93531
BT_0222	0.38374	1.63474
BT_3817	0.382462	1.36447
BT_0135	0.382148	2.18898
BT_4505	0.380303	1.58091
BT_1301	0.38007	2.92642
BT_2543	0.379623	1.56379
BT_1254	0.378985	1.94253
BT_1797	0.377385	2.19245
BT_2790	0.377177	1.77102
BT_1607	0.376226	1.68554
BT_3342	0.37603	2.19347
BT_0381	0.374919	1.48856
BT_3642	0.374436	2.94256
BT_0914	0.373483	1.36852
BT_0853	0.372477	1.50898
BT_4599	0.371908	1.43055
BT_3883	0.371301	1.76807
BT_1289	0.370669	1.56163
BT_1007	0.370322	2.3847
BT_3848	0.370049	2.54892
BT_0328	0.37004	2.28894
BT_4001	0.368282	1.32477
BT_1298	0.367764	1.95065
BT_0990	0.367189	1.6012
BT_1374	0.364134	2.70527
BT_1699	0.362124	1.42711
BT_2650	0.36041	1.48279
BT_3362	0.360338	1.88102
BT_2497	0.359585	2.08281
BT_3928	0.358926	1.64634
BT_1008	0.358044	1.89934
BT_3851	0.357156	2.28337
BT_2927	0.354872	1.5484
BT_1158	0.353774	2.06497
BT_3727	0.353696	1.75776
BT_2978	0.353646	1.79866
BT_3866	0.349094	1.53403
BT_3882	0.348464	1.32223
BT_0981	0.347911	1.87123
BT_0682	0.347458	1.38483
BT_3550	0.34716	2.35084
BT_p548235	0.346346	2.1204
BT_4409	0.34577	1.43852
BT_2801	0.344664	2.28894
BT_4300	0.344547	1.90927
BT_1479	0.341419	1.66749
BT_3725	0.340922	2.7388
BT_2091	0.340163	2.13291
BT_3726	0.340107	1.95773
BT_1734	0.33817	3.30166
BT_0426	0.337357	1.31448
BT_3612	0.337304	2.15225
BT_0134	0.334255	1.35144
BT_0769	0.332633	1.43393
BT_1052	0.332452	1.48202
BT_1033	0.332262	2.05121
BT_3609	0.331787	1.48667
BT_0164	0.331424	1.48202
BT_3801	0.331255	2.28894
BT_p548205	0.331168	1.57175
BT_3463	0.325884	2.24288
BT_4495	0.324775	1.33433
BT_3712	0.324096	1.76807
BT_0260	0.322673	1.53185
BT_0904	0.321992	1.35674
BT_3462	0.320017	1.63193
BT_4612	0.318171	1.6623
BT_1015	0.317388	1.31677
BT_0133	0.316812	1.63524
BT_4361	0.316654	1.46913
BT_2781	0.315683	1.60648
BT_3464	0.315407	1.43514
BT_0770	0.31459	2.166
BT_1183	0.314004	1.46023
BT_3870	0.312168	1.61454
BT_0882	0.311538	1.35017
BT_3179	0.310333	1.52051
BT_1879	0.307482	2.26798
BT_4255	0.303184	1.58917
BT_3849	0.303109	1.43656
BT_1878	0.299803	2.06381
BT_4342	0.299659	1.32767
BT_1538	0.299235	1.35801
BT_4474	0.299153	1.32435
BT_3846	0.29548	1.66749
BT_0761	0.292604	1.31844
BT_0258	0.292526	1.63316
BT_3559	0.290941	1.49585
BT_4563	0.290599	1.35144
BT_2057	0.29012	1.36388
BT_2143	0.286462	1.38906
BT_0657	0.28406	1.77582
BT_4011	0.280562	1.43852
BT_0244	0.277396	1.59771
BT_0743	0.27558	1.32218
BT_0870	0.274329	1.63316
BT_4351	0.273808	1.30368
BT_4307	0.267435	1.31324
BT_4200	0.267054	1.38483
BT_4128	0.265918	1.40949
BT_0562	0.261367	1.44329
BT_3560	0.260294	1.59112
BT_0894	0.25895	1.47646
BT_0899	0.255639	1.31711
BT_0126	0.24701	1.31448
BT_1685	0.238484	1.31761
BT_4126	0.236448	1.41822
BT_0539	0.235709	1.35144
BT_1235	0.228908	1.60455
BT_3837	0.223433	1.36447
BT_3944	-0.23163	1.44059
BT_2749	-0.23556	1.31761
BT_4047	-0.23714	1.46595
BT_3552	-0.23946	1.40699
BT_1973	-0.24749	1.33224
BT_2842	-0.24856	1.39531
BT_1913	-0.25423	1.38483
BT_4387	-0.25966	1.70788
BT_4518	-0.26068	1.43247
BT_1334	-0.26134	1.89726
BT_4698	-0.26327	1.48279
BT_1369	-0.2637	1.50835
BT_1784	-0.26723	1.37272
BT_3904	-0.26835	1.5111
BT_4374	-0.26969	1.35144
BT_3688	-0.27542	1.35144
BT_3469	-0.27696	1.31366
BT_1197	-0.27772	1.43826
BT_1558	-0.28099	2.06497
BT_1341	-0.28269	1.43826
BT_3443	-0.28365	1.80796
BT_1351	-0.28714	1.44953
BT_1337	-0.28919	1.52051
BT_1748	-0.28963	1.73686
BT_2731	-0.29106	1.31448
BT_3169	-0.29329	1.37085
BT_1221	-0.29341	1.65798
BT_2054	-0.29349	2.19677
BT_3908	-0.29601	1.49698
BT_2553	-0.29602	2.27888
BT_1220	-0.29609	1.84234
BT_1526	-0.29633	1.33569
BT_2053	-0.29934	2.01027
BT_2751	-0.30025	1.65798
BT_3409	-0.30261	1.47488
BT_4666	-0.30359	1.35144
BT_4535	-0.30411	1.74716
BT_3114	-0.305	1.61454
BT_0836	-0.30569	1.62486
BT_4538	-0.30693	2.08342
BT_3368	-0.30965	1.4563
BT_4323	-0.31091	1.49222
BT_0898	-0.3114	1.44782
BT_4373	-0.31259	1.74547
BT_2735	-0.31367	1.3374
BT_1811	-0.3139	2.19111
BT_4586	-0.31464	1.37529
BT_2162	-0.31651	1.47488
BT_0488	-0.31827	2.24587
BT_1883	-0.3189	2.03945
BT_0805	-0.31941	1.65385
BT_0540	-0.32337	1.56131
BT_2517	-0.3234	2.54892
BT_3293	-0.32405	2.19245
BT_4494	-0.3242	1.92717
BT_0837	-0.32601	1.58852
BT_2714	-0.32628	1.8103
BT_2163	-0.32736	1.36699
BT_2389	-0.33254	1.35055
BT_2721	-0.3372	1.51436
BT_3080	-0.33832	2.28894
BT_4558	-0.3394	1.41413
BT_0705	-0.33955	1.48424
BT_2382	-0.33983	2.18992
BT_0614	-0.34225	1.49555
BT_3408	-0.34256	1.59758
BT_1338	-0.34434	1.80796
BT_0610	-0.34452	2.39922
BT_3140	-0.34562	1.73654
BT_3219	-0.34612	1.56796
BT_1243	-0.34839	1.65657
BT_3215	-0.34916	1.36447
BT_3841	-0.3495	1.69717
BT_2702	-0.34989	2.13291
BT_1350	-0.35128	1.49698
BT_3803	-0.3527	1.49082
BT_2128	-0.35306	2.02497
BT_1440	-0.35383	1.80181
BT_4700	-0.35402	2.03145
BT_2709	-0.35843	1.66749
BT_2664	-0.35857	1.73598
BT_2161	-0.35924	1.49603
BT_1453	-0.35989	2.32741
BT_4680	-0.36168	1.99466
BT_0644	-0.36199	1.73598
BT_1348	-0.36314	1.63477
BT_1346	-0.36438	1.33418
BT_2712	-0.36573	2.07987
BT_4008	-0.36583	1.80066
BT_3959	-0.36715	1.59362
BT_4486	-0.36719	1.75678
BT_1349	-0.36813	1.80417
BT_3802	-0.37097	1.82068
BT_2710	-0.37184	1.92858
BT_0489	-0.37188	2.18941
BT_2716	-0.37376	1.4999
BT_4376	-0.37389	2.49908
BT_3909	-0.37423	1.89258
BT_0618	-0.37771	1.49689
BT_2756	-0.37779	2.18694
BT_4537	-0.37843	1.56397
BT_3139	-0.37866	2.3847
BT_0986	-0.37938	1.43398
BT_2567	-0.38226	1.79759
BT_1473	-0.38334	1.50731
BT_2711	-0.38365	1.8103
BT_4539	-0.38407	1.98677
BT_1452	-0.38648	1.47344
BT_1513	-0.38662	2.01879
BT_3717	-0.38701	1.89934
BT_2713	-0.38772	1.59481
BT_0233	-0.38781	1.37085
BT_1060	-0.38955	1.91765
BT_2700	-0.3908	2.32972
BT_2720	-0.3938	2.97324
BT_3804	-0.39464	2.09629
BT_2717	-0.39626	2.18046
BT_2726	-0.39734	2.28894
BT_1228	-0.39832	2.28236
BT_2488	-0.39869	1.46595
BT_2725	-0.39997	2.13681
BT_1826	-0.40002	1.41635
BT_2724	-0.40027	1.96024
BT_3567	-0.40046	2.10136
BT_2502	-0.40181	2.28283
BT_2233	-0.40197	1.85105
BT_1675	-0.40226	1.60455
BT_4107	-0.40313	1.73301
BT_4106	-0.40393	2.54973
BT_1343	-0.40402	1.50835
BT_4051	-0.40565	2.78845
BT_4364	-0.40604	1.3959
BT_2707	-0.40727	2.23026
BT_2701	-0.40808	1.97184
BT_2663	-0.40874	2.73517
BT_4363	-0.40923	1.35674
BT_0955	-0.41002	2.4486
BT_1259	-0.41106	1.71766
BT_2706	-0.4119	2.46637
BT_2668	-0.41992	2.22817
BT_1809	-0.42018	1.3374
BT_3876	-0.42033	3.11659
BT_2704	-0.42076	2.24854
BT_4526	-0.4211	1.34407
BT_1345	-0.42156	1.53185
BT_3877	-0.42255	2.54892
BT_2715	-0.42342	3.15254
BT_3569	-0.42365	2.21327
BT_1827	-0.42483	1.8575
BT_1432	-0.42492	3.56927
BT_3946	-0.42513	3.53529
BT_3910	-0.42584	1.8575
BT_4744	-0.42782	1.98279
BT_4536	-0.42796	2.4773
BT_3733	-0.42841	3.52914
BT_4375	-0.43058	3.24152
BT_2708	-0.43175	1.81042
BT_1555	-0.43237	2.21033
BT_2431	-0.4326	3.09667
BT_2666	-0.43364	2.43136
BT_3160	-0.43422	1.35136
BT_2430	-0.43557	1.86277
BT_4600	-0.43608	2.65069
BT_3875	-0.43675	1.89934
BT_3325	-0.43778	3.4328
BT_0694	-0.44058	1.96921
BT_4186	-0.44094	2.16433
BT_4476	-0.44102	1.76885
BT_3987	-0.44223	2.5132
BT_2923	-0.44501	2.88494
BT_3367	-0.44627	3.09162
BT_1260	-0.45074	1.55303
BT_2811	-0.45122	1.35144
BT_1244	-0.4513	2.28107
BT_3128	-0.45139	1.58718
BT_4352	-0.45198	2.0609
BT_2703	-0.45259	3.09046
BT_2943	-0.45338	1.48297
BT_3662	-0.45652	1.37116
BT_2478	-0.45656	1.35144
BT_1310	-0.45785	2.59053
BT_0954	-0.4604	2.99826
BT_0825	-0.46244	2.5277
BT_1841	-0.46264	1.68554
BT_1193	-0.46379	1.53281
BT_2912	-0.46539	1.56009
BT_0631	-0.46602	3.44333
BT_3126	-0.46679	1.87505
BT_0370	-0.46707	3.42334
BT_3366	-0.46956	3.26305
BT_4597	-0.4699	1.41122
BT_p548220	-0.47545	1.678
BT_4541	-0.47606	2.24854
BT_4500	-0.47693	2.64543
BT_2623	-0.47868	1.89506
BT_2435	-0.48279	2.45212
BT_3693	-0.48314	1.53163
BT_0620	-0.48398	2.24288
BT_2569	-0.48478	3.5426
BT_0351	-0.4867	2.11899
BT_3183	-0.48802	2.66074
BT_3127	-0.48912	2.31687
BT_4241	-0.49015	2.94256
BT_3607	-0.49301	1.68257
BT_2667	-0.49587	2.63125
BT_3604	-0.49727	1.71015
BT_2568	-0.50757	3.08145
BT_3945	-0.51077	3.6382
BT_2665	-0.51174	3.15254
BT_1287	-0.5127	1.48279
BT_1573	-0.5129	2.13681
BT_4585	-0.51422	3.34844
BT_4637	-0.5154	1.48916
BT_3457	-0.51575	4.07627
BT_0695	-0.51718	3.49492
BT_1306	-0.51884	1.37529
BT_2757	-0.5247	3.59438
BT_1763	-0.52497	1.58917
BT_3223	-0.52799	1.69214
BT_4172	-0.52946	1.63524
BT_1848	-0.53858	1.6776
BT_0630	-0.54058	1.31844
BT_2625	-0.54419	1.43055
BT_3231	-0.54576	2.84102
BT_1759	-0.54851	1.89661
BT_3741	-0.54857	2.69334
BT_2092	-0.55075	2.22717
BT_4589	-0.55226	3.69807
BT_1061	-0.5539	1.44232
BT_4176	-0.55543	1.66752
BT_3991	-0.55617	3.14247
BT_3738	-0.55678	3.11437
BT_1275	-0.55843	1.42419
BT_p548219	-0.56226	1.4554
BT_1650	-0.56338	1.43826
BT_3988	-0.56348	3.6854
BT_0645	-0.56569	3.27254
BT_3692	-0.56634	1.79786
BT_3732	-0.56746	4.60096
BTnc219	-0.56936	1.61651
BT_3232	-0.57209	2.16433
BT_0010	-0.5727	1.4367
BT_3958	-0.573	3.0068
BT_3947	-0.5749	3.46248
BT_0172	-0.57786	1.68554
BT_3739	-0.587	2.21327
BT_0355	-0.59013	2.51991
BT_2629	-0.59298	1.58356
BT_4615	-0.59611	1.92168
BT_4242	-0.60567	2.30519
BT_1273	-0.606	2.56161
BT_1512	-0.60688	2.3669
BT_2434	-0.60817	3.77056
BT_4554	-0.6117	2.70629
BT_3992	-0.61267	2.64992
BT_1517	-0.61353	3.93046
BT_4587	-0.61689	3.48025
BT_2479	-0.61897	1.34742
BT_4479	-0.62739	3.59438
BT_0621	-0.62774	3.09162
BT_2758	-0.62884	4.32122
BT_2097	-0.63142	3.00964
BT_4081	-0.63405	1.95065
BT_3079	-0.6384	1.78884
BT_2459	-0.63919	1.81891
BT_3233	-0.64232	3.81317
BT_4739	-0.64605	1.92235
BT_3789	-0.64788	1.43247
BT_2225	-0.65063	1.4862
BT_2755	-0.65164	2.70175
BT_2560	-0.65229	1.31061
BT_2096	-0.65813	3.50019
BT_4109	-0.65932	1.81425
BT_2421	-0.66008	2.7392
BT_1519	-0.66609	1.42391
BT_1875	-0.6807	1.64199
BT_p548229	-0.68141	2.84892
BT_1749	-0.68664	1.40098
BT_3259	-0.6961	2.29748
BT_4168	-0.69892	1.43412
BT_1758	-0.70984	1.73366
BT_2081	-0.71035	3.22037
BT_0056	-0.72468	1.94126
BT_0622	-0.73227	2.88494
BT_2159	-0.73441	4.56915
BT_0051	-0.73772	1.89934
BT_0352	-0.73983	1.42076
BT_2082	-0.74211	3.15054
BT_3986	-0.74847	2.09771
BT_4638	-0.74943	2.24809
BT_2675	-0.7541	1.89726
BT_4588	-0.75851	7.33362
BT_0463	-0.76511	1.48087
BT_1518	-0.76589	1.92351
BT_2217	-0.7727	3.16704
BT_0724	-0.78056	1.40447
BT_0353	-0.78077	2.99826
BT_2423	-0.78857	1.36692
BT_1173	-0.79027	1.92351
BT_2422	-0.79487	2.34277
BT_3985	-0.80563	3.80388
BT_2902	-0.8086	1.46956
BT_4152	-0.81292	1.40289
BT_3507	-0.81437	2.04585
BT_0593	-0.8289	1.43412
BT_3984	-0.83831	3.09162
BT_2156	-0.84092	3.84467
BT_4543	-0.87061	1.3185
BTnc337	-0.88568	1.31448
BT_2158	-0.88776	3.11659
BT_1196	-0.89264	4.48316
BT_4110	-0.89592	2.12172
BT_3990	-0.89593	4.42973
BT_3983	-0.89692	4.63638
BT_4616	-0.9003	1.80066
BT_3030	-0.90598	2.38976
BT_2220	-0.91098	2.94256
BTnc287	-0.92959	1.40699
BT_1684	-0.9374	6.50188
BT_2157	-0.94131	4.97606
BT_1941	-0.94502	1.36447
BT_2754	-0.94561	5.98242
BT_4447	-0.9487	5.12596
BT_2218	-0.95198	4.48537
BT_4164	-0.95314	2.10214
BTnc208	-0.95644	2.05618
BT_2221	-0.96103	2.02203
BT_4163	-0.97388	2.6909
BT_2968	-0.98127	1.36776
BT_1765	-0.98435	2.43105
BT_2424	-0.99284	2.5132
BT_2890	-0.9929	3.49137
BT_0242	-1.00028	4.8052
BT_0241	-1.00218	6.23547
BT_4122	-1.00742	2.03463
BT_1543	-1.01659	5.16814
BT_3780	-1.02057	2.23191
BT_3792	-1.03165	3.1526
BT_2219	-1.03274	4.69222
BT_2619	-1.03432	2.81023
BT_2872	-1.04355	2.59058
BT_4448	-1.09317	3.8563
BT_4082	-1.13354	3.48025
BT_4432	-1.16059	1.91079
BT_4431	-1.16716	2.7388
BT_3573	-1.16784	1.76075
BTnc199	-1.19151	1.56312
BT_4669	-1.20258	1.31761
BT_2886	-1.24402	1.30792
BT_3764	-1.24806	1.36852
BT_2983	-1.25689	1.34187
BT_2425	-1.26007	3.63174
BTnc111	-1.29451	1.45544
BT_4446	-1.57416	2.65856
BT_1514	-1.92465	2.23026
BT_0338	-1.94695	2.25487
BT_2633	-2.97929	1.3751
BT_3537	2.43538	0.23176
BT_4672	2.03324	0.345669
BTnc164	1.98825	0.536942
BT_1167	1.85651	1.02115
BT_4284	1.73298	0.610387
BTnc283	1.63518	0.468837
BT_4014	1.63468	0.433199
BT_0799	1.59764	0.459772
BT_1982	1.58045	0.605906
BT_2634	1.39942	0.646937
BT_1885	1.37408	1.17096
BT_2028	1.32908	0.335077
BT_2356	1.23679	1.02984
BT_1515	1.23124	0.259242
BT_0497	1.20057	0.645591
BT_1960	1.16773	0.212967
BT_1884	1.15684	0.944374
BT_2301	1.15459	0.688682
BT_4071	1.15428	1.01976
BTnc371	1.12481	0.58277
BT_4273	1.10035	0.478807
BTnc275	1.09986	1.17461
BT_0947	1.07734	1.24659
BT_3221	1.05246	0.798849
BT_0864	1.04149	1.04675
BT_2227	1.03684	0.417322
BT_2185	1.03363	0.817288
BT_4634	0.967506	0.727794
BT_1886	0.94858	0.93148
BT_0726	0.918014	0.387022
BT_1066	0.916932	0.607322
BT_0796	0.901583	0.969232
BT_0365	0.90109	0.337905
BTnc032	0.871967	0.280327
BT_1598	0.853576	0.852209
BT_2307	0.841191	0.378193
BT_0102	0.83998	0.327926
BT_3476	0.839782	0.385975
BT_r01	0.837113	0.091964
BTnc248	0.831991	0.333975
BT_r15	0.826435	0.090843
BT_t35	0.819332	0.115958
BTnc025	0.803569	0.245205
BT_3901	0.802009	0.330533
BT_0027	0.797665	0.552731
BTnc085	0.794475	0.248631
BT_1791	0.780599	0.442008
BTnc279	0.780412	0.232183
BT_0492	0.780395	0.539877
BTnc098	0.764842	0.239528
BT_2064	0.760605	1.29757
BT_r07	0.756905	0.081074
BT_r10	0.756905	0.081074
BT_r04	0.756881	0.081074
BT_4422	0.755328	0.143117
BT_4639	0.748333	0.376942
BTnc171	0.737621	0.259052
BT_1176	0.736603	1.1667
BT_0944	0.736149	0.949027
BT_4437	0.723752	0.41953
BT_4546	0.720372	0.302305
BT_2864	0.717561	0.285759
BT_4249	0.715988	0.914503
BTnc067	0.699572	0.242112
BT_0279	0.692782	0.266336
BTnc026	0.689793	0.213041
BT_0513	0.683751	0.461848
BT_0664	0.682792	0.274195
BT_3763	0.679795	0.329407
BT_3482	0.670631	0.495159
BT_0669	0.670282	0.861758
BTnc084	0.667555	1.1026
BT_0522	0.667539	1.00606
BT_0679	0.667331	1.28095
BTnc110	0.666408	0.801032
BT_3597	0.663567	0.499785
BT_0349	0.662491	0.28646
BTnc031	0.660353	0.217445
BT_3317	0.653628	1.26396
BTnc055	0.652657	0.195552
BT_1046	0.651474	0.586505
BT_4747	0.644348	0.364016
BT_1462	0.643395	0.514924
BT_3059	0.641012	0.93148
BT_1384	0.63947	1.13466
BT_3207	0.637809	0.693119
BT_0680	0.637005	0.687195
BT_1418	0.632341	0.608708
BTnc071	0.629905	0.091099
BT_3115	0.624258	1.0589
BT_0033	0.624228	0.322371
BTnc034	0.618487	0.125203
BT_4567	0.616053	0.726146
BTnc267	0.615407	0.507391
BT_1050	0.613689	0.449393
BT_0756	0.608013	1.27423
BT_2884	0.607638	0.452006
BTnc211	0.603829	1.07203
BT_1079	0.598851	1.17761
BT_2995	0.596121	0.482489
BT_2793	0.590983	0.59644
BT_4613	0.588952	1.00221
BT_1133	0.588001	0.14243
BTnc101	0.586969	0.295701
BT_4490	0.586359	0.109009
BTnc314	0.586091	0.111741
BT_3235	0.584039	1.255
BTnc094	0.583039	0.147311
BTnc004	0.580851	0.220995
BTnc309	0.575888	0.213252
BT_2380	0.574499	0.891226
BT_0567	0.573187	1.16019
BT_4356	0.570953	0.616603
BT_0595	0.570009	1.25974
BT_1405	0.56924	0.483637
BT_2882	0.566979	0.338877
BT_4641	0.564001	0.822468
BT_2106	0.563281	0.446346
BT_4647	0.561284	0.865474
BT_1805	0.558153	0.845162
BT_0495	0.54948	0.546654
BT_2338	0.548933	0.496578
BTnc188	0.547692	0.213957
BT_1047	0.542185	0.281586
BT_0753	0.540016	1.09482
BTnc053	0.538886	0.151747
BT_1035	0.538829	1.28028
BT_2692	0.535557	1.23573
BT_3701	0.534974	1.14781
BT_t18	0.534352	0.087022
BT_0103	0.529886	0.090934
BT_0937	0.528936	0.347705
BT_1256	0.525348	0.994041
BTnc174	0.522946	0.122146
BT_2345	0.52277	0.372226
BT_0537	0.521403	0.8648
BT_2102	0.520693	1.02961
BT_3015	0.519792	0.466773
BT_3524	0.519058	0.63067
BTnc130	0.518565	0.193411
BT_t27	0.515044	0.062925
BT_2023	0.514749	0.334562
BT_4730	0.512922	0.253895
BT_3587	0.506723	0.823014
BT_0752	0.506599	0.969324
BT_2295	0.50315	0.151777
BT_0516	0.50298	0.665999
BT_1401	0.502362	0.149892
BT_0521	0.502044	0.419865
BT_4234	0.499237	0.139721
BT_0966	0.498735	1.09596
BT_1252	0.496168	0.827574
BT_0390	0.495785	0.687383
BT_t02	0.494568	0.121391
BT_1182	0.493568	0.490371
BT_0784	0.492952	0.467175
BT_1265	0.489192	1.04051
BTnc331	0.483787	0.331979
BTnc341	0.483787	0.331979
BT_2974	0.482119	0.711015
BTnc225	0.481695	0.1569
BT_2266	0.478384	0.177355
BT_0995	0.476081	0.928746
BT_1279	0.475864	0.415439
BT_p548238	0.475311	1.18516
BT_2464	0.472864	0.06212
BT_2359	0.472543	0.064285
BT_4421	0.471007	0.219953
BT_2379	0.470619	0.660394
BT_3698	0.468886	0.696736
BT_1608	0.468328	0.362282
BT_0568	0.468245	0.682705
BTnc191	0.46686	0.507094
BT_3481	0.465868	0.109876
BT_0389	0.465177	0.415439
BTnc102	0.464035	0.242112
BTnc047	0.463729	0.168545
BT_3155	0.463573	0.527002
BT_2785	0.460944	1.07011
BT_0932	0.460678	0.941725
BT_0514	0.459772	1.23937
BT_0890	0.459258	0.91256
BT_0443	0.456859	0.589015
BT_2500	0.455345	1.21914
BT_1887	0.453516	0.416619
BT_3242	0.452874	1.26664
BT_4565	0.452572	1.17642
BT_2032	0.451312	0.613288
BTnc096	0.45083	0.95813
BT_2201	0.450531	1.16547
BT_3012	0.449701	0.292146
BT_1043	0.449354	0.539778
BT_3193	0.449203	1.02115
BTnc147	0.447914	0.284666
BT_2429	0.445646	0.500483
BT_1914	0.442514	1.01864
BT_4724	0.441844	0.856822
BT_1564	0.441412	1.24842
BT_0283	0.440809	0.284666
BT_0960	0.440646	1.15935
BT_3138	0.4388	0.635219
BT_3554	0.438716	1.11753
BT_4732	0.438485	1.28313
BT_3428	0.438121	0.974042
BT_p548209	0.436036	0.856822
BTnc173	0.435036	0.091489
BT_3513	0.435006	0.255781
BT_2022	0.432972	0.164293
BT_2291	0.432021	0.275588
BT_1582	0.431483	0.996943
BTnc290	0.428275	0.148439
BT_4325	0.428101	1.0176
BT_3969	0.427202	1.17199
BT_2296	0.426675	0.303282
BT_2642	0.426673	0.435395
BT_3700	0.426431	0.766975
BT_1993	0.425761	1.15426
BT_2953	0.424508	0.141781
BT_3641	0.424167	0.93148
BT_3062	0.423424	1.27727
BT_1806	0.421983	0.858767
BT_0779	0.421103	0.937125
BTnc097	0.418222	0.18094
BT_2365	0.418064	1.19499
BT_0437	0.416616	0.192672
BT_0256	0.416136	0.904967
BT_2741	0.415098	1.18858
BT_3192	0.413962	1.23954
BT_2962	0.413858	0.116636
BT_1181	0.412623	0.410108
BT_2457	0.411772	0.386985
BT_1800	0.41164	1.26828
BT_0383	0.409955	1.255
BTnc043	0.409274	0.054885
BT_0905	0.408288	1.26428
BT_2592	0.408055	0.243163
BT_2245	0.408053	0.548526
BT_2814	0.407059	0.140535
BT_3057	0.406656	0.672808
BT_3016	0.406108	0.143746
BT_3757	0.404791	0.941725
BT_0289	0.404719	0.696736
BT_3881	0.404718	0.431879
BT_0528	0.4033	0.662135
BT_2815	0.400776	1.10949
BT_2492	0.399988	0.887445
BT_1574	0.399388	0.466075
BT_3185	0.39889	0.865457
BT_4657	0.397941	0.865474
BT_0961	0.397624	0.745641
BT_0087	0.396652	0.149892
BT_2410	0.396078	0.755405
BTnc379	0.395797	0.189801
BTnc346	0.395054	0.338877
BT_1187	0.395024	0.861885
BT_4033	0.393357	0.153065
BT_3595	0.392119	0.429177
BT_3088	0.391236	0.385782
BTnc299	0.39057	0.185627
BT_0206	0.390456	0.1935
BT_0934	0.389773	0.277976
BT_2131	0.389761	0.54767
BT_0223	0.38849	0.720186
BT_3793	0.386752	0.391482
BT_0481	0.386735	0.151777
BT_4357	0.385302	0.245417
BT_3172	0.384748	0.93148
BT_2226	0.384542	0.507811
BT_3269	0.383804	0.742315
BT_t29	0.383376	0.062328
BT_0681	0.383169	1.128
BTnc005	0.382996	0.11107
BT_1459	0.382792	0.730167
BT_0639	0.382744	0.080466
BT_1709	0.381622	0.154867
BT_4640	0.381272	0.623718
BT_2279	0.381138	1.12412
BT_1467	0.381136	0.146918
BT_1457	0.379624	0.35461
BT_3205	0.379358	1.17035
BT_0526	0.379077	1.16376
BT_3953	0.378549	0.449941
BT_2988	0.377956	0.114105
BT_2135	0.377469	0.977605
BT_3911	0.377216	0.844688
BT_1416	0.377209	0.991493
BT_2386	0.3767	0.558567
BT_3110	0.376297	0.995527
BT_2288	0.375165	0.335077
BT_1553	0.373001	0.916769
BT_0028	0.372286	0.105497
BT_1619	0.372108	0.132498
BT_2745	0.371716	0.394458
BT_2033	0.371394	0.438721
BT_0734	0.371059	0.675514
BT_0574	0.370865	1.17363
BT_0948	0.370669	0.110166
BT_0264	0.370267	0.132498
BT_2951	0.3702	0.26088
BT_4607	0.369331	1.05261
BT_1009	0.36901	1.1026
BT_3874	0.36835	1.18516
BT_3011	0.367539	0.269622
BTnc042	0.367255	0.06433
BT_0991	0.367036	0.646488
BT_4402	0.366257	0.389946
BT_4244	0.366052	0.301509
BT_4664	0.366024	0.595877
BT_0758	0.364805	0.152621
BTnc312	0.364534	0.107752
BT_3122	0.364179	0.490392
BT_0382	0.363551	1.09125
BT_1435	0.363526	0.699078
BT_0496	0.363393	0.245417
BTnc253	0.363204	0.409215
BT_4473	0.363162	0.745392
BT_1170	0.362809	0.430395
BT_0503	0.362772	0.595839
BT_1478	0.361347	0.949027
BT_0859	0.361127	0.679408
BTnc018	0.361114	0.064285
BT_4219	0.361042	0.620196
BT_0814	0.360831	1.11167
BT_3865	0.360745	0.149892
BT_2761	0.359863	1.17834
BT_1138	0.358257	0.452007
BT_1980	0.356337	0.897115
BT_2491	0.355314	0.678316
BTnc099	0.353925	0.151284
BT_0573	0.353344	1.1047
BT_1240	0.352022	0.983521
BT_1707	0.351054	1.00156
BT_3217	0.350916	0.656711
BT_3850	0.35064	0.700765
BT_1257	0.350339	1.00574
BT_2847	0.350324	0.262259
BT_1251	0.350164	0.651523
BT_1769	0.349563	1.05297
BT_3027	0.349228	0.50858
BT_p548203	0.348893	1.2503
BTnc035	0.348827	0.087149
BT_0670	0.348097	0.395756
BT_0797	0.347533	0.396804
BT_4354	0.347515	0.589015
BTnc234	0.346674	0.874158
BT_1039	0.346497	1.0399
BT_p548211	0.346129	1.24659
BT_4245	0.345535	0.501453
BT_0240	0.343761	1.0589
BT_0832	0.342158	1.28095
BT_2408	0.340839	0.416402
BT_0262	0.33941	0.089421
BT_t45	0.339204	0.483637
BT_0158	0.338952	0.991493
BT_0255	0.338217	0.695114
BT_3036	0.338101	0.687317
BTnc107	0.337649	0.160781
BT_1040	0.33639	0.895016
BT_4286	0.336099	0.077608
BT_2212	0.335975	1.00132
BTnc229	0.335234	0.348842
BT_1283	0.334995	0.068094
BT_4233	0.334911	0.053105
BT_3188	0.334305	0.679754
BT_2784	0.333293	0.668834
BT_t17	0.333292	0.044424
BT_1586	0.332792	0.063217
BT_0520	0.332567	0.790896
BT_1004	0.332525	0.921195
BT_3178	0.332351	0.851339
BT_3051	0.332244	0.382505
BTnc382	0.331453	0.188033
BT_2019	0.331242	0.613251
BT_3916	0.330977	0.761659
BT_1801	0.330917	0.425847
BT_1491	0.330677	1.15935
BT_0559	0.329646	0.762551
BTnc265	0.329216	0.073512
BT_0199	0.329159	0.927127
BT_2824	0.328864	0.163369
BT_4222	0.328851	1.22448
BT_4482	0.328648	0.87121
BT_3229	0.328522	0.581847
BT_2694	0.328412	1.1047
BT_1175	0.328257	1.21232
BT_3702	0.32762	0.653956
BT_t66	0.327302	0.077948
BT_1561	0.326028	1.29665
BT_3914	0.325721	0.30617
BT_3442	0.325432	0.226471
BT_1253	0.325303	0.225347
BT_2313	0.32488	0.111383
BT_1323	0.324728	1.00977
BT_1054	0.32471	0.699316
BT_0261	0.324424	0.99312
BT_1248	0.324226	0.568654
BT_4466	0.323403	0.22049
BT_3440	0.323081	0.162162
BT_3212	0.322959	1.01964
BT_3879	0.32245	0.911467
BT_2957	0.322374	0.802526
BT_2063	0.321735	0.609469
BT_3886	0.321223	0.557975
BT_3927	0.317731	1.02081
BT_2690	0.31772	0.41953
BT_0124	0.317674	0.191823
BT_3170	0.317495	0.630965
BTnc072	0.317197	0.115636
BT_2571	0.315323	0.703724
BTnc336	0.314575	0.342949
BT_0563	0.314269	0.441697
BT_3151	0.313991	1.26268
BT_0624	0.313758	0.826981
BT_0887	0.313275	0.524143
BT_0927	0.311846	1.09157
BT_3386	0.311577	1.26287
BT_2697	0.311136	0.798588
BT_1689	0.30955	0.354079
BT_1159	0.308882	1.2285
BTnc162	0.308572	0.112145
BTnc343	0.308485	0.196079
BT_3369	0.308325	0.846365
BT_1161	0.308199	0.775378
BTnc306	0.307449	0.433199
BT_2377	0.30656	0.576541
BT_1180	0.306273	0.433199
BT_2925	0.306063	0.523756
BT_3518	0.305969	1.14219
BT_0855	0.305825	0.396312
BT_1411	0.305547	0.630921
BT_3354	0.304266	0.99312
BT_2778	0.303948	0.066855
BT_4201	0.303864	1.24344
BT_0662	0.303648	0.081074
BT_4452	0.303498	0.23001
BT_2396	0.303037	0.289848
BT_0491	0.302862	0.058483
BT_3332	0.302084	0.430395
BT_1430	0.301838	0.640984
BT_2446	0.301676	0.195857
BT_2792	0.301217	0.703724
BT_2209	0.300906	0.761754
BT_3840	0.300266	0.565809
BT_0766	0.300223	1.14781
BT_0152	0.300182	1.27418
BT_0773	0.299774	1.2382
BT_3315	0.299531	0.05002
BT_2695	0.298614	0.998382
BT_3359	0.298298	0.896312
BT_4101	0.297907	1.21837
BT_4608	0.297766	0.972341
BT_3906	0.297497	0.685937
BT_0911	0.297182	1.17525
BT_1003	0.296569	0.627521
BT_3411	0.296516	1.15142
BT_1160	0.296256	0.95739
BT_1919	0.296048	1.09125
BT_3941	0.295842	0.801032
BT_2976	0.295469	1.10949
BT_3097	0.295445	1.24404
BT_1080	0.295205	0.753531
BT_1686	0.295168	0.791833
BT_0505	0.2948	0.626735
BT_4231	0.294682	1.01443
BT_4239	0.294474	0.583016
BT_3645	0.294392	1.1047
BT_1487	0.293826	1.19973
BT_1593	0.293033	0.983521
BT_4072	0.292847	0.56397
BT_0456	0.292814	0.680517
BT_3931	0.292645	1.17761
BT_0583	0.292634	1.14266
BT_3458	0.292473	1.2823
BT_3060	0.291927	0.433454
BT_2570	0.291785	0.877858
BT_1262	0.291711	0.862255
BT_4497	0.291512	0.230239
BT_3234	0.291303	0.682449
BT_0846	0.290101	0.477034
BT_0385	0.289678	0.597445
BT_1489	0.289566	1.19499
BT_4564	0.289194	0.744711
BT_1687	0.287736	1.18858
BTnc339	0.28773	0.233384
BT_2038	0.287707	0.659989
BT_4002	0.287439	0.430395
BTnc277	0.287107	0.248631
BT_1031	0.286873	0.163369
BT_4116	0.286419	0.434757
BT_4484	0.286401	1.13145
BT_0561	0.286313	0.759455
BT_2037	0.286114	0.452007
BT_2331	0.285503	0.544642
BT_2938	0.284366	0.346632
BT_3643	0.284248	0.735995
BT_p548217	0.284218	0.1569
BT_1380	0.284162	1.1124
BT_3204	0.283572	0.755269
BT_1847	0.283473	0.608611
BT_3224	0.28342	1.03409
BT_0703	0.283383	0.682434
BT_3938	0.283199	0.983521
BT_2090	0.282859	1.14221
BT_2149	0.282624	0.695485
BT_4562	0.28261	0.703724
BT_3086	0.281941	0.397584
BT_p548210	0.281902	0.445365
BT_1566	0.28146	1.28095
BT_0774	0.281393	1.1584
BTnc180	0.281125	0.258704
BTnc049	0.280994	0.096956
BT_0248	0.280481	0.539877
BT_2100	0.280274	0.227727
BT_1676	0.280267	1.19367
BT_0913	0.280163	1.26384
BTnc105	0.279947	0.281347
BTnc076	0.279716	0.359791
BT_3913	0.279279	0.295107
BT_1296	0.278023	1.08166
BT_1461	0.27773	0.39704
BT_3768	0.277284	0.924311
BT_1153	0.276653	0.904967
BT_0314	0.275765	0.548051
BT_4324	0.275484	0.642487
BT_2004	0.274823	0.897115
BT_1178	0.274744	0.849865
BT_4723	0.274459	0.280476
BT_4030	0.27438	0.125144
BT_4403	0.27382	0.416595
BT_2253	0.273502	0.382505
BTnc048	0.273311	0.111503
BT_3998	0.273077	1.21232
BTnc187	0.273054	0.134707
BT_0128	0.272702	0.588977
BT_1950	0.272701	0.887445
BTnc220	0.272142	0.142307
BT_4091	0.272036	0.540074
BT_4069	0.271768	0.510849
BT_3749	0.271662	0.348346
BT_2498	0.271438	0.927127
BT_3742	0.270734	0.955214
BT_0239	0.270636	0.861885
BT_2352	0.270511	0.453054
BT_4278	0.270511	0.453054
BT_3418	0.270388	0.590554
BT_2169	0.269962	0.335077
BT_3966	0.269891	0.319938
BT_3111	0.269822	0.425847
BT_4100	0.269639	1.09031
BT_3558	0.269352	1.21914
BT_0963	0.269218	0.827644
BT_4697	0.268709	1.05197
BT_0652	0.267573	0.316658
BT_3477	0.266952	0.277636
BTnc231	0.266667	0.062925
BT_3388	0.266568	0.92972
BT_4316	0.266568	0.543331
BT_2483	0.266241	0.301354
BT_2354	0.265887	1.16115
BT_3540	0.265887	0.67029
BT_3636	0.265712	0.983521
BT_2947	0.26571	1.27646
BT_4582	0.265492	1.01228
BT_3189	0.264652	0.51863
BTnc320	0.263585	0.308876
BT_4462	0.26344	0.304244
BT_1223	0.263292	0.439443
BT_1738	0.263151	0.426775
BT_0224	0.26241	0.405142
BT_1118	0.26238	1.09157
BT_0375	0.262082	0.699626
BT_1625	0.262026	0.730045
BT_1661	0.261704	0.860274
BT_0607	0.261436	0.586664
BT_1098	0.26143	1.20253
BT_1728	0.261164	0.361912
BT_0972	0.261158	0.461439
BT_0820	0.260388	0.547118
BT_2802	0.260092	0.396246
BT_0741	0.259599	1.03459
BT_3810	0.259461	1.24586
BT_4417	0.259386	1.1646
BT_2699	0.259162	0.407885
BT_3210	0.258296	1.16572
BT_1234	0.25816	1.15152
BT_2937	0.257611	0.452007
BT_4215	0.257565	0.527638
BTnc210	0.256785	0.062751
BT_4367	0.256641	0.880316
BT_0504	0.256616	0.995527
BT_4010	0.25623	0.883545
BTnc007	0.256159	0.292146
BT_1730	0.256143	0.99312
BT_3319	0.255802	0.948663
BT_4103	0.255584	1.10607
BT_1053	0.255554	0.922142
BTnc179	0.255554	0.659453
BTnc294	0.255329	0.164293
BT_2898	0.254558	0.290167
BT_4262	0.253881	0.7972
BT_1171	0.25346	0.845162
BT_2151	0.253182	1.02115
BT_2883	0.252656	0.093646
BTnc040	0.252347	0.148034
BT_0959	0.251806	0.543331
BT_0738	0.251668	1.19195
BT_1485	0.251394	0.732126
BT_2078	0.251378	0.756045
BT_2926	0.251315	0.512259
BT_2150	0.251286	0.7972
BT_2495	0.251008	0.527944
BT_0813	0.249626	0.749622
BT_4430	0.249578	0.348346
BT_2042	0.249488	1.19499
BT_3756	0.248396	0.583773
BT_2211	0.248333	0.508423
BT_0877	0.248212	0.822468
BT_0878	0.247773	0.452007
BT_4733	0.247699	0.447677
BT_4046	0.247338	1.05297
BT_0903	0.247022	0.860274
BT_3218	0.246669	0.570489
BTnc033	0.246667	0.091561
BT_4461	0.246353	0.42549
BTnc282	0.246269	0.073596
BT_3187	0.246146	1.06126
BT_1636	0.246105	0.81314
BTnc196	0.246031	0.088996
BT_1414	0.246017	0.373077
BT_1729	0.245955	0.927127
BT_2397	0.245825	0.346519
BT_0922	0.245772	0.344714
BT_1688	0.245477	0.295701
BT_3648	0.245239	1.06933
BTnc374	0.244961	0.337857
BT_1560	0.244512	1.14217
BT_0725	0.244284	0.544642
BT_3302	0.244096	0.665321
BT_3209	0.243984	0.947562
BT_0860	0.243856	0.13301
BTnc224	0.243808	0.157575
BTnc028a	0.243719	0.332233
BT_0313	0.243486	1.20253
BT_3471	0.243357	0.444282
BT_1382	0.242558	0.638058
BT_0410	0.242241	0.745347
BT_0407	0.242081	0.679408
BTnc182	0.24203	0.210165
BT_1924	0.241662	0.705801
BT_2087	0.24164	0.430395
BT_0578	0.241565	0.610923
BT_3497	0.241506	0.033136
BTnc176	0.241466	0.148439
BT_2141	0.241433	1.2107
BT_0412	0.241211	0.969232
BT_1483	0.241191	1.03459
BT_1926	0.240735	0.180787
BT_3847	0.240102	0.685077
BT_0263	0.239563	0.164293
BT_3033	0.239154	0.742129
BT_4054	0.238851	0.739003
BT_0812	0.238663	0.458958
BT_3640	0.238646	0.994041
BT_2534	0.238508	0.547118
BT_1985	0.238415	0.535596
BT_3811	0.238314	1.08384
BT_3318	0.237508	0.544642
BT_1764	0.237065	0.763404
BT_3190	0.236133	0.414393
BT_4557	0.23553	0.887445
BT_2142	0.235438	0.256554
BT_3778	0.235149	0.23001
BTnc291	0.235096	0.062226
BT_1288	0.234728	0.635219
BT_2250	0.234727	0.891042
BT_0413	0.23443	0.91581
BT_0691	0.234427	0.296026
BT_2079	0.234384	0.737451
BT_0745	0.233646	0.210031
BTnc310	0.233477	0.119382
BT_0828	0.233149	0.569504
BT_t46	0.232516	0.077608
BT_0811	0.231466	0.730167
BT_4372	0.231024	0.84574
BT_0182	0.230767	0.669279
BT_4193	0.230365	1.12412
BT_1974	0.229655	1.15603
BT_3275	0.229472	0.684601
BT_0512	0.229107	0.126863
BT_0151	0.228943	0.941725
BT_3380	0.228825	0.589015
BT_4555	0.228497	0.516082
BT_1796	0.228377	0.833522
BT_0198	0.228233	0.414393
BT_2528	0.228208	0.553871
BT_1768	0.227974	0.921532
BT_4561	0.227966	0.745347
BT_3465	0.2279	1.12963
BT_0458	0.227731	1.22448
BT_1568	0.227472	0.418043
BT_3429	0.226921	1.20308
BT_4053	0.226884	0.766638
BT_4556	0.226844	0.685937
BT_3032	0.226597	0.382505
BT_3583	0.226294	0.296601
BT_3917	0.226236	0.782382
BT_4551	0.225164	0.818896
BT_3021	0.224868	0.43301
BT_3561	0.224844	1.07489
BT_3154	0.224706	0.304183
BT_3490	0.224651	0.819236
BT_2289	0.223775	0.26088
BT_0254	0.223576	0.621889
BT_2361	0.223488	0.507391
BT_3856	0.22337	0.134553
BT_1552	0.22302	0.773573
BTnc329	0.222956	0.077608
BT_4129	0.222686	0.627521
BT_3711	0.222676	0.947486
BT_2924	0.222556	0.964397
BT_4731	0.222166	0.118013
BT_3939	0.221896	0.876606
BT_1135	0.221849	0.654279
BT_2204	0.22134	0.684601
BT_0879	0.221031	0.409739
BT_2414	0.220999	0.062328
BT_0205	0.220088	0.755428
BT_0701	0.220008	0.335077
BT_2355	0.219787	0.448891
BT_3638	0.219734	0.672808
BT_0472	0.219662	0.148034
BT_4261	0.219572	0.642448
BT_4102	0.219371	0.921012
BT_0827	0.21936	1.04866
BT_0408	0.219161	0.335077
BT_1317	0.219126	0.755405
BT_1680	0.219114	0.775179
BT_1645	0.218934	0.09359
BT_2535	0.218914	0.214627
BT_0245	0.2189	0.862255
BTnc235	0.218738	0.037993
BT_3839	0.218704	0.766638
BT_3591	0.218369	0.150068
BT_1497	0.218366	0.586468
BT_4514	0.218301	0.668353
BT_3703	0.218259	0.114204
BT_1832	0.217856	0.512801
BT_0376	0.217519	0.479374
BT_2370	0.2172	0.466836
BT_1018	0.21684	0.347901
BT_0729	0.216661	0.812197
BT_4420	0.216257	0.207115
BT_3976	0.21597	0.735995
BT_0667	0.215592	0.054034
BT_4583	0.215129	0.51531
BT_3387	0.21501	0.819799
BT_4154	0.214964	0.373629
BT_3152	0.214679	1.26396
BT_1673	0.214369	0.259052
BT_1393	0.214326	0.439443
BT_1998	0.214246	0.280228
BT_0819	0.214209	0.291249
BT_2006	0.214005	0.303989
BT_1569	0.213781	0.72966
BT_0161	0.213756	0.469689
BT_3374	0.213203	0.581545
BT_2343	0.213117	0.136871
BT_1409	0.213084	0.242653
BT_0746	0.212838	0.410923
BT_1130	0.212768	0.102216
BTnc064	0.21258	0.134542
BT_0379	0.212519	0.46849
BT_3660	0.212428	0.209481
BT_0883	0.212375	0.589335
BTnc125	0.212272	0.021518
BT_4468	0.212201	0.243163
BT_3256	0.212131	0.516542
BT_2946	0.212036	0.666292
BT_0332	0.21201	0.649432
BT_1610	0.211972	1.20253
BT_2246	0.211636	0.465633
BT_1681	0.211632	0.740043
BT_4611	0.211307	0.696629
BT_4045	0.211146	1.0399
BT_1422	0.211074	0.310081
BT_2849	0.210768	0.133663
BT_4371	0.21071	1.08654
BT_1229	0.210657	0.955214
BT_1735	0.210513	0.568878
BT_2136	0.210106	1.03682
BTnc148	0.209888	0.203376
BT_1999	0.209846	0.703724
BT_3649	0.209086	1.24329
BT_1744	0.209061	0.681873
BT_1297	0.208266	0.793347
BT_2256	0.20809	0.536308
BT_3588	0.208043	0.196714
BT_0896	0.207625	0.896312
BT_1594	0.207609	0.430936
BT_2077	0.207371	0.671203
BT_t34	0.207292	0.086618
BT_2744	0.207221	0.441545
BT_2005	0.207111	0.452007
BT_1090	0.206997	0.707006
BT_2438	0.206937	0.46849
BT_4248	0.206845	0.127705
BT_0480	0.206531	0.096575
BT_4139	0.206502	0.349478
BT_3198	0.206307	0.154735
BT_1200	0.206216	0.46125
BT_3120	0.205956	0.478295
BT_1843	0.205912	1.085
BT_2461	0.205694	0.354572
BT_1635	0.205661	0.894456
BT_3868	0.205578	0.493805
BT_4218	0.205402	0.449683
BT_0880	0.205282	0.124462
BT_1308	0.205193	0.685794
BT_3400	0.205156	0.699316
BT_3000	0.205115	0.24373
BT_4610	0.205064	1.10323
BT_2579	0.205036	0.627521
BT_1092	0.205	0.168042
BT_3326	0.204997	0.412559
BT_2800	0.204909	0.95813
BT_0902	0.20489	0.435395
BT_1278	0.204724	0.1798
BT_0579	0.20457	0.914503
BT_4339	0.204569	0.333345
BT_0419	0.204539	0.433199
BT_3936	0.204296	0.336645
BT_0739	0.204197	0.345669
BT_1550	0.20406	0.802526
BT_4036	0.204018	0.338563
BT_2309	0.20374	0.132834
BT_2335	0.203717	0.067939
BT_2133	0.203554	0.990024
BT_1852	0.20352	0.703724
BT_1233	0.203147	1.01232
BT_2215	0.203062	0.715336
BT_3390	0.202269	0.203457
BT_3333	0.201917	0.120286
BT_1056	0.20177	0.430395
BT_0452	0.20138	0.341709
BT_0506	0.200887	0.28412
BT_1706	0.200601	0.051545
BT_2075	0.199785	0.802526
BT_0580	0.199739	0.803161
BT_0775	0.199641	0.448132
BT_3389	0.199618	0.802526
BT_2093	0.198799	0.72487
BT_4344	0.198709	0.787044
BT_4401	0.198672	0.111238
BT_0249	0.19867	1.23791
BT_1838	0.198552	0.46125
BT_0197	0.19831	0.323455
BTnc156	0.198214	0.078446
BT_3355	0.197774	0.812073
BT_3472	0.197643	0.886512
BT_t47	0.19736	0.054483
BT_3671	0.19723	0.153588
BT_t30	0.196945	0.030761
BT_3968	0.19652	0.113803
BT_1082	0.196511	0.447677
BT_3845	0.196207	0.687444
BTnc311	0.195808	0.081074
BT_1615	0.195782	0.393156
BTnc118	0.195516	0.256058
BT_3509	0.195259	0.183384
BT_2691	0.194754	0.174602
BT_3078	0.194536	0.450436
BT_0333	0.19434	0.359791
BT_1447	0.194223	0.858204
BT_2936	0.194032	0.430395
BT_0838	0.193885	0.295701
BT_2509	0.193737	0.066855
BT_1089	0.193337	0.709043
BT_2074	0.193047	0.539778
BT_2086	0.192247	0.963056
BT_4358	0.192066	0.057761
BT_2281	0.19194	0.221928
BT_2203	0.191829	0.1575
BT_2740	0.191445	0.301509
BT_0591	0.191401	1.00132
BT_1381	0.191347	0.896312
BT_0791	0.191318	0.281178
BT_0767	0.191134	0.373629
BT_4736	0.19055	0.037993
BT_3686	0.190371	0.475582
BT_2076	0.189448	0.466773
BT_2231	0.189323	0.338796
BT_2168	0.189026	0.512801
BT_3582	0.188598	0.053951
BT_1880	0.188504	0.887724
BT_1166	0.188498	0.063002
BT_1570	0.1884	0.207305
BT_2681	0.188388	0.870399
BT_4734	0.188384	0.127705
BT_2353	0.188377	0.472711
BT_4548	0.188029	0.073836
BTnc023	0.187986	0.050408
BT_3925	0.187934	0.378193
BT_2961	0.187767	0.433199
BT_2999	0.187124	0.262158
BT_0830	0.186681	0.737783
BT_2679	0.186397	0.705801
BTnc108	0.186123	0.073512
BT_4584	0.185897	0.775694
BT_4477	0.185809	0.348218
BT_4380	0.185574	0.335077
BT_4041	0.185022	0.862255
BT_2907	0.184958	0.092429
BT_1510	0.184691	0.333037
BT_3869	0.184605	0.782382
BT_3579	0.184219	0.295221
BT_1567	0.184195	0.628812
BT_0253	0.184186	0.430395
BT_1427	0.183633	0.049474
BTnc268	0.1833	0.058338
BT_3085	0.182928	0.451549
BT_0979	0.182689	0.656911
BT_1984	0.182266	0.19793
BT_3548	0.182239	0.668834
BT_3930	0.181999	0.386985
BT_4725	0.181855	0.084325
BT_4052	0.181682	0.325138
BT_3121	0.181541	0.617337
BTnc241b	0.181408	0.057944
BT_p548230	0.181222	0.413228
BT_t52	0.18117	0.041197
BT_0176	0.18075	0.375542
BT_1547	0.180339	0.260352
BT_0558	0.180272	0.860274
BT_4292	0.180184	0.650207
BT_3166	0.179935	0.523756
BT_1711	0.179906	0.095927
BT_0994	0.179868	0.208694
BT_1915	0.17968	0.499785
BT_1713	0.179667	0.093646
BT_3065	0.179307	0.15649
BT_3685	0.179297	0.450436
BT_1423	0.179173	0.298815
BT_4230	0.178984	0.14146
BT_3412	0.178824	0.345669
BT_0912	0.178823	0.527944
BT_2012	0.1783	0.667923
BT_0188	0.178176	0.228591
BT_1889	0.177954	0.244503
BT_3821	0.17782	0.628476
BT_0661	0.177681	0.177335
BT_3370	0.177126	0.547118
BT_3755	0.177073	0.320456
BT_3611	0.176061	0.543331
BT_4125	0.175849	0.385782
BT_1157	0.175824	0.791833
BT_1320	0.175768	0.622402
BT_3244	0.175675	0.124462
BT_0509	0.175662	0.081074
BT_0953	0.175586	0.146557
BT_0742	0.175571	0.337905
BT_0438	0.175561	0.05926
BT_3225	0.175218	0.829639
BT_0771	0.175047	0.771826
BT_0308	0.17495	0.382505
BT_3381	0.174891	0.603376
BTnc212	0.174835	0.267538
BT_0646	0.174698	0.399429
BT_3521	0.174334	0.267538
BT_0737	0.174179	0.653371
BT_4012	0.173339	0.417925
BT_2465	0.172802	0.252249
BT_0411	0.17204	0.591315
BT_0321	0.171629	0.354992
BT_1614	0.17081	0.34618
BT_3708	0.170621	0.295701
BT_4413	0.170377	0.307128
BT_1104	0.170273	0.590259
BT_0113	0.16995	0.034494
BT_0599	0.169732	0.489073
BT_0395	0.169668	0.0397
BT_4143	0.169123	0.274195
BT_3510	0.169007	0.099951
BT_1818	0.168997	0.219953
BT_2899	0.168772	0.384537
BTnc391	0.168597	0.09359
BT_2406	0.168576	0.335077
BT_0461	0.168475	0.289848
BT_3150	0.168229	0.262061
BT_1206	0.168041	0.249119
BT_1316	0.167915	0.812197
BT_2685	0.167539	0.341241
BT_4469	0.167493	0.325138
BT_3327	0.167349	0.541551
BT_4130	0.167272	0.289565
BT_3153	0.166845	0.46849
BT_3299	0.166772	0.148034
BT_3546	0.166683	0.193931
BT_2213	0.166606	0.331979
BT_3077	0.166586	0.344311
BT_0174	0.166526	0.648595
BT_t01	0.16652	0.077948
BT_p548201	0.1664	0.415628
BT_4221	0.166077	0.447714
BT_3551	0.166027	0.46125
BT_4738	0.165686	0.219565
BT_3048	0.165464	0.11088
BT_2878	0.165064	0.043664
BT_2561	0.16465	0.277976
BT_4650	0.164608	0.671584
BT_0785	0.164555	0.703724
BTnc259	0.164511	0.017719
BT_3744	0.164071	0.442652
BT_1144	0.163992	0.286504
BT_2747	0.163895	0.675514
BT_3379	0.163868	0.386292
BT_0587	0.163808	0.720186
BT_0459	0.163735	0.574923
BT_0421	0.163473	0.684679
BT_4460	0.163245	0.445192
BT_4674	0.163079	0.444771
BT_0284	0.163054	0.265758
BT_0228	0.163039	0.058997
BT_1041	0.163011	0.12598
BT_1668	0.162719	0.454499
BTnc241a	0.162484	0.048702
BT_0856	0.162431	0.210031
BT_0508	0.16199	0.076056
BT_3668	0.161901	0.046373
BT_1042	0.161876	0.229678
BT_3276	0.161665	0.309675
BT_4285	0.161644	0.055475
BT_2658	0.160918	0.439443
BT_4394	0.160617	0.164293
BT_1205	0.16036	0.264019
BT_4471	0.160264	0.349705
BT_4445	0.15983	0.940303
BT_0186	0.159377	0.631667
BTnc017	0.159126	0.034178
BT_0862	0.159118	0.077687
BT_3838	0.158871	0.54767
BT_0581	0.158533	0.320456
BT_0696	0.158436	0.373037
BT_3767	0.158219	0.47047
BT_2513	0.157169	0.528256
BT_3197	0.156506	0.071515
BT_0069	0.15615	0.125203
BT_3226	0.156134	0.398855
BT_1969	0.156095	0.133458
BT_p548231	0.156039	0.409215
BT_3549	0.155932	0.418237
BT_1364	0.155856	0.502757
BT_3942	0.155847	0.355297
BT_1250	0.155572	0.13177
BT_1436	0.155547	0.175463
BTnc014	0.155427	0.089421
BTnc041	0.155427	0.089421
BTnc134	0.155427	0.089421
BTnc200	0.155427	0.089421
BTnc095	0.155427	0.089421
BTnc129	0.155427	0.089421
BTnc151	0.155427	0.089421
BTnc261	0.155427	0.089421
BT_3967	0.15537	0.186935
BT_2505	0.155324	0.416595
BT_4203	0.15467	0.1798
BT_3926	0.154569	0.41847
BT_0969	0.153811	0.41953
BT_0976	0.153617	0.43301
BT_4256	0.153373	0.317576
BT_3356	0.153104	0.531721
BT_3965	0.153068	0.674286
BT_3375	0.15305	0.284567
BT_4419	0.153034	0.224109
BT_4181	0.15276	0.148034
BT_1548	0.152549	0.773156
BT_1972	0.152304	0.537702
BT_3452	0.15228	0.583016
BT_0451	0.152066	0.129104
BTnc152	0.151896	0.045069
BT_2400	0.151795	0.495159
BT_2328	0.151748	0.188033
BT_4382	0.151597	0.259984
BT_0138	0.151223	0.54168
BT_1669	0.151014	0.573986
BT_3921	0.151005	0.634425
BT_4157	0.151003	0.125203
BT_0518	0.150962	0.723576
BT_2292	0.150667	0.042602
BT_2247	0.150449	0.077608
BT_2210	0.150068	0.259052
BT_t07	0.15002	0.030247
BT_2089	0.15001	0.434809
BT_1113	0.149611	0.156215
BT_3562	0.149556	0.565227
BT_3321	0.149302	0.271862
BT_1935	0.148677	0.616782
BT_4529	0.147966	0.149892
BT_3657	0.147641	0.075279
BT_2541	0.147639	0.375965
BT_4511	0.147558	0.11256
BTnc240	0.147555	0.046808
BT_1143	0.147431	0.127377
BT_0168	0.147422	0.207086
BT_2058	0.147191	0.50559
BT_4355	0.147131	0.155811
BT_1963	0.146629	0.271144
BT_0980	0.14654	0.1798
BT_1824	0.146398	0.134707
BTnc273	0.146366	0.144041
BT_3563	0.14583	0.533475
BT_4049	0.145823	0.354992
BT_0829	0.145818	0.451337
BT_4418	0.145612	0.259052
BT_2437	0.145585	0.413746
BT_4678	0.145577	0.431879
BT_2547	0.145522	0.638058
BT_0589	0.145371	0.55284
BT_0384	0.14475	0.12507
BT_1613	0.14449	0.382505
BT_3687	0.144372	0.229678
BT_1641	0.144326	0.045069
BT_0433	0.144318	0.256554
BT_3432	0.144316	0.540489
BT_3260	0.144242	0.307754
BT_4265	0.144162	0.703724
BT_3534	0.143997	0.077608
BT_1119	0.143867	0.399247
BT_0598	0.14373	0.478752
BT_3058	0.143722	0.209183
BTnc201	0.143615	0.046986
BT_3975	0.142899	0.643333
BT_2794	0.142283	0.097078
BT_2512	0.142221	0.398855
BT_2979	0.14203	0.207063
BT_0668	0.141452	0.032556
BT_4705	0.141448	0.149892
BT_0311	0.141244	0.483304
BT_3616	0.141039	0.065281
BT_0582	0.140994	0.16619
BT_1667	0.140708	0.127749
BT_2433	0.140603	0.413228
BT_3461	0.140424	0.293056
BT_3964	0.140224	0.295701
BT_0394	0.140063	0.196812
BT_2034	0.139546	0.470188
BT_0295	0.139377	0.354992
BT_1375	0.138873	0.155496
BT_0409	0.138422	0.510988
BT_4259	0.138268	0.362282
BT_0702	0.137968	0.156215
BT_1410	0.137458	0.171301
BTnc249	0.137388	0.027274
BT_2165	0.1373	0.256554
BT_4658	0.137128	0.141181
BT_1888	0.137032	0.229678
BT_0312	0.137028	0.505551
BT_2952	0.136995	0.125203
BTnc304	0.136649	0.063145
BT_0871	0.136372	0.34618
BT_3165	0.136339	0.430395
BT_3501	0.135899	0.035625
BT_3585	0.135539	0.324673
BT_1087	0.135515	0.316792
BT_3246	0.135444	0.334562
BT_3349	0.13509	0.150511
BT_3488	0.135047	0.193931
BTnc213	0.134909	0.051773
BT_0638	0.134906	0.248631
BT_2251	0.134738	0.455549
BT_0468	0.134538	0.062794
BT_0708	0.134259	0.13301
[truncated: 2,966 more rows]

## Sheet: d
	log2 fold change	-log10 p-value (adjusted)
BT_1606	2.77857	7.13835
BT_1572	2.4612	5.34724
BT_1456	2.23656	4.61549
BT_2345	1.88628	3.96721
BT_2227	1.82398	1.30362
BT_3311	1.78107	4.61564
BT_4715	1.76723	3.19463
BT_0216	1.76679	6.53987
BT_1384	1.67316	4.80544
BT_1574	1.66793	6.60907
BT_1541	1.65453	4.5355
BT_3208	1.6121	1.71606
BT_2380	1.54784	4.11547
BT_1605	1.5447	3.05991
BT_4634	1.46679	1.65236
BT_0677	1.42686	3.44226
BT_4071	1.40518	1.5503
BT_2157	1.37248	7.36701
BT_1886	1.35776	1.78557
BT_0215	1.33104	4.71429
BT_1604	1.32899	1.80581
BT_4447	1.32016	7.38759
BT_2690	1.23914	3.57232
BT_3310	1.22579	4.52719
BT_2693	1.22474	5.55224
BT_1999	1.21569	7.36701
BT_2692	1.16182	3.96721
BTnc357	1.1563	1.60057
BT_0784	1.1414	1.81853
BT_2247	1.14009	2.06637
BT_2404	1.12801	4.37334
BT_p548204	1.11899	9.59236
BT_2174	1.09837	5.98383
BT_2175	1.09648	5.48126
BT_2346	1.09631	2.06507
BTnc100	1.08248	5.43087
BT_0819	1.03137	3.46838
BT_p548206	1.02228	5.00912
BT_2504	1.01449	5.48074
BT_0241	1.01339	6.60907
BT_3204	1.00158	4.88436
BT_t01	0.998527	1.4118
BT_1887	0.99758	1.51908
BT_2694	0.995739	5.34724
BT_4567	0.992367	1.7387
BT_2790	0.991123	6.19463
BT_2156	0.989023	5.12432
BT_3062	0.987688	4.39491
BT_2499	0.983834	6.31703
BT_1165	0.982156	2.2338
BT_4356	0.972238	1.97247
BT_3312	0.971509	2.08741
BT_1142	0.963109	3.18189
BT_2159	0.960582	6.4246
BT_1998	0.959834	2.98706
BT_0756	0.951106	2.6363
BT_1226	0.937938	2.76374
BT_3205	0.933708	4.39491
BTnc339	0.926734	1.72885
BT_0526	0.924552	4.3402
BT_1464	0.921739	1.91484
BT_3207	0.912487	1.39112
BT_2144	0.891941	5.5669
BT_0508	0.890237	1.44677
BT_2396	0.879373	1.71315
BT_0242	0.8788	4.52719
BT_1910	0.867308	2.58663
BT_2328	0.857322	3.00242
BT_1170	0.852844	1.88598
BTnc148	0.842041	1.97406
BT_4543	0.839622	1.56779
BT_2483	0.839071	2.09809
BT_0932	0.819348	2.45259
BT_p548203	0.805938	4.28758
BT_3132	0.804864	3.51543
BT_3115	0.802334	1.70833
BT_0514	0.800036	2.97571
BT_3259	0.791386	2.95508
BT_3054	0.782495	4.2524
BT_3874	0.77954	3.76974
BT_3587	0.77708	1.7758
BT_0390	0.775658	1.81555
BT_1894	0.775627	3.89552
BT_3840	0.76933	2.54295
BT_0781	0.766468	3.8887
BT_t45	0.763581	1.92612
BT_0795	0.762604	2.95922
BT_2957	0.76098	3.10296
BT_2331	0.759756	2.63619
BT_1587	0.758335	3.83585
BT_3122	0.756975	1.73794
BT_2353	0.750836	4.01769
BT_2226	0.749784	1.63853
BT_3053	0.747621	2.88987
BT_0708	0.74592	2.07909
BT_1278	0.745671	1.56828
BT_2355	0.741371	3.09021
BT_1802	0.741311	1.30392
BT_2448	0.739238	1.84166
BT_3911	0.738226	2.48438
BT_3055	0.737048	3.51006
BT_p548238	0.736741	2.46018
BT_2691	0.733581	1.55671
BT_3652	0.725788	1.32034
BT_2354	0.72553	4.89993
BT_3886	0.721265	2.14291
BT_3313	0.719158	2.15504
BT_3359	0.718374	3.46838
BT_1411	0.711481	2.50926
BT_4598	0.705051	3.46838
BT_2278	0.70344	3.55774
BT_2628	0.698077	1.6549
BT_2503	0.690993	3.71485
BT_3631	0.689418	1.91879
BT_4341	0.688767	5.02158
BT_4646	0.682585	1.6968
BT_3334	0.668712	4.77431
BT_3378	0.662715	2.85658
BT_3170	0.66138	2.14287
BT_0674	0.657247	4.94663
BT_4347	0.652924	5.17844
BT_0765	0.649526	2.58663
BT_3304	0.646685	5.22545
BT_2119	0.64454	3.67919
BT_3234	0.640802	2.48466
BT_4250	0.640597	3.66472
BT_2176	0.638671	1.47116
BT_2087	0.636419	2.11937
BT_3554	0.632761	2.09888
BT_3371	0.622581	4.39491
BT_2102	0.621448	1.44679
BT_2329	0.620336	1.39777
BT_2330	0.617855	2.31264
BT_2070	0.616316	3.42165
BT_1905	0.613462	1.93871
BT_2117	0.612547	3.96848
BT_2154	0.606205	1.43664
BT_2924	0.603881	4.25489
BT_1968	0.600899	1.95586
BT_4599	0.599921	3.06869
BT_4111	0.597787	2.67953
BT_3010	0.597338	1.53224
BT_2381	0.595606	2.34799
BT_4338	0.595591	1.85659
BT_4221	0.594764	3.37569
BT_1993	0.593522	2.05193
BT_2158	0.592865	1.95586
BT_2512	0.591201	3.67804
BT_2118	0.590226	3.80277
BT_2215	0.590101	3.77302
BT_3147	0.589437	5.3326
BT_3081	0.587323	3.17967
BT_3556	0.585312	3.18965
BT_3370	0.581294	3.53012
BT_4757	0.581264	1.83781
BT_2030	0.580926	4.2837
BT_1704	0.580603	1.74063
BT_2699	0.577878	1.55801
BT_p548207	0.57784	4.0049
BT_4005	0.577277	3.8887
BT_3771	0.576688	3.35716
BT_1343	0.576095	2.71771
BT_1622	0.575801	1.52395
BT_0831	0.575627	3.81786
BT_2031	0.574762	2.09809
BT_1767	0.573066	4.24052
BT_4131	0.572353	3.97708
BT_1539	0.57123	3.37675
BT_2552	0.570264	2.92933
BT_3269	0.570214	1.47889
BT_3971	0.569833	4.89993
BT_3770	0.567878	2.50926
BT_4756	0.566192	1.40655
BT_2198	0.564715	2.11769
BT_3206	0.562992	1.80007
BT_4045	0.562418	4.39715
BT_3335	0.561692	3.1081
BT_3428	0.560724	1.53008
BT_0757	0.560388	2.30824
BT_2352	0.560023	1.55441
BT_4278	0.560023	1.55441
BT_1338	0.559971	3.76974
BT_0952	0.559864	1.78661
BT_3583	0.557362	1.35212
BT_3380	0.557208	2.52096
BT_2034	0.555163	3.99767
BT_2561	0.554917	2.03206
BT_0683	0.552392	1.48882
BT_1345	0.551239	2.45562
BT_2551	0.550322	2.04893
BT_3396	0.548641	2.86906
BT_1344	0.548615	2.73687
BT_4360	0.547863	3.97905
BT_3369	0.54708	2.18401
BT_0459	0.546531	3.76461
BT_1078	0.545307	3.2129
BT_3480	0.543451	2.46252
BT_3826	0.543451	2.46252
BT_2621	0.543374	1.47152
BT_1869	0.543188	2.46252
BT_4291	0.543085	2.46244
BT_0887	0.541914	1.37837
BT_2138	0.54116	2.46218
BT_2556	0.540675	2.46018
BT_3550	0.539562	4.41967
BT_3356	0.539193	3.76965
BT_3581	0.53859	2.23666
BT_3185	0.537917	1.47889
BT_3478	0.532775	2.73903
BT_2246	0.529349	2.16446
BT_2784	0.52917	1.48596
BT_3458	0.525765	3.21939
BT_1339	0.52463	2.62243
BT_3002	0.524446	1.96694
BT_3075	0.522857	2.81312
BT_1341	0.522851	3.68552
BT_p548201	0.521982	2.60066
BT_3772	0.521909	4.03754
BT_3707	0.521331	2.39516
BT_4038	0.520125	1.60469
BT_1639	0.520003	1.97251
BT_0989	0.519997	2.02214
BT_2000	0.519522	3.03016
BT_4502	0.519305	1.87271
BT_0764	0.514829	1.48592
BT_1337	0.514816	3.70413
BT_3561	0.514738	3.78388
BT_1496	0.514724	3.09754
BT_2145	0.513443	3.41374
BT_1691	0.512696	2.6363
BT_2650	0.510085	2.6363
BT_p548220	0.509792	2.03872
BT_1342	0.509016	2.42561
BT_4418	0.508472	1.99668
BT_1340	0.508413	2.07909
BT_0853	0.507896	2.5582
BT_1575	0.507305	3.20621
BT_2695	0.505675	2.38413
BT_0461	0.502297	1.80135
BT_4514	0.49611	2.52801
BT_2789	0.493975	1.93801
BT_1510	0.49242	1.67126
BT_1915	0.491031	2.53634
BT_3139	0.490652	3.63853
BT_3518	0.489038	2.46922
BT_3888	0.488646	2.90965
BT_2349	0.48676	2.85524
BT_3560	0.486748	4.01988
BT_3411	0.486669	2.57571
BT_2762	0.48362	1.95796
BT_3613	0.480182	2.18428
BT_0990	0.479819	2.53674
BT_2149	0.478684	1.71493
BT_0981	0.477978	3.10174
BT_4409	0.476086	2.48863
BT_3052	0.475165	1.72392
BT_3882	0.474596	2.26062
BT_3321	0.474363	1.81853
BT_3643	0.473811	1.76182
BT_3266	0.473519	3.11383
BT_2167	0.472204	1.54169
BT_3145	0.471118	2.91356
BT_3314	0.470849	1.74525
BT_1913	0.47061	3.58952
BT_3401	0.469854	2.8165
BT_3646	0.469286	3.48275
BT_2971	0.469268	2.56162
BT_4346	0.468361	2.42459
BT_1554	0.465167	1.96791
BT_1346	0.464015	2.07435
BT_1258	0.4634	1.61098
BT_3058	0.461799	1.41766
BT_4755	0.461641	2.16446
BT_3004	0.460346	1.93871
BT_3080	0.460183	3.70204
BT_3146	0.459968	2.39261
BT_3939	0.459024	2.77663
BT_3379	0.458472	2.08834
BT_3097	0.457555	2.54295
BT_3302	0.456974	1.91001
BT_3397	0.455519	1.98311
BT_2606	0.45548	2.5954
BT_3839	0.454932	2.51087
BT_3180	0.454581	1.69199
BT_2562	0.453372	2.03206
BT_2792	0.45239	1.44264
BT_3562	0.451886	3.21751
BT_4509	0.45097	3.16973
BT_3884	0.450777	2.56353
BT_4540	0.450749	1.74612
BT_3883	0.450728	2.49531
BT_3178	0.450398	1.45743
BT_2759	0.448972	1.41251
BT_4541	0.448766	2.2338
BT_3976	0.447959	2.43166
BT_2511	0.447426	1.60084
BT_3987	0.446494	2.76374
BT_1295	0.446165	2.11037
BT_3928	0.445583	2.43166
BT_0284	0.445227	1.40923
BT_3354	0.445203	1.92047
BT_2207	0.445176	2.5951
BT_0366	0.444959	2.04183
BT_2735	0.443046	2.40326
BT_1299	0.441488	3.58898
BT_2279	0.441086	1.49742
BT_p548208	0.440906	2.1829
BT_3402	0.439598	2.15122
BT_4460	0.43928	2.2671
BT_3110	0.436835	1.34678
BT_1540	0.436748	1.41535
BT_0768	0.436455	1.7387
BT_3927	0.435825	1.78439
BT_1484	0.435801	2.2344
BT_4342	0.433573	2.47107
BT_2071	0.432904	2.53911
BT_1607	0.431926	2.21508
BT_3037	0.431221	1.45743
BT_0217	0.430858	2.71955
BT_1636	0.430187	2.08423
BT_3218	0.428948	1.46547
BT_4595	0.427109	1.97979
BT_3552	0.42706	3.45546
BT_3459	0.424057	2.79768
BT_3342	0.422411	2.73665
BT_2781	0.422319	2.61864
BT_2927	0.42148	2.15178
BT_1309	0.421093	1.47116
BT_3140	0.420093	2.47717
BT_4697	0.418162	2.21529
BT_1393	0.41767	1.36947
BT_4057	0.414437	3.24987
BT_4609	0.414226	1.69199
BT_2542	0.414197	3.42165
BT_1707	0.41308	1.38184
BT_1455	0.412636	2.597
BT_3959	0.412039	2.06632
BT_1347	0.411755	1.76182
BT_3767	0.411743	2.28458
BT_3941	0.411348	1.43425
BT_4162	0.40972	1.6549
BT_0163	0.409448	1.5105
BT_3284	0.408574	1.65937
BT_2742	0.401568	1.80581
BT_0519	0.401245	1.35229
BT_0418	0.401156	2.11977
BT_3931	0.397918	2.03057
BT_3400	0.396875	2.10976
BT_3549	0.395761	1.95021
BT_2213	0.395369	1.40821
BT_0869	0.394881	1.80135
BT_4551	0.394373	2.09297
BT_2150	0.389299	1.68748
BT_4539	0.386537	2.15717
BT_0727	0.386284	1.67255
BT_3461	0.386159	1.56052
BT_3265	0.384805	2.18594
BT_4538	0.380933	2.99638
BT_3768	0.379875	1.61098
BT_3358	0.378225	2.01286
BT_2783	0.377614	1.35166
BT_3363	0.37689	2.42459
BT_0785	0.376468	2.65761
BT_1593	0.375515	1.54169
BT_1301	0.375398	3.02691
BT_1071	0.375393	2.15717
BT_3980	0.37489	1.4118
BT_1581	0.37411	1.42549
BT_1300	0.37182	2.2403
BT_3885	0.37166	2.06637
BT_1298	0.371314	2.10612
BT_0811	0.367479	1.61575
BT_3074	0.366664	1.72022
BT_4561	0.365822	1.67686
BT_3621	0.364219	1.5873
BT_2204	0.364031	1.60628
BT_3559	0.361676	2.23226
BT_3978	0.361132	1.74844
BT_2441	0.358301	1.78439
BT_3267	0.35779	2.77569
BT_3182	0.355896	1.47732
BT_3705	0.355854	1.53177
BT_2208	0.355433	1.35677
BT_0830	0.353703	2.13876
BT_2153	0.352773	1.69494
BT_3609	0.352031	1.75216
BT_1792	0.3515	1.35747
BT_2679	0.346351	2.00125
BT_3183	0.345299	1.72796
BT_3432	0.344586	2.25304
BT_3558	0.343816	1.89632
BT_0460	0.343071	1.33439
BT_3166	0.343033	1.55798
BT_3696	0.342543	1.5503
BT_1069	0.342542	2.36559
BT_4496	0.34218	1.60057
BT_4584	0.341545	2.12866
BT_1348	0.340849	1.58961
BT_0899	0.338988	2.15769
BT_3431	0.337554	1.45544
BT_4488	0.336656	1.9325
BT_4537	0.336469	1.40655
BT_1770	0.334564	1.68193
BT_4046	0.332469	1.7791
BT_2947	0.331453	1.92047
BT_0700	0.330966	2.15138
BT_2760	0.329761	1.54412
BT_3648	0.324828	1.76243
BT_2541	0.324679	1.39344
BT_0773	0.324532	1.48592
BT_1296	0.322249	1.44679
BT_3323	0.322009	1.53757
BT_1561	0.321462	1.35552
BT_3838	0.317044	1.75107
BT_1158	0.316718	1.8616
BT_3996	0.316181	1.50441
BT_3464	0.31617	1.54169
BT_2975	0.315674	2.11977
BT_0138	0.312524	1.8232
BT_3091	0.311354	1.35401
BT_3186	0.310867	2.3162
BT_1549	0.310859	2.1369
BT_3463	0.307364	2.19389
BT_3649	0.305958	2.35618
BT_0555	0.304237	1.71884
BT_2214	0.303074	1.46321
BT_1227	0.300798	1.37851
BT_2547	0.300343	2.12397
BT_4508	0.298912	1.62716
BT_1349	0.298313	1.39447
BT_2439	0.297726	1.40655
BT_2141	0.295029	1.76243
BT_1843	0.294689	2.01062
BT_2681	0.291562	1.8357
BT_3490	0.290589	1.30745
BT_3365	0.28991	1.59082
BT_3895	0.289814	1.62262
BT_4184	0.289739	1.42332
BT_2739	0.288648	1.71493
BT_3462	0.288544	1.48125
BT_2801	0.288509	1.88598
BT_1297	0.288298	1.4118
BT_1329	0.285623	1.48714
BT_2522	0.284311	2.0706
BT_1320	0.283839	1.41997
BT_0894	0.278028	1.76671
BT_0895	0.276472	1.30222
BT_2736	0.276195	1.35552
BT_3640	0.276031	1.33211
BT_1351	0.275043	1.45793
BT_0749	0.272516	1.34926
BT_2521	0.27137	1.53224
BT_0608	0.271166	1.57429
BT_4144	0.269944	1.47704
BT_3443	0.268386	1.77438
BT_1408	0.265547	1.49436
BT_1152	0.265123	1.58606
BT_3341	0.264379	1.50726
BT_2712	0.261165	1.32216
BT_4494	0.259108	1.45388
BT_2714	0.254041	1.30869
BT_2080	0.253367	1.33138
BT_2577	0.249078	1.47169
BT_4696	0.244237	1.39447
BT_1157	0.243083	1.40615
BT_1059	0.242709	1.53224
BT_0458	0.239139	1.40655
BT_1032	0.2375	1.54155
BT_0591	0.229061	1.41251
BT_3801	0.226595	1.38028
BT_2738	0.226181	1.34437
BT_3305	0.225475	1.77444
BT_0770	0.224116	1.37556
BT_3837	0.217363	1.4008
BT_0074	0.21732	1.42321
BT_4392	0.215316	1.4118
BT_2752	0.197216	1.38145
BT_4445	0.18976	1.30869
BT_2517	-0.19858	1.30848
BT_2796	-0.20949	1.3521
BT_1292	-0.21427	1.44679
BT_1558	-0.22656	1.58626
BT_1529	-0.23935	1.65314
BT_3394	-0.24121	1.45868
BT_1381	-0.24187	1.36792
BT_3946	-0.24724	1.79347
BT_4047	-0.25027	1.70833
BT_1091	-0.25109	1.47152
BT_2273	-0.25361	1.45835
BT_0184	-0.25376	1.52338
BT_4213	-0.25913	1.80135
BT_1537	-0.26165	1.40923
BT_3812	-0.26201	1.58305
BT_1881	-0.26345	1.68238
BT_1883	-0.2687	1.67895
BT_1077	-0.27401	1.80581
BT_0183	-0.27502	1.66806
BT_2160	-0.27582	2.04183
BT_2568	-0.28132	1.3828
BT_2687	-0.28147	1.5024
BT_4379	-0.28259	1.48053
BT_1513	-0.28278	1.33211
BT_2044	-0.28325	1.38874
BT_4208	-0.2843	1.52265
BT_1222	-0.28686	1.65452
BT_4701	-0.28806	1.39265
BT_3836	-0.28815	1.84648
BT_1472	-0.29023	1.48592
BT_1658	-0.29093	1.65502
BT_2043	-0.29182	1.49509
BT_2686	-0.29215	2.06855
BT_0910	-0.29478	1.35972
BT_2749	-0.29593	1.99668
BT_4006	-0.30101	1.46274
BT_2050	-0.30204	1.69199
BT_2838	-0.30531	1.64008
BT_4680	-0.30667	1.65452
BT_0180	-0.30698	2.17002
BT_0825	-0.30788	1.47625
BT_1108	-0.31055	2.17002
BT_3852	-0.31067	1.33138
BT_1807	-0.31224	1.41766
BT_0589	-0.31369	1.98066
BT_3843	-0.31381	2.28523
BT_3636	-0.31493	1.36134
BT_3382	-0.31562	1.38905
BT_2411	-0.31877	1.37222
BT_3308	-0.31909	1.98066
BT_0415	-0.32074	2.26967
BT_2143	-0.32646	1.80581
BT_1334	-0.32724	2.75111
BT_3215	-0.32787	1.32831
BT_1659	-0.33003	1.5093
BT_3872	-0.33032	1.38192
BT_1745	-0.3315	1.76013
BT_2493	-0.3348	2.88813
BT_4353	-0.33575	2.51471
BT_0870	-0.33644	2.35618
BT_0414	-0.338	1.80581
BT_0416	-0.33835	1.85114
BT_0835	-0.33838	1.55489
BT_0558	-0.33894	2.37786
BT_0417	-0.34103	2.386
BT_1289	-0.34128	1.42823
BT_3389	-0.34227	1.94372
BT_1476	-0.34283	2.23767
BT_0824	-0.34317	1.32441
BT_3802	-0.34549	1.7425
BT_4700	-0.34565	2.08834
BT_3717	-0.34662	1.7062
BT_2123	-0.34731	2.73224
BT_0486	-0.3478	1.3993
BT_1784	-0.34782	2.19458
BT_2402	-0.34843	1.69089
BT_2569	-0.34857	2.46252
BT_2734	-0.35291	1.58411
BT_1979	-0.35366	1.47565
BT_1966	-0.35455	1.34746
BT_1491	-0.35548	1.36366
BT_3718	-0.35831	2.21804
BT_3293	-0.35851	2.66447
BT_3470	-0.35889	1.83341
BT_0776	-0.36038	2.30828
BT_0836	-0.36041	2.22302
BT_3846	-0.3615	2.35618
BT_1908	-0.36199	1.95076
BT_4588	-0.36256	3.33397
BT_3733	-0.36256	3.04711
BT_2161	-0.36258	1.62779
BT_0178	-0.36285	1.81154
BT_4214	-0.36349	2.84612
BT_0535	-0.36406	2.44133
BT_2837	-0.36505	1.5952
BT_0413	-0.36607	1.9187
BT_4369	-0.36631	1.78439
BT_4304	-0.36639	2.25795
BT_3612	-0.36664	2.53624
BT_1312	-0.36733	1.79862
BT_3878	-0.36734	1.47169
BT_2688	-0.36879	2.386
BT_0373	-0.36895	2.73665
BT_1291	-0.36986	1.5483
BT_3866	-0.37071	1.79555
BT_3565	-0.37085	2.15769
BT_3945	-0.37109	2.56828
BT_1487	-0.37125	1.81359
BT_4676	-0.37145	1.97979
BT_1811	-0.37229	2.9336
BT_3845	-0.37396	2.01336
BT_1522	-0.37457	1.75829
BT_3926	-0.3749	1.78439
BT_2498	-0.37498	1.60736
BT_3835	-0.37623	2.43254
BT_3805	-0.37756	2.51087
BT_4264	-0.37798	1.36028
BT_3803	-0.38047	1.79559
BT_1243	-0.38269	2.0423
BT_4675	-0.38351	1.47473
BT_0898	-0.38352	2.13282
BT_3995	-0.38581	1.60812
BT_1439	-0.38685	2.38781
BT_0958	-0.38693	1.95421
BT_2222	-0.38706	2.2113
BT_2199	-0.38724	1.40314
BT_4303	-0.38727	2.6363
BT_1085	-0.38752	1.55441
BT_4720	-0.38768	1.64354
BT_0647	-0.38869	2.56906
BT_1311	-0.39271	1.7791
BT_0406	-0.39347	2.48438
BT_3877	-0.39369	2.45564
BT_0643	-0.39457	2.22607
BT_2122	-0.39479	1.35166
BT_1821	-0.39706	2.26906
BT_3876	-0.39794	3.0871
BT_4129	-0.39808	1.67246
BT_2430	-0.3985	1.73072
BT_0786	-0.39989	1.74844
BT_3325	-0.40103	3.2682
BT_3816	-0.40231	2.67381
BT_0379	-0.40295	1.36122
BT_2082	-0.40304	1.40358
BT_2401	-0.40416	1.87122
BT_1022	-0.40462	1.632
BT_0599	-0.40495	2.0137
BT_1812	-0.40542	1.76671
BT_1373	-0.40667	1.93894
BT_0833	-0.41056	1.92742
BT_3947	-0.41078	2.36829
BT_0728	-0.41111	1.34926
BT_0131	-0.41141	2.25559
BT_1782	-0.41167	2.41369
BT_1225	-0.41184	2.24545
BT_4363	-0.41185	1.46321
BT_0181	-0.4119	2.29923
BT_4209	-0.4125	2.21063
BT_1776	-0.41281	1.33138
BT_1244	-0.4134	2.14287
BT_0428	-0.41404	1.46321
BT_0590	-0.41591	2.71446
BT_0502	-0.41598	2.56353
BT_2438	-0.41954	1.5503
BT_3904	-0.4206	3.08977
BT_3231	-0.42113	2.09297
BT_4480	-0.42118	2.43166
BT_2130	-0.42241	1.38463
BT_3823	-0.42355	2.0706
BT_0186	-0.42383	2.97316
BT_2162	-0.42474	2.44737
BT_2251	-0.42521	2.85282
BT_0221	-0.42524	2.13888
BT_2496	-0.42608	2.2941
BT_3965	-0.42686	3.29981
BT_3814	-0.42805	2.73665
BT_1820	-0.42812	1.96
BT_0629	-0.42843	2.8292
BT_1290	-0.42873	1.69843
BT_2566	-0.43019	1.76454
BT_3114	-0.43184	2.83644
BT_1858	-0.43366	2.58663
BT_4585	-0.43581	2.85909
BT_2567	-0.43652	2.3162
BT_1195	-0.43708	2.06632
BT_0571	-0.43712	2.76374
BT_3815	-0.43785	1.51716
BT_0427	-0.43901	1.85659
BT_0626	-0.44067	2.41703
BT_0156	-0.44237	1.75673
BT_0823	-0.44271	2.37942
BT_2219	-0.44409	1.63518
BT_0157	-0.44818	1.54155
BT_4666	-0.44826	2.56452
BT_1882	-0.45	2.33972
BT_4374	-0.45062	3.03812
BT_3708	-0.45078	1.46932
BT_2497	-0.45092	2.96453
BT_2835	-0.45114	2.19579
BT_0735	-0.45134	2.74928
BT_4319	-0.453	2.60293
BT_0504	-0.45349	2.50926
BT_2437	-0.45419	2.55934
BT_3822	-0.45577	1.57109
BT_3973	-0.4574	2.3129
BT_2412	-0.45778	2.44037
BT_1259	-0.459	2.15769
BT_0584	-0.46135	2.25354
BT_0676	-0.4629	1.99836
BT_1489	-0.46349	2.53634
BT_0596	-0.46352	2.65359
BT_0687	-0.46357	1.35819
BT_3611	-0.4637	2.56828
BT_0429	-0.46428	1.70489
BT_3806	-0.46445	3.79573
BT_0313	-0.4656	3.27352
BT_1524	-0.46877	2.81168
BT_0954	-0.46881	3.2255
BT_3864	-0.46922	2.87628
BT_1206	-0.46976	1.34031
BT_3905	-0.47311	3.26024
BT_3903	-0.47417	2.52704
BT_4210	-0.47638	2.43166
BT_4717	-0.47651	1.78673
BT_1697	-0.47676	2.46482
BT_2755	-0.4793	1.84512
BT_3974	-0.48047	2.62963
BT_3388	-0.48146	2.386
BT_1326	-0.48195	1.33781
BT_1440	-0.48411	2.97316
BT_4262	-0.4846	2.28523
BT_0311	-0.48622	3.38728
BT_1739	-0.48723	2.07474
BT_3214	-0.4873	1.53947
BT_0692	-0.48772	1.44438
BT_4107	-0.48843	2.44091
BT_0501	-0.49083	1.41802
BT_0411	-0.49225	3.08897
BT_4106	-0.49327	3.53802
BT_1684	-0.49338	3.29815
BT_1543	-0.49388	2.26906
BT_0487	-0.49601	2.29991
BT_1859	-0.49789	2.40499
BT_0371	-0.49797	2.04642
BT_2421	-0.49846	1.96183
BT_4677	-0.49949	3.61286
BT_1332	-0.50146	1.5503
BT_3875	-0.50228	2.46252
BT_1523	-0.50262	2.27156
BT_0182	-0.50268	2.29459
BT_2104	-0.50302	1.5105
BT_1693	-0.50428	3.172
BT_3275	-0.50448	2.40326
BT_0837	-0.50774	3.18875
BT_3216	-0.51268	1.8852
BT_2218	-0.51283	2.1829
BT_2163	-0.51403	2.82191
BT_2474	-0.51421	1.34746
BT_2972	-0.51566	1.43233
BT_4211	-0.51566	2.75111
BT_1527	-0.51979	2.56828
BT_0897	-0.52014	1.66732
BT_1983	-0.52038	1.34347
BT_0412	-0.52365	3.20149
BT_0187	-0.52426	3.99767
BT_1564	-0.52619	1.71016
BT_2081	-0.52682	2.29527
BT_4399	-0.52685	1.53224
BT_4362	-0.52727	2.09809
BT_1695	-0.52989	3.60295
BT_1766	-0.53075	2.28194
BT_0527	-0.53148	1.97176
BT_4558	-0.5323	2.89136
BT_2171	-0.53303	3.48652
BT_3276	-0.53306	2.10976
BT_3804	-0.53311	3.34901
BT_4093	-0.53345	1.41474
BT_3990	-0.53419	2.48466
BT_2757	-0.53455	3.95717
BT_1732	-0.53495	1.66049
BT_3241	-0.53507	1.79242
BT_3233	-0.53554	3.27352
BT_0370	-0.53635	4.29709
BT_2422	-0.53872	1.41303
BT_0500	-0.54101	2.56353
BT_0309	-0.54221	3.2295
BT_1555	-0.54431	3.20621
BT_2114	-0.54744	1.69107
BT_3192	-0.54988	1.96309
BT_0685	-0.55015	3.55444
BT_1654	-0.55138	2.09048
BT_4690	-0.55365	4.24052
BT_3243	-0.55523	1.6549
BT_2565	-0.55797	2.54295
BT_4637	-0.55879	1.80581
BT_2570	-0.56412	2.53634
BTnc179	-0.56456	2.36185
BT_0649	-0.56561	1.39265
BT_1219	-0.56585	3.28182
BT_1914	-0.56878	1.57213
BT_1861	-0.57537	2.84174
BT_1211	-0.57988	1.60512
BT_0598	-0.58163	4.0302
BT_2413	-0.58317	3.12167
BT_0175	-0.58355	1.60326
BT_1860	-0.58534	3.50857
BT_1265	-0.58547	1.39516
BT_0698	-0.58603	4.15414
BT_0540	-0.58831	3.827
BT_3232	-0.5897	2.40188
BT_4721	-0.59128	4.26846
BT_0312	-0.59155	4.56846
BT_2500	-0.59182	1.93001
BT_1228	-0.59218	4.06602
BT_2196	-0.59411	1.60331
BT_2092	-0.59419	2.61466
BT_2255	-0.59748	2.72192
BT_1197	-0.59778	4.39106
BT_0693	-0.59819	2.92933
BT_0430	-0.59825	3.43565
BT_4151	-0.59937	1.32416
BT_1694	-0.59948	2.56469
BT_0308	-0.60062	2.63631
BT_4373	-0.60124	4.4252
BT_4076	-0.60166	1.55949
BT_3977	-0.60315	4.23324
BT_0056	-0.60381	1.59505
BT_2424	-0.60474	1.30476
BT_0805	-0.60539	4.20036
BT_0040	-0.60682	1.39815
BT_1783	-0.60802	3.39274
BT_3519	-0.60948	2.30471
BT_0532	-0.6122	3.827
BT_1438	-0.61381	1.97719
BT_1023	-0.61483	1.78663
BTnc219	-0.61655	1.95088
BT_4241	-0.6176	4.13099
BT_4665	-0.61837	3.57782
BT_3760	-0.62553	2.92518
BT_4105	-0.6259	1.42321
BT_1526	-0.62864	4.06602
BT_1595	-0.63234	2.6363
BT_0644	-0.63431	3.97132
BT_3808	-0.63513	3.0359
BT_0597	-0.63604	3.05775
BT_4664	-0.6372	1.48592
BT_1333	-0.64026	1.92275
BT_0533	-0.6406	5.19318
BT_2262	-0.64071	2.08923
BT_4600	-0.64269	4.54551
BT_0287	-0.64308	1.71606
BT_1829	-0.64313	2.63331
BT_4375	-0.64364	5.46922
BT_4104	-0.64462	4.02689
BT_2758	-0.64521	4.704
BT_4638	-0.64912	1.94928
BT_0531	-0.65129	3.19837
BT_1223	-0.65209	1.92813
BT_4345	-0.65231	2.99853
BT_3759	-0.65233	2.62595
BT_3271	-0.65709	2.94855
BT_0787	-0.65782	4.24658
BT_3567	-0.66006	4.2837
BT_3807	-0.66115	5.42629
BT_4554	-0.66156	3.18001
BTnc065	-0.66365	1.60084
BT_3792	-0.66442	1.88704
BT_2083	-0.66475	4.72042
BT_1505	-0.66734	1.80135
BT_0630	-0.66796	1.93626
BT_2495	-0.66893	2.50706
BT_2129	-0.67002	3.03634
BT_0431	-0.67665	2.72192
BT_2319	-0.6804	1.48592
BTnc016	-0.68283	1.41784
BT_0529	-0.68349	2.22607
BT_2220	-0.68391	2.11437
BT_1528	-0.68439	2.86397
BT_2217	-0.6862	2.88699
BT_0310	-0.68816	5.23984
BT_0955	-0.68831	4.94899
BT_3061	-0.68856	3.14526
BT_1749	-0.69129	1.52265
BT_2941	-0.69457	1.69898
BT_1020	-0.69628	1.57167
BT_3495	-0.69785	1.7837
BT_1822	-0.69886	3.91106
BT_1036	-0.69972	2.73859
BT_3758	-0.70351	3.28432
BT_0510	-0.70453	3.14526
BT_2571	-0.70567	2.55081
BT_1266	-0.70657	4.03941
BT_0543	-0.70934	4.52495
BT_2260	-0.70969	4.72648
BT_0563	-0.71007	1.63873
BT_3735	-0.71403	2.6363
BT_4240	-0.71469	1.56387
BT_2905	-0.7156	1.74063
BT_0484	-0.7173	3.6473
BT_3530	-0.71841	1.38829
BT_3750	-0.72124	1.41766
BT_2202	-0.72295	3.61286
BT_4377	-0.7261	3.6513
BT_0788	-0.72944	4.15325
BT_2675	-0.72976	1.93765
BT_1305	-0.73236	2.33346
BT_3737	-0.73308	4.71793
BT_0530	-0.73387	2.04183
BT_1803	-0.73464	3.02975
BT_3762	-0.73544	2.25003
BT_4376	-0.73949	5.9319
BTnc027	-0.74089	1.5139
BT_1752	-0.74335	3.90404
BT_4310	-0.74407	5.6717
BT_3569	-0.74741	4.81715
BT_3936	-0.74749	2.53631
BT_0290	-0.7478	2.29833
BT_0736	-0.75318	3.81786
BT_3742	-0.75396	4.3402
BT_2264	-0.75451	5.45624
BT_0675	-0.75684	4.39715
BT_4320	-0.75745	5.04257
BT_1758	-0.75762	2.04183
BT_1827	-0.76059	4.26227
BT_2263	-0.76166	4.77829
BT_2629	-0.76367	2.44091
BT_1453	-0.77533	6.17206
BT_1830	-0.77618	3.26179
BT_0356	-0.77899	2.3129
BT_4058	-0.78041	4.63879
BT_1213	-0.78057	1.88598
BT_0957	-0.78184	3.08977
BT_1818	-0.78242	2.41294
BT_2170	-0.78277	2.58663
BT_0351	-0.78292	4.17377
BT_3761	-0.78371	2.86202
BT_1072	-0.78535	2.79297
BT_1330	-0.78657	1.51908
BT_1846	-0.78877	3.78388
BT_3236	-0.78996	2.6338
BT_0172	-0.79158	2.77455
BT_1193	-0.79332	3.48086
BT_0593	-0.79387	1.45743
BT_0224	-0.79403	2.16646
BT_1074	-0.7948	2.26603
BT_0306	-0.79517	6.02658
BT_0147	-0.80197	5.92392
BT_4689	-0.802	3.73838
BT_3736	-0.80297	2.66787
BT_0884	-0.80572	6.36524
BT_2203	-0.80709	1.45359
BT_1919	-0.81467	4.56846
BT_4062	-0.81652	2.23226
BT_1073	-0.81742	3.99767
BT_4252	-0.81809	4.01726
BT_1215	-0.82906	1.68761
BT_2261	-0.83225	4.01039
BT_0305	-0.83307	5.98383
BT_1039	-0.83655	3.62331
BT_1726	-0.8366	2.83784
BT_1452	-0.83771	4.49169
BT_1076	-0.84323	2.77608
BT_4616	-0.84652	1.76089
BT_4061	-0.8467	3.56154
BT_2663	-0.85423	6.66488
BT_0352	-0.8556	1.88919
BTnc089	-0.85858	2.31989
BT_3568	-0.85927	3.39897
BT_2259	-0.85958	4.32489
BT_0547	-0.86028	4.01769
BT_0548	-0.86091	3.26035
BT_1747	-0.86758	2.44403
BT_0621	-0.87277	4.82797
BT_1451	-0.87474	2.03191
BT_0541	-0.87756	4.05553
BT_4242	-0.8817	3.99767
BT_1845	-0.88256	4.2196
BT_0956	-0.8827	2.43325
BT_1970	-0.88343	4.35389
BT_2269	-0.88538	5.17511
BT_4108	-0.88651	2.18064
BT_1271	-0.89176	1.76454
BT_0304	-0.8961	6.97349
BT_2253	-0.89682	2.49434
BT_1021	-0.89915	1.41303
BT_1075	-0.9006	2.59161
BT_0483	-0.90444	5.5669
BT_4060	-0.91398	2.73665
BT_4068	-0.91973	5.03259
BT_0545	-0.9235	2.6363
BT_2968	-0.92556	1.37144
BT_1536	-0.92881	5.63523
BT_1040	-0.92951	3.77302
BT_1038	-0.93138	3.74982
BT_1421	-0.93383	2.96453
BTnc103	-0.93459	2.14287
BT_2540	-0.93462	4.15384
BT_2664	-0.93675	6.0778
BT_0355	-0.93767	4.69757
BT_2268	-0.93811	6.71256
BT_4110	-0.94242	2.43166
BT_0618	-0.94439	5.27296
BT_2252	-0.94665	6.92596
BT_0489	-0.94707	6.81489
BT_1746	-0.9487	4.07749
BT_0617	-0.95588	4.4252
BT_3060	-0.95885	2.76374
BT_2955	-0.96387	1.32216
BT_4688	-0.9645	2.97571
BT_2939	-0.97008	1.84804
BT_0619	-0.97123	4.88812
BT_1303	-0.97274	2.77608
BT_4063	-0.97319	3.31248
BT_4500	-0.97459	6.36524
BT_0694	-0.97544	5.57572
BT_3573	-0.98809	1.49252
BT_4067	-0.98969	3.71485
BT_4251	-0.9967	2.55081
BT_2200	-1.00106	3.20621
BT_0546	-1.00406	5.9102
BT_1000	-1.00445	4.83773
BT_0620	-1.0101	5.70789
BT_2107	-1.01433	2.51695
BT_1530	-1.01971	7.38759
BT_0111	-1.02183	2.15504
BT_1045	-1.02416	2.78062
BT_0886	-1.02897	7.13835
BT_0656	-1.0357	2.52096
BT_0354	-1.03887	2.61473
BT_2173	-1.03966	3.22398
BT_4066	-1.0432	3.79469
BT_3273	-1.04363	1.30987
BT_0012	-1.05669	2.23767
BT_3512	-1.05788	1.45426
BT_4059	-1.06129	1.88704
BT_3281	-1.06632	1.78639
BT_0353	-1.06674	4.54801
BT_3674	-1.07208	1.7387
BT_4065	-1.08214	4.01348
BT_1573	-1.08269	5.61478
BT_2667	-1.08597	6.73872
BT_0654	-1.08761	5.25848
BT_4064	-1.08925	3.78388
BT_0885	-1.09176	7.38759
BT_2665	-1.10654	7.38759
BT_0488	-1.11286	8.69733
BT_0493	-1.11841	1.90862
BT_1532	-1.12032	5.91657
BT_4109	-1.13528	3.90501
BT_4681	-1.14542	1.33847
BT_1535	-1.14584	6.79494
BT_2668	-1.14608	7.30134
BT_2666	-1.14695	7.38759
BT_2318	-1.17112	1.99093
BT_0622	-1.1768	5.27296
BT_0616	-1.17724	4.57055
BT_2791	-1.19532	6.91318
BT_3566	-1.21414	2.65932
BT_4009	-1.21655	1.55528
BT_1534	-1.22089	5.57572
BT_0695	-1.23574	8.46163
BT_2365	-1.26886	5.46338
BT_0760	-1.27902	1.6255
BT_1533	-1.27906	6.66935
BT_1267	-1.30922	4.72042
BT_4479	-1.32172	7.75331
BT_4631	-1.33369	2.51695
BT_2364	-1.38882	7.13835
BT_2819	-1.39706	2.03263
BT_0553	-1.41061	8.07198
BT_2573	-1.4262	3.59482
BT_0968	-1.43878	5.5669
BT_1268	-1.45064	6.78821
BT_0544	-1.45216	5.46625
BT_1269	-1.47453	5.54538
BT_0552	-1.5086	3.78955
BT_3181	-1.53155	3.64186
BT_2746	-1.57885	1.44679
BT_3693	-1.58441	6.84431
BT_0551	-1.58809	5.46338
BT_3796	-1.60499	1.82264
BTnc345	-1.63486	2.14795
BT_1420	-1.75486	6.12241
BT_3692	-1.7824	7.06074
BT_1419	-1.81035	3.97132
BT_1212	-1.82281	3.44941
BT_3344	-1.85186	1.4299
BT_0680	-1.96706	3.42252
BT_0679	-2.08863	5.37494
BT_0583	-2.1506	10.5564
BT_0582	-2.20003	7.38759
BT_0678	-2.2297	5.57572
BTnc284	-2.58312	1.3828
BT_0536	-2.79979	2.15769
BT_r07	2.44991	0.536664
BT_r10	2.44991	0.536664
BT_r04	2.44988	0.534856
BTnc280	2.38252	0.263775
BT_3537	2.38251	0.263775
BT_r01	2.3724	0.508951
BT_r15	2.35292	0.502469
BTnc164	2.25012	0.752885
BT_r02	1.81391	0.410895
BT_r08	1.80249	0.411676
BT_r05	1.80183	0.411676
BT_r14	1.79444	0.410895
BT_r11	1.78122	0.406829
BT_1982	1.71928	0.774826
BT_2359	1.57473	0.51667
BT_t17	1.56512	0.531663
BT_4284	1.5357	0.525813
BT_1515	1.47602	0.409367
BTnc071	1.46346	0.429879
BT_r09	1.38783	0.33827
BT_r12	1.38783	0.33827
BT_r13	1.37698	0.338314
BT_r06	1.37655	0.338314
BT_0497	1.37593	0.893524
BT_r03	1.37459	0.334334
BT_2464	1.35798	0.371616
BT_2356	1.28361	1.18245
BT_4672	1.27741	0.176506
BT_t71	1.24433	0.312938
BTnc225	1.22353	0.830959
BT_2028	1.22339	0.324
BT_0033	1.21539	1.10878
BT_t18	1.19953	0.358184
BTnc376	1.18766	0.578143
BT_2301	1.16505	0.759037
BTnc215	1.11586	1.07726
BT_3125	1.11445	0.859834
BT_3497	1.10535	0.34587
BT_t29	1.10365	0.319525
BT_t55	1.09795	0.828139
BT_1885	1.09012	0.849518
BT_t27	1.07628	0.22232
BTnc057	1.07611	0.319317
BTnc091	1.07611	0.319317
BTnc132	1.07611	0.319317
BTnc150	1.07611	0.319317
BTnc217	1.07599	0.319309
BT_3582	1.07537	0.883445
BT_0498	1.07247	1.22976
BT_2863	1.06904	0.767329
BTnc259	1.04567	0.232521
BT_t33	1.03969	0.270117
BT_4437	1.03856	0.84728
BT_2889	1.0371	0.280272
BTnc248	1.03645	0.506048
BT_0799	1.03493	0.244654
BT_t35	1.03034	0.203345
BTnc340	1.01443	0.633772
BT_0027	1.01333	0.967077
BTnc171	1.01112	0.457049
BT_t65	1.01073	0.25747
BTnc383	0.987588	0.970004
BT_t19	0.982397	0.312938
BT_2878	0.963785	0.738516
BT_t41	0.962832	0.858224
BTnc174	0.959283	0.335299
BTnc371	0.957468	0.473678
BT_t21	0.955909	0.281169
BT_2481	0.953194	0.372176
BT_3476	0.943575	0.523212
BT_4731	0.940056	1.21569
BTnc025	0.937946	0.342752
BT_3315	0.937428	0.271477
BTnc042	0.926949	0.279053
BTnc085	0.919437	0.342644
BTnc193	0.91016	0.839091
BT_t30	0.909695	0.299589
BT_2266	0.906195	0.566166
BT_2882	0.902056	0.818001
BTnc144	0.895459	0.869124
BTnc107	0.882586	0.81496
BT_1645	0.882583	0.941465
BT_t66	0.878872	0.368734
BTnc098	0.876855	0.329403
BT_t22	0.872893	0.233334
BT_t70	0.868212	0.175201
BT_1942	0.865655	1.14583
BTnc275	0.864408	0.830907
BT_t09	0.861167	0.244262
BT_t02	0.858717	0.32877
BTnc173	0.846324	0.308806
BT_1884	0.844882	0.596068
BT_2864	0.843551	0.42634
BTnc055	0.835179	0.328952
BTnc329	0.831722	0.62106
BT_t25	0.819754	0.279237
BTnc026	0.8177	0.312942
BT_1791	0.815485	0.521407
BT_t46	0.8154	0.536664
BTnc043	0.808332	0.181044
BT_4767	0.801989	0.146112
BTnc244	0.801452	0.871445
BTnc283	0.801062	0.164882
BT_4014	0.800883	0.152398
BT_t34	0.797314	0.729887
BTnc031	0.795377	0.325389
BT_2953	0.793169	0.432024
BTnc002	0.793032	0.928829
BTnc301	0.789026	0.718229
BT_3012	0.788853	0.905262
BT_0264	0.78529	0.530032
BT_t28	0.78001	0.198091
BT_t52	0.777	0.334334
BT_1608	0.776589	0.914078
BT_3142	0.770914	0.879377
BTnc125	0.76601	0.144714
BTnc210	0.761738	0.33111
BT_t36	0.756147	0.442013
BT_t03	0.75588	0.757335
BT_t26	0.753532	0.272588
BT_3970	0.749529	0.266148
BTnc230	0.748235	0.484925
BTnc146	0.747646	0.29356
BTnc202	0.744964	1.12018
BTnc017	0.738618	0.307044
BTnc094	0.737272	0.24709
BTnc372	0.730203	0.82636
BT_1405	0.727278	0.830907
BT_0003	0.725698	0.730459
BTnc227	0.724222	0.54438
BTnc047	0.721458	0.370326
BT_t51	0.720913	0.22232
BT_2338	0.717776	0.899179
BTnc277	0.717175	1.19847
BT_t49	0.715687	0.197692
BT_t07	0.712148	0.283951
BT_2814	0.701836	0.374928
BTnc346	0.700015	0.932378
BT_t50	0.693828	0.223889
BT_0864	0.691959	0.5517
BT_3498	0.690577	0.175132
BT_1062	0.686414	0.631623
BT_t59	0.684758	0.159168
BT_3679	0.683897	0.330241
BT_3064	0.682095	1.20207
BT_0513	0.67941	0.504832
BTnc199	0.677827	0.794661
BTnc252	0.677058	0.359845
BTnc032	0.676492	0.223889
BT_t57	0.664278	0.443833
BTnc034	0.660337	0.171645
BT_2594	0.659145	0.223891
BT_2314	0.658451	0.571933
BT_1711	0.656655	0.828444
BTnc322	0.65355	0.54438
BTnc267	0.652323	0.601518
BTnc066	0.649948	1.05265
BT_1427	0.649183	0.340591
BT_4498	0.648039	1.0269
BT_1281	0.64406	0.155277
BT_4730	0.642325	0.406829
BT_0525	0.640178	0.932378
BT_3430	0.632627	1.13567
BTnc235	0.631073	0.181332
BT_4273	0.630823	0.220257
BT_1092	0.630142	1.1248
BTnc198	0.627407	0.289095
BT_1392	0.627332	1.27598
BT_1641	0.624417	0.410895
BT_3829	0.624255	0.297073
BT_0491	0.62355	0.203155
BTnc064	0.623313	0.777251
BT_3144	0.621812	1.1559
BT_1189	0.620317	0.207571
BTnc222	0.619015	0.342752
BT_2821	0.615671	0.323223
BT_3439	0.612354	0.382154
BT_4525	0.611904	0.502123
BT_4030	0.611218	0.489502
BTnc336	0.610407	1.06186
BTnc188	0.609868	0.289896
BT_3533	0.608792	0.992459
BT_t62	0.607011	0.205321
BTnc005	0.606712	0.254169
BTnc393	0.601299	0.54438
BTnc049	0.599705	0.339326
BT_t58	0.597947	0.249269
BTnc353	0.596415	0.348699
BT_3438	0.59626	0.844719
BTnc263	0.595367	0.283791
BT_3106	0.594878	1.22835
BT_0671	0.593826	0.286649
BT_3025	0.591326	1.11093
BT_0507	0.589648	0.288027
BT_3704	0.58838	0.66195
BTnc228	0.585922	0.865484
BT_t69	0.585614	0.158646
BTnc097	0.584492	0.340854
BTnc156	0.582956	0.443299
BT_3100	0.582187	0.644356
BT_2327	0.576912	1.13145
BT_0669	0.576645	0.706425
BTnc162	0.576311	0.333554
BT_0481	0.574613	0.326701
BT_3099	0.574564	1.01185
BT_0947	0.57393	0.455696
BTnc079	0.572494	0.55976
BTnc018	0.572058	0.149257
BT_4225	0.568992	0.280124
BT_0977	0.568728	0.508951
BT_4491	0.567354	0.101177
BT_0028	0.567252	0.242631
BT_t63	0.565081	0.169284
BT_2853	0.565074	0.908713
BTnc365	0.56491	0.308272
BTnc169	0.56193	0.259931
BTnc291	0.559822	0.25644
BT_3107	0.558898	0.765816
BT_4640	0.557836	1.23567
BT_4722	0.557536	0.706014
BT_2309	0.556892	0.711724
BT_p548226	0.55447	0.189368
BT_3901	0.551917	0.211119
BT_1401	0.550924	0.209161
BT_0595	0.550636	1.2703
BT_3027	0.550326	1.22835
BT_2341	0.549447	1.08834
BT_1988	0.549365	0.408753
BTnc140	0.549317	0.180925
BT_3024	0.548998	0.826712
BT_3088	0.547947	0.764247
BTnc160	0.54696	0.628663
BTnc271	0.546774	0.133201
BT_1825	0.545329	0.981256
BT_0762	0.54394	0.565939
BT_t67	0.542167	0.151881
BT_2962	0.541597	0.211822
BTnc067	0.540911	0.197692
BTnc104	0.539472	0.425484
BT_0567	0.538755	1.1101
BT_3329	0.537342	1.25539
BT_2460	0.536664	0.783268
BT_1710	0.535368	0.331417
BT_0664	0.533316	0.219305
BT_0509	0.532505	0.489965
BT_3047	0.531469	0.64355
BT_4548	0.529479	0.379042
BT_1588	0.528718	1.22162
BTnc293	0.524775	0.701254
BT_0365	0.524671	0.165757
BT_4490	0.523597	0.117249
BT_3143	0.523069	0.781944
BT_2508	0.520928	1.05348
BT_2032	0.520076	0.830907
BTnc249	0.520055	0.188599
BT_0858	0.519591	0.263775
BT_t08	0.51844	0.301036
BT_0840	0.518432	1.1524
BTnc315	0.517504	0.254169
BT_0780	0.516599	1.25072
BT_2970	0.514334	0.403831
BT_0521	0.514049	0.475472
BT_4524	0.513053	0.187552
BT_3600	0.511528	0.521402
BT_3102	0.511135	1.01311
BTnc172	0.510834	0.641449
BT_t06	0.509622	0.43546
BT_1168	0.509383	0.308272
BTnc201	0.509378	0.298459
BT_0934	0.505081	0.458772
BT_2397	0.503771	1.18594
BTnc014	0.503015	0.643829
BTnc041	0.503015	0.643829
BTnc134	0.503015	0.643829
BTnc200	0.503015	0.643829
BTnc095	0.503015	0.642837
BTnc129	0.503015	0.642837
BTnc151	0.503015	0.642837
BTnc261	0.503015	0.642837
BT_2245	0.50244	0.877883
BTnc268	0.498303	0.281169
BT_1946	0.497599	0.252109
BT_0803	0.496835	0.35993
BT_2244	0.494514	0.921166
BT_2633	0.492956	0.218121
BT_0435	0.492557	0.688941
BT_t47	0.491391	0.226471
BT_3779	0.490499	0.32877
BT_4402	0.489668	0.717532
BT_2981	0.489206	0.499375
BT_3028	0.489196	0.530032
BT_4468	0.488648	0.976803
BT_0494	0.488461	0.677408
BT_0688	0.486771	0.844719
BT_0948	0.486606	0.203345
BT_2106	0.486503	0.387544
BT_2898	0.485651	0.883849
BT_3015	0.48311	0.452932
BTnc343	0.482842	0.435939
BT_0971	0.482826	1.0766
BT_3197	0.481299	0.417625
BTnc358	0.480372	0.549923
BTnc130	0.477761	0.205025
BT_0684	0.476221	0.952251
BT_1067	0.475851	0.258994
BT_3653	0.475549	0.706176
BT_0468	0.473742	0.443034
BTnc122	0.472334	0.647142
BT_4355	0.470868	1.06417
BT_3217	0.470096	1.11746
BT_1394	0.469158	0.354547
BT_0944	0.467942	0.480024
BTnc053	0.467641	0.154212
BTnc391	0.467252	0.498436
BTnc379	0.465356	0.283951
BTnc110	0.464466	0.442252
BT_3108	0.463354	0.716617
BTnc262	0.462183	0.312938
BT_1896	0.46161	0.437443
BT_2999	0.461444	1.18358
BTnc009	0.461263	0.140189
BTnc229	0.459299	0.618109
BT_4219	0.459081	0.971034
BT_2357	0.458733	0.533252
BT_4177	0.458727	0.423856
BT_2472	0.458207	1.16001
BT_t54	0.456753	0.316051
BTnc196	0.454478	0.259975
BT_3172	0.454266	1.2921
BT_4072	0.453172	1.21943
BTnc166	0.452662	0.169563
BT_4430	0.450324	0.957779
BT_0796	0.449265	0.335619
BT_4161	0.448834	1.30037
BTnc326	0.447587	0.372901
BT_2340	0.446662	0.899622
BT_2414	0.44568	0.196195
BT_1929	0.444471	0.223889
BT_t05	0.441757	0.370079
BT_4724	0.441313	0.905001
BT_1906	0.440985	1.24566
BT_4466	0.440851	0.395024
BT_1632	0.440349	0.50392
BT_3624	0.438854	0.932378
BTnc059	0.438744	0.388695
BT_0452	0.437797	1.28515
BT_3499	0.437224	0.120979
BT_4546	0.437166	0.167756
BT_t48	0.436318	0.349117
BT_2592	0.436315	0.308272
BT_1713	0.434658	0.408753
BT_0568	0.434061	0.650252
BT_2462	0.433776	1.28056
BT_1034	0.432223	0.952351
BT_0755	0.431569	0.621658
BTnc159	0.431467	0.342752
BTnc054	0.431016	0.28638
BT_3161	0.430634	0.687924
BT_1286	0.429961	0.108228
BT_1712	0.428739	0.437306
BTnc330	0.427586	0.803843
BT_3056	0.427056	0.74799
BT_2339	0.425358	0.905001
BTnc266	0.425272	0.289456
BT_3104	0.425102	0.594486
BT_2849	0.424743	0.436543
BT_1143	0.424635	0.72394
BT_0108	0.424275	0.223889
BT_4725	0.424174	0.340591
BT_1715	0.422986	0.268224
BT_2852	0.422559	0.906401
BT_2343	0.42105	0.43436
BT_1865	0.420346	0.184495
BT_3668	0.417504	0.203598
BT_1002	0.415953	0.374928
BT_0337	0.415864	0.662372
BT_3191	0.414665	1.0449
BTnc218	0.414612	0.342752
BT_4510	0.413946	1.0449
BT_2907	0.413777	0.355413
BT_1110	0.413341	0.898348
BT_4705	0.413328	0.877727
BT_2029	0.413156	0.073224
BT_0403	0.412236	0.239953
BT_0032	0.41055	0.271568
BT_0991	0.410366	0.830959
BT_4448	0.409448	1.07708
BT_p548218	0.409371	0.815904
BT_3553	0.406527	0.918789
BTnc213	0.405379	0.279053
BTnc086	0.405154	0.274884
BT_3753	0.404803	0.536664
BT_4116	0.404571	0.819049
BT_4384	0.403541	0.358952
BTnc170	0.400996	0.342496
BTnc141	0.400265	0.208781
BTnc350	0.40009	0.283135
BT_3986	0.399634	0.885611
BT_3101	0.399319	0.861647
BT_2452	0.399214	0.183436
BT_0319	0.398931	0.183436
BTnc368	0.398836	0.317355
BT_1413	0.396313	1.27714
BTnc163	0.39431	0.207968
BT_1597	0.393921	0.316084
BTnc265	0.393584	0.116315
BT_3198	0.389167	0.458876
BT_2925	0.388119	0.82636
BT_0820	0.387711	1.10878
BT_2188	0.387084	0.559868
BTnc183	0.386826	0.303644
BT_3016	0.386726	0.165389
BT_3343	0.385925	1.03357
BT_3026	0.384773	0.507323
BT_3891	0.384722	0.91153
BT_4039	0.384664	0.941522
BT_4086	0.384659	0.205535
BT_0438	0.383725	0.219062
BTnc020	0.383628	0.257994
BT_4401	0.383586	0.329403
BT_0874	0.383483	0.849712
BT_2458	0.383046	0.569021
BT_0859	0.381767	0.801615
BT_2019	0.381548	0.828139
BT_3112	0.381487	1.12018
BT_3440	0.380954	0.248873
BT_3800	0.380319	0.830907
BTnc142	0.378669	0.590253
BT_3984	0.377029	1.05381
BTnc093	0.376954	0.438533
BT_0752	0.376206	0.642837
BT_3103	0.376184	0.56112
BT_1584	0.376182	0.379412
BT_0283	0.375992	0.258745
BT_1916	0.373942	0.949567
BT_0279	0.37283	0.123459
BTnc224	0.372686	0.342752
BTnc136	0.37261	0.166359
BT_1192	0.372269	1.23076
BT_0942	0.371964	0.902036
BT_3616	0.3714	0.30442
BT_0753	0.37117	0.642837
BT_t13	0.370501	0.290861
BTnc380	0.37021	0.382415
BT_p548202	0.370112	1.1687
BT_3190	0.369685	0.905262
BT_3879	0.369649	1.19847
BTnc137	0.369095	0.63435
BT_1318	0.367906	1.01454
BTnc149	0.367515	0.191142
BT_1461	0.366915	0.667324
BT_0710	0.36664	0.301036
BT_0607	0.366289	1.07708
BT_4419	0.366243	0.950977
BT_3347	0.365356	0.345571
BT_3031	0.365206	0.612112
BT_1004	0.364678	1.13145
BT_2808	0.364275	0.169284
BT_1868	0.362437	0.463986
BT_0861	0.362289	0.610474
BTnc209	0.361451	0.169986
BT_3591	0.36109	0.366847
BT_2216	0.360985	1.19712
BT_4143	0.360144	0.974125
BT_0168	0.360094	0.900138
BT_4037	0.359462	0.573287
BT_2766	0.35871	0.198091
BT_3786	0.35691	0.886954
BT_0006	0.356019	0.308806
BT_3666	0.355829	0.899179
BT_2928	0.355095	0.877883
BT_3036	0.35479	0.818426
BT_3123	0.354679	0.853677
BTnc108	0.353606	0.210179
BT_3647	0.352645	1.28179
BT_2372	0.352381	0.900138
BT_3485	0.352161	0.316051
BT_1014	0.351492	0.164261
BT_3256	0.35137	1.24382
BTnc152	0.349902	0.166695
BT_0256	0.349262	0.73153
BT_0517	0.349221	0.550748
BT_1466	0.348545	0.611364
BT_1352	0.348035	1.06058
BT_2926	0.347604	0.920953
BT_0767	0.347127	1.02604
BT_1431	0.345528	0.867667
BT_2788	0.344756	0.772723
BTnc344	0.344354	0.476135
BT_2871	0.344149	0.147775
BTnc001	0.343883	0.975958
BT_2507	0.342796	0.552951
BT_1629	0.341638	0.595712
BT_3985	0.341416	1.26743
BT_2908	0.341343	0.447086
BT_2997	0.340815	1.2785
BT_2961	0.340725	1.20207
BT_3164	0.340442	1.26302
BT_3586	0.340211	0.712643
BTnc253	0.339841	0.398643
BT_4766	0.338804	0.268925
BT_1842	0.337768	0.737735
BT_0394	0.33765	0.889298
BT_1753	0.336697	0.757335
BT_3283	0.336667	0.974381
BT_2914	0.336649	0.508951
BT_1133	0.336626	0.083411
BTnc234	0.336542	0.886409
BT_3391	0.335568	0.790846
BT_0959	0.335363	0.913348
BT_1877	0.334819	0.643729
BT_1423	0.334546	0.871943
BT_0916	0.334097	1.1101
BT_3827	0.333971	0.408753
BT_3868	0.333887	1.15148
BT_3546	0.332808	0.631623
BT_1989	0.332021	0.545679
BTnc007	0.332005	0.474552
BT_2859	0.331299	0.260176
BTnc175	0.330425	0.473678
BT_t04	0.330401	0.227798
BT_4562	0.329948	0.959388
BT_0272	0.329832	0.33827
BT_4142	0.329669	0.978897
BT_3913	0.329665	0.426951
BT_2830	0.328743	1.13145
BT_1093	0.328239	0.659763
BT_2287	0.328109	0.185591
BTnc309	0.327943	0.116315
BT_1562	0.327674	1.00227
BT_1448	0.327046	1.17623
BT_2209	0.326706	0.921166
BT_2378	0.325763	0.6799
BT_0881	0.324043	0.33266
BTnc075	0.323904	0.245385
BT_1592	0.323466	1.18986
BT_4765	0.323282	0.314748
BT_4153	0.322726	0.235763
BT_3105	0.32253	0.34113
BT_3890	0.321235	0.905001
BT_2910	0.321131	0.896506
BT_1336	0.320891	0.987455
BT_1582	0.320217	0.661213
BT_2903	0.320029	0.196995
BT_1895	0.319378	0.43682
BT_3003	0.318942	1.18114
BT_4533	0.318782	1.18656
BT_4719	0.318268	0.674026
BT_3540	0.318154	0.948238
BT_4718	0.318042	1.19847
BT_2049	0.317409	0.719819
BT_2072	0.317285	1.02604
BT_3710	0.316652	0.306627
BT_1995	0.316467	0.715093
BT_2884	0.31645	0.194425
BT_4607	0.316446	0.877883
BT_2139	0.316339	1.22779
BT_1928	0.31631	0.116315
BT_0826	0.31613	1.05381
BT_3133	0.315787	0.423856
BT_2642	0.315459	0.298477
BT_0915	0.314742	0.654275
BT_3425	0.314295	0.50499
BT_1741	0.3142	1.08638
BTnc165	0.313135	0.342752
BT_4526	0.313006	0.932783
BT_t16	0.312356	0.17463
BT_1571	0.311943	0.156981
BT_0520	0.310746	0.757335
BT_2813	0.3107	0.202422
BTnc320	0.310349	0.435617
BT_1187	0.310298	0.628217
BT_0980	0.30924	0.630446
BTnc239	0.308248	0.474832
BT_4608	0.308154	1.09056
BT_2607	0.307978	0.18888
BT_3993	0.307558	0.932378
BT_0966	0.307023	0.536664
BT_3203	0.306845	0.372567
BT_2506	0.306833	0.536664
BT_1800	0.30668	0.849127
BT_0855	0.306331	0.428188
BT_1422	0.30562	0.606066
BT_2135	0.304891	0.743522
BT_4695	0.304342	0.641449
BT_0317	0.30412	1.21569
BT_4734	0.303274	0.302548
BT_3049	0.302412	1.01773
BT_4467	0.301709	0.711175
BT_3255	0.301679	1.16989
BT_0495	0.301006	0.242971
BT_3517	0.300827	1.0486
BT_4573	0.300749	0.574597
BT_0450	0.300675	0.408753
BTnc312	0.300375	0.105088
BT_2732	0.300126	0.74799
BT_2591	0.29997	0.643729
BT_1287	0.299592	0.750029
BTnc191	0.299533	0.287734
BT_0001	0.299326	0.74505
BT_1823	0.299225	0.507323
BT_1175	0.298484	1.11024
BT_1425	0.298357	1.2422
BT_4477	0.297947	0.799073
BT_3051	0.297867	0.349078
BT_0797	0.297677	0.340348
BT_2590	0.297546	0.146408
BTnc123	0.297183	0.108228
BT_0842	0.296956	0.379505
BT_3364	0.296956	0.932378
BT_3597	0.296602	0.161931
BT_1941	0.296505	0.293612
BT_3746	0.295584	0.615106
BT_0902	0.29548	0.843243
BT_4641	0.294706	0.319317
BT_0268	0.294152	0.289456
BT_3201	0.293295	0.57424
BT_4461	0.292928	0.603251
BT_2370	0.292065	0.817456
BT_2466	0.292038	0.210322
BT_0208	0.292019	0.122302
BT_1924	0.291353	1.01661
BT_2385	0.29125	0.994767
BT_3663	0.291161	0.347014
BT_3290	0.290349	0.410895
BTnc088	0.290313	0.223889
BTnc105	0.290263	0.33266
BTnc273	0.290119	0.442534
BT_1799	0.289672	1.27428
BT_3630	0.28913	0.338047
BT_3608	0.288983	0.249295
BTnc370	0.287296	0.091943
BT_2578	0.286953	1.02604
BTnc030	0.286912	0.283078
BT_4434	0.286771	0.590106
BT_2181	0.285857	0.961185
BT_3797	0.285716	0.13872
BT_2538	0.284898	0.644159
BT_2579	0.28437	1.1312
BT_3856	0.284257	0.230205
BT_3427	0.283602	1.26326
BT_1765	0.283333	0.416472
BTnc167	0.283324	0.350164
BT_2678	0.283084	0.151757
BT_0774	0.282634	1.24083
BT_2094	0.282217	1.19881
BT_1870	0.282094	0.754855
BT_2557	0.282094	0.754855
BT_1709	0.281543	0.125692
BT_1888	0.281494	0.774068
BT_3202	0.280875	1.14158
BT_2056	0.28065	0.946771
BT_0255	0.280033	0.549923
BT_4711	0.279421	0.326919
BT_4706	0.279322	0.78992
BT_1932	0.279198	0.095111
BT_4231	0.278783	0.982236
BT_3671	0.278629	0.302145
BT_1319	0.278341	0.47249
BT_3934	0.27834	0.745998
BT_2644	0.277655	0.146112
BT_0002	0.277134	0.543374
BT_0387	0.277059	0.436128
BTnc118	0.277032	0.478193
BT_2851	0.275973	0.545741
BT_4754	0.275265	0.829246
BT_4299	0.275155	0.097512
BT_2868	0.27499	0.093142
BT_1404	0.274884	0.679802
BT_p548214	0.273464	0.63435
BT_1134	0.273292	0.076077
BT_3362	0.273087	1.29957
BT_4534	0.272503	0.685318
BT_1586	0.272364	0.066245
BT_p548212	0.272076	0.440132
BT_3585	0.271459	1.04372
BT_1889	0.270963	0.515213
BT_1156	0.270884	1.21569
BT_2967	0.270124	0.309247
BT_0167	0.269899	0.453786
BT_1986	0.269835	0.70905
BT_0263	0.26983	0.235763
BT_2815	0.269262	0.631623
BT_3131	0.269255	0.613608
BTnc204	0.269104	0.167778
BT_0937	0.268964	0.151656
BT_3085	0.268443	0.899179
BT_4648	0.267906	0.536664
BT_0848	0.267543	0.638433
BT_0844	0.267107	0.343153
BT_1163	0.267051	0.519373
BT_0333	0.266991	0.642837
BT_3065	0.266931	0.32877
BT_2236	0.266552	0.453713
BT_1917	0.266336	1.21569
BT_3538	0.266168	0.691714
BT_0426	0.266115	0.95671
BT_0890	0.265461	0.40893
BTnc112	0.265413	0.177303
BT_2137	0.26524	0.675185
BT_3479	0.26524	0.675185
BT_3706	0.26524	0.675185
BT_3825	0.26524	0.675185
BT_4290	0.26524	0.675185
BT_2761	0.265074	0.774826
BT_0467	0.264958	0.209161
BT_0389	0.26489	0.203345
BT_2826	0.264851	0.981256
BT_2237	0.264151	0.837592
BT_1594	0.263966	0.721438
BT_2799	0.263731	1.25539
BT_1590	0.263593	0.273549
BT_0900	0.262655	1.19936
BT_2484	0.262397	0.651712
BT_4222	0.262102	0.905262
BT_1094	0.261705	0.159878
BT_1668	0.261531	1.04792
BT_1164	0.26145	0.374351
BT_3121	0.261129	1.17853
BT_2744	0.259454	0.684689
BT_2377	0.258621	0.473678
BT_3526	0.258533	0.8871
BT_3390	0.257992	0.32877
BTnc364	0.257964	0.10208
BT_1626	0.257717	0.904473
BT_3195	0.257666	0.925146
BT_0682	0.257616	0.920953
BT_3109	0.257461	0.43546
BT_1551	0.257119	1.21719
BT_2125	0.256659	1.0211
BT_3590	0.256631	0.425489
BT_1899	0.256515	0.552951
BT_0235	0.256435	0.304215
BT_2488	0.256341	0.794787
BT_3257	0.256307	0.831684
BT_0846	0.25626	0.428276
BT_0492	0.256211	0.116444
BT_4503	0.255683	0.739971
BT_3179	0.255655	1.20466
BT_3938	0.255603	0.886954
BT_3187	0.254944	1.19566
BT_1052	0.25474	1.04302
BT_3357	0.254558	1.19536
BT_0574	0.254417	0.689266
BT_2683	0.254288	1.03357
BT_2069	0.254007	0.745646
BT_1764	0.252817	0.89965
BT_0868	0.252458	0.757335
BT_t12	0.251833	0.124635
BT_2249	0.251611	1.24981
BT_3861	0.251381	0.572538
BT_3150	0.251113	0.53203
BT_3930	0.250927	0.689532
BT_3501	0.250774	0.099648
BT_3224	0.250274	0.900138
BT_1477	0.249546	1.09176
BTnc023	0.249376	0.092833
BT_2132	0.249163	0.054469
BT_1357	0.249099	0.100562
BT_1495	0.248951	0.830907
BT_0114	0.24894	0.169563
BT_2741	0.248714	0.56112
BT_4683	0.248362	0.141737
BT_2895	0.248153	0.205563
BT_0204	0.248142	0.83142
BT_4532	0.248114	0.398044
BT_1066	0.248062	0.099047
BT_2946	0.247843	0.905718
BT_3728	0.247268	1.2441
BT_1725	0.2471	0.151656
BT_0440	0.246634	0.193168
BT_1322	0.246426	1.00227
BT_3633	0.246066	0.418689
BTnc113	0.245766	0.157328
BT_2509	0.245555	0.116315
BT_1560	0.245355	1.21793
BT_3504	0.245255	0.241854
BT_3889	0.244525	0.785759
BT_2778	0.244253	0.068103
BT_4649	0.243965	0.826645
BT_0331	0.243535	1.26822
BT_0935	0.243186	0.149138
BT_1412	0.243057	0.737735
BT_2039	0.242598	0.810971
BT_0391	0.242315	0.359128
BT_0332	0.24205	0.858224
BT_1172	0.241562	0.198805
BT_3221	0.241181	0.088097
BT_3981	0.240874	1.20706
BT_2090	0.24075	0.933316
BT_4102	0.239941	1.12458
BT_2897	0.239685	0.406829
BT_1740	0.239368	1.05212
BT_2307	0.239179	0.073224
BT_3988	0.239175	1.19597
BT_3292	0.238839	0.350111
BTnc295	0.238756	0.389802
BT_2449	0.238592	0.456467
BT_4511	0.238503	0.268525
BT_3454	0.2385	0.729887
BT_2708	0.238054	0.761064
BT_1798	0.237987	0.66366
BT_4343	0.237249	0.628663
BT_3165	0.236996	1.10484
BT_0219	0.23674	0.360445
BT_2965	0.236186	0.372901
BT_1003	0.23597	0.469816
BT_2617	0.235783	0.224922
BT_0247	0.235106	0.659464
BT_2513	0.235036	1.07197
BTnc099	0.234968	0.107734
BT_4298	0.234763	0.090414
BT_0750	0.23461	1.08018
BT_2704	0.234443	0.971034
BT_1459	0.234382	0.3647
BT_3623	0.23424	1.04467
BT_1972	0.233902	1.13567
BT_3098	0.233771	0.302181
BT_1033	0.233595	1.26822
BT_1630	0.233348	0.299589
BT_1627	0.232978	0.43728
BT_2539	0.232703	0.340591
BT_3992	0.232542	0.65443
BT_0912	0.2324	0.86083
BT_0385	0.23184	0.45026
BT_1159	0.231587	0.830907
BT_0188	0.231474	0.378102
BT_1234	0.230763	1.02255
BT_4112	0.230214	0.205321
BT_0223	0.230116	0.342752
BT_1434	0.230072	0.813938
BTnc195	0.229705	0.342752
BT_2777	0.229376	1.08547
BT_3130	0.229219	0.350509
BT_2182	0.22904	0.48326
BTnc135	0.228824	0.078715
BT_0557	0.228731	1.13724
BT_2036	0.228197	0.791061
BT_0218	0.227695	0.374508
BT_3703	0.227111	0.151656
BT_1705	0.226738	0.102916
BT_4596	0.226228	0.316084
BT_3162	0.226207	0.27041
BT_4148	0.226092	0.526646
BT_0972	0.225678	0.404786
BT_1279	0.22564	0.152398
BT_3991	0.224839	0.894045
BT_4753	0.224572	0.6477
BT_3957	0.224564	0.691714
BT_1119	0.224024	0.8611
BT_2765	0.223721	0.094359
BT_3077	0.223635	0.590253
BT_1950	0.223197	0.687184
BT_0921	0.223056	0.87976
BT_2709	0.222364	0.843978
BTnc096	0.222122	0.342466
BT_0386	0.221471	0.272962
BT_2461	0.221415	0.43351
BT_1538	0.221368	0.900138
BT_0070	0.220787	0.743486
BT_2660	0.220648	0.593498
BT_2974	0.220159	0.227708
BT_3038	0.220152	0.518898
BT_1470	0.219288	0.107632
BT_4404	0.219194	0.221968
BT_3548	0.218935	0.949567
BT_3441	0.218786	0.118039
BT_3261	0.217706	0.932378
BT_0072	0.216782	0.390473
BT_4536	0.216543	0.940645
BT_0197	0.216431	0.405582
BT_2943	0.215898	0.507323
BT_0913	0.215808	0.888992
BT_2212	0.215638	0.528301
BT_3467	0.215533	0.829246
BT_1018	0.215484	0.377799
BT_1651	0.215365	0.357935
BT_1123	0.21534	0.39504
BT_2116	0.215262	0.594963
BT_1308	0.215191	0.796526
BTnc260	0.214909	0.22232
BT_1963	0.214906	0.536664
BT_0253	0.214074	0.59034
BT_3154	0.213671	0.319317
BT_2701	0.213465	0.764581
BT_2374	0.213252	1.05265
BT_3327	0.213163	0.853026
BT_0928	0.21286	0.709476
BT_4140	0.212762	0.550255
BT_t61	0.212605	0.107496
BT_1724	0.212578	0.073681
BT_1321	0.212286	0.707324
BT_3020	0.212038	0.314329
BT_2546	0.211901	0.247154
BT_2042	0.211736	0.974381
BT_0472	0.211665	0.170849
BT_1631	0.211571	0.342752
BT_2109	0.211528	0.106611
BT_4451	0.211509	0.641449
BT_1447	0.211083	1.03376
BT_2711	0.21082	0.757335
BT_3168	0.210643	0.395559
BT_2120	0.2101	0.5517
BTnc382	0.209516	0.121526
BT_3958	0.2095	0.708155
BT_3021	0.209199	0.420751
BT_3793	0.208938	0.181332
BT_0995	0.208838	0.281986
BT_1070	0.208735	1.13145
BTnc101	0.208716	0.088417
BT_3226	0.208575	0.674421
BT_2211	0.208161	0.417881
BT_1900	0.207705	0.234769
BT_0690	0.207248	0.786905
BT_0988	0.206865	0.631888
BT_2409	0.206746	0.543294
BT_1129	0.20635	0.12932
BTnc378	0.206303	0.166095
BT_2929	0.206225	0.243028
BT_2148	0.206035	0.762467
BT_2502	0.205989	0.87568
BT_2505	0.205788	0.699592
BT_0199	0.205737	0.469407
BT_4563	0.205559	0.838158
BT_4300	0.205552	0.901627
BT_1897	0.205139	0.329938
BT_3494	0.205071	0.251883
[truncated: 2,966 more rows]

## Sheet: e
	log2 fold change	-log10 p-value (adjusted)
BT_2793	8.58262	16.9187
BT_2794	7.65831	18.0889
BT_2795	6.81885	16.8963
BT_1885	6.70723	9.72591
BT_1884	6.33078	10.0853
BT_1798	6.02308	18.9851
BT_1886	6.01745	10.5685
BT_1799	5.81138	19.6411
BT_3221	4.98967	13.377
BT_0691	4.81894	14.1462
BT_0692	4.77937	16.5608
BT_2940	4.762	13.0903
BT_1553	4.6809	16.5197
BT_1552	4.55239	18.9851
BT_1967	4.51159	14.2399
BT_1965	4.48748	17.1721
BT_1966	4.48313	18.0737
BT_4473	4.41903	16.0996
BT_1964	4.41585	15.5617
BT_2792	4.38342	16.1359
BT_3704	4.31588	11.4616
BT_0227	4.19829	16.6942
BT_2941	4.19466	13.8217
BT_2942	3.98991	11.0878
BT_0821	3.8117	15.001
BT_3703	3.80001	7.67162
BT_3251	3.77993	15.0895
BT_0723	3.71958	12.284
BT_0226	3.6398	12.8729
BTnc309	3.60664	5.9387
BT_4384	3.56556	10.3186
BT_0224	3.52028	13.585
BT_1455	3.48344	18.4768
BT_3252	3.42268	15.7352
BT_2686	3.39735	18.9793
BT_2039	3.39189	16.4013
BTnc275	3.38845	8.0953
BT_2688	3.35427	18.2822
BT_1454	3.3521	15.0527
BT_1523	3.34349	16.1359
BT_t55	3.33739	4.60703
BT_1515	3.27995	2.98307
BT_2687	3.2704	17.8518
BT_3229	3.26456	13.197
BT_3222	3.21259	14.9063
BT_4339	3.20726	13.2483
BT_0598	3.20011	17.8142
BT_2689	3.19771	15.4344
BT_4472	3.16068	11.7962
BT_2685	3.15784	14.8875
BT_3254	3.14325	13.2619
BT_1134	3.13159	4.86463
BT_4639	3.12599	6.72495
BT_0784	3.1151	6.86374
BT_0500	3.09429	15.8663
BT_0236	3.0901	17.5991
BT_t04	3.083	5.87025
BT_1551	3.0694	17.2042
BT_0206	3.04103	7.0482
BT_3253	3.02248	16.3204
BT_3478	3.01931	15.7774
BT_1495	3.01059	15.6238
BT_3840	3.00863	11.5822
BT_1487	3.00718	16.0239
BT_2410	2.99094	11.763
BT_4582	2.98862	16.1325
BT_3255	2.97079	15.5594
BT_3155	2.96339	12.1214
BTnc366	2.9444	10.4569
BT_1110	2.94357	12.4414
BT_0297	2.92399	9.27266
BT_2464	2.91113	2.28798
BT_1887	2.9076	6.70999
BT_0722	2.90733	13.048
BT_1167	2.87469	4.31706
BT_1094	2.85694	7.37687
BT_0662	2.8468	5.31504
BT_3866	2.84181	15.5092
BT_3057	2.8158	10.8349
BT_2972	2.81285	12.5745
BT_t07	2.80717	2.8241
BT_2177	2.80067	13.3945
BT_p548227	2.79197	11.6677
BT_0225	2.76158	17.1047
BT_1522	2.75245	15.4307
BT_0237	2.75144	16.8385
BT_1133	2.74616	3.32288
BT_0034	2.74582	4.14865
BTnc228	2.71859	8.47638
BT_1496	2.71617	15.9394
BT_4575	2.70507	9.38574
BT_2973	2.69686	8.96961
BT_1042	2.68853	12.6814
BT_2747	2.68784	17.0859
BT_3389	2.68713	16.5412
BT_p548228	2.68276	13.6471
BT_0300	2.67902	11.6733
BT_3001	2.67826	7.85216
BT_1524	2.67575	16.1547
BT_2974	2.67234	9.72574
BT_3963	2.66062	12.811
BT_3557	2.65681	10.632
BT_1458	2.6368	7.56137
BT_2338	2.63559	8.02878
BTnc283	2.63389	1.86148
BT_3817	2.63388	13.9402
BT_t45	2.63387	9.91318
BT_0724	2.62423	9.62909
BT_4452	2.62116	7.83029
BT_t05	2.60859	5.54846
BT_3816	2.60635	16.8385
BT_0599	2.59334	15.2221
BT_1834	2.5863	16.0009
BT_4203	2.57269	10.8138
BT_1594	2.56886	13.305
BT_2038	2.5608	12.1917
BT_1079	2.55504	9.48836
BT_1080	2.55473	12.738
BT_0601	2.54942	13.8602
BT_2345	2.54844	7.19775
BT_0600	2.52473	13.8481
BT_2575	2.51908	2.97795
BT_0669	2.50295	8.60445
BT_0588	2.50258	12.1127
BT_2035	2.49901	12.2484
BT_1387	2.48912	10.4454
BT_1475	2.48872	12.8926
BT_0602	2.48862	15.3323
BT_3386	2.48815	14.4538
BTnc107	2.48668	4.72524
BT_3964	2.48649	13.6854
BT_0432	2.46824	5.4331
BT_1046	2.464	9.9034
BT_1521	2.45903	9.46461
BT_0413	2.45689	15.1255
BT_0426	2.45596	14.1705
BT_3931	2.45113	14.7523
BT_1043	2.45063	8.21458
BT_3388	2.44926	14.19
BT_1044	2.44849	10.1737
BT_0506	2.44463	10.796
BT_1968	2.43928	11.344
BT_3000	2.43877	9.9923
BT_2939	2.41306	8.54623
BT_4273	2.40475	2.96431
BT_1457	2.40329	9.20704
BT_0207	2.39852	5.46021
BT_1928	2.39825	4.91153
BT_3250	2.38598	12.4953
BT_4286	2.38543	3.80604
BT_3459	2.38515	15.7459
BT_0298	2.38408	6.28302
BT_0456	2.38067	11.9858
BT_3317	2.37503	8.62824
BT_3962	2.3729	14.2363
BT_1486	2.36914	15.9287
BT_0597	2.34743	13.224
BT_2660	2.34312	13.0675
BT_0350	2.33356	12.6977
BT_3303	2.32409	12.8244
BT_1109	2.32106	11.344
BTnc173	2.32037	2.52877
BT_2173	2.31749	9.54016
BT_0596	2.31158	14.6004
BT_4640	2.30976	9.1998
BT_2232	2.30597	11.9807
BT_t06	2.29826	4.94472
BT_3965	2.29122	16.51
BT_0799	2.2866	1.44174
BT_3928	2.28617	14.1502
BT_3223	2.2858	12.2253
BT_1835	2.281	12.6999
BT_p548238	2.27784	10.2245
BT_3357	2.27498	14.9965
BT_4717	2.27463	12.2713
BT_0874	2.27054	10.0065
BT_2860	2.26955	14.1806
BT_0246	2.26745	9.90934
BT_2446	2.26665	6.40401
BT_0121	2.25257	5.83732
BT_0412	2.25015	14.4339
BT_3656	2.23964	6.98514
BT_1242	2.23946	15.8834
BT_4299	2.23694	3.5504
BT_4235	2.23269	12.7801
BT_1547	2.23227	10.3908
BT_3358	2.23173	14.0915
BT_2953	2.2299	3.50118
BT_1608	2.22084	5.95957
BT_4284	2.21774	1.50764
BT_2826	2.21687	13.7242
BT_3387	2.20683	14.5118
BT_0378	2.20628	12.5901
BT_1738	2.20579	10.1737
BT_1289	2.20313	13.4217
BT_1899	2.20079	10.7927
BT_3355	2.19207	14.8968
BT_t40	2.18897	1.58309
BT_3310	2.18881	9.68159
BT_4416	2.18018	12.4924
BT_3069	2.17763	11.021
BT_4385	2.17568	10.6296
BT_2411	2.17296	13.6578
BT_0873	2.17198	14.6592
BT_3999	2.16316	13.4567
BT_0197	2.1631	10.5013
BT_3122	2.1605	8.17683
BT_0737	2.15914	14.8581
BT_0832	2.15455	12.7732
BT_0414	2.1498	14.2777
BT_4190	2.14724	10.5926
BTnc176	2.14487	5.20444
BT_4097	2.13279	10.7196
BT_3347	2.12612	6.55283
BT_4005	2.12518	14.4903
BT_1836	2.12518	8.99245
BT_4594	2.12509	11.484
BT_1093	2.11345	9.46272
BT_3207	2.11253	6.2131
BT_2237	2.11148	12.339
BT_2246	2.10203	11.7287
BT_2176	2.09791	8.49788
BT_0296	2.09483	10.0465
BT_3012	2.0903	5.47442
BT_3951	2.09005	11.8032
BT_3845	2.08769	13.7263
BT_0415	2.08593	15.6745
BT_4737	2.08554	10.4954
BTnc353	2.08487	2.99484
BT_1900	2.07675	7.64422
BT_3067	2.06231	10.8617
BT_2659	2.05647	12.073
BT_0690	2.05483	13.6202
BT_1586	2.05342	2.21734
BT_1035	2.05277	8.99426
BT_3846	2.04922	15.0488
BT_4738	2.04899	8.71838
BT_4681	2.04485	5.8016
BT_3349	2.04422	12.6651
BT_3930	2.04399	11.4606
BT_3745	2.04343	11.6982
BT_3784	2.04143	11.5408
BT_4070	2.04041	1.30136
BT_0027	2.02966	4.22189
BT_0617	2.02951	11.228
BT_0833	2.02292	12.7277
BT_t16	2.01919	3.35457
BT_3256	2.01642	11.6314
BT_0684	2.0069	8.05429
BT_3458	2.00643	13.5149
BTnc356	2.00221	1.64324
BT_1525	1.99927	8.30762
BT_0603	1.99789	12.7293
BT_0814	1.9935	11.1826
BT_p548232	1.9881	10.501
BT_t41	1.98636	3.25049
BT_t44	1.98537	10.0754
BT_2227	1.97876	2.05601
BT_1590	1.97713	6.50404
BT_2160	1.9696	15.98
BT_2746	1.969	5.61239
BT_0434	1.96048	8.21236
BT_2952	1.95987	9.04449
BT_0686	1.9592	11.1826
BT_2247	1.95714	5.62304
BT_2224	1.95584	8.66205
BT_3284	1.9524	11.6768
BT_4417	1.94715	13.5959
BT_2238	1.94567	11.1541
BT_0457	1.942	9.10654
BT_0604	1.93539	12.7941
BT_0619	1.93474	11.3531
BT_2748	1.93424	14.5241
BT_0161	1.92722	10.8504
BT_0606	1.92682	12.2808
BT_3212	1.92532	11.2392
BT_1386	1.92525	9.29282
BT_1208	1.92431	7.75
BT_0607	1.91904	10.2006
BT_3364	1.91861	11.203
BT_0589	1.91798	14.4538
BT_t46	1.90927	2.57237
BT_1488	1.8985	11.1824
BT_2356	1.89506	3.08855
BT_t14	1.89057	4.32754
BT_1040	1.8893	10.4258
BT_4719	1.88879	9.14574
BT_1288	1.8821	11.2806
BT_3822	1.88194	10.2032
BT_0577	1.87539	11.2538
BT_4496	1.87185	12.587
BT_0592	1.86873	4.98161
BT_0525	1.86655	6.95861
BT_t15	1.8659	3.45143
BT_4252	1.86566	11.4216
BTnc337	1.86022	6.38882
BT_0247	1.85859	11.1256
BT_0618	1.85718	11.7919
BT_4219	1.85487	7.81172
BT_3815	1.85326	10.3737
BT_3090	1.85275	9.12436
BT_3780	1.85006	7.55579
BT_2509	1.84925	3.49719
BT_4634	1.84865	3.19551
BT_2378	1.84651	8.86603
BT_1563	1.84383	11.9932
BT_0746	1.8431	9.71862
BT_1619	1.84144	3.53555
BT_2143	1.83962	13.3365
BT_4528	1.83905	9.71592
BT_0124	1.83869	5.06996
BT_1585	1.83457	5.64685
BT_3172	1.83197	9.19064
BT_3363	1.83004	13.8455
BT_3188	1.82842	8.87452
BT_0299	1.82739	9.79561
BT_1047	1.82593	3.81531
BT_2243	1.82023	7.87078
BT_3711	1.8186	13.389
BT_3311	1.81838	5.95189
BT_3927	1.81624	10.9314
BT_1229	1.81207	13.8198
BT_1599	1.81052	9.75265
BT_1176	1.80967	6.64395
BT_0605	1.80619	12.7749
BT_0240	1.79947	10.4886
BT_t47	1.79391	2.09192
BT_2004	1.79307	11.344
BT_0870	1.78968	14.3039
BT_4462	1.78577	7.37687
BT_3748	1.78465	8.02827
BT_3787	1.78256	6.54966
BT_0308	1.78234	10.632
BT_2169	1.78044	6.93898
BT_3372	1.77922	7.30316
BT_1185	1.779	11.2244
BT_2783	1.77619	10.6019
BT_2005	1.77562	10.1518
BT_1837	1.76564	7.29312
BT_2976	1.76402	11.5912
BT_2211	1.76233	9.4582
BT_3712	1.76047	13.3365
BT_2121	1.75858	10.8056
BTnc210	1.75853	1.61142
BT_2037	1.75671	7.71977
BT_p548233	1.7548	12.3621
BT_1045	1.75253	7.63792
BT_0208	1.74926	2.68499
BT_1870	1.74808	11.5284
BT_2557	1.74808	11.5284
BT_2137	1.74413	11.5408
BT_3479	1.74413	11.5408
BT_3706	1.74413	11.5408
BT_3825	1.74413	11.5408
BT_4290	1.74413	11.5408
BT_0688	1.74357	6.71968
BT_2203	1.74332	6.1281
BT_0699	1.74193	11.8385
BT_4722	1.74047	5.73459
BT_4069	1.73448	8.58033
BT_3709	1.7333	11.7839
BT_1564	1.73296	8.96961
BT_3979	1.73219	8.25292
BT_1385	1.73088	7.88303
BT_4105	1.72907	7.13299
BT_2782	1.72796	13.264
BT_2429	1.72676	5.61538
BT_3534	1.7264	5.12204
BT_0767	1.72356	9.58432
BT_3746	1.72275	8.37692
BT_0231	1.72	2.76199
BT_4399	1.71619	8.56631
BT_4470	1.71593	12.8362
BT_3189	1.71439	8.83716
BT_3725	1.71394	15.0743
BT_4009	1.71181	5.23123
BT_0416	1.71127	12.6211
BT_0238	1.70962	13.602
BT_4498	1.70851	5.54819
BT_2739	1.6975	13.3382
BT_2938	1.69507	6.36088
BT_0379	1.69091	9.91318
BT_0748	1.69065	10.9447
BT_3849	1.68936	12.494
BT_1427	1.68563	2.39583
BTnc066	1.68541	4.99177
BT_2117	1.68424	12.173
BT_3535	1.68118	5.76464
BT_0745	1.6808	5.05602
BT_3958	1.68075	11.3562
BT_1690	1.67923	9.14962
BT_2118	1.67796	12.1387
BT_t58	1.67667	1.59277
BT_3744	1.67198	11.4126
BT_2133	1.67126	13.5979
BT_4311	1.66643	6.81522
BT_3365	1.66612	12.8479
BT_t08	1.66288	2.3714
BT_3228	1.65988	5.08918
BT_3121	1.65956	12.1297
BT_1135	1.65914	10.9659
BT_0689	1.65397	11.2538
BT_1165	1.65211	6.69622
BT_1271	1.64968	4.90772
BT_4345	1.64551	9.76541
BT_4526	1.64528	9.68114
BTnc301	1.64323	3.08812
BT_1139	1.64131	11.1888
BT_2734	1.63583	11.0464
BT_1854	1.635	9.31998
BT_1081	1.6335	9.14438
BT_3380	1.63218	10.0727
BT_4111	1.63118	9.95525
BT_1868	1.62599	6.2962
BT_0620	1.62487	10.8996
BT_2301	1.62247	1.89376
BT_4559	1.62242	5.89176
BT_0608	1.6209	13.2091
BT_3350	1.61941	5.35743
BT_3332	1.61892	9.08873
BT_2214	1.61741	12.0666
BT_0698	1.61612	12.6732
BT_3070	1.61451	8.24083
BT_3191	1.60981	8.55917
BT_3203	1.60865	5.60581
BT_1092	1.60795	5.66712
BT_3283	1.60687	9.23051
BT_2172	1.60669	7.13959
BT_1048	1.60552	3.42487
BT_1949	1.60321	9.26457
BT_1855	1.60043	8.80015
BT_1162	1.59841	11.3421
BT_2255	1.59605	9.96884
BT_2006	1.59508	6.92243
BT_2202	1.59268	10.4023
BT_0921	1.59254	11.669
BT_3827	1.59142	6.10911
BT_4378	1.59069	10.2528
BT_3598	1.5902	4.7539
BT_0643	1.58873	11.8267
BT_0622	1.58765	8.93495
BT_2245	1.58684	7.21088
BT_1278	1.58646	5.80311
BT_2236	1.58568	7.26974
BT_3088	1.58178	5.08729
BT_p548226	1.57837	1.46427
BT_3926	1.57658	11.1001
BT_3743	1.57496	11.7197
BT_1159	1.57072	10.815
BT_0177	1.56915	12.2569
BT_3848	1.56913	13.2943
BT_2789	1.56762	9.37597
BT_3190	1.56594	8.00822
BT_1609	1.56465	3.23588
BT_2187	1.563	8.64314
BT_4739	1.56169	7.93676
BT_3738	1.55978	11.586
BT_3345	1.55839	2.73588
BT_0758	1.55698	3.04164
BT_3936	1.55526	7.89269
BTnc289	1.55448	3.70376
BT_0616	1.55423	7.9457
BT_3865	1.55322	2.53915
BT_t36	1.55257	1.96895
BT_1160	1.55257	9.8276
BT_2740	1.5524	7.70845
BT_1138	1.54692	5.68358
BT_3413	1.54464	9.7927
BT_p548234	1.54329	9.6675
BTnc273	1.54055	6.28408
BT_1253	1.53953	3.86196
BT_4471	1.53468	9.87084
BT_3066	1.53287	9.43535
BTnc130	1.53185	1.86939
BT_4040	1.53147	7.1836
BT_0380	1.53025	7.72139
BT_0317	1.53013	10.5711
BT_0411	1.52917	11.7197
BT_3655	1.5284	3.2995
BT_1252	1.52526	5.98199
BT_1158	1.52412	12.2193
BTnc109	1.52278	4.36696
BT_1674	1.52259	5.46498
BT_1932	1.51949	1.77281
BTnc148	1.51849	5.50108
BT_4379	1.51623	12.0244
BT_3854	1.51504	7.61397
BT_2212	1.51371	9.14752
BT_4306	1.51287	9.14438
BT_2786	1.51089	3.98916
BT_0768	1.50951	9.42445
BT_0820	1.50935	8.14033
BT_0123	1.50856	1.72321
BT_4692	1.50749	6.0698
BT_0751	1.50423	12.337
BT_4253	1.50249	10.9302
BT_3960	1.50247	7.12908
BT_1459	1.50025	6.77715
BT_3074	1.4995	10.6316
BT_4565	1.4994	7.57402
BT_1931	1.49923	11.9333
BT_t03	1.49641	2.83694
BT_2528	1.4949	9.0967
BT_4371	1.49479	12.8498
BT_2056	1.49362	9.80162
BT_2231	1.49206	8.19535
BT_3362	1.49151	11.4393
BT_1464	1.48885	4.82685
BT_4395	1.4869	9.24488
BT_1489	1.48614	10.8298
BT_3208	1.48473	1.99803
BT_4050	1.48427	11.6583
BT_2787	1.48367	10.0936
BT_3059	1.48274	4.55523
BT_3959	1.4827	10.5069
BT_2142	1.48024	5.11616
BTnc282	1.47986	2.00963
BT_0613	1.47884	9.32861
BT_2141	1.47714	12.3666
BT_1729	1.47711	10.7844
BT_2506	1.47591	6.55935
BT_p548235	1.47525	12.3425
BT_2750	1.47438	8.94562
BT_4307	1.47391	11.8728
BT_0593	1.47385	5.39746
BT_2328	1.47205	7.1405
BT_0417	1.47194	12.7801
BT_2681	1.47165	12.6465
BT_1039	1.47107	9.02005
BT_3211	1.47032	4.64084
BT_4338	1.47026	7.05699
BT_0590	1.46914	11.9301
BTnc346	1.46737	3.88994
BT_3972	1.46723	7.4513
BT_4367	1.4672	10.1245
BT_2489	1.4656	5.52378
BT_1877	1.46465	6.83906
BT_1950	1.46387	9.79561
BT_3156	1.461	4.26431
BT_3657	1.46049	4.89761
BT_p548206	1.46034	8.77083
BT_0517	1.45657	6.01121
BT_0614	1.45612	10.5277
BT_3379	1.45588	9.66324
BT_t13	1.45555	3.21925
BT_4492	1.45541	4.56191
BT_0314	1.45105	7.45383
BT_2088	1.44896	5.44614
BT_4218	1.44756	8.67617
BT_3742	1.44733	9.96807
BT_3312	1.44616	4.62687
BT_0972	1.44192	7.2265
BT_1290	1.43865	9.15702
BT_4250	1.4381	10.1401
BT_3294	1.43703	11.9642
BT_0176	1.43632	8.68034
BT_2119	1.43488	10.0606
BT_2951	1.43254	3.45166
BT_4391	1.43186	7.59335
BT_3550	1.43106	12.702
BT_2977	1.43073	12.1917
BT_1034	1.43028	6.4969
BT_2737	1.42763	9.79198
BT_1595	1.42706	8.29512
BT_2738	1.42688	12.6977
BT_4718	1.42658	9.75285
BT_1803	1.42651	8.22618
BT_1307	1.42613	1.99131
BT_2950	1.42573	2.94701
BT_4410	1.41725	7.62807
BT_4254	1.41677	9.63813
BT_2100	1.41585	3.80833
BT_0642	1.41581	10.2104
BT_0576	1.41194	9.51212
BT_0368	1.4118	8.06865
BTnc320	1.41108	5.38347
BT_1600	1.4109	7.84526
BT_2936	1.41018	8.70153
BT_4104	1.40804	10.6057
BT_2699	1.40396	6.44134
BT_1892	1.40313	9.27889
BT_2399	1.40313	9.27889
BT_2674	1.40313	9.27889
BT_4578	1.40313	9.27889
BT_0358	1.4028	9.2593
BT_0918	1.4028	9.2593
BT_2427	1.4028	9.2593
BT_3634	1.4028	9.2593
BT_0580	1.40236	11.3118
BT_1164	1.40236	7.09567
BT_3338	1.39739	8.8501
BT_0437	1.397	2.21914
BT_2579	1.39663	9.97617
BT_2268	1.39365	11.4805
BT_1728	1.39053	5.66127
BT_0831	1.38931	10.959
BT_4436	1.38891	7.3015
BT_2835	1.38833	9.5968
BT_2159	1.38767	10.7039
BT_3645	1.38631	9.89177
BT_0455	1.3858	9.7554
BT_3169	1.38474	11.1569
BT_3773	1.38388	11.6282
BTnc083	1.38384	6.81891
BT_4370	1.38253	12.5794
BT_4662	1.37821	6.98523
BT_2099	1.37631	7.17568
BT_2390	1.37565	6.38931
BT_4505	1.37389	9.62227
BT_3914	1.37121	5.01568
BT_3009	1.37011	3.06736
BT_4682	1.36723	9.93379
BT_3913	1.36576	5.43611
BT_p548236	1.36563	10.8779
BT_2094	1.36271	10.122
BT_3442	1.36267	3.36815
BT_1988	1.36186	2.4706
BT_1499	1.36166	5.06858
BT_0566	1.36156	3.86422
BT_0355	1.36141	8.98929
BT_3390	1.36094	4.63192
BT_1470	1.35993	2.428
BT_2215	1.35717	10.5803
BT_2188	1.35504	4.96613
BT_1490	1.35355	10.2478
BT_1149	1.35269	10.1017
BT_1082	1.35114	8.50161
BT_0182	1.35048	9.24901
BT_2153	1.34909	9.99933
BT_2745	1.34884	4.00722
BT_3835	1.34875	11.4143
BT_1038	1.3482	7.75359
BT_3119	1.3474	7.18001
BT_4656	1.34725	3.08782
BT_1769	1.34709	8.16904
BT_2079	1.34393	9.33583
BT_0571	1.34345	11.1442
BT_0891	1.34167	9.53045
BT_0752	1.33962	5.39487
BT_0899	1.33852	11.4545
BT_3181	1.33717	4.24848
BT_2396	1.33539	4.0197
BT_4396	1.33519	4.09551
BT_3741	1.33379	9.42346
BT_3702	1.32872	6.61201
BT_2847	1.3274	3.20446
BT_3740	1.32706	8.18061
BT_0612	1.32545	9.51671
BT_2733	1.32418	9.54801
BT_2003	1.32014	5.06327
BT_4390	1.31897	4.14537
BT_2386	1.31427	5.08835
BT_2736	1.3135	10.5102
BT_4437	1.3124	1.74772
BT_4609	1.31166	8.63909
BT_3814	1.30999	10.9483
BT_3850	1.30907	6.2545
BT_3060	1.30546	5.43805
BT_1546	1.30428	3.56993
BT_0421	1.30371	11.5417
BT_2379	1.3019	4.47634
BT_2508	1.29994	5.17364
BT_2199	1.29821	8.38671
BT_3290	1.29819	4.92626
BT_2152	1.29793	10.0345
BT_4237	1.29492	8.96961
BT_3438	1.29365	3.73374
BT_2134	1.29081	8.07852
BT_3430	1.29055	3.93114
BT_2269	1.28933	9.64594
BT_2012	1.28859	10.7478
BT_0621	1.28783	8.95265
BT_1365	1.28753	3.45458
BT_1527	1.287	8.8881
BT_1491	1.28596	8.60314
BT_1478	1.28492	7.08094
BTnc257	1.28409	5.1292
BT_2698	1.28383	7.34972
BT_4238	1.28381	6.65376
BT_3339	1.28361	8.21228
BT_1476	1.28319	11.3077
BT_3123	1.28059	6.49084
BT_3929	1.27892	4.84261
BT_4314	1.27864	8.29512
BT_1166	1.2781	2.30461
BT_2662	1.27602	8.54527
BT_3337	1.27595	8.27936
BT_3660	1.27352	4.61405
BT_2934	1.27147	9.06938
BT_4477	1.26995	7.33944
BT_1531	1.26937	10.7695
BT_t12	1.26827	1.86176
BT_0574	1.26803	7.67547
BT_0537	1.26472	4.59681
BT_3206	1.26274	6.51393
BT_4071	1.2601	1.74711
BT_4599	1.25813	8.65114
BT_3373	1.25808	4.91828
BT_1254	1.25648	10.0396
BT_1163	1.25643	6.22295
BT_3727	1.2546	9.92101
BT_4012	1.25445	8.55539
BT_1327	1.25334	9.34722
BT_3961	1.25097	9.2443
BT_3403	1.24911	8.80015
BT_0892	1.24909	12.554
BT_2017	1.24863	9.67673
BT_2796	1.24837	12.3278
BTnc304	1.24785	2.89495
BT_3768	1.24637	8.66287
BT_4000	1.24546	9.66897
BT_1192	1.24442	7.5641
BT_3270	1.24423	4.0424
BT_3170	1.24363	6.0679
BT_3851	1.24232	11.1953
BT_1287	1.24097	7.07297
BT_0587	1.23977	11.4103
BTnc110	1.23793	3.24757
BT_4215	1.23659	6.57115
BT_3075	1.23566	9.06724
BT_0747	1.23145	9.11782
BT_3272	1.23022	5.17647
BT_2543	1.22931	8.72849
BT_3348	1.22894	7.78758
BT_3774	1.2288	7.38098
BT_2213	1.22506	7.6606
BT_4265	1.22497	12.2253
BT_0611	1.22487	6.84775
BT_1673	1.22332	4.99798
BT_3010	1.22332	5.29476
BT_0536	1.22069	2.11324
BT_0610	1.22043	11.7553
BT_3342	1.21654	10.422
BT_2016	1.21461	10.4131
BT_0369	1.21231	3.61967
BT_3597	1.21061	2.45054
BT_4664	1.20771	4.56108
BT_0995	1.20762	5.05185
BT_1156	1.20496	9.50265
BT_1157	1.20378	11.0538
BT_3541	1.20354	2.00977
BT_4613	1.2029	5.51417
BT_4210	1.20191	8.75442
BTnc251	1.19775	4.32697
BT_4402	1.19243	3.9954
BT_4354	1.18972	5.17689
BT_0354	1.18958	4.56191
BT_3608	1.1878	3.05132
BT_2833	1.18711	6.08518
BT_2200	1.18617	5.46811
BT_3994	1.18555	8.66205
BT_0573	1.18429	7.27334
BT_3751	1.18396	3.04693
BT_4211	1.18169	8.71368
BT_1058	1.18101	9.67673
BT_2838	1.18055	9.95009
BT_4288	1.17928	6.11772
BT_4497	1.17806	3.07051
BT_0567	1.17692	5.94265
BT_0750	1.17534	9.95498
BT_1768	1.17517	9.68823
BT_1037	1.17488	5.23604
BT_4506	1.17258	7.6229
BT_1687	1.17211	9.04451
BT_2576	1.16799	1.98046
BT_2346	1.16787	2.97308
BT_t61	1.16574	1.68856
BT_2562	1.16562	7.95933
BT_3353	1.16478	7.81629
BT_1689	1.16454	3.53346
BT_1910	1.16297	4.89869
BT_1974	1.16132	10.5812
BT_0826	1.16102	7.52935
BT_2831	1.16019	8.72385
BT_t23	1.1578	1.65368
BT_t31	1.1578	1.65368
BT_t38	1.1578	1.65368
BT_t42	1.1578	1.65368
BT_t57	1.15699	1.48589
BT_4560	1.15649	9.10007
BT_3957	1.15614	8.03463
BT_3374	1.15571	7.92894
BT_3527	1.15487	6.3822
BT_4591	1.15297	8.44349
BT_3529	1.1516	3.80335
BT_3371	1.15061	9.86578
BT_1610	1.14964	11.3494
BT_1514	1.14643	2.35831
BT_1036	1.14566	6.79908
BT_0914	1.14558	7.66899
BTnc267	1.14538	1.96207
BT_4598	1.14516	7.45398
BT_3273	1.14328	3.03428
BT_3015	1.14326	2.51057
BT_3195	1.14182	8.22618
BT_2656	1.14166	8.13061
BT_3834	1.14142	7.11167
BT_1239	1.14076	7.71977
BT_1848	1.14053	6.24001
BT_1862	1.14026	7.41627
BT_3352	1.13858	5.83473
BT_1256	1.13803	4.282
BTnc339	1.13698	3.11035
BT_4320	1.13647	9.2301
BT_0071	1.136	6.89776
BT_4593	1.13505	10.0794
BT_2400	1.13068	9.60334
BT_2244	1.12864	4.17705
BT_0419	1.12854	6.794
BT_4118	1.12765	7.03762
BT_0302	1.12316	2.69776
BT_0284	1.12267	6.20367
BT_p548205	1.12254	9.11053
BT_3271	1.11899	7.27435
BT_3612	1.11504	10.4485
BT_1985	1.11305	6.53927
BT_1613	1.11216	8.46443
BT_0681	1.11171	6.47786
BT_0481	1.11126	1.37094
BT_3072	1.10979	10.4443
BTnc256	1.1097	3.46538
BT_1725	1.1087	2.62789
BT_2657	1.10695	9.00101
BT_0174	1.10674	9.86034
BT_1975	1.10579	8.07629
BT_3967	1.10447	5.04442
BT_1479	1.10405	8.99239
BT_2171	1.1036	9.26508
BT_1838	1.10352	7.14645
BT_2729	1.10254	8.80015
BT_3336	1.10252	10.1176
BT_1190	1.10171	4.26034
BT_3154	1.10154	4.83729
BT_2049	1.10143	5.47333
BT_3884	1.10034	8.81978
BT_4369	1.0997	8.57597
BT_1300	1.0985	9.45914
BT_4209	1.09848	8.68683
BT_0761	1.09835	9.04449
BT_1186	1.09776	9.72813
BT_0526	1.09697	6.57115
BT_2209	1.09685	6.35877
BT_1150	1.09618	7.34455
BT_1688	1.09519	3.87219
BT_1669	1.0948	9.9525
BT_3213	1.09421	9.79076
BT_4131	1.09316	9.44913
BT_4011	1.09163	9.73305
BT_3800	1.09074	4.96523
BT_2095	1.08951	9.46674
BT_0138	1.08752	9.73011
BT_0919	1.08733	4.70614
BT_4037	1.08662	4.10011
BT_1983	1.08638	5.13907
BT_4551	1.08434	8.61558
BT_2730	1.08408	9.06396
BT_4346	1.08261	8.08328
BT_3771	1.08226	8.27661
BT_4043	1.07738	7.36848
BT_4527	1.07693	4.47685
BT_2147	1.07463	3.45343
BT_2277	1.07362	3.39669
BT_4705	1.07334	4.63272
BT_0999	1.07187	2.5222
BT_1895	1.07028	3.86021
BT_2122	1.06953	6.43993
BT_1070	1.06783	10.2528
BT_4236	1.06738	9.61821
BT_2007	1.06627	5.6562
BT_0609	1.06624	6.54669
BT_1732	1.0653	5.43175
BT_3225	1.06187	10.4093
BT_0425	1.06119	2.20987
BT_2001	1.0608	7.33104
BT_3378	1.06061	6.39105
BT_2098	1.05609	4.36722
BT_3199	1.05528	2.78271
BT_0521	1.05482	2.24669
BT_4564	1.05451	6.24725
BT_2791	1.05339	7.97948
BT_3552	1.05256	10.499
BT_2731	1.05228	8.63929
BT_1730	1.0516	8.31561
BT_2735	1.05132	8.16995
BT_2937	1.05119	5.11375
BT_4313	1.05042	7.555
BT_4673	1.05036	6.01107
BT_1906	1.04958	5.41962
BT_3402	1.0494	7.67
BT_3980	1.04877	6.87924
BT_4483	1.04853	4.15425
BT_1752	1.04726	7.27388
BT_4316	1.04664	5.50793
BT_0377	1.04514	5.72311
BT_4507	1.04418	8.62367
BTnc344	1.0424	3.44999
BT_2970	1.04221	1.80578
BT_2042	1.04205	9.33208
BT_2834	1.04162	7.9726
BTnc224	1.04144	2.40145
BT_4366	1.04068	7.84876
BT_3429	1.03987	9.9923
BT_3480	1.03966	6.83617
BT_3826	1.03966	6.83906
BT_4408	1.03925	3.16901
BT_4291	1.03862	6.83249
BT_3436	1.03855	1.46084
BT_1869	1.03841	6.83465
BT_2556	1.03818	6.84993
BT_2138	1.03734	6.84498
BT_3089	1.03729	3.36611
BT_2563	1.03511	6.58882
BT_1686	1.03393	6.15379
BT_0946	1.0336	3.5003
BT_3058	1.03272	5.48083
BT_4660	1.03232	5.94265
BT_3002	1.03169	5.99236
BT_2163	1.03092	7.85312
BT_2260	1.03038	8.66295
BT_4189	1.03036	5.78386
BT_3370	1.03026	8.16995
BT_0438	1.02973	1.46241
BT_0640	1.02765	3.81663
BTnc006	1.02763	1.89247
BT_1418	1.02542	2.01588
BT_1384	1.02481	3.29484
BT_0173	1.0246	6.78736
BT_3428	1.02418	4.60385
BT_0763	1.02104	4.43995
BT_3333	1.0205	2.33475
BT_3707	1.01907	6.83862
BT_t48	1.01874	1.74672
BT_3052	1.01871	5.98727
BT_3299	1.01869	3.64513
BT_0125	1.0182	5.01721
BT_3692	1.01805	5.29539
BT_4671	1.01728	1.30879
BT_3528	1.01669	6.00257
BT_0269	1.01665	1.74382
BT_3654	1.0165	4.55539
BT_2398	1.01635	4.3293
BT_1052	1.01496	8.04424
BT_0670	1.01466	3.08764
BT_1727	1.01421	6.99683
BT_0513	1.01276	1.39204
BT_4178	1.01265	8.59706
BT_2655	1.01255	9.52025
BT_1170	1.01084	3.18566
BT_4759	1.00971	1.36225
BT_3635	1.00934	4.25694
BT_1876	1.00926	3.91082
BT_1059	1.00738	10.1644
BT_3885	1.00601	8.45202
BT_2327	1.00485	3.48111
BT_0356	1.00457	4.57116
BT_2216	1.00417	6.19824
BT_2658	1.00387	7.73607
BT_1891	1.00306	4.27626
BT_4577	1.00306	4.30719
BT_4352	1.0028	7.42891
BT_0893	1.00235	6.52889
BT_2932	1.00052	6.86129
BT_3118	0.999579	7.39823
BT_1731	0.999042	3.96727
BT_3577	0.998629	8.8435
BT_1597	0.997538	1.95695
BT_0917	0.997402	6.96568
BT_3071	0.995709	6.59737
BT_0359	0.995551	4.18842
BTnc078	0.995317	4.97259
BT_1430	0.994752	5.0911
BT_2472	0.993482	4.6555
BT_0518	0.992045	10.3543
BT_1299	0.990129	9.99447
BT_2673	0.989338	4.21823
BT_1248	0.988467	4.30338
BT_2428	0.988236	4.18003
BT_2330	0.987517	5.38778
BT_4130	0.987148	5.56826
BT_4036	0.986917	4.89166
BT_4117	0.984468	6.04279
BTnc380	0.984433	2.38603
BT_4285	0.984004	1.46095
BT_3726	0.983339	8.95624
BT_1751	0.982747	3.5003
BT_2629	0.981673	4.67832
BT_3836	0.981555	9.56972
BT_4463	0.980448	4.48908
BT_2275	0.979152	8.13066
BT_t54	0.977363	1.46822
BT_1251	0.976217	4.28496
BT_4474	0.974928	7.97945
BT_2102	0.974693	3.64928
BT_2799	0.973306	8.33043
BT_3011	0.972996	2.0129
BT_0575	0.972776	4.92115
BT_3517	0.972372	6.63973
BT_0749	0.972352	8.42373
BT_1405	0.971844	1.85041
BT_4317	0.971722	5.78866
BT_3341	0.971427	9.15499
BT_3750	0.971347	3.32684
BT_1853	0.97097	5.32255
BT_2397	0.970584	4.08433
BT_4208	0.967555	8.68917
BT_1235	0.967062	10.8752
BT_4241	0.966971	8.46632
BT_3198	0.966527	2.65034
BT_0150	0.964028	8.58033
BT_0462	0.962384	4.13811
BT_3998	0.961671	8.0936
BT_2810	0.961371	5.74164
BT_0461	0.961224	5.56437
BT_0661	0.958542	3.58506
BT_1429	0.958502	3.08435
BT_3193	0.958433	4.15579
BT_3216	0.958154	5.57335
BT_2933	0.957959	5.77643
BT_1298	0.957658	8.14291
BT_2367	0.957312	6.81884
BT_0864	0.956438	1.35659
BT_4173	0.956325	3.79034
BT_3881	0.953989	2.53951
BT_1770	0.951814	7.81964
BT_0964	0.949903	3.51403
BT_3770	0.949482	6.02436
BT_t01	0.949374	1.77832
BT_4187	0.949334	2.53147
BT_1155	0.948677	7.24671
BT_3269	0.947736	3.9959
BT_2170	0.947513	4.34272
BT_0994	0.9458	3.91057
BT_0744	0.943782	7.66997
BT_1766	0.943762	6.15389
BT_1294	0.943431	7.3424
BT_3021	0.942304	5.14738
BT_1301	0.939673	9.88898
BT_1543	0.938439	6.536
BT_0149	0.937684	6.44858
BT_3838	0.936739	8.24905
BT_2761	0.935912	5.93795
BT_0882	0.934453	7.46498
BT_4561	0.934157	7.03059
BT_p548211	0.933506	6.42662
BT_0178	0.931304	7.54179
BT_2092	0.928956	5.8188
BT_3969	0.928159	4.88853
BT_4558	0.928093	7.12368
BT_0524	0.927562	5.32739
BT_3036	0.92745	4.70855
BT_1676	0.927209	7.60743
BT_3210	0.927084	8.08801
BT_0743	0.924558	8.17555
BT_0637	0.924277	6.63986
BT_1567	0.924198	7.70806
BT_0248	0.924146	4.47217
BT_1574	0.923812	3.43555
BT_3465	0.923459	8.80015
BT_2168	0.923316	6.68045
BT_3938	0.92269	6.64356
BT_0929	0.920362	7.35513
BT_1582	0.92005	4.21385
BT_4661	0.920015	4.30478
BT_3841	0.918619	7.54938
BT_1140	0.917678	6.11653
BT_2404	0.916436	4.35835
BT_3401	0.916146	7.68824
BT_0210	0.915312	2.65826
BT_3933	0.914725	2.20794
BT_3214	0.91375	4.72972
BT_3611	0.912957	7.25
BT_3331	0.912915	3.35964
BT_0828	0.91274	5.6401
BT_1737	0.911399	9.95921
BT_4386	0.910643	6.87563
BT_3329	0.91054	4.53595
BT_1654	0.910272	5.43175
BT_4495	0.908667	6.95215
BT_3877	0.908078	8.10153
BT_3554	0.906873	4.40465
BT_4482	0.906255	5.12635
BT_3864	0.906203	7.72532
BT_3047	0.90598	2.43537
BT_1050	0.905537	1.44256
BT_4152	0.904227	3.03593
BT_3215	0.903722	6.59175
BT_4377	0.902341	6.02392
BT_2512	0.900425	7.31392
BT_4324	0.899929	5.04889
BT_2123	0.899702	9.61398
BT_2706	0.897955	8.05274
BT_2628	0.897732	3.16308
BT_2949	0.897016	2.3976
BT_2183	0.8969	6.51291
BT_2162	0.896608	7.45757
BT_4409	0.895648	6.78884
BT_1601	0.895545	7.41627
BT_3112	0.895388	4.94009
BT_4188	0.894971	4.65786
BT_1306	0.894191	4.44545
BT_0674	0.892719	8.3339
BT_2784	0.89236	4.09833
BT_3354	0.891779	6.01164
BT_3240	0.891403	6.5633
BT_3576	0.890744	6.0698
BT_2542	0.890609	9.43844
BT_2805	0.890517	1.54361
BT_3289	0.88832	7.31066
BT_3515	0.888293	4.58495
BT_0463	0.887856	3.05777
BT_3876	0.887448	9.11245
BT_0424	0.886097	3.97605
BT_2226	0.885432	2.8033
BT_2751	0.885168	8.39638
BT_2158	0.883746	4.31214
BTnc295	0.883091	3.74346
BT_0464	0.881939	2.29253
BT_0468	0.88148	1.71723
BT_3875	0.87959	6.24385
BTnc219	0.879218	4.12662
BT_3149	0.877193	5.11431
BT_3360	0.876734	3.13328
BT_0775	0.876257	5.47033
BT_2161	0.875198	6.50074
BT_0845	0.875021	1.97138
BT_2832	0.873757	4.15128
BT_3804	0.87369	7.41957
BT_4341	0.873608	7.9347
BT_4003	0.87318	8.19873
BT_3032	0.871979	4.03166
BT_4315	0.871409	4.78178
BT_4630	0.871364	8.94962
BTnc332	0.870754	3.79249
BT_0268	0.870148	2.19422
BT_1308	0.869912	6.94557
BT_4103	0.869887	7.42747
BT_1296	0.869557	6.73994
BT_2201	0.869091	4.19537
BT_1175	0.865352	6.15675
BT_1617	0.864584	3.87425
BT_3024	0.863842	2.32084
BT_0790	0.860867	4.19252
BT_0913	0.859538	7.30291
BT_4567	0.858885	1.85714
BT_3659	0.856448	1.93788
BT_4745	0.856173	7.52689
BT_1749	0.854914	3.09756
BT_p548212	0.854016	3.46064
BT_4658	0.853893	3.44566
BT_3973	0.852819	6.41296
BT_4342	0.851872	7.0417
BT_0259	0.85116	8.82366
BT_2329	0.850961	2.98314
BT_3925	0.848978	4.93542
BT_3889	0.848843	5.85501
BT_3179	0.846054	7.38819
BT_1878	0.844087	9.02605
BT_0205	0.843244	6.62308
BT_3530	0.843101	3.15769
BT_1415	0.84196	2.39185
BT_1463	0.841789	2.62127
BT_0729	0.841277	7.02189
BT_4353	0.841094	8.86677
BT_1154	0.84076	8.13095
BT_0626	0.840184	6.69646
BT_3116	0.839993	4.16468
BT_3227	0.837593	6.60451
BT_3693	0.836745	4.54274
BT_2046	0.836648	5.99221
BT_3259	0.834989	4.08927
BT_0069	0.834673	2.56872
BT_3330	0.833159	3.62119
BT_3639	0.831978	6.1724
BT_2483	0.83123	2.72194
BT_1255	0.829503	5.16118
BT_1692	0.826523	5.28467
BT_4251	0.825886	2.99537
BT_1736	0.825446	4.13188
BT_0253	0.824362	5.41273
BT_4004	0.824205	8.14908
BT_2859	0.821661	1.50798
BT_1083	0.821258	5.34881
BT_0846	0.820129	3.40023
BT_0728	0.81959	4.69355
BT_3086	0.819301	3.21192
BT_3117	0.817479	6.63973
BT_0827	0.815861	7.86961
BT_3037	0.814891	4.62278
BT_3788	0.813519	3.47279
BT_1071	0.813383	7.04794
BT_0572	0.813329	7.22872
BTnc208	0.812765	2.37353
BT_2281	0.811973	3.03034
BT_4347	0.811491	7.97945
BT_2331	0.810796	3.74896
BT_0911	0.808729	6.20367
BT_3981	0.808684	7.4513
BT_2707	0.806656	6.85915
BT_4400	0.806341	2.47896
BT_0254	0.804965	5.47871
BT_0418	0.80405	6.41992
BT_4461	0.800608	3.67408
BT_3935	0.800322	2.34409
BT_3883	0.800045	6.4139
BT_2926	0.799804	4.14875
BT_2403	0.79934	6.80811
BT_2276	0.797594	5.01568
BT_2057	0.79664	6.93176
BT_4073	0.79581	4.15784
BT_4653	0.794877	1.41428
BT_3821	0.790053	6.84775
BT_4206	0.789162	8.57361
BT_0371	0.788727	4.85479
BTnc184	0.788723	3.17863
BT_2540	0.788452	4.71349
BT_1733	0.787041	4.61405
BT_0975	0.786406	5.36591
BT_3464	0.785844	6.49472
BT_4563	0.784269	6.78003
BT_4657	0.783086	3.4135
BT_0327	0.782265	4.85776
BT_2728	0.781809	7.35372
BT_4356	0.778639	1.65828
BT_2694	0.776987	5.10967
BT_3993	0.775639	4.68083
BT_1438	0.775058	3.66591
BT_2182	0.774744	4.02142
BT_2210	0.774552	4.42913
BT_4499	0.772765	5.19023
BT_3224	0.771225	5.70357
BT_3786	0.770876	3.70802
BT_3638	0.769804	5.57448
BT_3713	0.769766	7.29453
BT_4287	0.769212	2.37541
BT_3847	0.769072	5.12085
BT_4674	0.767443	5.84713
BT_2935	0.766025	8.0951
BT_3287	0.763266	8.36483
BT_3201	0.762362	3.32363
BT_3346	0.760919	1.9846
BT_3871	0.758726	8.63027
BT_3053	0.756054	3.81338
BT_2802	0.7554	3.00612
BT_1685	0.754838	7.73242
BT_0829	0.754838	6.52909
BT_4010	0.75305	5.54021
BT_2727	0.753029	5.40927
BTnc226	0.752874	2.5962
BT_4510	0.751117	3.39172
BT_0435	0.749274	1.86009
BT_4006	0.748044	6.30759
BT_3943	0.747508	6.52851
BT_2139	0.746601	5.26595
BT_2999	0.745085	3.21056
BT_2815	0.744479	3.83661
BT_0638	0.742661	4.579
BT_2073	0.74195	5.70537
BT_2504	0.741889	4.90775
BT_3087	0.741641	2.35954
BT_0472	0.740326	1.55144
BT_0328	0.739693	7.09464
BT_3343	0.738831	3.59009
BT_2149	0.737586	4.08866
BT_3300	0.736894	2.40732
BT_3467	0.73657	6.04192
BT_4380	0.734618	4.53595
BT_0883	0.732629	5.00486
BT_1984	0.730934	2.61191
BT_3558	0.729141	6.32889
BT_4042	0.725163	3.37601
BT_0991	0.724682	2.69869
BT_3874	0.722868	4.35835
BT_2343	0.722388	1.46682
BT_1758	0.722211	2.78327
BT_3073	0.721541	4.50805
BT_3890	0.718535	3.92951
BT_0973	0.716169	5.54374
BT_0912	0.715198	5.5016
BT_4654	0.714293	1.76193
BT_1291	0.713076	4.94919
BT_4098	0.712564	7.41043
BT_1297	0.712534	6.08563
BT_3004	0.712273	4.5316
BT_1003	0.711453	3.40549
BT_3209	0.710153	5.75803
BT_0705	0.709226	5.56826
BT_4318	0.708531	7.55579
BT_1326	0.707311	3.16006
BT_3934	0.704826	3.91276
BT_0766	0.704043	5.17293
BT_2788	0.703733	3.08357
BT_1636	0.702832	5.11375
BT_4663	0.701814	6.68966
BT_2412	0.701787	5.41181
BT_1069	0.701438	7.09464
BT_3559	0.701151	6.45473
BT_3242	0.697447	3.44566
BT_0657	0.696918	7.29312
BTnc153	0.696341	1.4961
BT_3192	0.695722	3.70473
BT_3578	0.695316	5.70679
BT_2032	0.694855	1.8012
BT_4310	0.69472	6.69343
BT_3196	0.694032	3.17671
BT_1258	0.693719	3.75572
BT_0440	0.69361	1.4223
BT_0223	0.693482	2.55592
BT_0632	0.692789	5.79776
BT_3335	0.692128	5.13535
BT_3749	0.692086	2.28701
BT_0122	0.691003	6.74753
BT_3463	0.690826	7.39742
BT_2958	0.689503	6.03332
BT_0539	0.689453	7.30544
BT_3313	0.689261	2.68345
BT_4448	0.68903	3.13901
BT_2234	0.686081	5.01207
BT_3772	0.685995	6.8563
BT_2186	0.685474	5.92078
BT_3937	0.684645	6.15278
BT_4099	0.683329	3.79535
BT_0072	0.682629	3.04243
BT_0307	0.682392	5.621
BT_0189	0.681051	2.04501
BT_1161	0.68065	3.58919
BT_2800	0.680305	6.67716
BT_0188	0.680292	2.73317
BT_0558	0.680231	7.09158
BT_2401	0.67866	4.89767
BT_2724	0.678231	5.3019
BT_3894	0.675416	7.10244
BT_1668	0.67482	5.21043
BT_3219	0.674626	5.29735
BT_0523	0.674445	4.88048
BT_4589	0.670845	6.24995
BT_3110	0.670657	3.34674
BT_0974	0.66902	3.80244
BT_1823	0.666189	2.42666
BT_4319	0.665363	5.5026
BT_3202	0.665125	5.00643
BTnc015	0.664813	1.49826
BT_0516	0.663675	1.56816
BT_0522	0.663456	1.48738
BT_p548204	0.663058	7.9777
BT_0809	0.662034	6.81786
BT_3477	0.658871	1.80309
BT_2712	0.658456	5.92096
BT_0073	0.658277	4.01901
BT_2578	0.657979	4.46687
BT_3377	0.657528	4.97272
BT_2204	0.655527	4.70216
BT_1704	0.655389	2.76374
BT_1621	0.655003	1.61455
BT_1469	0.653948	2.35693
BT_2408	0.651446	1.73936
BT_3245	0.650124	2.97608
BT_3275	0.649843	4.46718
BT_p548213	0.648835	2.54489
BT_1825	0.647848	1.8286
BT_1566	0.646891	5.48932
BT_0241	0.646613	5.2022
BT_2541	0.64578	4.71544
BT_1201	0.645272	3.72675
BT_3531	0.643252	2.05524
BT_0564	0.642296	2.61291
BT_1888	0.640384	3.53356
BT_1148	0.638664	4.55539
BT_4337	0.637863	6.28178
BT_0190	0.63756	3.01243
BT_1734	0.636803	8.62195
BT_4576	0.636754	2.70791
BT_4464	0.636459	3.37515
BT_4334	0.636151	5.97893
BT_3640	0.634525	5.40617
BT_3833	0.634355	3.26845
BT_2710	0.633471	5.27357
BT_3886	0.632642	2.3577
BT_1250	0.632378	1.74432
BT_3288	0.631395	4.96986
BT_4137	0.629281	2.89246
BT_3538	0.627909	3.37667
BT_4404	0.626945	1.56024
BT_2722	0.626606	4.02968
BT_3334	0.626472	5.59652
BT_2897	0.625325	2.4578
BT_3553	0.624851	2.44597
BT_3805	0.623361	6.02001
BT_3820	0.623224	4.89241
BT_4503	0.622961	3.69833
BT_0453	0.621229	1.40324
BT_3120	0.620158	3.67287
BT_1417	0.614727	2.98767
BT_1086	0.614364	5.34323
BT_0353	0.614121	3.21417
BT_3976	0.613976	4.71
BT_0423	0.610007	6.70648
BT_4216	0.609902	4.52748
BT_4721	0.609493	5.68022
BT_1539	0.608008	4.65497
BT_2948	0.606253	1.31085
BT_3114	0.605777	5.56826
BT_2726	0.60486	5.33638
BT_4659	0.601633	1.97027
BT_0183	0.600528	6.04427
BT_4301	0.600067	3.79567
BT_0808	0.599873	4.92136
BTnc306	0.599257	1.8671
BT_3061	0.59895	3.48685
BT_3701	0.597623	1.99174
BT_3115	0.596916	1.47185
BTnc105	0.595136	1.43139
BT_2721	0.594959	4.60898
BT_0810	0.594543	3.65743
BT_1238	0.592512	2.08294
BT_0352	0.591978	1.62356
BT_1963	0.590007	3.36435
BT_1656	0.589188	2.45579
BT_2505	0.589178	4.33148
BT_3241	0.589168	3.02894
BT_2493	0.588279	7.06643
BT_3239	0.58764	3.51474
BT_4231	0.587607	3.91036
BT_3111	0.586745	2.12995
BT_1538	0.586043	4.80534
BT_1789	0.584748	3.97139
BT_2708	0.582764	3.8098
BT_0251	0.582516	4.16637
BT_1562	0.580872	3.17362
BT_2705	0.57795	2.45683
BT_2723	0.574729	3.74873
BT_3200	0.572838	1.8541
BT_2725	0.571874	4.68187
BT_3891	0.571517	2.30129
BT_1745	0.571091	4.82112
BT_3540	0.570547	3.09027
BT_3990	0.570313	3.70668
BT_3878	0.569928	3.64533
BT_2432	0.568872	3.32166
BT_3705	0.568819	3.91629
BT_4716	0.568427	3.36077
BT_2259	0.56826	3.47506
BT_0818	0.567011	2.34631
BT_3326	0.563822	2.85072
BT_4220	0.562004	2.07733
BT_3277	0.561745	1.6522
BT_0568	0.561583	1.38872
BT_3404	0.560397	4.7189
BT_p548207	0.560381	4.89767
BT_4207	0.559123	4.95542
BT_1977	0.559036	4.1245
BT_0916	0.558351	3.17529
BT_4596	0.556248	1.7561
BT_1526	0.555302	4.48103
BT_2713	0.554927	3.72007
BT_4691	0.554214	3.02808
BT_2264	0.554121	4.97911
BT_0422	0.552027	4.49129
BT_1143	0.551626	1.53504
BT_2191	0.550934	1.52994
BT_2718	0.55039	2.73244
BT_3636	0.549241	3.97212
BT_2720	0.549235	5.92459
BT_0731	0.548502	2.45839
BT_3138	0.546613	1.36691
BT_2089	0.546258	4.28892
BTnc181	0.546224	1.72566
BT_4720	0.545114	3.57999
BT_4217	0.544027	4.60232
BT_0482	0.543758	1.55946
BT_3314	0.543622	2.85606
BT_1707	0.543202	2.77965
BT_1375	0.542669	1.91695
BT_3257	0.542378	3.4135
BT_2717	0.541171	4.50305
BT_2538	0.541023	2.37577
BT_1677	0.540588	3.74717
BT_4002	0.538936	1.70971
BT_2683	0.538473	4.07258
BT_3065	0.53744	1.37978
BT_3888	0.536399	4.2412
BTnc330	0.533735	1.58803
BT_4001	0.533057	3.22772
BT_2711	0.532847	3.95097
BT_0931	0.532563	1.55731
BT_1293	0.532512	4.97106
BT_3236	0.532467	2.354
BT_2413	0.532115	3.6231
BT_2697	0.531142	2.6104
BT_1360	0.530854	4.21005
BT_3261	0.530772	4.47639
BT_0420	0.530158	3.01188
BT_2116	0.52729	3.12667
BT_3646	0.527083	5.0933
BT_3309	0.526892	3.95937
BT_4179	0.52639	1.5216
BT_2719	0.526113	1.86455
BT_4074	0.525819	2.52863
BT_0239	0.525043	3.29201
BT_2971	0.524811	3.86749
BT_4205	0.523295	5.55338
BT_3381	0.522837	4.30818
BT_3305	0.522383	6.62479
BT_2851	0.521158	2.05536
BT_2709	0.521055	3.92052
BT_4562	0.520187	2.6151
BT_4389	0.519296	3.70749
BT_1305	0.516946	2.02652
BT_4181	0.51646	1.52558
BT_1614	0.515564	2.78841
BT_1560	0.514948	4.55539
BT_2752	0.514835	6.33939
BT_0822	0.51479	5.11859
BT_1625	0.514298	2.94014
BT_3039	0.513398	2.12215
BT_3912	0.512513	4.54058
BT_2716	0.512508	3.35466
BT_3609	0.511258	3.86594
BT_2009	0.510159	4.08238
BT_1679	0.509566	2.50048
BT_1374	0.507816	5.50592
BT_3995	0.50717	3.17497
BT_3325	0.506168	5.56406
BT_1193	0.503731	2.53766
BT_4321	0.503634	4.89869
BT_1090	0.502727	3.78697
BT_1807	0.501893	3.74469
BT_1570	0.501018	1.49133
BT_2715	0.500743	5.23662
BT_1750	0.500202	1.40867
BT_0591	0.498536	5.29876
BT_1755	0.498085	2.22286
BT_3699	0.497012	2.09422
BT_0505	0.496296	2.09094
BT_2702	0.496026	4.62278
BT_2047	0.495192	3.44345
BT_0932	0.494751	1.56712
BT_3318	0.49415	2.47818
BT_2353	0.493964	3.04014
BT_2008	0.49317	3.45458
BT_1978	0.491538	5.32668
BT_4068	0.490677	3.0865
BT_1225	0.489759	3.74346
BT_4355	0.489098	1.57675
BT_2002	0.488411	3.75854
BT_3839	0.488032	3.59816
BT_1842	0.48719	1.8076
BT_0295	0.486854	3.47067
BT_2263	0.486724	3.76342
BT_0976	0.486356	3.59433
BT_3038	0.485425	2.41913
BT_2503	0.485407	3.03491
BT_0890	0.484449	1.4813
BT_0250	0.483911	4.64808
BT_1084	0.48275	4.13472
BT_3948	0.48148	4.07258
BT_2714	0.47881	4.22723
BTnc100	0.478344	2.54581
BT_2198	0.476834	2.20972
BT_0211	0.476665	1.48324
BT_4007	0.475121	3.23147
BT_0624	0.47456	2.2743
BT_0242	0.473172	2.65991
BT_3944	0.472946	5.27674
BT_1744	0.472895	3.34466
BT_3781	0.471997	1.81927
BT_1119	0.470713	3.48346
BT_1325	0.469419	1.42126
BT_4595	0.467249	2.97277
BT_1639	0.46565	2.24713
BT_3351	0.464823	2.78986
BT_2701	0.464607	3.29454
BT_4372	0.463301	3.37986
BT_0074	0.462988	5.21111
BT_3082	0.461927	2.30254
BT_3570	0.460397	2.32431
BT_0222	0.45996	3.01434
BT_2101	0.459577	1.62133
BT_3186	0.458868	4.94501
BT_2125	0.457799	3.24076
BT_2374	0.454618	4.16953
BT_4612	0.453228	3.81386
BT_3560	0.450554	4.6716
BT_1678	0.4489	3.50566
BT_2366	0.448578	1.63776
BT_3548	0.447974	3.66445
BT_2564	0.447467	5.25851
BT_2250	0.442523	3.26757
BT_1935	0.440974	4.35871
BT_2381	0.439417	2.01865
BT_2205	0.43904	1.58309
BT_0569	0.438788	2.84068
BT_0943	0.435281	1.62404
BT_4601	0.435197	2.57374
BT_3148	0.432081	3.63951
BT_1635	0.431145	3.75796
BT_1425	0.429876	2.87116
BT_4331	0.42974	3.88285
BT_4387	0.427694	4.64754
BT_0879	0.427003	1.7236
BT_2377	0.425823	1.46617
BT_3882	0.424629	2.55558
BT_1359	0.424569	3.74144
BT_4039	0.424155	1.54685
BT_1554	0.423956	2.29341
BT_1561	0.423827	2.74424
BT_2405	0.423016	3.28729
BT_2235	0.420969	2.64555
BT_0812	0.42016	1.70032
BT_1767	0.4201	3.69701
BT_3996	0.417823	3.02087
BT_3418	0.417622	1.74788
BT_1818	0.41564	1.39969
BT_0243	0.415185	3.02068
BT_1934	0.414399	2.35404
BT_3519	0.41387	1.82805
BT_4534	0.413664	1.82231
BT_0998	0.413398	4.02968
BT_3276	0.412011	2.00977
BT_3238	0.411627	1.31505
BT_0824	0.407598	2.36265
BT_3997	0.407092	3.449
BT_3226	0.40689	2.55592
BT_2055	0.406302	2.66335
BT_3924	0.404731	3.62349
BT_1295	0.402384	2.41697
BT_3723	0.402314	3.06362
BT_1581	0.402236	2.16782
BT_2036	0.401826	2.54756
BT_1270	0.401474	3.64863
BT_4388	0.400379	2.82419
BT_3394	0.4002	3.94815
BT_3462	0.399911	3.17338
BT_3234	0.39985	1.67652
BT_3837	0.399563	4.32633
BT_3266	0.399119	3.23002
BT_0981	0.398473	3.16991
BT_3247	0.398336	1.50969
BT_3899	0.398286	2.16769
BT_1198	0.396813	2.2122
BT_3832	0.396175	2.89235
BT_3694	0.395672	4.55712
BT_2011	0.39405	2.00075
BT_0372	0.393567	2.50048
BT_4242	0.39195	1.83845
BT_2048	0.391614	1.98196
BT_1416	0.391541	1.56115
BT_4608	0.391001	2.15502
BT_2704	0.390751	2.84636
BT_0878	0.390351	1.42729
BT_2373	0.390037	3.12842
BT_2703	0.387639	3.45301
BT_3647	0.385797	2.0152
BT_4221	0.380796	2.40638
BT_1199	0.380288	1.69938
BT_3054	0.378499	2.13705
BT_0970	0.37833	2.24147
BT_1364	0.378307	2.85776
BT_3003	0.378211	2.09681
BT_3526	0.375257	2.16924
BT_3385	0.374652	1.47918
BT_2239	0.372864	1.69872
BT_2839	0.37148	2.41837
BT_2407	0.370193	1.77281
BT_2700	0.369874	3.0388
BT_3714	0.369261	3.78512
BT_0037	0.368578	1.45962
BT_2415	0.365118	2.14909
BT_3412	0.359741	1.56899
BT_4048	0.358912	1.65286
BT_1292	0.358468	3.96009
BT_2054	0.356884	3.94848
BT_0351	0.355612	1.93637
BT_2577	0.355503	3.27748
BT_3895	0.355445	2.9137
BT_1746	0.352794	1.4322
BT_0979	0.351929	2.61525
BT_1528	0.351403	1.52889
BT_1087	0.351328	2.0862
BT_1078	0.34984	2.29652
BT_2797	0.34913	2.46763
BT_4333	0.347952	2.87816
BT_3085	0.347632	1.86034
BT_2402	0.347597	2.28607
BT_1362	0.345318	3.03237
BT_2632	0.344655	1.4961
BT_4501	0.34453	2.42424
BT_3907	0.342952	1.38662
BT_1796	0.342699	2.26236
BT_4475	0.337495	1.73085
BT_2156	0.336386	1.62064
BT_3327	0.335198	2.33585
BT_3302	0.334365	1.62869
BT_1680	0.334354	2.17691
BT_4243	0.332652	3.27383
BT_4588	0.331461	3.84674
BT_0166	0.331363	1.76185
BT_0830	0.328531	2.54756
BT_2829	0.326189	3.34916
BT_3739	0.326078	1.3985
BT_1234	0.325868	2.36678
BT_3991	0.325533	2.17551
BT_1335	0.325117	2.42313
BT_4194	0.324952	2.09294
BT_3813	0.32394	1.98764
BT_3187	0.322972	2.32737
BT_4126	0.322298	3.16277
BT_0774	0.321472	2.06517
BT_1951	0.320812	1.57267
BT_3819	0.314558	2.71262
BT_1587	0.313698	1.4911
BT_2261	0.313255	1.50466
BT_4255	0.312682	2.39218
BT_4204	0.311493	2.49862
BT_2433	0.307809	2.07175
BT_1408	0.305787	2.48889
BT_3359	0.304501	1.38979
BT_3164	0.300593	1.46232
BT_4697	0.299931	1.8317
BT_0460	0.296532	1.47836
BT_0738	0.296256	2.2109
BT_1053	0.296016	1.7114
BT_0647	0.289362	2.29719
BT_1015	0.287667	1.66949
BT_1843	0.286917	2.56932
BT_1361	0.28177	2.21881
BT_0186	0.28111	2.23647
BT_4155	0.280665	1.86815
BT_3920	0.279051	1.93644
BT_2842	0.274428	2.35062
BT_3809	0.2732	2.08724
BT_0458	0.272253	2.31369
BT_4610	0.269667	2.40773
BT_3932	0.268454	3.03366
BT_1370	0.268054	1.52437
BT_1742	0.266534	1.36949
BT_3431	0.266217	1.41363
BT_2018	0.263611	1.3985
BT_0645	0.261879	1.58309
BT_3561	0.261238	1.97672
BT_1814	0.260808	1.84977
BT_2840	0.257263	1.88951
BT_3695	0.254826	1.85728
BT_2058	0.2506	1.74506
BT_3319	0.246568	1.34934
BT_2417	0.246234	2.23941
BT_0920	0.246026	1.96432
BT_4322	0.243673	1.45853
BT_4680	0.24246	1.60428
BT_1368	0.241549	1.73323
BT_0370	0.238189	1.91695
BT_2050	0.234437	1.60706
BT_3810	0.225221	1.48823
BT_3939	0.223469	1.33653
BT_1973	0.21986	1.64598
BT_4044	0.214947	1.93434
BT_1315	0.213902	1.36878
BT_3811	0.212411	1.36069
BT_4193	0.198639	1.34029
BT_1529	0.190565	1.61838
BT_3733	0.187849	1.61174
BT_3975	0.182631	1.43425
BT_0488	-0.1702	1.30135
BT_0154	-0.1815	1.32892
BT_0770	-0.20206	1.61668
BT_2391	-0.21007	1.47765
BT_1844	-0.21409	1.88025
BT_1316	-0.21578	1.76168
BT_1881	-0.2164	1.71293
BT_2207	-0.22591	1.30487
BT_4539	-0.22671	1.3287
BT_0489	-0.22814	1.54652
BT_3267	-0.23115	1.98727
BT_1956	-0.23716	1.70971
BT_4184	-0.24753	1.54355
BT_4360	-0.24792	1.77342
BT_3648	-0.24818	1.61201
BT_1484	-0.2667	1.46711
BT_0910	-0.26712	1.62177
BT_3151	-0.27129	1.4835
BT_0303	-0.27247	2.13432
BT_4186	-0.27486	1.56223
BT_2798	-0.27665	2.36725
BT_3696	-0.27702	1.55188
BT_2816	-0.27824	1.35486
BT_3892	-0.27887	1.58912
BT_2441	-0.27997	1.66904
BT_1434	-0.28064	1.53696
BT_1879	-0.28169	2.80072
BT_4259	-0.28719	1.70971
BT_4222	-0.28847	1.47081
BT_0169	-0.29022	2.40163
BT_2630	-0.29536	1.4442
BT_3783	-0.29781	1.76228
BT_3731	-0.29783	2.20645
BT_0136	-0.29928	1.33331
BT_4292	-0.30031	2.09422
BT_1999	-0.30116	1.83264
BT_0990	-0.30424	1.74218
BT_4538	-0.30527	2.8988
BT_2385	-0.30549	1.49143
BT_4541	-0.30756	1.71477
BT_4460	-0.30971	1.7943
BT_1532	-0.31161	1.54274
BT_3842	-0.31187	1.60271
BT_3992	-0.31735	1.48298
BT_1530	-0.31872	2.66553
BT_4049	-0.32174	1.83276
BT_0958	-0.32337	2.02092
BT_2837	-0.32398	1.82617
BT_0148	-0.32472	2.10317
BT_0907	-0.32515	2.73556
BT_4145	-0.32699	1.48283
BT_2278	-0.32805	1.59057
BT_0868	-0.32859	1.58359
BT_3643	-0.33125	1.38548
BT_2355	-0.33431	1.32902
BT_1480	-0.33531	2.85543
BT_3411	-0.33811	2.01321
BT_4509	-0.33897	2.78841
BT_0459	-0.33951	2.52562
BT_0578	-0.34117	1.57595
BT_1536	-0.34544	2.16482
BT_0346	-0.34973	2.49504
BT_2495	-0.35094	1.34422
BT_2124	-0.3514	2.47487
BT_1662	-0.352	1.66384
BT_4260	-0.35331	2.93126
BT_4626	-0.35508	1.33563
BT_1800	-0.35522	1.48283
BT_3455	-0.35644	3.11862
BT_1151	-0.35703	2.25117
BT_1797	-0.3574	2.81479
BT_4514	-0.3575	2.08338
BT_0928	-0.35775	2.13393
BT_0908	-0.35804	3.09702
BT_0520	-0.3584	1.32191
BT_3304	-0.3604	3.26485
BT_3868	-0.3686	1.8109
BT_1465	-0.37259	1.37077
BT_2790	-0.37484	2.4952
BT_3870	-0.37634	2.96946
BT_2498	-0.37817	2.20494
BT_3126	-0.37848	1.97365
BT_2544	-0.38005	2.18999
BT_1088	-0.38112	2.63572
BT_4038	-0.38221	1.33198
BT_4147	-0.384	1.45398
BT_0650	-0.38498	1.5557
BT_1980	-0.38514	1.48871
BT_4512	-0.38528	2.63773
BT_1337	-0.38543	3.25765
BT_2547	-0.3866	3.86411
BT_2548	-0.38688	3.03233
BT_4139	-0.38698	1.41939
BT_1123	-0.3877	1.36761
BT_4581	-0.39106	1.5897
BT_1804	-0.39198	1.44156
BT_3293	-0.39699	3.96874
BT_0249	-0.39882	4.54802
BT_4323	-0.40064	3.07058
BT_1485	-0.40158	2.17993
BT_2924	-0.40293	3.2995
BT_1740	-0.40496	3.07459
BT_1792	-0.40942	2.27826
BT_1004	-0.40978	1.83681
BT_2078	-0.41033	2.33099
BT_1642	-0.41036	3.09671
BT_1972	-0.41058	3.43536
BT_3719	-0.41151	2.72789
BT_0871	-0.41353	2.78404
BT_2947	-0.41389	3.39187
BT_1498	-0.41401	3.15016
BT_0942	-0.4145	1.41739
BT_1118	-0.41769	3.0528
BT_2000	-0.41874	2.9692
BT_0720	-0.42023	4.49095
BT_3549	-0.4214	2.76582
BT_1533	-0.42338	2.36964
BT_4066	-0.42683	1.51944
BT_1663	-0.43001	3.3088
BT_0366	-0.43165	2.51954
BT_1817	-0.4326	1.74107
BT_3285	-0.43261	3.63402
BT_2916	-0.43571	1.60191
BT_0909	-0.43862	3.85003
BT_0510	-0.43882	2.17691
BT_1816	-0.43894	2.11295
BT_1314	-0.43994	4.22186
BT_1272	-0.44014	2.55199
BT_1202	-0.44137	1.769
BT_2978	-0.44166	3.40086
BT_4182	-0.44263	2.28809
BTnc106	-0.44277	2.76519
BTnc254	-0.44359	1.74832
BT_0444	-0.44471	1.70868
BT_0900	-0.44524	3.449
BT_4330	-0.44554	4.96742
BT_2650	-0.44577	2.84906
BT_3041	-0.44616	1.54017
BT_3624	-0.44887	1.34262
BT_4100	-0.45	3.26867
BT_1741	-0.45239	2.52562
BT_4704	-0.45292	3.12362
BT_3708	-0.45674	2.04555
BT_2370	-0.45824	2.18469
BT_2776	-0.4594	2.46078
BT_2517	-0.46006	5.36933
BT_3923	-0.46031	4.14356
BT_0515	-0.46035	1.54696
BT_1918	-0.46098	2.59493
BT_1938	-0.46177	2.55671
BT_3613	-0.46273	2.69776
BT_0579	-0.46393	4.15798
BT_1318	-0.46502	1.88518
BT_1700	-0.46623	3.38052
BT_0332	-0.46687	3.06375
BT_1413	-0.4671	2.17134
BT_0876	-0.46958	2.28988
BT_1311	-0.47161	3.06383
BT_3661	-0.47205	3.47774
BT_1421	-0.47448	1.5557
BT_1874	-0.47514	1.35593
BT_2943	-0.47603	2.30844
BT_1937	-0.47896	3.02629
BT_1592	-0.47926	2.8628
BT_1559	-0.47946	2.28732
BT_1753	-0.47999	1.74177
BT_2777	-0.48022	4.11095
BTnc001	-0.48027	2.20702
BT_2440	-0.48101	2.62962
BT_4309	-0.4822	2.19819
BT_4397	-0.48382	1.64166
BT_2461	-0.48453	1.90704
BT_1203	-0.48547	2.22138
BT_0658	-0.4855	3.95099
BT_3621	-0.48707	3.15947
BT_2340	-0.48982	1.38872
BT_4476	-0.49105	2.907
BT_3523	-0.49232	1.71434
BT_0344	-0.49552	3.213
BT_3942	-0.49758	3.04534
BT_0733	-0.49791	3.30838
BT_2817	-0.49793	4.48815
BT_3853	-0.49881	4.77887
BT_1534	-0.49989	2.47121
BT_1085	-0.50107	3.00435
BT_0153	-0.50115	2.79356
BT_1205	-0.50154	2.28486
BT_0906	-0.50348	5.15203
BT_4163	-0.50497	1.5693
BT_3873	-0.50545	4.66729
BT_2854	-0.50615	2.59033
BT_2196	-0.50758	1.73811
BT_0333	-0.50792	2.33439
BT_1444	-0.50858	1.44256
BT_1237	-0.51014	3.32138
BT_3397	-0.51325	3.08855
BT_3649	-0.51339	5.74535
BT_1672	-0.51505	2.37541
BT_3989	-0.5191	2.27172
BT_1795	-0.51951	1.55877
BT_3263	-0.52037	4.2389
BT_0331	-0.5213	4.79208
BT_1757	-0.52243	4.18208
BT_1153	-0.52448	3.31155
BT_4148	-0.52767	2.52741
BT_3697	-0.52871	4.81271
BT_0741	-0.52875	4.00722
BT_0644	-0.52928	4.05976
BT_4364	-0.53153	2.94922
BT_2080	-0.53196	4.83621
BT_4536	-0.53313	4.50769
BT_1007	-0.5333	5.1225
BT_1631	-0.53536	1.78992
BT_1032	-0.53592	5.81867
BT_1187	-0.53763	1.90848
BT_1502	-0.53937	5.28575
BT_1851	-0.53984	5.78072
BT_0869	-0.53993	3.64533
BT_1367	-0.54032	5.07277
BT_3434	-0.54047	3.84289
BT_3803	-0.54181	3.84324
BT_0902	-0.54187	2.81439
BT_2270	-0.54383	2.78986
BT_1507	-0.54505	3.75932
BT_2675	-0.54515	1.72389
BT_4057	-0.54609	5.70216
BT_2913	-0.55144	2.09562
BTnc028a	-0.55325	1.78547
BT_2229	-0.55343	5.35819
BT_4703	-0.55367	4.06708
BT_3140	-0.55394	4.53124
BT_3042	-0.55404	2.08743
BT_4116	-0.55461	1.78731
BT_0487	-0.55533	3.49495
BT_3863	-0.55533	3.17338
BT_2248	-0.55558	3.26733
BT_3869	-0.55728	5.20057
BT_3145	-0.55898	4.64808
[truncated: 2,966 more rows]

## Sheet: f
	log2 fold change	-log10 p-value (adjusted)
BT_t70	6.3115	3.34912
BT_r02	6.30936	2.5586
BT_r11	6.16726	2.53761
BT_r14	6.11756	2.52422
BT_r08	6.10642	2.52038
BT_r05	6.10346	2.51872
BT_t71	6.01279	3.71133
BT_r03	5.8562	2.78094
BT_r07	5.84283	2.32235
BT_r10	5.84283	2.32235
BT_r09	5.83244	2.7708
BT_r12	5.83244	2.7708
BT_r04	5.82661	2.30785
BT_r06	5.7868	2.78091
BT_r13	5.7862	2.77923
BT_r01	5.78093	2.2808
BT_r15	5.77106	2.27307
BT_t27	5.18541	3.07732
BTnc018	5.05103	3.56495
BT_1885	4.95799	7.76372
BTnc259	4.88986	2.45139
BT_t29	4.85463	3.16498
BT_1886	4.65878	8.81127
BT_t67	4.43396	3.72927
BT_t35	4.38872	2.77158
BT_3221	4.38326	11.7972
BT_t07	4.28438	4.23905
BTnc057	4.14943	2.5954
BTnc091	4.14943	2.5954
BTnc132	4.14943	2.5954
BTnc150	4.14943	2.5954
BTnc217	4.14668	2.59304
BT_t59	4.10252	2.40721
BT_1884	4.08466	7.06961
BT_t22	4.06091	2.5696
BT_t40	4.04461	3.52299
BTnc042	3.99036	2.7746
BT_1454	3.89527	15.8451
BT_t69	3.89201	2.88203
BT_t21	3.88104	2.5696
BT_0723	3.82323	12.2008
BT_1455	3.79906	18.138
BT_t28	3.70054	2.82905
BT_t49	3.69926	2.95095
BTnc125	3.54783	2.31056
BT_t33	3.52822	2.52422
BT_t47	3.4964	4.32076
BT_3315	3.45606	2.26856
BT_t20	3.40392	2.98178
BT_t65	3.39367	2.23254
BTnc271	3.31582	2.11431
BT_t63	3.27671	2.64398
BT_t55	3.23292	4.31308
BTnc235	3.20418	2.29739
BT_0588	3.18114	13.6288
BT_0722	3.1742	13.4305
BT_t51	3.15159	2.32292
BT_4639	3.15099	6.32776
BT_2972	3.12872	13.1035
BT_t62	3.11685	2.77275
BT_4473	3.06195	13.033
BTnc047	3.04532	3.61027
BT_t50	3.04488	2.36503
BT_t58	3.03727	3.21439
BT_t25	3.03023	2.33528
BT_t18	2.97139	2.1145
BT_3222	2.95973	13.9113
BTnc166	2.94872	2.98178
BT_t19	2.93914	2.23474
BT_2973	2.93708	9.28659
BT_3970	2.90958	2.33586
BT_2464	2.89815	2.04083
BTnc043	2.88667	1.82187
BT_t04	2.88146	5.36476
BT_t66	2.86465	2.65261
BT_4526	2.85762	13.6144
BT_t37	2.82044	1.5359
BT_t02	2.74738	2.65947
BT_t36	2.74296	3.94569
BTnc210	2.73606	2.70819
BT_2698	2.69176	12.5371
BTnc301	2.68965	5.33531
BT_2953	2.67908	4.19664
BTnc153	2.67191	7.51959
BT_t09	2.66346	1.90882
BT_2029	2.6508	2.15465
BT_1307	2.64451	4.10372
BT_3229	2.63412	11.2537
BT_1552	2.62867	15.1561
BT_1495	2.62234	14.223
BT_t17	2.61436	1.69529
BT_4528	2.58785	12.0101
BT_t46	2.57894	3.50341
BTnc130	2.57631	3.86615
BT_t26	2.57498	2.26106
BT_t41	2.53611	4.10093
BT_3198	2.52962	7.90176
BT_2974	2.52821	8.91647
BT_2039	2.52578	13.9173
BT_t30	2.51042	1.8742
BT_1134	2.5081	3.06019
BTnc071	2.49429	1.518
BTnc353	2.46761	3.47662
BT_1553	2.46419	11.4703
BTnc265	2.45769	2.03045
BT_3254	2.45697	11.1519
BT_t61	2.4405	4.06482
BT_t23	2.43415	4.01784
BT_t31	2.43415	4.01784
BT_t38	2.43415	4.01784
BT_t42	2.43415	4.01784
BTnc146	2.42022	2.10031
BT_0784	2.40655	5.39051
BTnc140	2.40142	1.93195
BT_3251	2.39408	11.2135
BTnc094	2.37441	1.93689
BT_1427	2.37091	3.74357
BT_t52	2.3685	2.26364
BT_t60	2.36117	3.40547
BT_t24	2.36027	3.41009
BT_t32	2.36027	3.41009
BT_t39	2.36027	3.41009
BT_t43	2.36027	3.41009
BT_t05	2.35925	4.85118
BT_3840	2.35654	9.72574
BT_1523	2.35244	13.181
BT_3478	2.34155	13.502
BT_1496	2.33547	14.4141
BT_t12	2.33315	3.93739
BT_1133	2.30517	2.2031
BT_4609	2.30444	12.6357
BTnc098	2.30034	1.80212
BT_0821	2.29271	10.7929
BT_4527	2.28377	9.18395
BT_t68	2.2756	2.37085
BT_1594	2.24454	11.9492
BTnc025	2.24245	1.67183
BTnc174	2.23655	1.56816
BTnc085	2.22634	1.70012
BTnc173	2.21677	2.04325
BTnc032	2.21457	1.65259
BT_4009	2.20911	6.56543
BTnc228	2.20775	6.68824
BT_0758	2.19499	4.5397
BT_2747	2.18394	15.229
BT_1563	2.18042	13.0115
BT_1110	2.17923	9.62253
BTnc198	2.17867	2.26984
BT_3001	2.16615	6.41311
BTnc066	2.15862	6.14604
BT_t45	2.15194	8.13928
BT_4005	2.14914	14.2335
BT_3253	2.14527	13.4716
BT_3252	2.13129	11.7581
BT_2202	2.12615	12.3372
BT_3255	2.11976	12.6737
BT_0237	2.10683	14.5449
BT_t16	2.10451	3.37183
BT_t13	2.10079	4.77219
BT_4582	2.09069	13.1374
BT_0814	2.08943	11.2377
BT_0236	2.08372	14.3743
BTnc314	2.07935	1.45581
BT_p548227	2.0748	9.31303
BT_0500	2.07277	12.4068
BT_t56	2.07237	1.49827
BTnc107	2.06937	3.57327
BT_4719	2.06513	9.49516
BT_1189	2.06375	1.99127
BT_3223	2.06189	11.0218
BT_2232	2.06035	10.8261
BT_3208	2.05953	3.05256
BTnc366	2.05482	7.73917
BTnc337	2.05317	6.69938
BT_0598	2.05014	14.217
BT_3197	2.04037	4.936
BT_4472	2.03385	8.25983
BT_0227	2.03336	11.1917
BTnc017	2.03146	1.78025
BT_2356	2.02543	3.05414
BT_3000	2.02219	8.24765
BTnc026	2.02087	1.58295
BT_1287	2.01366	10.3802
BT_2200	2.01293	8.7874
BT_2660	2.00507	11.4893
BT_3207	2.00244	5.38635
BT_0724	1.99354	7.25665
BT_1109	1.99264	9.71644
BTnc031	1.98843	1.67575
BT_t15	1.97584	3.52389
BT_0432	1.97419	3.64673
BT_1585	1.97385	5.73364
BTnc080	1.97225	2.81065
BT_2410	1.97014	8.32236
BT_2177	1.96992	10.2992
BT_1798	1.96697	11.2002
BT_2038	1.96694	9.96137
BT_3122	1.96239	7.13505
BT_2203	1.96104	6.57599
BTnc257	1.95448	7.58318
BT_0426	1.95069	12.0652
BT_2786	1.93007	4.97386
BT_3459	1.92711	13.8135
BTnc289	1.92285	4.54272
BT_3866	1.91924	12.3205
BT_1887	1.91814	4.3897
BT_3849	1.9155	13.1956
BT_p548228	1.90797	10.7929
BT_2446	1.89701	4.76323
BT_4640	1.89083	7.46255
BT_3317	1.89006	6.72478
BT_2739	1.88599	13.9111
BT_0617	1.88468	10.402
BT_1551	1.88362	13.2307
BT_1475	1.88262	10.4603
BT_p548232	1.8824	9.78857
BTnc126	1.8788	1.64152
BT_4452	1.87684	5.1354
BT_1190	1.8648	7.27895
BT_1870	1.86222	11.6918
BT_2557	1.86222	11.6918
BT_1522	1.85374	12.0815
BT_2137	1.85168	11.6836
BT_3479	1.85168	11.6836
BT_3706	1.85168	11.6836
BT_3825	1.85168	11.6836
BT_4290	1.85168	11.6836
BTnc053	1.84908	1.45126
BT_2338	1.84777	4.83515
BT_1564	1.8422	9.18099
BT_3817	1.84092	10.8731
BT_1524	1.83934	12.9439
BT_1079	1.83747	6.83348
BT_0767	1.83049	9.78158
BT_0812	1.83037	9.19775
BT_0684	1.83027	7.14759
BT_1176	1.82881	6.22377
BT_0246	1.8283	8.02203
BT_4384	1.82464	4.69628
BT_t48	1.82409	3.4823
BT_0619	1.82168	10.6469
BT_1487	1.81881	12.0075
BT_4097	1.81836	9.19764
BTnc067	1.81585	1.4952
BT_0226	1.81013	7.19994
BTnc351	1.80168	2.06439
BTnc275	1.79987	3.37016
BT_4339	1.79871	8.65949
BT_t06	1.79771	3.55942
BT_3928	1.79744	12.0196
BT_1574	1.79184	8.13605
BT_3067	1.79034	9.49804
BT_0197	1.78914	8.76814
BT_2659	1.78407	10.583
BT_2826	1.78268	11.6203
BT_1896	1.77688	3.82131
BT_t08	1.7719	2.40441
BT_4717	1.76974	10.059
BTnc009	1.76741	1.30915
BT_1543	1.76298	10.8632
BT_3846	1.76238	13.5292
BT_t54	1.75227	3.12084
BT_1080	1.74433	9.54207
BT_1387	1.72738	7.54654
BT_p548211	1.72156	10.5868
BT_0618	1.71878	10.948
BTnc188	1.71862	1.75566
BT_3848	1.71574	13.744
BT_3816	1.71238	13.2755
BT_4737	1.71095	8.78943
BT_2345	1.71069	3.99265
BT_3931	1.70968	11.6132
BT_0525	1.70615	5.71595
BT_1521	1.69427	6.61065
BT_2201	1.69018	8.13267
BT_1289	1.68599	11.0683
BT_3386	1.68589	11.2456
BT_0206	1.68057	2.91513
BT_t14	1.67857	3.54211
BT_3284	1.66937	10.175
BT_1609	1.66882	3.21158
BT_p548210	1.6665	7.11574
BT_3704	1.66634	4.10054
BT_1385	1.66394	7.22184
BT_2227	1.66357	1.34199
BT_2748	1.65972	13.0857
BT_1584	1.65801	4.48359
BT_1899	1.65682	8.40949
BT_0240	1.65524	9.57499
BTnc049	1.65521	2.02436
BT_t64	1.65429	2.1634
BT_4575	1.6518	5.12455
BT_2509	1.65121	2.69367
BT_1066	1.65092	2.22026
BT_2159	1.64859	11.7674
BT_2378	1.6353	7.63075
BT_1608	1.63458	3.59208
BT_t57	1.63084	2.2468
BT_2237	1.62539	10.0161
BT_2169	1.62483	6.0868
BT_1900	1.6246	5.70028
BT_1138	1.62027	5.66178
BT_2266	1.61943	1.88754
BT_0832	1.61894	10.3266
BT_2699	1.61813	7.10725
BT_0620	1.61651	10.6084
BT_0768	1.61276	9.63239
BTnc209	1.60601	1.91268
BT_0434	1.60095	6.16501
BT_0686	1.58842	9.26699
BT_0820	1.58722	8.23876
BT_4299	1.58573	1.79922
BT_4738	1.58428	6.8961
BTnc006	1.58227	3.16498
BT_t03	1.58074	2.86101
BT_3458	1.5794	11.375
BT_0224	1.57922	7.00893
BT_3557	1.57908	6.0912
BTnc099	1.5704	2.07095
BT_2153	1.56531	10.8928
BT_3926	1.56494	10.7855
BT_2738	1.56104	13.1708
BT_2386	1.56038	5.8541
BTnc169	1.55443	1.53492
BT_2035	1.55359	8.51384
BT_3283	1.55148	8.61271
BTnc141	1.55112	1.96935
BT_1834	1.55097	11.7516
BT_t11	1.54822	1.88754
BTnc379	1.54533	2.3758
BT_4069	1.5447	7.47638
BT_4470	1.54333	11.6993
BT_3709	1.54147	10.6797
BT_4594	1.54111	8.7619
BT_2860	1.5401	10.7929
BTnc256	1.53765	4.92581
BT_3787	1.53397	5.13023
BTnc263	1.53158	1.58235
BT_0599	1.5251	10.7407
BTnc240	1.52283	1.90741
BT_2789	1.52051	8.7998
BT_p548234	1.51977	9.25021
BT_1799	1.51595	10.8016
BTnc282	1.5152	1.87508
BT_2512	1.51285	10.9016
BTnc081	1.51237	2.24561
BT_2736	1.51021	11.3627
BT_3155	1.50544	6.12326
BT_2224	1.50496	6.51292
BTnc309	1.50014	1.46932
BT_4546	1.4997	1.50012
BT_4559	1.49859	5.01975
BT_3357	1.49557	11.3886
BT_2414	1.49442	1.48583
BT_0874	1.49256	6.71329
BT_0616	1.48905	7.39706
BTnc380	1.48688	3.8652
BT_2176	1.4849	5.67085
BT_2160	1.47653	13.4128
BT_2012	1.47531	11.5124
BT_1910	1.47461	6.0732
BT_1208	1.47253	5.32915
BT_1486	1.46679	11.9876
BT_2579	1.46454	10.0662
BT_2121	1.46135	9.14715
BT_3259	1.46031	7.16236
BT_1457	1.45963	4.93919
BT_0589	1.45927	12.0758
BT_0314	1.45913	7.24991
BT_0247	1.45864	8.94946
BT_3550	1.45481	12.5655
BT_3930	1.44925	8.58253
BT_0600	1.44888	9.28613
BT_3303	1.44757	9.08688
BT_3740	1.44726	8.55327
BT_0238	1.44517	11.9343
BT_2231	1.44431	7.68491
BT_0698	1.44361	11.5243
BT_0622	1.44167	7.99541
BT_3784	1.44005	8.6816
BT_3999	1.43861	10.007
BT_0833	1.43726	9.8331
BT_1386	1.43605	6.85613
BT_3256	1.43544	8.77989
BT_2236	1.43347	6.2689
BT_p548213	1.43267	6.37804
BT_1738	1.4292	6.59626
BT_0737	1.42546	11.3271
BT_p548236	1.423	10.8974
BT_p548212	1.42205	5.99854
BT_1288	1.42145	8.87939
BT_1252	1.41622	5.0641
BT_1139	1.41545	9.80686
BT_4306	1.41447	8.43391
BT_0669	1.41385	4.0236
BT_0972	1.4132	6.75488
BTnc204	1.41258	2.35462
BT_3711	1.40819	11.1093
BTnc163	1.40194	1.743
BT_0161	1.40081	8.17941
BT_4252	1.3998	8.84004
BT_1571	1.39504	1.95569
BT_4496	1.39329	9.99648
BT_4399	1.39249	6.82382
BT_2379	1.39085	4.48143
BT_4235	1.38695	8.84772
BT_1928	1.38585	1.51983
BT_0601	1.3847	8.95893
BT_3850	1.38363	6.33651
BT_0378	1.38192	8.56507
BT_4314	1.38172	8.65117
BT_3010	1.38079	5.74026
BT_p548233	1.38054	10.1944
BT_2133	1.38004	11.8293
BT_3380	1.37406	8.49813
BT_0575	1.37311	6.83111
BT_3347	1.37271	3.42763
BT_0699	1.37206	9.81208
BT_0921	1.37163	10.2271
BT_3913	1.36999	5.06441
BT_1895	1.36807	4.82813
BT_4378	1.36498	8.9004
BT_0662	1.36106	1.44167
BT_2199	1.3607	8.41685
BT_3181	1.35866	4.16808
BT_1135	1.35459	9.10467
BT_4402	1.35407	4.3274
BT_3535	1.35345	3.97586
BT_1619	1.35099	1.92233
BT_2489	1.34593	4.93605
BT_p548235	1.3455	11.3627
BTnc241a	1.34517	1.47102
BT_4739	1.34214	6.57548
BT_1253	1.34074	2.88951
BT_1931	1.33658	10.6839
BT_0506	1.33612	6.06307
BT_1070	1.33425	11.7277
BT_2152	1.33338	9.96632
BT_2734	1.32905	9.30413
BT_4498	1.32295	3.6403
BT_3748	1.32122	5.42202
BT_2411	1.32012	9.50178
BT_3009	1.3201	2.7708
BT_4416	1.31989	8.36743
BT_2783	1.31616	7.99208
BT_1165	1.31448	4.61065
BT_0231	1.31429	1.56634
BT_4477	1.31421	7.29611
BT_0621	1.31373	8.84004
BT_3379	1.31368	8.61727
BT_1405	1.31241	2.61715
BT_3645	1.3119	9.16626
BT_0177	1.30932	10.6335
BTnc310	1.30796	2.27648
BT_3358	1.30425	9.82091
BT_4338	1.30373	6.0922
BT_4565	1.29622	6.32284
BT_2056	1.29553	8.43685
BT_3712	1.29367	10.6335
BT_2737	1.29157	8.85512
BT_1567	1.28994	9.91922
BT_0526	1.28642	7.40319
BTnc325	1.28487	1.90149
BT_4722	1.28468	3.47469
BT_3727	1.2831	9.85172
BT_1803	1.28117	7.20064
BT_2238	1.27899	7.68077
BT_2782	1.27891	10.6285
BT_3703	1.27856	2.36602
BT_4417	1.27789	10.1528
BT_1599	1.27694	6.92848
BT_4385	1.27363	6.52465
BT_1254	1.27319	9.81208
BT_3881	1.26894	3.47662
BT_1069	1.26867	11.2483
BT_3349	1.26142	8.19218
BT_0746	1.25705	6.73292
BT_1547	1.25657	6.0167
BT_1458	1.25656	2.73677
BT_4355	1.25548	5.22722
BT_3845	1.25466	9.64518
BT_4307	1.24496	10.3274
BT_3700	1.24362	4.88887
BTnc329	1.24256	1.47557
BT_1242	1.24232	11.0653
BT_4415	1.24227	6.42269
BT_1175	1.24156	8.37284
BT_0182	1.2412	8.26162
BT_3362	1.23783	9.7709
BT_3066	1.2365	7.61385
BT_0813	1.23575	8.14403
BT_3290	1.23324	4.42693
BT_4379	1.23321	10.1744
BT_1464	1.23314	3.48024
BT_3742	1.22979	8.58306
BT_2005	1.22722	7.24123
BT_3269	1.22722	5.18725
BT_0747	1.22682	8.84906
BT_3534	1.22678	2.95657
BT_1093	1.22496	5.44074
BT_3074	1.22405	8.8007
BT_4218	1.22379	7.22958
BT_3310	1.22235	5.46003
BT_3024	1.22002	3.45251
BT_1673	1.21864	4.74173
BT_3036	1.21853	6.02745
BT_3927	1.21816	7.68491
BT_0577	1.21757	7.70252
BT_2214	1.21631	9.44807
BT_0831	1.21607	9.69459
BT_3270	1.21492	3.56335
BT_0870	1.2116	11.0374
BT_3069	1.21148	6.51279
BT_0590	1.20852	10.1944
BT_4371	1.20765	11
BT_0592	1.20716	2.54276
BTnc332	1.20608	5.3122
BT_0297	1.20602	3.00329
BT_2384	1.20218	5.23517
BT_1968	1.1962	5.79528
BT_0587	1.19561	10.8974
BT_2095	1.19506	9.89707
BT_4410	1.19458	6.11666
BT_0412	1.1941	9.31788
BT_2396	1.1936	3.26395
BT_0558	1.19059	10.9863
BT_2404	1.18965	5.65855
BT_0873	1.18807	9.72078
BT_1478	1.18762	6.32284
BT_3250	1.18539	6.96266
BT_3741	1.18337	8.28931
BT_3851	1.18162	10.5481
BT_1278	1.18059	3.68299
BT_0643	1.17819	9.31865
BT_3914	1.17555	3.73195
BT_3835	1.1739	10.1131
BT_0890	1.17316	4.64657
BT_0424	1.17163	5.28272
BT_3884	1.1702	8.96553
BT_4505	1.16966	8.14872
BT_3363	1.16633	9.9937
BT_4253	1.16485	8.72148
BT_1290	1.16325	7.36959
BT_2976	1.16294	8.24765
BT_1988	1.16287	1.752
BT_3364	1.16263	7.19374
BT_0748	1.16028	7.97339
BT_3836	1.15871	10.6157
BT_2429	1.15763	3.03805
BT_2246	1.15646	6.83355
BT_4367	1.15551	8.1533
BT_4190	1.15372	5.89881
BT_4466	1.15197	2.19941
BT_0121	1.14705	2.04505
BT_1046	1.14653	2.12452
BT_3388	1.14558	8.09601
BT_3389	1.144	9.57507
BT_3692	1.14374	5.81805
BT_4040	1.14364	5.01075
BT_2403	1.14205	9.13742
BT_1835	1.14188	7.27548
BTnc074	1.14157	2.77978
BT_1251	1.14025	4.87598
BT_3477	1.1367	3.60856
BT_1854	1.13607	6.41979
BT_2400	1.13171	9.31553
BTnc128	1.13082	1.313
BT_2977	1.12811	10.154
BT_3746	1.12684	5.26736
BT_1546	1.1242	2.68737
BTnc201	1.12393	1.30915
BT_4705	1.12248	4.62914
BT_1082	1.12149	6.91009
BT_3725	1.12078	11.485
BT_2247	1.11908	2.3713
BT_1525	1.11893	4.65445
BT_0602	1.11754	8.92178
BT_3387	1.11701	8.9004
BT_0404	1.11685	1.47153
BT_2932	1.11555	7.35246
BT_3979	1.11399	5.0197
BT_4203	1.11378	4.75746
BT_0975	1.11377	7.40319
BT_1229	1.11058	9.75007
BT_1531	1.10964	9.44592
BT_0642	1.10527	8.15939
BT_0745	1.1052	3.03157
BT_3773	1.10421	9.59126
BT_4560	1.10389	8.46913
BT_1729	1.1038	8.38051
BT_2004	1.1032	7.43709
BT_3656	1.10291	1.47992
BT_4409	1.10125	7.96338
BT_4104	1.09796	8.51584
BT_2799	1.09672	8.9497
BT_2107	1.09261	3.86515
BT_0810	1.09218	6.97889
BT_2735	1.09155	8.24765
BT_4237	1.09097	7.4785
BT_4250	1.09085	7.81873
BT_1906	1.0901	5.34624
BTnc262	1.08988	1.50856
BT_2746	1.08975	2.07283
BT_1417	1.08757	5.6547
BT_2815	1.08754	5.71604
BT_0462	1.08594	4.56595
BT_2216	1.08229	6.4298
BT_3768	1.07605	7.32297
BT_3772	1.0758	9.88568
BT_2540	1.07564	6.29409
BT_2226	1.07072	3.30881
BT_4613	1.06962	4.36103
BT_2088	1.069	3.51383
BT_1302	1.06835	2.51506
BT_2006	1.068	4.44148
BT_2508	1.06792	3.75582
BT_0596	1.06601	8.39775
BT_3771	1.06372	7.95459
BT_0413	1.06327	8.40253
BT_1755	1.0617	5.53577
BT_2952	1.06036	4.40855
BT_3196	1.05812	5.04776
BT_4254	1.05791	7.33308
BT_t34	1.05778	1.47992
BTnc083	1.05696	4.86786
BT_0661	1.05307	3.70176
BT_2271	1.05279	5.98604
BT_4352	1.05272	7.48917
BT_1071	1.05258	8.6337
BT_3121	1.05172	8.42102
BT_3885	1.05072	8.46181
BT_1674	1.05022	3.23146
BT_1040	1.04928	5.72524
BT_2094	1.04864	7.92063
BT_1479	1.04639	8.3648
BT_3744	1.04569	7.63191
BT_3206	1.0411	5.01479
BT_0456	1.04089	5.5229
BT_3943	1.03998	8.58932
BT_0176	1.03988	6.17305
BT_3228	1.03701	2.76341
BT_1438	1.03611	4.99675
BT_1566	1.03512	8.44363
BT_2506	1.03326	4.11221
BT_2007	1.03097	5.25582
BT_4499	1.02952	6.79963
BT_3047	1.02643	2.5954
BT_0657	1.0252	9.89078
BTnc110	1.02497	2.22392
BT_3123	1.02437	4.8766
BT_4551	1.02353	7.91576
BT_2037	1.02346	4.17641
BT_3372	1.02221	3.54318
BT_1862	1.02219	6.47584
BT_1600	1.02094	5.47877
BT_1983	1.02022	4.48434
BT_0251	1.01934	7.3771
BTnc226	1.01785	3.63033
BT_3553	1.01723	4.32725
BT_1271	1.0168	2.75548
BT_2656	1.01582	6.92723
BT_1823	1.0158	3.98116
BT_4131	1.01413	8.58692
BT_4219	1.01326	3.91609
BT_1081	1.01321	5.60423
BT_3780	1.01289	3.47395
BT_3815	1.01075	5.83615
BT_0974	1.00873	5.88141
BTnc015	1.00842	2.56304
BT_0809	1.00766	9.62092
BT_0603	1.00755	7.26345
BT_4563	1.00632	8.26654
BT_3745	1.00541	6.32776
BT_1327	1.00305	7.44796
BT_0308	1.0013	6.21346
BT_3170	1.00111	4.54812
BT_3464	1.00072	7.92211
BT_0911	0.999662	7.39717
BT_3693	0.998915	5.39101
BT_4313	0.996385	6.99648
BT_3654	0.993431	4.10054
BT_1607	0.992364	7.32749
BT_4506	0.990854	6.21702
BT_3311	0.990728	2.72241
BT_1654	0.990304	5.66799
BT_4601	0.990153	6.63739
BT_2405	0.990047	8.11261
BT_2788	0.989948	4.46972
BT_1836	0.988901	3.99765
BT_1043	0.98795	2.49286
BT_1570	0.987887	3.61053
BTnc267	0.98701	1.52227
BT_1161	0.984875	5.36854
BTnc105	0.984112	2.77275
BT_2215	0.983169	7.79926
BT_1692	0.982183	6.17816
BT_2209	0.981675	5.40157
BT_0891	0.980481	7.02298
BT_2187	0.980242	5.21943
BT_4238	0.979093	4.76158
BT_1758	0.977563	3.89815
BT_0300	0.976864	4.11105
BT_3365	0.97663	8.52636
BT_0674	0.975328	8.7224
BTnc372	0.974115	1.65647
BT_2017	0.972754	7.63494
BT_3513	0.971691	1.41477
BT_4105	0.971645	3.563
BT_0604	0.971538	7.31393
BT_0761	0.969273	7.80878
BT_0350	0.968016	5.37487
BT_4345	0.966928	5.93023
BT_3381	0.96584	7.96888
BT_3226	0.965719	6.90815
BT_1094	0.965482	1.43916
BT_0892	0.965162	10.2743
BTnc133	0.964459	1.72328
BT_3212	0.964376	5.99392
BT_0899	0.963682	8.76814
BT_3413	0.959477	6.1548
BT_2390	0.95873	3.99713
BT_1730	0.95872	7.39008
BT_2729	0.957764	7.60836
BT_1418	0.956217	1.61015
BT_0418	0.955856	7.40766
BT_0597	0.954193	6.24436
BT_2102	0.953415	3.39322
BT_2139	0.951048	6.53874
BT_0241	0.950094	7.48793
BT_3738	0.949962	7.49449
BT_1582	0.948109	4.14079
BT_2970	0.946608	1.38066
BT_0828	0.942423	5.6183
BT_3070	0.941904	4.57072
BT_2042	0.940846	8.29206
BT_4103	0.940441	7.76669
BT_3294	0.938704	8.37427
BT_4564	0.936967	5.28999
BT_4265	0.936674	9.92407
BT_0421	0.935029	8.79836
BT_4414	0.934641	5.34588
BT_3075	0.933843	6.78628
BT_3699	0.933006	4.51269
BT_1384	0.930284	2.64398
BT_2662	0.927399	6.08408
BT_1868	0.92716	2.77663
BT_3800	0.927139	3.8688
BT_0358	0.922761	5.78449
BT_0918	0.922761	5.78449
BT_2427	0.922761	5.78449
BT_3634	0.922761	5.78449
BT_0973	0.922263	6.94598
BT_3554	0.920593	4.25885
BT_1892	0.919777	5.78187
BT_2399	0.919777	5.78187
BT_2674	0.919777	5.78187
BT_4578	0.919777	5.78187
BT_0512	0.919733	1.62196
BT_0946	0.919122	2.80343
BT_0827	0.918419	8.45097
BT_2397	0.917687	3.54337
BT_0838	0.915761	4.19488
BT_4173	0.915563	3.3487
BT_4561	0.914757	6.63822
BT_1728	0.914003	3.33572
BT_0743	0.912979	7.84671
BT_1430	0.910946	4.35448
BT_1963	0.910122	5.38994
BT_4492	0.909712	2.14786
BT_1415	0.909246	2.45084
BT_0250	0.90849	8.53923
BT_1476	0.906814	8.44645
BT_3726	0.905536	8.09421
BT_0763	0.903555	3.48752
BT_1869	0.90239	5.67526
BT_3826	0.90128	5.66579
BT_3480	0.90128	5.66266
BT_4291	0.900241	5.65903
BT_2138	0.900211	5.67648
BT_0296	0.899467	4.14199
BT_0929	0.899407	6.99815
BT_1058	0.899397	7.46845
BTnc273	0.899366	3.18706
BT_2556	0.899203	5.67093
BT_2134	0.89654	5.41284
BT_1985	0.895809	4.962
BT_2733	0.895098	6.60832
BT_2926	0.894397	4.51823
BT_2245	0.890069	3.27602
BT_0995	0.889527	3.13957
BT_2787	0.889444	6.30654
BT_3963	0.889082	4.8418
BT_3038	0.887267	4.97952
BT_2277	0.885801	2.34711
BT_3827	0.885065	2.57541
BT_3972	0.884572	4.16738
BT_3154	0.883985	3.42767
BT_2099	0.881476	4.2428
BT_3576	0.881364	5.77662
BT_1159	0.880126	6.48018
BT_0414	0.879497	7.31393
BT_0566	0.879497	1.87516
BT_0205	0.879169	6.67565
BT_3707	0.878786	5.63218
BT_3059	0.878072	2.03156
BT_0752	0.878059	2.97343
BT_0576	0.877386	5.86982
BT_2859	0.876599	1.37905
BT_3370	0.87523	6.77241
BT_3371	0.874967	7.54363
BT_1613	0.874593	6.57715
BT_4210	0.874298	6.32529
BT_0435	0.873541	2.09819
BT_0150	0.873144	7.58751
BT_3976	0.87247	6.6353
BT_2016	0.870155	7.71863
BT_0829	0.868562	7.26399
BT_1727	0.868038	5.75174
BT_1489	0.866769	6.67752
BT_0731	0.866374	4.24477
BT_1514	0.8662	1.38218
BT_0225	0.865705	7.45972
BT_3430	0.86414	2.35755
BT_1044	0.863579	2.98775
BT_1807	0.862061	6.65495
BTnc391	0.86189	1.65739
BT_2833	0.859393	4.00585
BTnc176	0.859061	1.52956
BT_2930	0.858819	2.88203
BT_0463	0.858816	2.70447
BT_4497	0.856157	1.8042
BT_2528	0.855644	5.08633
BT_1488	0.854788	5.42723
BT_4396	0.854782	2.03375
BT_0637	0.85142	5.8782
BT_3517	0.849718	5.50754
BT_0826	0.847669	5.23471
BT_0914	0.845777	5.49461
BT_3936	0.844868	3.8973
BT_0178	0.844666	6.60608
BT_3138	0.840956	2.37676
BT_0574	0.840745	4.90312
BT_1975	0.838117	6.00174
BT_1459	0.837074	3.18224
BT_3964	0.836548	5.49486
BT_1149	0.835564	6.39912
BT_2079	0.835247	5.84715
BT_2149	0.834808	4.5232
BT_1888	0.834431	4.66015
BT_2136	0.834031	8.02171
BT_2543	0.832926	5.79192
BT_2761	0.828897	4.97524
BT_2989	0.826349	1.6984
BT_3002	0.824639	4.45127
BT_0725	0.824273	4.43085
BT_3057	0.824117	2.67214
BT_0913	0.823163	6.80143
BT_4346	0.821942	5.93103
BT_4558	0.820688	6.06189
BT_1737	0.819895	8.91647
BT_2092	0.819022	4.92367
BT_1610	0.818056	8.49342
BT_3633	0.815033	3.2723
BT_3225	0.813375	8.12382
BT_2154	0.813317	2.79545
BT_4395	0.813265	4.84798
BT_2147	0.813166	2.13065
BT_4591	0.812731	5.8738
BT_2141	0.811426	7.51186
BT_1239	0.810789	5.28995
BT_0223	0.808681	2.99514
BT_3179	0.807172	6.78136
BT_3925	0.806975	4.46416
BT_2658	0.806881	5.98525
BT_2934	0.805576	5.66
BT_2276	0.8043	4.8544
BT_0605	0.801931	6.43264
BT_3962	0.800858	5.89991
BT_3348	0.800225	4.62578
BT_0919	0.798755	2.73977
BT_1855	0.79856	3.84829
BT_2831	0.797693	5.84252
BT_2211	0.796613	3.95511
BT_1668	0.796543	5.9704
BT_2730	0.794333	6.68442
BT_1160	0.794082	5.12516
BT_0808	0.793803	6.42789
BT_2078	0.792804	5.21545
BT_0415	0.791977	8.02171
BT_2796	0.791445	8.62181
BT_2958	0.790112	6.66344
BT_4187	0.788268	1.7472
BT_0183	0.786978	7.61385
BT_2255	0.786473	4.8843
BT_3355	0.786096	6.94923
BT_1036	0.782852	4.15095
BT_3378	0.782686	4.33129
BT_3650	0.782203	1.65731
BT_3883	0.780352	5.99259
BT_2168	0.780063	5.36957
BT_4058	0.779917	5.71232
BT_3325	0.779917	8.24956
BT_2244	0.77966	2.33689
BT_0912	0.778443	5.79101
BT_2933	0.777769	4.43462
BT_4507	0.777545	6.27843
BT_2861	0.776605	2.66071
BT_3838	0.776344	6.71073
BT_2142	0.775862	2.25646
BT_3701	0.774299	2.60722
BT_3646	0.774022	7.35551
BT_0626	0.770851	5.9704
BT_3342	0.769995	6.781
BT_0464	0.76852	1.69612
BT_3951	0.768318	4.39743
BT_2275	0.767489	6.20134
BT_3021	0.767285	3.73009
BT_3770	0.766948	4.59076
BT_3052	0.76666	4.15045
BT_1463	0.766492	2.10384
BT_0660	0.765637	2.60791
BT_3335	0.765625	5.57124
BT_2740	0.764133	3.48268
BT_3352	0.762861	3.49431
BT_1150	0.762393	4.80913
BT_3814	0.761583	6.71511
BT_1185	0.761542	4.95245
BT_3257	0.761213	4.93919
BT_1656	0.758226	3.21188
BT_3227	0.756515	5.71509
BT_3037	0.7564	4.00898
BT_2655	0.75639	7.00098
BTnc109	0.755282	1.61025
BT_4462	0.754424	2.06261
BT_2057	0.752775	6.29184
BT_4370	0.752027	7.68077
BT_0607	0.749164	3.8264
BT_3350	0.749105	1.706
BT_1877	0.74896	2.77356
BT_4209	0.748632	5.82897
BT_1143	0.748507	2.22214
BT_3559	0.747381	6.66127
BT_1186	0.745053	6.7532
BT_p548238	0.744973	3.09312
BT_1429	0.744505	1.99284
BT_4482	0.743484	3.86584
BT_2143	0.741268	6.39713
BT_4211	0.740919	5.39069
BT_1158	0.740729	6.69555
BT_t44	0.740692	3.57992
BT_2791	0.740654	5.39473
BT_4354	0.739635	2.58764
BT_3072	0.739631	7.20829
BT_2183	0.739294	4.97437
BTnc251	0.739045	2.08185
BT_4436	0.738946	3.43654
BT_3401	0.738622	5.92965
BT_1250	0.738576	2.09226
BT_3957	0.738156	4.83499
BT_1562	0.738045	4.09924
BT_4062	0.738037	2.52994
BT_2073	0.737918	5.46003
BT_4037	0.737365	2.23947
BT_1499	0.737035	2.36438
BT_3467	0.736018	5.71604
BT_p548206	0.735138	4.10951
BT_0537	0.734352	1.86337
BT_4366	0.734235	5.33378
BT_2234	0.732663	5.18951
BT_0879	0.73236	3.40961
BT_4593	0.732317	6.63524
BT_3635	0.731133	2.24682
BT_3997	0.730747	6.49874
BT_1304	0.727978	1.36645
BTnc277	0.72659	1.52123
BT_1853	0.725006	3.58503
BT_4043	0.724758	4.65508
BT_3612	0.723819	7.01691
BT_2542	0.723423	7.63375
BT_4469	0.722945	4.01784
BT_2835	0.722697	5.0475
BT_3312	0.722669	1.64461
BTnc122	0.722647	1.65379
BT_1003	0.722175	3.28496
BT_2428	0.721681	2.25364
BT_3463	0.72132	7.43484
BT_4310	0.720977	6.7504
BT_0991	0.720901	2.47695
BT_4288	0.720565	2.54503
BT_2551	0.720077	3.69752
BT_2398	0.719724	2.17609
BT_0242	0.719531	4.36754
BT_4745	0.719319	6.05426
BT_3403	0.716723	4.97498
BT_3973	0.715369	5.12886
BT_2158	0.715108	3.21055
BT_0188	0.714998	2.70452
BT_2657	0.714283	5.60214
BT_2100	0.713274	1.44162
BTnc184	0.712695	2.63349
BT_3199	0.712615	1.38804
BT_4011	0.711326	6.3868
BT_1958	0.711004	2.05408
BT_4577	0.709909	2.11696
BT_3360	0.709905	2.1454
BT_1891	0.709892	2.11696
BT_4400	0.709272	1.90741
BT_0359	0.707803	2.12925
BT_2472	0.707719	2.75162
BT_3538	0.707611	3.75289
BT_3750	0.706534	1.95379
BT_3847	0.702804	4.44387
BT_1949	0.702344	3.77247
BT_4588	0.701734	8.30653
BT_4574	0.700668	1.67789
BT_4012	0.699384	4.46972
BT_2406	0.69917	3.923
BT_1766	0.697474	4.15595
BT_2673	0.69624	2.06185
BT_1974	0.695522	6.61831
BT_0198	0.695082	3.08212
BT_1861	0.694683	4.53405
BT_0259	0.692604	7.01136
BT_0840	0.692313	2.28282
BT_3058	0.692212	3.21566
BT_1248	0.690647	2.49576
BT_0465	0.690453	1.58254
BT_3899	0.689072	4.22733
BT_1042	0.688555	2.95118
BTnc078	0.687093	2.98775
BT_2449	0.685803	2.91838
BT_0614	0.685752	5.14064
BT_4391	0.68425	3.15596
BT_1837	0.68373	2.17734
BT_1192	0.683598	3.7249
BT_4067	0.683207	2.94981
BT_2367	0.682912	4.49488
BT_2706	0.681574	6.01266
BT_1765	0.681103	2.11979
BT_2381	0.680606	3.49431
BT_0573	0.680488	3.85513
BT_0571	0.680273	5.90281
BT_1745	0.680132	5.63885
BT_4068	0.677973	4.44237
BT_2198	0.677919	3.38476
BT_3965	0.676668	6.86752
BT_4718	0.674448	4.28522
BT_1234	0.671467	5.59145
BT_1416	0.670234	3.10195
BT_3090	0.667248	2.37698
BT_p548204	0.667208	7.70855
BT_1306	0.666322	2.82816
BT_4380	0.666158	3.73848
BT_2562	0.665337	4.20073
BT_0749	0.664815	5.58594
BT_0189	0.664561	1.79683
BT_1414	0.66266	2.38728
BT_4353	0.662458	6.96943
BT_2832	0.660964	2.78094
BT_2049	0.660756	2.7941
BT_0681	0.660725	3.36087
BT_3314	0.660073	3.51341
BT_4316	0.659602	2.98775
BT_0775	0.659268	3.72927
BT_2578	0.659173	4.28997
BT_3110	0.659	3.0728
BTnc007	0.65893	1.81366
BT_4448	0.656359	2.79866
BT_4341	0.655729	5.73925
BT_0882	0.654463	4.96972
BT_4464	0.654105	3.31646
BT_2685	0.652017	3.64015
BT_0790	0.651855	2.75162
BT_2716	0.650291	4.37161
BT_3114	0.650133	5.79192
BT_4220	0.650091	2.43428
BT_0781	0.648775	3.81735
BT_3119	0.647152	2.95719
BT_3341	0.645958	6.08109
BT_4000	0.644737	4.91424
BT_0138	0.641569	5.70297
BT_3086	0.640338	2.06737
BT_4334	0.639171	5.82144
BT_2010	0.638294	1.38467
BT_1308	0.638199	4.75267
BT_4236	0.638006	5.68874
BT_0580	0.637914	5.5174
BT_2564	0.637208	7.35246
BT_2204	0.633861	4.28748
BT_0766	0.633538	4.43209
BT_0591	0.633146	6.61831
BT_0613	0.631797	3.72116
BT_1039	0.631593	3.32127
BT_2686	0.631589	6.64851
BT_0037	0.630981	2.92993
BT_3841	0.63088	4.99546
BT_0455	0.630632	4.20813
BTnc148	0.630565	1.61068
BT_3374	0.629893	3.95251
BT_4471	0.629638	3.79494
BT_1140	0.628686	3.77398
BT_3186	0.628182	6.65461
BT_2163	0.627799	4.5628
BT_2681	0.626943	6.04054
BT_3558	0.626696	5.15839
BT_1538	0.62614	4.96459
BT_0606	0.625385	4.21927
BT_4636	0.624576	1.82161
BT_4320	0.623537	5.00823
BT_4515	0.620852	2.33528
BT_1490	0.62058	4.67226
BT_0380	0.618434	2.4816
BT_2212	0.617252	3.29578
BT_4673	0.616373	2.9611
BT_3694	0.615396	7.0628
BT_1977	0.615242	4.47563
BT_0069	0.613984	1.49239
BT_2140	0.613879	4.69169
BT_3354	0.6133	3.69531
BT_3889	0.612879	3.87882
BT_2213	0.61141	3.27929
BT_2186	0.610029	5.00098
BT_4315	0.608242	2.9006
BT_1305	0.608148	2.3758
BT_0593	0.606021	1.44202
BT_3912	0.605713	5.31381
BT_1201	0.605494	3.28819
BT_0744	0.604133	4.58777
BT_3548	0.601949	5.00444
BT_0411	0.601897	4.92943
BT_3148	0.600877	5.19836
BT_2538	0.59994	2.60372
BT_1860	0.599701	4.48638
BT_4221	0.598953	4.14474
BT_4111	0.598612	3.2695
BT_2432	0.598606	3.39769
BT_2838	0.598034	5.08837
BT_1984	0.597692	1.77333
BT_3193	0.597058	2.20519
BT_2281	0.596805	1.87718
BT_0433	0.594979	3.12915
BT_1291	0.594544	3.85529
BT_3875	0.593295	3.87197
BT_1294	0.590638	4.30925
BT_0647	0.590486	5.41239
BT_0221	0.590225	4.17385
BT_0317	0.590126	3.92004
BT_4255	0.58934	5.13719
BT_1889	0.586609	2.17165
BT_4664	0.585804	1.77822
BT_3941	0.5858	3.04807
BT_0567	0.585578	1.60043
BT_2724	0.583613	4.3361
BT_3195	0.581566	3.91131
BT_4061	0.581395	2.7708
BT_4301	0.581159	3.49544
BT_1035	0.580901	1.94348
BT_4426	0.580477	1.64036
BT_2448	0.580305	1.57296
BT_1768	0.580024	4.63462
BT_1669	0.5788	5.36657
BT_0539	0.57755	5.90465
BT_3071	0.577036	3.37183
BT_1601	0.576523	4.52283
BT_0917	0.576315	3.59111
BT_2731	0.575856	4.57857
BT_4302	0.575745	2.60791
BT_3877	0.575695	4.97819
BT_3519	0.575239	2.75797
BT_3876	0.574863	5.91352
BT_1581	0.573824	3.35195
BT_0976	0.573457	4.20636
BT_3878	0.572221	3.55945
BT_1878	0.571637	6.05178
BT_1059	0.571334	5.89119
BT_0608	0.569967	5.28464
BT_0846	0.568433	1.93401
BT_2188	0.568092	1.32428
BT_0931	0.566537	1.61012
BT_3864	0.565954	4.57075
BT_3429	0.565655	5.57661
BT_2834	0.565138	3.97168
BT_3382	0.564001	4.01862
BT_3332	0.563659	1.7494
BT_3004	0.563415	3.19291
BT_0337	0.561782	1.375
BT_3549	0.561682	3.90633
BT_2328	0.561266	2.0225
BT_1848	0.559317	2.48326
BT_4716	0.55781	3.12126
BT_3053	0.557243	2.5059
BT_1732	0.555085	2.31311
BTnc306	0.554519	1.57191
BT_p548214	0.554114	2.37778
BTnc295	0.552835	1.88459
BT_4317	0.552734	2.73968
BT_4617	0.551595	1.48611
BT_0533	0.551266	5.42814
BT_0239	0.550665	3.38123
BT_1038	0.550459	2.4677
BT_1164	0.550455	1.56741
BT_3305	0.550335	6.75775
BT_1249	0.550186	2.09804
BT_3882	0.550183	3.45468
BT_4392	0.54868	6.04157
BT_2235	0.548573	3.58425
BT_1602	0.547383	5.69018
BT_2721	0.54674	4.05035
BT_3839	0.546467	3.9981
BT_1425	0.5448	3.7251
BT_4608	0.544429	3.20894
BT_3383	0.543884	4.02782
BT_0254	0.54379	3.27237
BT_4680	0.542798	4.54907
BT_3527	0.542509	2.33158
BT_0368	0.541364	2.51132
BT_1037	0.540618	1.71567
BT_0505	0.5394	2.21039
BT_3577	0.538546	4.50389
BT_0625	0.536471	5.1737
BT_4050	0.535089	4.19022
BT_4662	0.534565	1.61102
BT_0419	0.534532	2.65504
BT_3271	0.534223	2.88203
BT_0517	0.533636	1.38695
BT_2687	0.53347	4.58639
BT_1256	0.533219	1.41828
BT_4311	0.532362	1.31688
BT_3552	0.532297	5.51582
BT_1156	0.532192	4.06712
BT_2505	0.531704	3.66121
BT_2125	0.531604	3.78706
BT_2011	0.530347	2.8914
BT_3402	0.530332	3.51021
BT_0964	0.529794	1.38542
BT_4589	0.528727	4.67393
BT_4010	0.526563	3.47688
BT_2800	0.52648	4.85118
BT_2162	0.526412	4.08373
BT_3871	0.526347	5.92331
BT_3528	0.525698	2.43618
BT_2008	0.525455	3.62858
BT_3029	0.525237	1.52682
BT_2707	0.525169	4.1697
BT_1326	0.524524	2.02744
BT_1950	0.522934	3.15232
BT_2558	0.522787	5.49903
BT_0158	0.521966	2.60791
BT_3309	0.521764	3.73905
BT_2723	0.520393	3.20532
BT_3377	0.519447	3.563
BT_2098	0.519253	1.66651
BT_3929	0.518655	1.52824
BT_4130	0.517432	2.37194
BT_4682	0.517027	3.47996
BT_0518	0.51681	5.5394
BT_3833	0.515845	2.40712
BT_2402	0.515283	3.72056
BT_3313	0.514894	1.69848
BT_3118	0.514031	3.39071
BT_0883	0.513803	3.1432
BT_2712	0.51269	4.34102
BT_0830	0.511407	4.31238
BT_0611	0.511061	2.28041
BT_1796	0.51031	3.67523
BT_0502	0.509027	4.20143
BT_3210	0.508807	4.09775
BTnc330	0.508123	1.38235
BT_0248	0.50711	1.92608
BT_1199	0.507094	2.4397
BT_1083	0.507023	2.81955
BT_1258	0.506595	2.36503
BT_1303	0.506313	1.4849
BT_0971	0.505867	1.50333
BT_4587	0.504684	3.61194
BT_3521	0.504407	1.98842
BT_4107	0.50367	3.23293
BT_0632	0.503384	3.8823
BT_3998	0.502307	3.90723
BT_3874	0.500637	2.50377
BT_2374	0.500338	4.47509
BT_0878	0.500329	1.92639
BT_4576	0.500182	1.80002
BT_4217	0.498575	4.01796
BT_3934	0.498516	2.38988
BT_0379	0.498377	2.45961
BT_3890	0.498236	2.33356
BT_4144	0.497548	4.3273
BT_1090	0.497254	3.56852
BT_2248	0.496653	2.75173
BT_2774	0.494158	1.37191
BT_1356	0.492515	3.3197
BT_3705	0.491906	3.08636
BT_2717	0.489486	3.87012
BT_4562	0.488757	2.29399
BT_4331	0.487413	4.35475
BT_4475	0.485015	2.77663
BT_3192	0.483076	2.14696
BT_2629	0.482693	1.70247
BT_0638	0.481295	2.52076
BT_2407	0.480909	2.46355
BT_1676	0.480781	3.50631
BT_2401	0.480725	3.06546
BT_1731	0.480409	1.42168
BT_0040	0.480107	1.35111
BT_3391	0.479555	1.79279
BT_1226	0.479445	1.42099
BT_2711	0.478192	3.35014
BT_0423	0.476008	5.00326
BT_3323	0.474972	3.41796
BT_1690	0.474016	2.04284
BT_3240	0.473965	2.85902
BT_0653	0.473938	1.57319
BT_2726	0.473867	3.89618
BT_2009	0.473291	3.57645
BT_1157	0.472695	4.48359
BT_3837	0.472122	5.03784
BT_1539	0.470468	3.21096
BT_2715	0.468083	4.71467
BT_0253	0.467467	2.52713
BT_4393	0.46703	1.32866
BT_4386	0.466759	3.04515
BT_3224	0.466342	2.95025
BT_4215	0.466313	1.90486
BT_1491	0.463945	2.6378
BT_1595	0.463881	2.23254
BT_1119	0.462769	3.23802
BT_3981	0.462333	3.93432
BT_1015	0.462058	3.0886
BT_2720	0.461925	4.75388
BT_3431	0.461585	2.92066
BT_2728	0.460321	4.02349
BT_3980	0.459763	2.47887
BT_3996	0.459747	3.27153
BT_4060	0.458811	1.39356
BT_3287	0.457853	4.77389
BT_1198	0.457709	2.57119
BT_4503	0.457363	2.38182
BT_3834	0.456232	2.3386
BTnc100	0.454655	2.28068
BT_3702	0.454529	1.5037
BT_2270	0.454291	2.11979
BT_0222	0.453563	2.80644
BT_1617	0.45268	1.38481
BT_4004	0.450503	4.14628
BT_2709	0.450499	3.16675
BT_0243	0.450434	3.202
BT_3404	0.449269	3.50341
BT_0751	0.449175	3.76342
BT_3209	0.448921	3.19418
BT_2714	0.448701	3.78648
BT_3624	0.448375	1.30658
BT_3117	0.446515	3.16236
BT_0943	0.445669	1.57191
BT_0822	0.444999	4.13609
BT_0624	0.444481	1.98295
BT_2936	0.442621	2.18597
BT_3385	0.441603	1.79282
BT_4369	0.440955	2.98042
BT_3054	0.440535	2.56883
BT_4042	0.439629	1.65142
BT_4630	0.438837	4.22936
BT_2897	0.438491	1.37827
BT_0073	0.438437	2.27647
BT_3937	0.436209	3.49764
BT_2925	0.435977	1.32855
BT_2910	0.435008	1.87824
BT_2126	0.434542	1.86724
BT_2371	0.433906	2.33007
BT_4714	0.433687	1.39545
BT_3116	0.430949	1.67608
BT_3465	0.43083	3.81853
BT_2122	0.429926	2.05042
BT_0074	0.429264	4.57072
BT_2373	0.428817	3.38032
BT_0355	0.427449	2.2294
BT_0893	0.427087	2.19186
BT_0979	0.426268	3.22193
BT_0501	0.425832	1.55511
BT_0853	0.425403	2.52587
BT_0159	0.425237	2.94375
BT_2493	0.424785	4.86786
BT_3967	0.42461	1.31741
BT_3611	0.423723	2.91124
BT_4413	0.42345	1.84649
BT_4006	0.42213	3.08008
BT_3129	0.421403	3.02864
BT_0824	0.421325	2.36278
BT_0610	0.42129	4.1698
BT_4333	0.420749	3.54337
BT_3888	0.419608	2.97872
BT_2727	0.418583	2.54024
BT_p548229	0.416891	1.96826
BT_1679	0.416666	1.80774
BT_2050	0.416477	3.39322
BT_4189	0.415933	1.75748
BT_3515	0.414778	1.57731
BT_4206	0.414664	4.28522
BT_3462	0.413711	3.20495
BTnc219	0.413494	1.45516
BT_1808	0.411972	1.84094
BT_3120	0.411916	2.01785
BT_2161	0.411272	2.5586
BT_1364	0.410867	3.09105
BT_2722	0.409879	2.24832
BT_2899	0.409208	2.12452
BT_4003	0.408436	3.47254
BT_2331	0.406331	1.38063
BT_1677	0.40592	2.46326
BT_1704	0.405145	1.33726
BT_2544	0.404882	2.32724
BT_2946	0.404714	2.5176
BT_4663	0.402889	3.40303
BT_2710	0.400343	2.92085
BT_2577	0.399955	3.66793
BT_2089	0.398684	2.77181
BT_3536	0.396753	1.87516
BT_4342	0.395954	2.73357
BTnc234	0.394892	1.47992
BT_2077	0.393134	2.51878
BT_1746	0.392163	1.61271
BT_2725	0.389842	2.80712
BT_4216	0.389494	2.46599
BT_1680	0.389048	2.56563
BT_2156	0.38752	1.90389
BT_4118	0.386839	1.76479
BT_3178	0.386221	1.5161
BT_1744	0.38255	2.39559
BT_2001	0.382109	2.08871
BT_4208	0.38201	3.00248
BT_1733	0.381046	1.74225
BT_0612	0.38095	2.31847
BT_4697	0.379797	2.4584
BT_2683	0.37975	2.48606
BT_0410	0.379622	2.12356
BT_1362	0.379266	3.31196
BT_1255	0.379128	1.78252
BT_0774	0.377499	2.4801
BT_0524	0.376986	1.48812
BT_4243	0.375339	3.66698
BT_2708	0.374611	2.06439
BT_3351	0.373382	2.00334
BT_0328	0.372744	3.09958
BT_0569	0.371655	2.15113
BT_4241	0.370626	2.70353
BT_0488	0.370541	3.6861
BT_4337	0.36961	3.13689
BT_4193	0.36917	3.08212
BT_4691	0.368456	1.62425
BT_4485	0.368102	1.48846
BT_3326	0.367996	1.47908
BT_4162	0.367593	1.84885
BT_4607	0.365749	1.47485
BT_2688	0.365665	2.98178
BT_3540	0.363167	1.54282
BT_3994	0.362932	2.06737
BT_3733	0.361994	3.81735
BT_1084	0.361473	2.72093
BT_2075	0.361418	2.72333
BT_0174	0.360738	2.94037
BT_1358	0.360694	1.95944
BT_3353	0.360382	1.81093
BT_2713	0.360251	2.02846
BT_2135	0.359768	1.30391
BT_4319	0.359306	2.42512
BT_3073	0.359152	1.70763
BT_1240	0.358232	1.44914
BT_3003	0.357809	1.8742
BT_0969	0.356422	2.18616
BT_3809	0.356249	2.90628
BT_1193	0.355949	1.48831
BT_3640	0.355593	2.49086
BT_3804	0.353775	2.45278
BT_3394	0.353648	3.27106
BT_2511	0.352625	1.48401
BT_0489	0.351993	2.75033
BT_1587	0.351276	1.6735
BT_2541	0.350996	2.08031
BT_1292	0.35099	3.73264
BT_3739	0.348832	1.46272
BT_3091	0.348408	2.0912
BT_3938	0.347662	1.89404
BT_2843	0.347501	1.7949
BT_3638	0.347421	1.95609
BT_3213	0.347285	2.72817
BT_3578	0.346084	2.26432
BT_0295	0.34487	2.0791
BT_0627	0.343276	2.49516
BT_0920	0.342173	2.97741
BT_1485	0.341895	1.6888
BT_1879	0.341751	3.49431
BT_1734	0.341181	4.34702
BT_1939	0.341126	2.23359
BT_2943	0.340221	1.3944
BT_1569	0.340145	2.10384
BT_3898	0.339784	1.99248
BT_2961	0.339449	1.59633
BT_4207	0.339201	2.55143
BT_1769	0.338996	1.41477
BT_4178	0.338023	2.3224
BT_4347	0.335082	2.75926
BT_3261	0.334385	2.37149
BT_2563	0.333989	1.54807
BT_3082	0.333736	1.38196
BT_1359	0.332156	2.62528
BT_0916	0.33113	1.50025
BT_3321	0.328001	1.37681
BT_2830	0.327462	1.51584
BT_1832	0.32548	1.38738
BT_0895	0.325039	2.19274
BT_1614	0.324214	1.39311
BT_0345	0.324113	1.67717
BT_2412	0.322863	1.92682
BT_0811	0.322547	1.74172
BT_3169	0.319843	2.18805
BT_1593	0.319561	1.59002
BT_3327	0.318637	2.08454
BT_0166	0.316707	1.57999
BT_4256	0.316583	1.44914
BT_0149	0.315091	1.54021
BT_1155	0.313406	1.83155
BT_1374	0.311697	2.91487
BT_3820	0.307698	1.881
BT_1739	0.306372	1.39545
BT_3975	0.306314	2.84886
BT_0416	0.305645	2.09338
BT_2776	0.305578	1.34182
BT_3920	0.305231	2.12096
BT_2103	0.302132	1.64382
BT_3085	0.299672	1.42666
BT_1767	0.297486	2.21744
BT_3609	0.297476	1.76256
BT_4098	0.296165	2.53307
BT_0258	0.295416	2.31451
BT_3743	0.294379	1.92985
BT_3040	0.29428	1.43724
BT_2054	0.293581	2.98162
BT_4360	0.290402	2.16656
BT_3958	0.287626	1.56577
BT_1360	0.28722	1.78003
BT_1225	0.285681	1.72626
BT_1335	0.28538	1.95283
BT_0696	0.285197	1.37191
BT_1293	0.284823	2.16853
BT_1859	0.28472	1.40787
BT_1635	0.283346	2.02807
BT_1678	0.282056	1.78252
BT_0122	0.279595	2.16318
BT_4595	0.278805	1.38908
BT_1850	0.277993	1.58552
BT_2827	0.276304	2.20485
BT_1154	0.275793	2.11302
BT_3895	0.275724	1.98471
BT_3334	0.27402	1.8478
BT_2413	0.273762	1.40353
BT_1742	0.273384	1.37434
BT_3832	0.269758	1.6462
BT_3219	0.267077	1.52932
BT_3917	0.26331	1.42775
BT_0184	0.262797	2.10823
BT_0417	0.262454	2.11782
BT_1355	0.261808	1.60839
BT_3894	0.259459	2.15177
BT_2971	0.258777	1.39063
BT_4721	0.258331	1.80503
BT_3732	0.257871	2.23788
BT_0998	0.256724	2.0248
BT_1583	0.253462	2.27647
BT_4126	0.251066	2.18853
BT_2180	0.250134	1.38792
BT_4044	0.247095	2.26255
BT_3944	0.245198	2.21406
BT_1687	0.24252	1.32866
BT_1978	0.237838	2.01691
BT_3893	0.235205	1.38467
BT_3308	0.23458	1.65343
BT_0872	0.233119	1.58419
BT_1973	0.232533	1.74225
BT_3266	0.230875	1.43954
BT_2249	0.225604	1.44829
BT_2053	0.224766	1.85224
BT_0907	0.224368	1.58013
BT_0776	0.219662	1.46666
BT_3919	0.213787	1.54383
BT_1560	0.208897	1.30648
BT_2798	0.197082	1.42703
BT_3453	0.196209	1.66182
BT_1843	0.191351	1.4122
BT_3152	0.187987	1.47852
BT_0249	-0.16272	1.30629
BT_1299	-0.18525	1.37254
BT_0154	-0.19627	1.44167
BT_3843	-0.19779	1.5359
BT_0458	-0.20565	1.45528
BT_4519	-0.20609	1.42294
BT_3452	-0.20839	1.39113
BT_4508	-0.21817	1.35148
BT_1956	-0.21839	1.48401
BT_1550	-0.22094	1.30558
BT_1549	-0.22161	1.69224
BT_4518	-0.22315	1.60043
BT_2801	-0.22741	1.73015
BT_1472	-0.23514	1.42222
BT_4584	-0.23593	1.6236
BT_2189	-0.23607	1.48702
BT_2091	-0.23794	1.76524
BT_0889	-0.23997	1.90392
BT_1851	-0.23998	1.99946
BT_1118	-0.24584	1.38738
BT_2547	-0.2467	2.03639
BT_0169	-0.24774	1.85277
BT_4445	-0.24976	2.5382
BT_3304	-0.25193	1.91676
BT_4678	-0.25441	1.51528
BT_3147	-0.2546	2.33165
BT_0133	-0.25568	1.65282
BT_2850	-0.25577	1.5933
BT_4713	-0.25652	1.44975
BT_1151	-0.25753	1.3739
BT_1955	-0.26092	2.45065
BT_1757	-0.26317	1.57601
BT_3449	-0.27976	1.31056
BT_4520	-0.28035	1.68734
BT_2548	-0.28053	1.87075
BT_0152	-0.28074	1.61495
BT_0740	-0.28188	1.81601
BT_p548201	-0.28659	1.39311
BT_3661	-0.28723	1.67749
BT_2349	-0.28999	1.71428
BT_1954	-0.29036	2.0429
BT_1544	-0.29153	1.34042
BT_1852	-0.29201	1.75726
BT_4204	-0.29282	2.2058
BT_0771	-0.2931	2.37698
BT_3285	-0.29328	2.09124
BT_2354	-0.29832	1.92735
BT_1844	-0.29868	2.84298
BT_3613	-0.29993	1.39506
BT_3990	-0.3	1.33891
BT_4127	-0.30095	1.66002
BT_3337	-0.30353	1.39908
BT_3293	-0.30541	2.72079
BT_2606	-0.30847	1.8955
BT_3202	-0.30912	1.71474
BT_1894	-0.31031	1.36997
BT_2046	-0.31096	1.57191
BT_0700	-0.312	2.5331
BT_0729	-0.31765	2.00177
BT_3397	-0.31943	1.55387
BT_3853	-0.32179	2.61867
BT_1007	-0.32474	2.63349
BT_2497	-0.32485	2.34789
BT_1662	-0.32594	1.4352
BT_4557	-0.32797	2.06355
BT_3923	-0.32829	2.57162
BT_3246	-0.32899	1.87606
BT_3396	-0.33417	1.86398
BT_1297	-0.33677	2.25483
BT_3434	-0.33899	1.97074
BT_2837	-0.33916	1.89487
BT_0334	-0.34232	1.60594
BT_0835	-0.34327	2.09903
BT_1484	-0.34521	2.04083
BT_3336	-0.34543	2.82257
BT_0804	-0.34604	2.48629
BT_3869	-0.34641	2.76992
BT_1311	-0.34772	1.97019
BT_3950	-0.34953	2.95008
BT_3450	-0.35212	2.26993
BT_0903	-0.35321	2.08219
BT_2420	-0.35427	2.31611
BT_1696	-0.35458	2.29537
BT_0733	-0.35527	1.99295
BT_2355	-0.35828	1.4105
BT_2389	-0.35917	2.12951
BT_3665	-0.35928	1.39532
BT_4201	-0.35938	2.00514
BT_4732	-0.36104	1.31741
BT_2093	-0.36264	2.52694
BT_3007	-0.36357	1.44898
BT_4092	-0.36448	1.41853
BT_1412	-0.36503	1.79632
BT_0807	-0.36515	3.0509
BT_0288	-0.36676	1.34199
BT_1592	-0.3702	1.9485
BT_1671	-0.37377	1.85026
BT_0400	-0.37482	1.61053
BT_4145	-0.37815	1.63089
BT_4556	-0.37898	2.09588
BT_1483	-0.37997	2.76487
BT_3359	-0.38034	1.87109
BT_3234	-0.38065	1.35242
BT_2257	-0.38301	3.50983
BT_0697	-0.38348	1.56486
BT_2264	-0.38508	2.96346
BT_1441	-0.38521	1.69949
BT_4675	-0.38654	1.92276
BT_1917	-0.38726	2.7746
BT_1178	-0.38745	1.92085
BT_2074	-0.3891	2.27754
BT_1152	-0.38992	3.5075
BT_1407	-0.39261	4.32308
BT_1202	-0.39433	1.44683
BT_3969	-0.39797	1.33663
BT_2854	-0.39943	1.75667
BT_4361	-0.39948	2.79746
BT_0578	-0.40023	1.92235
BT_1474	-0.40124	2.99874
BT_3731	-0.40303	3.22472
BT_0896	-0.40434	3.22472
BT_1951	-0.40501	2.08402
BT_p548231	-0.40502	2.48338
BT_4106	-0.40511	3.37457
BT_4703	-0.40644	2.61416
BT_2695	-0.40668	2.21909
BT_3168	-0.40672	1.45924
BT_1264	-0.40752	1.38084
BT_3448	-0.40776	2.38747
BT_4008	-0.40882	2.8288
BT_3873	-0.40886	3.50029
BT_0876	-0.41078	1.82511
BT_0134	-0.41113	2.48458
BT_2048	-0.41186	1.99591
BT_1665	-0.41209	2.63923
BT_0581	-0.41419	2.02258
BT_2664	-0.41701	2.93119
BT_1741	-0.41864	2.16246
BT_2496	-0.42179	2.7756
BT_0331	-0.42309	3.60006
BT_2545	-0.42406	2.5176
BT_1260	-0.42455	1.92047
BT_1957	-0.42482	2.89876
BT_2465	-0.42614	1.40776
BT_0153	-0.42657	2.14182
BT_1972	-0.42808	3.47469
BT_1019	-0.4315	1.56881
BT_4628	-0.43218	3.64623
BT_3263	-0.4337	3.25952
BT_0126	-0.43461	3.8688
BT_3526	-0.4359	2.35182
BT_1295	-0.43815	2.51753
BT_4530	-0.43831	3.85768
BT_3677	-0.43887	2.43181
BT_0430	-0.43891	2.85157
BT_4041	-0.43966	4.12944
BT_1153	-0.43974	2.54276
BT_0732	-0.44295	2.68737
BT_0332	-0.4433	2.72508
BT_3451	-0.44373	3.48118
BT_0888	-0.44462	3.97083
BT_0371	-0.44537	2.25713
BT_3369	-0.44718	2.04878
BT_1816	-0.44827	2.04504
BT_3267	-0.45089	4.53689
BT_0644	-0.45289	3.22614
BT_4704	-0.45304	2.96145
BT_1828	-0.45334	3.72927
BT_4096	-0.45602	1.98002
BT_0510	-0.45759	2.19074
BT_2916	-0.46017	1.55052
BT_0436	-0.46069	1.39545
BT_4538	-0.46118	4.65192
BT_4350	-0.46141	3.9227
BT_0143	-0.46386	1.58143
BT_4259	-0.46452	3.20691
BT_0900	-0.46604	3.53913
BT_0148	-0.46692	3.30665
BT_0217	-0.46729	3.71202
BT_4229	-0.47172	3.52389
BT_4552	-0.47289	2.99279
BT_1147	-0.47638	3.20926
BT_1507	-0.47662	2.97971
BT_0683	-0.47862	1.49886
BT_0529	-0.47911	1.68431
BT_4147	-0.47955	1.80135
BT_0965	-0.48167	2.1174
BT_2623	-0.48355	2.53402
BT_1237	-0.48646	2.93634
BT_4038	-0.48694	1.71121
BT_2852	-0.48813	1.39283
BT_4260	-0.48818	4.17833
BT_3767	-0.48888	3.47688
BT_1056	-0.48946	2.32251
BT_4046	-0.49073	3.81503
BT_2259	-0.4912	2.59045
BT_1907	-0.49216	3.05279
BT_0648	-0.49355	1.62324
BT_2668	-0.49407	3.71133
BT_0409	-0.49501	4.54812
BT_1437	-0.49558	3.6708
BT_3447	-0.49565	1.80212
BT_1275	-0.49633	1.63598
BT_3637	-0.49808	3.64889
BT_0651	-0.50034	1.67634
BT_1647	-0.50055	1.47102
BT_2263	-0.50238	3.42836
BT_4330	-0.50239	5.44939
BT_3469	-0.50242	4.03449
BT_3468	-0.50307	1.73982
BT_4453	-0.50986	2.10031
BT_3432	-0.50993	4.56495
BT_1342	-0.51142	3.06392
BT_3238	-0.51341	1.39223
BT_2742	-0.51347	3.28274
BT_1502	-0.51428	4.75865
BT_2368	-0.51479	1.46795
BT_1691	-0.51547	3.38999
BT_2549	-0.51567	3.76807
BT_0562	-0.51702	4.71248
BT_0333	-0.51713	2.28683
BT_0728	-0.51752	2.39076
BT_3061	-0.51772	2.6447
BT_3084	-0.51797	5.70297
BT_0490	-0.51819	2.30757
BT_0658	-0.51971	4.10439
BT_0939	-0.52044	1.33419
BT_1967	-0.52059	1.375
BT_4529	-0.52113	1.48702
BT_4100	-0.5214	3.79083
BT_3696	-0.52181	3.55111
BT_4196	-0.52195	3.36007
BT_3081	-0.52406	3.33283
BT_p548202	-0.52524	2.46355
BT_0815	-0.52568	5.3609
BT_2975	-0.52602	5.06969
BT_1697	-0.52827	3.54425
BT_4583	-0.53144	2.88028
BT_2181	-0.53213	3.0457
BT_2816	-0.53228	3.22858
BT_1310	-0.53247	4.10216
BT_3801	-0.5331	5.44129
BT_4138	-0.53595	5.24496
BT_3662	-0.53767	2.28903
BT_1341	-0.53823	4.68146
BT_0959	-0.53892	2.35563
BT_2461	-0.54094	1.9781
BT_3718	-0.54143	4.63322
BT_1800	-0.54286	2.52737
BT_3490	-0.54297	3.93586
BT_0151	-0.54355	4.29803
BT_1336	-0.54408	2.76628
BT_1953	-0.54447	4.43556
BT_1672	-0.54459	2.50195
BT_4091	-0.54475	2.10626
BT_2223	-0.54659	1.74805
BT_3505	-0.54707	1.47102
BT_0962	-0.54724	3.06521
BT_1651	-0.54733	1.87108
BT_0008	-0.5478	2.10375
BT_2119	-0.54833	3.59048
BT_2498	-0.5491	3.40715
BT_0083	-0.54929	3.64889
BT_0135	-0.54951	4.522
BT_2518	-0.55226	3.36841
BT_2166	-0.55296	3.07445
BT_0346	-0.55327	4.34747
BT_1319	-0.55332	1.57191
BT_2261	-0.55389	2.77729
BT_1191	-0.55451	3.07775
BT_0843	-0.55495	1.758
BT_2165	-0.55612	3.09395
BT_3340	-0.55796	2.88202
BT_2090	-0.55983	4.08648
BT_0530	-0.56057	1.7228
BT_3426	-0.56134	1.40353
BT_2124	-0.56139	4.3897
BT_1969	-0.56504	1.41569
BT_1966	-0.56652	3.14522
BT_0199	-0.56858	2.7708
BT_1833	-0.5694	4.76323
BT_0010	-0.57041	1.79282
BT_0381	-0.57093	3.39302
BT_1780	-0.57133	1.73448
BT_3518	-0.57587	3.67205
BT_4199	-0.57587	5.57241
BT_1422	-0.57602	1.95017
BT_3096	-0.57851	1.90339
BT_0329	-0.57893	5.03736
BT_3789	-0.57919	1.62146
BT_3563	-0.57956	5.21117
BT_2667	-0.58059	4.2431
BT_3922	-0.58226	5.40276
BT_4539	-0.58227	4.47487
BT_0429	-0.58433	2.95377
BT_0056	-0.58437	1.83059
BT_3905	-0.5866	5.21545
BT_4139	-0.5874	2.41834
BT_3264	-0.58873	2.37085
BT_4049	-0.58899	3.98143
BT_1527	-0.58944	3.78917
BT_3163	-0.5904	3.19646
BT_0330	-0.5905	4.89203
BT_1792	-0.59149	3.49386
BT_2229	-0.5931	5.60214
BT_1937	-0.59659	3.77732
BT_3233	-0.59714	4.56595
BT_2522	-0.60048	6.4607
BT_0649	-0.6042	1.92832
BT_3237	-0.60541	1.45342
BT_1841	-0.60551	3.36087
BT_4247	-0.60637	3.27929
BT_2665	-0.60813	5.08867
BT_4159	-0.60995	2.00719
BT_1533	-0.61151	3.59122
BT_1762	-0.61207	1.46627
BT_0449	-0.61212	1.34131
BT_0372	-0.61256	4.17956
BT_1354	-0.61389	2.40488
BT_3551	-0.61508	4.37368
BT_3555	-0.61515	6.39612
BT_3292	-0.61599	1.77401
BT_3621	-0.61604	4.01796
BT_1964	-0.61671	2.2898
BT_0875	-0.61744	4.33834
BT_2517	-0.6186	7.07746
BT_4460	-0.62094	4.18461
BT_1500	-0.62451	6.90997
BT_0325	-0.62553	1.73309
BT_4536	-0.6261	5.17275
BT_1340	-0.62696	3.45869
BT_2228	-0.62818	5.83633
BT_4325	-0.62968	2.41834
BT_0427	-0.62982	3.7504
BT_4523	-0.63016	4.28023
BT_2504	-0.63184	3.76094
BT_2059	-0.63491	2.5012
BT_3411	-0.63546	4.27508
BT_4045	-0.63589	6.1548
BT_1952	-0.63666	4.44148
BT_0256	-0.63678	2.35241
BT_0527	-0.63692	3.05256
BT_1396	-0.63921	2.12688
BT_3697	-0.63953	5.7393
BT_2020	-0.63975	1.8386
BT_2179	-0.64021	6.22881
BT_0347	-0.64325	3.66672
BT_2268	-0.64345	5.49291
BT_0960	-0.64693	2.66967
BT_4323	-0.647	5.26299
BT_1338	-0.64785	5.40251
BT_2693	-0.64798	2.7708
BT_2944	-0.64815	4.52717
BT_3235	-0.64817	1.54653
BT_3019	-0.64832	4.12284
BT_0563	-0.64921	1.78948
BT_0730	-0.64948	5.04986
BT_3992	-0.64954	3.67
BT_3872	-0.64966	4.48728
BT_3594	-0.64967	1.32221
BT_2911	-0.65083	1.4105
BT_1447	-0.65122	5.89881
BT_1817	-0.65135	2.85728
BT_1534	-0.65303	3.29924
BT_0322	-0.65516	7.18282
BT_0287	-0.65558	2.07698
BT_2372	-0.65568	2.82681
BT_2790	-0.65621	4.93064
BT_4476	-0.65689	3.98007
BT_3241	-0.65748	2.72979
BT_1875	-0.65784	1.97284
BT_3630	-0.65798	1.39223
BT_p548223	-0.65912	2.98822
BT_2836	-0.6607	1.37804
BT_1698	-0.66137	4.52317
BT_2242	-0.66198	4.12061
BT_1114	-0.66207	3.03882
BT_3034	-0.66385	1.78857
BT_4627	-0.66448	6.05614
BT_1322	-0.66653	5.02534
BT_1350	-0.66803	4.8156
BT_1180	-0.66982	1.77247
BT_1339	-0.67159	4.4643
BT_3842	-0.67345	4.34657
BT_2767	-0.67365	2.03315
BT_4344	-0.67416	5.66108
BT_1624	-0.67531	4.38649
BT_1615	-0.67776	3.53016
BT_4160	-0.67784	3.2859
BT_1057	-0.68007	2.1928
BT_2666	-0.68071	5.58856
BT_2262	-0.6814	2.73896
BT_1809	-0.68167	3.62156
BT_3581	-0.68387	3.66672
BT_4403	-0.68414	2.23254
BT_0570	-0.68581	6.54367
BT_4540	-0.68621	3.78381
BT_p548220	-0.68932	3.66823
BT_1740	-0.69022	5.56707
BT_0235	-0.69115	1.32866
BT_4076	-0.69353	2.26284
BT_p548203	-0.6939	4.20015
BT_4093	-0.69434	2.52683
BT_4481	-0.69508	1.82454
BT_1113	-0.6958	2.07261
BT_2626	-0.69681	2.88914
BT_3026	-0.69733	1.35732
BT_4293	-0.69856	6.45696
BT_1517	-0.70046	5.86145
BT_1343	-0.7007	4.32957
[truncated: 2,966 more rows]

## Sheet: g
This study (Log FC>2, p <0.05)	Béchon et al. 2022 (Log FC>2, p <0.05)		Common
BT_0027	BT_2795		BT_0412
BT_0034	BT_2794		BT_0691
BT_0116	BT_2793		BT_0692
BT_0117	BT_0691		BT_1046
BT_0118	BT_0692		BT_1047
BT_0119	BT_3780		BT_1523
BT_0120	BT_2633		BT_1527
BT_0121	BT_2939		BT_1968
BT_0161	BT_1527		BT_2685
BT_0177	BT_2685		BT_2686
BT_0197	BT_3784		BT_2687
BT_0206	BT_3960		BT_2688
BT_0207	BT_2629		BT_2689
BT_0224	BT_1758		BT_2793
BT_0226	BT_3792		BT_2794
BT_0227	BT_3787		BT_2795
BT_0236	BT_3791		BT_2939
BT_0238	BT_1235
BT_0239	BT_2686
BT_0240	BT_3822
BT_0378	BT_1523
BT_0412	BT_3963
BT_0419	BT_3788
BT_0426	BT_1049
BT_0432	BT_3958
BT_0434	BT_1076
BT_0455	BT_2687
BT_0456	BT_3961
BT_0462	BT_1075
BT_0500	BT_3965
BT_0506	BT_3789
BT_0525	BT_3773
BT_0588	BT_2688
BT_0596	BT_3781
BT_0597	BT_1759
BT_0598	BT_3962
BT_0669	BT_3790
BT_0683	BT_2118
BT_0684	BT_1761
BT_0686	BT_2623
BT_0691	BT_2689
BT_0692	BT_3338
BT_0722	BT_1046
BT_0723	BT_2632
BT_0724	BT_1047
BT_0758	BT_1524
BT_0784	BT_2119
BT_0798	BT_1760
BT_0799	BT_1968
BT_0814	BT_1762
BT_0821	BT_2624
BT_0832	BT_1048
BT_0833	BT_2117
BT_1034	BT_2625
BT_1035	BT_1050
BT_1036	BT_0349
BT_1037	BT_1525
BT_1038	BT_3355
BT_1039	BT_1763
BT_1040	BT_4561
BT_1042	BT_0414
BT_1043	BT_2809
BT_1044	BT_3959
BT_1046	BT_2622
BT_1047	BT_3774
BT_1052	BT_0415
BT_1079	BT_2628
BT_1080	BT_0412
BT_1081	BT_0431
BT_1082	BT_2626
BT_1093	BT_3337
BT_1094	BT_0619
BT_1109	BT_1522
BT_1110	BT_2808
BT_1133	BT_4405
BT_1134	BT_3782
BT_1135	BT_2627
BT_1165
BT_1167
BT_1185
BT_1229
BT_1242
BT_1250
BT_1251
BT_1252
BT_1271
BT_1287
BT_1306
BT_1307
BT_1385
BT_1386
BT_1387
BT_1454
BT_1455
BT_1458
BT_1475
BT_1487
BT_1495
BT_1496
BT_1523
BT_1527
BT_1546
BT_1551
BT_1552
BT_1553
BT_1574
BT_1585
BT_1586
BT_1590
BT_1594
BT_1599
BT_1609
BT_1619
BT_1738
BT_1749
BT_1750
BT_1751
BT_1766
BT_1798
BT_1799
BT_1818
BT_1834
BT_1870
BT_1884
BT_1885
BT_1886
BT_1887
BT_1899
BT_1900
BT_1928
BT_1932
BT_1964
BT_1965
BT_1966
BT_1967
BT_1968
BT_2035
BT_2038
BT_2039
BT_2121
BT_2133
BT_2137
BT_2141
BT_2160
BT_2168
BT_2170
BT_2171
BT_2176
BT_2177
BT_2199
BT_2200
BT_2201
BT_2202
BT_2203
BT_2224
BT_2232
BT_2236
BT_2237
BT_2238
BT_2246
BT_2247
BT_2277
BT_2338
BT_2386
BT_2410
BT_2446
BT_2464
BT_2489
BT_2503
BT_2504
BT_2540
BT_2557
BT_2575
BT_2576
BT_2659
BT_2660
BT_2685
BT_2686
BT_2687
BT_2688
BT_2689
BT_2699
BT_2739
BT_2747
BT_2786
BT_2789
BT_2792
BT_2793
BT_2794
BT_2795
BT_2860
BT_2932
BT_2939
BT_2940
BT_2941
BT_2942
BT_2951
BT_2952
BT_2953
BT_2972
BT_2973
BT_2974
BT_2980
BT_2990
BT_3001
BT_3011
BT_3012
BT_3021
BT_3057
BT_3090
BT_3155
BT_3156
BT_3196
BT_3197
BT_3198
BT_3221
BT_3222
BT_3223
BT_3229
BT_3251
BT_3252
BT_3253
BT_3254
BT_3255
BT_3259
BT_3270
BT_3284
BT_3290
BT_3303
BT_3329
BT_3331
BT_3332
BT_3348
BT_3349
BT_3350
BT_3386
BT_3459
BT_3478
BT_3479
BT_3557
BT_3698
BT_3699
BT_3700
BT_3701
BT_3702
BT_3703
BT_3704
BT_3706
BT_3709
BT_3711
BT_3742
BT_3746
BT_3817
BT_3825
BT_3840
BT_3845
BT_3846
BT_3854
BT_3856
BT_3866
BT_3881
BT_3913
BT_3927
BT_3928
BT_3931
BT_4005
BT_4009
BT_4029
BT_4034
BT_4036
BT_4040
BT_4117
BT_4118
BT_4190
BT_4235
BT_4236
BT_4250
BT_4252
BT_4273
BT_4284
BT_4286
BT_4290
BT_4298
BT_4299
BT_4338
BT_4339
BT_4345
BT_4346
BT_4356
BT_4378
BT_4384
BT_4385
BT_4417
BT_4436
BT_4452
BT_4472
BT_4473
BT_4492
BT_4496
BT_4526
BT_4527
BT_4528
BT_4565
BT_4582
BT_4601
BT_4639
BT_4640
BT_4717
BT_4718
BT_4719
BT_4720
BT_4721
BT_4732
BT_4733
BT_4738
BT_4739
BT_p548204
BT_p548205
BT_p548210
BT_p548211
BT_p548212
BT_p548213
BT_p548214
BT_p548227
BT_p548228
BT_p548232
BT_p548233
BT_p548234
BT_p548235
BT_p548236
BT_p548238
BT_r02
BT_r03
BT_r05
BT_r06
BT_r08
BT_r09
BT_r11
BT_r12
BT_r13
BT_r14
BT_t04
BT_t05
BT_t06
BT_t07
BT_t12
BT_t13
BT_t14
BT_t15
BT_t16
BT_t17
BT_t20
BT_t23
BT_t24
BT_t27
BT_t29
BT_t31
BT_t32
BT_t33
BT_t38
BT_t39
BT_t40
BT_t41
BT_t42
BT_t43
BT_t45
BT_t46
BT_t47
BT_t49
BT_t54
BT_t55
BT_t60
BT_t61
BT_t65
BT_t66
BT_t67
BT_t69
BT_t71
BTnc015
BTnc044
BTnc066
BTnc071
BTnc099
BTnc107
BTnc110
BTnc125
BTnc164
BTnc166
BTnc173
BTnc176
BTnc210
BTnc226
BTnc228
BTnc248
BTnc253
BTnc256
BTnc257
BTnc259
BTnc267
BTnc270
BTnc273
BTnc275
BTnc282
BTnc289
BTnc295
BTnc301
BTnc309
BTnc310
BTnc311
BTnc314
BTnc321
BTnc337
BTnc351
BTnc353
BTnc356
BTnc366
BTnc379

## Sheet: h
	log2 fold change	-log10 p-value (adjusted)
BT_0349	7.93472	18.5943
BT_0348	7.53824	17.7258
BT_0350	5.91432	18.6935
BT_3499	5.64525	1.83293
BT_0354	5.20863	13.2603
BT_0353	5.19911	16.6912
BT_0352	5.17357	12.4553
BT_0355	5.11325	17.7258
BT_1281	5.01721	1.64907
BT_0351	4.94458	17.2719
BT_0356	4.6442	14.0665
BT_2807	4.26417	10.6649
BT_2809	4.15152	12.2583
BT_2805	4.10802	9.50059
BT_2806	4.0964	8.41637
BT_2804	4.04913	9.0296
BT_2808	3.99839	10.2433
BT_4296	3.79123	8.28228
BT_4297	3.68302	7.14651
BT_3046	3.66027	9.79271
BT_3047	3.45055	10.0945
BT_4298	3.42226	6.44104
BT_4294	3.41093	1.99789
BT_2803	3.38575	8.71857
BT_3045	3.1597	9.40047
BT_4480	3.06766	15.6848
BT_4481	2.96581	10.1391
BT_3796	2.88947	4.31918
BT_2097	2.85436	12.9659
BT_3044	2.80661	8.93943
BT_2096	2.76343	13.2409
BT_4687	2.57784	1.32675
BT_3790	2.48669	5.99841
BT_4730	2.44919	1.41651
BT_0123	2.40396	4.38924
BTnc010	2.38588	2.56064
BT_0005	2.34695	1.48718
BT_4299	2.3196	3.37924
BT_4120	2.30932	4.25184
BT_2903	2.22145	3.03804
BT_0365	2.21157	2.18366
BT_0269	2.15297	5.00805
BT_0124	2.12718	5.7757
BT_0361	2.12646	2.07727
BT_0858	2.10941	1.32377
BT_2819	2.10053	5.68411
BT_3791	2.08716	9.90431
BT_3788	2.08513	7.95111
BT_1511	2.00598	2.25951
BT_0364	1.99017	1.8879
BT_2968	1.98727	4.98358
BT_0279	1.9848	2.12857
BT_2820	1.95179	5.20914
BT_0791	1.94403	7.99665
BT_1126	1.93245	1.30508
BT_0274	1.91599	3.11399
BT_0794	1.91159	4.97464
BT_3059	1.89676	6.1554
BT_3789	1.89093	6.61234
BT_3990	1.87084	10.531
BT_2823	1.86125	5.13391
BT_3765	1.85409	2.85338
BT_0273	1.84076	3.57865
BT_2904	1.83671	3.10714
BT_3983	1.82516	8.26115
BT_4251	1.8235	6.62919
BT_3061	1.81616	9.45838
BT_2818	1.79998	5.56367
BT_0271	1.79939	3.52721
BT_0272	1.79816	5.81861
BT_3174	1.79729	6.89879
BT_3571	1.78832	1.8765
BT_3792	1.75272	7.03342
BT_3656	1.75083	6.29347
BT_4122	1.74722	3.48209
BT_1277	1.74534	6.04426
BT_3985	1.73131	7.78959
BT_2824	1.72835	2.36016
BT_2383	1.72664	6.36854
BT_3481	1.72043	1.78455
BT_4039	1.70648	7.54059
BT_2822	1.7011	3.26825
BT_2627	1.69721	4.64807
BTnc207	1.68346	4.43684
BT_0866	1.68216	4.55248
BT_3572	1.67937	3.69325
BT_4295	1.67476	5.99841
BT_4172	1.67125	6.44433
BT_0865	1.66565	3.20708
BT_0276	1.65982	5.37756
BT_3060	1.65471	6.14703
BT_0760	1.64993	1.39074
BT_3474	1.64964	5.13391
BT_1014	1.64771	1.80252
BTnc233	1.64567	1.77738
BT_4671	1.63679	4.09563
BT_3158	1.62604	3.8892
BT_4689	1.60648	7.93123
BT_3615	1.60373	1.65856
BT_4688	1.59458	5.44505
BT_3657	1.57977	5.86539
BT_3855	1.57335	4.88812
BT_2905	1.56805	4.72715
BT_2626	1.56603	6.74656
BT_3797	1.56443	2.61105
BT_1630	1.55253	4.86847
BT_3259	1.54514	4.08621
BTnc284	1.5392	1.59131
BT_3780	1.53829	5.0958
BT_0484	1.52331	8.64165
BT_0270	1.52204	1.46258
BT_4038	1.5213	6.95574
BT_1573	1.51591	8.35475
BT_3310	1.51582	5.65593
BT_3009	1.5138	3.13957
BT_2919	1.49285	4.91597
BT_2291	1.48962	1.41536
BT_0792	1.4792	7.26089
BT_4114	1.47586	4.37822
BT_3574	1.47136	3.81539
BT_3984	1.46459	5.35971
BT_1632	1.45169	3.08341
BT_3311	1.44708	3.57647
BT_1501	1.44653	5.05507
BT_2296	1.43967	2.03228
BT_2901	1.43884	3.36839
BT_0867	1.43875	3.96531
BTnc147	1.43594	1.89715
BT_1631	1.41925	6.46288
BT_2851	1.41906	6.55422
BT_3787	1.41722	4.12092
BT_3986	1.41557	4.37947
BT_1502	1.41541	11.1558
BT_1629	1.41038	4.78782
BT_2573	1.40728	3.85381
BTnc211	1.39486	3.15743
BT_4112	1.39217	3.44301
BT_0275	1.39109	2.64917
BT_4167	1.39088	4.58163
BTnc137	1.38979	3.31225
BT_2863	1.38797	1.7539
BT_2243	1.38338	5.48621
BT_0540	1.37507	9.17819
BT_3954	1.37482	4.71196
BT_4500	1.37339	9.09863
BT_4152	1.3651	4.37822
BT_1452	1.36381	7.93369
BT_0278	1.36355	5.28604
BT_3423	1.36081	2.13973
BTnc385	1.35902	2.46245
BT_4647	1.3587	3.0299
BT_4121	1.35818	2.28282
BT_4163	1.3531	5.18224
BT_0268	1.35081	4.02012
BT_2900	1.34324	1.66309
BT_4081	1.34006	5.68411
BT_4166	1.3387	3.81207
BT_0549	1.33597	6.52721
BT_1451	1.33506	3.74528
BT_1111	1.33446	1.74604
BT_3674	1.33082	3.04417
BT_4164	1.33026	4.53028
BT_4542	1.3204	4.64357
BT_0175	1.31785	5.04546
BT_2690	1.31656	3.46178
BT_0988	1.31606	7.93369
BT_1625	1.31543	7.26443
BT_3411	1.31366	8.30431
BT_2571	1.31232	5.80434
BTnc278	1.31049	1.9051
BT_2691	1.31038	2.55067
BTnc288	1.30649	3.18108
BT_4168	1.30487	4.42059
BT_0884	1.30457	10.3528
BT_0448	1.30298	2.65087
BT_3735	1.3008	5.86462
BT_1762	1.29694	3.1119
BT_3476	1.29389	1.66309
BT_0106	1.29374	5.25756
BT_3313	1.29369	4.58366
BT_3900	1.29323	2.48994
BT_3952	1.293	3.3183
BT_4649	1.29082	7.52916
BT_1722	1.28724	1.36024
BT_3172	1.2851	5.47243
BT_4169	1.28185	4.30047
BT_2970	1.27749	2.5155
BT_0541	1.27673	6.32287
BT_3567	1.27583	8.84004
BT_2572	1.26752	7.13624
BT_3568	1.25964	5.68231
BT_3569	1.2593	8.61441
BTnc030	1.25929	1.90736
BT_3767	1.25844	8.23737
BT_0299	1.25709	6.52721
BT_3532	1.25612	3.29035
BT_3823	1.2554	7.93369
BT_0786	1.2548	7.43992
BT_4695	1.25423	4.95073
BT_0885	1.2522	9.20063
BT_3991	1.2516	8.58651
BT_3493	1.24933	3.30323
BT_1008	1.24686	8.9151
BT_3566	1.24377	3.06936
BT_3312	1.24333	2.33452
BT_1259	1.24182	7.51656
BT_4694	1.24016	3.33736
BT_1927	1.23891	3.98802
BT_2567	1.23593	8.03778
BT_2625	1.23399	5.01204
BT_2821	1.23041	1.3326
BT_3764	1.22481	2.006
BT_3475	1.2244	3.27219
BT_3340	1.22434	6.58083
BT_4677	1.22289	9.44044
BTnc127	1.21399	3.52087
BT_2570	1.21324	6.79384
BT_3856	1.2131	1.92077
BT_1713	1.21088	2.24704
BT_1624	1.20836	7.63076
BT_3993	1.2057	6.61416
BT_3495	1.20443	3.8892
BT_2568	1.19709	8.54489
BT_2083	1.19169	8.91413
BT_4170	1.19087	4.05877
BT_4693	1.18971	6.72547
BT_2628	1.18932	3.64629
BT_4650	1.18819	9.2511
BT_1914	1.1857	4.5578
BT_3102	1.18455	3.24066
BT_3955	1.18254	2.72212
BT_4708	1.18186	2.90213
BT_2906	1.17776	4.12908
BT_0370	1.17762	9.84496
BT_4135	1.1768	2.8363
BT_2442	1.17424	1.54835
BT_0886	1.17224	8.77504
BT_3769	1.17044	4.72715
BT_3824	1.16572	1.53638
BT_1627	1.16431	4.91597
BT_3171	1.16128	3.58673
BT_0277	1.16062	3.10714
BT_4710	1.15969	2.82585
BT_0793	1.15827	4.6124
BT_4082	1.15549	4.42831
BT_2624	1.15468	4.08858
BT_3048	1.15129	1.89715
BT_4676	1.14556	7.93674
BTnc199	1.1448	1.63409
BT_3494	1.14478	3.3183
BT_4681	1.14023	3.03772
BT_4669	1.13793	2.2304
BT_2853	1.13758	2.65281
BTnc260	1.12768	1.39724
BT_3322	1.12601	4.24265
BT_2858	1.12584	1.75899
BT_3861	1.12372	4.89273
BT_3013	1.11994	2.27247
BT_3987	1.11851	7.14313
BT_3425	1.11782	2.92237
BT_2430	1.1158	6.41829
BT_1712	1.11519	1.92674
BT_1507	1.11209	7.26443
BT_0300	1.11044	5.33287
BT_1124	1.1093	1.36597
BT_4690	1.10845	8.98853
BT_2560	1.1063	3.27485
BT_2692	1.10602	3.17933
BT_2654	1.10585	5.37806
BT_2622	1.10365	3.62727
BT_2437	1.10336	7.66818
BT_1330	1.09992	2.59431
BT_3104	1.09947	2.00622
BT_2623	1.0985	6.19371
BT_0439	1.09824	3.80722
BT_0805	1.09396	8.20032
BT_3736	1.09255	4.2764
BT_1435	1.09093	3.93357
BT_3505	1.0877	3.42512
BT_1774	1.08729	4.80842
BT_1453	1.08542	8.91906
BT_4171	1.08534	4.04921
BT_1667	1.08489	3.14031
BT_4113	1.08124	2.6763
BT_4165	1.07804	2.7764
BT_2380	1.07534	2.54525
BT_3951	1.07509	6.39572
BT_4153	1.07483	1.92995
BT_2200	1.07402	3.93567
BT_3953	1.07383	4.12161
BT_0302	1.07319	3.02832
BT_4575	1.06826	3.8868
BT_3956	1.06687	4.43147
BT_3484	1.06092	3.88196
BT_2559	1.06021	2.69773
BT_0788	1.05712	7.0757
BT_2438	1.05662	5.68411
BT_0787	1.05492	7.8232
BT_0957	1.05427	4.86847
BT_1716	1.05344	1.51812
BT_4504	1.05232	7.22124
BT_1748	1.0519	8.23737
BT_1009	1.0498	5.25603
BT_3854	1.04619	3.96122
BT_3857	1.04483	3.39551
BT_0298	1.03878	2.32788
BT_1275	1.03417	3.99083
BT_0565	1.03416	3.08628
BT_1505	1.03356	3.57753
BT_1436	1.03338	3.46347
BT_3467	1.03273	7.51151
BT_4648	1.03146	3.70999
BT_3678	1.02983	3.79302
BT_2621	1.02978	4.37792
BT_2202	1.02971	5.68411
BT_4279	1.0255	2.50492
BT_0901	1.02416	7.22124
BT_2902	1.02363	1.70498
BT_0956	1.02324	3.1882
BT_1694	1.02247	5.3895
BT_2486	1.02212	5.67881
BT_0984	1.02194	1.75403
BT_4493	1.02168	7.49367
BT_3156	1.01913	2.62844
BTnc161	1.01766	2.19741
BTnc367	1.01206	1.6195
BT_2245	1.01153	4.33185
BT_4744	1.00984	6.31823
BT_4696	1.00728	8.27565
BT_2758	1.00593	7.92315
BT_2852	1.00511	3.72792
BT_3090	1.00295	4.72715
BT_2201	1.00293	3.79301
BT_2859	1.00278	1.71446
BT_0954	1.00205	7.93369
BT_2457	1.00133	2.52815
BT_4408	1.00074	2.99689
BT_4670	0.999471	1.33015
BT_1693	0.998402	7.25863
BT_3424	0.994856	2.57148
BT_3108	0.994392	1.39585
BT_1908	0.994089	7.16792
BT_4479	0.992634	6.60042
BT_4597	0.992577	4.59054
BT_1811	0.992471	8.84891
BT_1874	0.991704	3.19772
BT_2909	0.990697	2.6258
BT_3159	0.990397	1.96634
BT_3105	0.988197	1.63475
BT_1682	0.98727	2.29552
BT_2382	0.986283	7.35539
BT_0656	0.985803	2.55067
BT_0499	0.98553	5.82177
BT_3314	0.979976	4.72715
BT_0983	0.979125	3.66124
BT_0371	0.978893	5.33437
BTnc024	0.978773	2.07861
BT_0157	0.978597	4.84437
BTnc155	0.978188	2.01352
BT_3852	0.97763	6.4848
BT_1608	0.974482	2.48294
BT_4668	0.974375	1.61702
BT_1683	0.973523	2.60518
BT_4553	0.973461	6.93447
BT_3670	0.972355	2.46227
BT_4667	0.967531	2.74739
BT_2293	0.967235	1.63904
BT_4084	0.965577	2.38762
BT_1773	0.965015	3.14366
BT_4080	0.96447	2.359
BTnc327	0.962888	1.34842
BT_3157	0.962597	2.25899
BT_0947	0.961378	1.61123
BT_0996	0.96124	1.7734
BT_3103	0.959992	2.40996
BT_3169	0.956876	7.52916
BTnc016	0.956248	2.403
BT_0955	0.955959	7.38693
BT_0001	0.955334	3.94567
BT_3784	0.955327	4.31586
BT_3988	0.953875	6.86235
BT_0015	0.953178	1.61891
BT_3483	0.952937	2.29336
BT_3916	0.952886	3.88273
BT_0441	0.946888	2.13631
BT_1450	0.946666	6.05266
BT_1763	0.946279	3.62562
BT_1926	0.944363	2.13093
BT_2757	0.942632	7.70676
BT_2222	0.942257	6.67318
BT_2290	0.940548	1.52711
BT_3418	0.936486	4.34034
BT_0131	0.935588	6.3448
BT_3737	0.934319	6.59916
BT_0301	0.932767	3.8892
BT_1812	0.928995	5.62237
BT_1875	0.928871	3.17071
BT_0987	0.927601	4.77008
BT_0772	0.926375	3.18278
BT_4494	0.924594	7.4869
BT_2333	0.923546	3.73312
BT_1821	0.9217	6.49309
BT_1696	0.921603	6.48543
BT_2267	0.921592	4.86847
BT_1196	0.91823	5.23107
BT_4727	0.915738	1.91224
BTnc027	0.914291	2.11715
BT_1695	0.913203	7.00237
BT_3173	0.91186	2.44116
BTnc287	0.91009	1.30967
BT_3862	0.899229	2.40807
BT_0450	0.898137	2.92014
BT_1777	0.897016	5.64311
BT_3101	0.896876	2.97021
BT_1911	0.893842	2.52456
BT_3530	0.893105	3.50494
BT_0193	0.892976	2.60161
BT_3595	0.889392	2.41425
BT_2872	0.889039	2.3857
BT_1697	0.8884	5.78908
BT_1758	0.884723	3.18108
BT_4458	0.883417	5.3918
BT_0111	0.881122	1.95557
BTnc255	0.876852	2.05842
BT_1628	0.875499	3.65757
BT_0440	0.87497	3.49786
BT_2510	0.869144	8.51224
BT_0451	0.866297	2.5442
BT_3659	0.865337	1.82363
BT_0735	0.864756	6.46288
BT_1986	0.864315	4.02835
BT_3094	0.863402	1.38886
BT_1577	0.860746	4.06691
BT_1842	0.860475	3.42633
BT_1873	0.860195	2.60436
BT_0311	0.858595	6.91076
BT_0854	0.858423	4.06691
BT_2086	0.855721	7.65662
BT_2199	0.855673	4.76039
BT_2782	0.855102	7.13692
BT_3096	0.85394	2.82329
BT_4055	0.85222	1.65559
BT_1439	0.850633	6.66158
BT_2167	0.849373	3.66116
BT_1725	0.846749	1.82309
BT_1717	0.843973	1.58848
BT_1822	0.843536	5.08035
BT_0483	0.843158	5.5607
BT_2662	0.839951	5.04833
BTnc305	0.839447	1.52388
BT_2894	0.839371	1.81164
BT_3519	0.837903	4.11154
BT_4179	0.837672	2.8506
BT_4087	0.837598	1.75709
BT_3030	0.837063	2.66898
BT_1718	0.836723	2.93631
BT_0736	0.835629	4.68237
BT_3065	0.833366	2.39549
BT_2110	0.833066	2.01776
BT_0147	0.830801	6.67527
BT_1440	0.829203	6.11783
BT_4714	0.82821	3.43213
BT_0290	0.825411	2.93631
BT_4083	0.825183	1.39026
BT_0813	0.824657	5.11673
BT_1218	0.823604	5.04833
BT_4684	0.821248	3.14608
BT_4304	0.818392	6.46288
BT_2920	0.818316	2.06387
BT_0297	0.816256	2.286
BT_0644	0.815464	5.72616
BT_1820	0.813279	4.8827
BT_4180	0.813166	2.0316
BT_1273	0.812338	4.34137
BT_1050	0.809854	1.37769
BT_1542	0.808255	6.49921
BT_2680	0.807373	2.60558
BT_4124	0.807228	2.27947
BT_1826	0.806216	4.27744
BT_1622	0.802161	2.29552
BT_2617	0.802048	1.6519
BT_2081	0.801995	4.14249
BT_2666	0.801919	5.29182
BT_1761	0.800163	1.61488
BT_2629	0.799888	2.55873
BT_4050	0.799357	6.32287
BT_0318	0.798267	1.83275
BT_0312	0.798068	6.79307
BT_3262	0.797818	2.14831
BT_2297	0.797772	2.9857
BT_4711	0.797553	1.68144
BT_3095	0.792708	1.79424
BT_3109	0.788622	2.05886
BTnc096	0.788343	2.60681
BT_4722	0.788231	1.98215
BT_1576	0.786128	4.74683
BT_4246	0.784175	4.13892
BT_3992	0.783782	4.08454
BTnc089	0.783296	2.13789
BT_2756	0.782544	5.99237
BT_2855	0.782315	1.86924
BT_2908	0.782165	1.68459
BTnc019	0.782107	1.46299
BT_2308	0.781806	1.3296
BT_2911	0.778965	1.86215
BT_2246	0.778537	4.34137
BT_3619	0.778455	1.9212
BT_1971	0.778164	3.1295
BT_2499	0.77645	5.291
BT_0442	0.774646	2.14388
BT_2632	0.773134	3.93594
BT_1792	0.772713	4.4941
BT_0778	0.771224	5.63145
BT_4698	0.770263	6.72812
BT_2561	0.769792	3.18955
BT_4305	0.767144	7.13692
BTnc206	0.765693	2.40463
BT_4247	0.763506	5.62501
BT_4244	0.762888	2.81746
BT_1720	0.762441	2.09412
BT_4181	0.761101	2.59431
BT_2516	0.759776	2.49691
BT_2810	0.758671	3.8892
BT_4394	0.755414	2.2307
BT_2667	0.7546	4.4941
BT_2755	0.753868	3.74194
BT_4324	0.753038	3.62568
BT_4105	0.751548	2.36426
BT_1211	0.749452	2.59431
BT_0160	0.74729	4.45484
BT_3132	0.745788	3.27578
BT_4455	0.744828	5.93673
BT_3422	0.74461	2.01352
BT_3585	0.744547	4.63734
BT_1020	0.744306	1.84737
BT_2854	0.741147	3.55317
BT_1493	0.739041	2.63207
BT_4405	0.738222	1.3335
BT_3860	0.738138	1.90292
BT_3730	0.737685	4.33584
BT_2458	0.737239	1.65369
BT_0986	0.735053	4.07983
BT_3349	0.734132	5.25661
BT_1623	0.732554	6.98226
BT_1192	0.731899	3.79008
BT_0812	0.731562	3.30442
BT_1016	0.73137	5.25756
BT_0449	0.730361	2.21065
BT_4088	0.729504	2.13789
BT_3115	0.727774	2.19998
BT_4707	0.7273	1.47067
BT_4240	0.725162	1.9421
BT_4476	0.72371	4.0245
BT_4456	0.72111	5.13108
BT_3734	0.720152	4.87509
BT_0687	0.719905	2.76129
BT_0125	0.717285	2.69166
BT_0309	0.716411	4.88812
BT_0636	0.714017	4.74193
BT_3618	0.713755	2.2304
BT_3049	0.713506	3.62728
BT_0369	0.710963	1.50693
BT_1448	0.707952	2.98781
BT_1449	0.70514	4.61087
BT_3786	0.705007	2.66898
BT_1025	0.703763	1.57611
BT_0346	0.703707	5.10844
BTnc065	0.701482	1.89588
BT_1626	0.695888	4.29118
BT_3392	0.695056	5.64311
BT_3350	0.692577	1.77167
BT_1924	0.692099	3.86745
BT_0313	0.691953	5.63052
BT_3583	0.69041	2.0316
BT_2663	0.689932	5.6161
BT_2244	0.68923	1.99359
BT_0187	0.686622	5.71649
BT_0946	0.685001	1.61289
BT_4143	0.682996	2.61013
BT_1830	0.682116	2.9851
BT_4040	0.679546	2.39189
BT_1334	0.676883	6.85978
BT_3581	0.6719	3.26844
BT_4605	0.668191	2.08734
BT_4090	0.666552	3.03771
BT_3858	0.666357	1.8792
BT_0310	0.664368	5.2451
BT_0461	0.664136	3.53702
BT_0286	0.66255	1.84859
BT_3781	0.660908	2.36016
BT_2620	0.660152	2.54624
BT_4245	0.657644	3.27251
BT_4414	0.657329	1.31592
BT_1512	0.651658	3.09834
BT_4202	0.651245	2.95143
BT_1210	0.647242	3.30442
BT_2193	0.6459	2.16698
BT_2072	0.645465	3.23998
BT_1471	0.64542	4.37822
BT_1784	0.643597	5.1633
BT_2040	0.643103	3.66124
BT_4303	0.641996	5.36192
BT_2488	0.641351	3.28719
BT_4182	0.640043	3.20424
BT_2082	0.638649	2.85276
BT_4404	0.637849	1.58834
BT_4457	0.637428	5.00391
BT_2665	0.636575	4.24699
BT_1760	0.635069	1.4044
BT_1675	0.634254	3.51704
BT_2569	0.634052	5.56886
BT_3093	0.633599	2.02056
BT_1759	0.633172	2.61195
BT_2892	0.632975	1.74604
BT_4359	0.632076	3.66468
BT_3575	0.63138	1.46159
BT_1191	0.631163	3.381
BT_4201	0.629038	4.71929
BT_3522	0.627883	2.18183
BT_3520	0.624476	2.36074
BT_1469	0.623024	1.86924
BT_2664	0.621604	3.84069
BT_p548222	0.620243	3.79312
BT_3328	0.619495	2.18097
BT_3898	0.619168	3.99083
BT_0372	0.617853	3.83065
BT_2668	0.616896	4.06691
BT_0347	0.61574	3.01097
BT_3089	0.614475	1.72222
BT_0284	0.613636	2.40298
BT_3529	0.613306	1.50694
BT_0285	0.612882	2.46736
BT_4195	0.612834	2.565
BT_3874	0.61182	2.93193
BT_1091	0.610513	5.31494
BT_2493	0.608909	6.41251
BT_4142	0.606052	2.5534
BT_3160	0.605963	2.59622
BT_2746	0.605793	1.76787
BT_4440	0.605562	2.52005
BT_2783	0.603808	3.29166
BT_2760	0.603306	3.83168
BT_4178	0.59995	4.42447
BT_1919	0.596054	3.72959
BTnc251	0.588208	1.40846
BT_3069	0.586599	2.50267
BT_3980	0.583164	3.02905
BT_4241	0.582601	4.53961
BT_3971	0.581232	5.3918
BT_4415	0.580294	1.96634
BTnc246	0.577168	1.51693
BT_2619	0.576934	1.6946
BT_4063	0.574745	1.72808
BT_1554	0.574585	2.25385
BT_3348	0.574563	2.9983
BT_3506	0.572149	1.68242
BT_4484	0.571147	3.36565
BT_0267	0.570178	2.14999
BT_2251	0.568145	4.36728
BT_0459	0.566863	4.37822
BT_2070	0.564965	3.31764
BT_0897	0.564324	2.05891
BT_0406	0.562466	4.29649
BT_2114	0.559897	1.75801
BT_3654	0.558065	1.92071
BT_1320	0.557841	3.83806
BT_2910	0.557173	2.29732
BT_3470	0.555611	3.71587
BT_1044	0.554032	1.34566
BT_3057	0.55294	1.62946
BT_4064	0.549501	1.61397
BT_3708	0.54811	2.18321
BT_3994	0.545639	3.28719
BT_4054	0.54272	3.02891
BT_4651	0.542407	3.48101
BT_4311	0.5422	1.46835
BTnc037	0.54204	1.38721
BT_3508	0.541418	2.35517
BT_1660	0.541332	3.27953
BT_4175	0.538615	1.57526
BT_1366	0.536929	4.5431
BT_3531	0.535636	1.58545
BT_1323	0.532688	2.35132
BT_4572	0.532645	3.10563
BT_2591	0.5324	1.45198
BT_3086	0.531888	1.73012
BT_1208	0.529933	1.52326
BT_2519	0.528128	4.67112
BT_3523	0.527709	1.66338
BT_3553	0.527413	1.41807
BT_0190	0.526495	2.05354
BT_3739	0.52544	2.36282
BT_2434	0.525312	3.63482
BT_0010	0.524402	1.4175
BT_3521	0.524202	2.0316
BT_4391	0.524056	1.94945
BT_4554	0.521706	2.47748
BT_4615	0.521252	1.82438
BT_1918	0.520851	2.4709
BT_2897	0.51507	1.48677
BT_2527	0.514124	3.70472
BT_2071	0.513831	3.47239
BT_3087	0.513628	1.37819
BT_0902	0.51279	2.11037
BT_0572	0.510459	3.8892
BT_0958	0.510267	3.29035
BT_3329	0.507983	2.39581
BT_1839	0.507655	1.68357
BT_3774	0.507459	2.09538
BT_0460	0.50695	2.97427
BT_0655	0.506937	2.7764
BT_3082	0.506007	2.12857
BT_1659	0.502867	3.03908
BT_1494	0.500918	1.94815
BT_4459	0.499622	3.65757
BT_1877	0.498793	1.4066
BT_2160	0.498721	5.00417
BT_1656	0.498698	1.72844
BT_1328	0.497197	4.74425
BT_0535	0.497152	4.00496
BT_1827	0.49667	2.61735
BT_2317	0.494634	1.65027
BT_3962	0.493453	2.40308
BT_3084	0.492714	4.84365
BT_3092	0.491625	1.78882
BT_0368	0.490377	2.00154
BT_0218	0.489253	1.33754
BT_2834	0.489174	3.02563
BT_1006	0.488463	2.24064
BT_1383	0.4856	1.46376
BT_1318	0.482028	1.80945
BT_0407	0.481037	2.30386
BT_4576	0.477565	1.46599
BT_1197	0.477343	3.67727
BT_3688	0.475837	3.33618
BT_3673	0.475526	2.81913
BT_1547	0.474689	1.61123
BT_0634	0.474474	3.01752
BT_2146	0.473729	3.74528
BT_2860	0.46825	3.07888
BT_1077	0.467607	4.16329
BT_3515	0.46669	1.60293
BT_2553	0.46614	4.71345
BT_3302	0.465453	2.13718
BT_1575	0.464481	3.09372
BT_3516	0.461775	2.28088
BT_1243	0.459907	2.85276
BT_0306	0.458	3.37695
BT_3293	0.456043	4.04363
BT_2252	0.452933	3.35106
BT_0141	0.452066	1.6549
BT_1829	0.450326	1.72447
BT_3469	0.448518	3.17334
BT_2912	0.448389	1.71981
BT_4682	0.448332	2.62381
BT_3457	0.446967	3.9869
BT_1222	0.444411	3.36565
BT_3062	0.443577	1.32791
BT_4323	0.442453	2.95838
BT_4137	0.440764	1.33553
BT_3905	0.438229	3.05584
BT_4242	0.438014	1.79206
BT_3729	0.436813	1.7319
BT_1209	0.43438	2.57987
BT_2694	0.433712	1.58624
BT_0486	0.432913	2.11266
BT_2812	0.431892	2.01776
BT_0304	0.423798	3.25474
BT_4160	0.416728	1.58692
BT_1433	0.412101	2.74733
BT_2418	0.410753	1.84524
BT_2518	0.406944	1.88735
BT_2239	0.405804	1.62772
BT_3393	0.400579	3.3183
BT_2631	0.399888	1.44423
BT_2165	0.39787	1.61702
BT_3782	0.395719	2.15589
BT_0571	0.393305	2.85611
BT_3689	0.392555	2.65081
BT_1684	0.387569	2.56658
BT_3528	0.386783	1.57123
BT_4111	0.385813	1.72889
BT_1658	0.385404	2.72031
BT_2554	0.38322	2.10343
BT_1913	0.38275	2.87811
BT_1260	0.38039	1.32045
BT_2214	0.380332	2.59431
BT_2204	0.377484	1.93348
BT_2959	0.376888	2.17588
BT_4214	0.37286	3.17414
BT_1274	0.372489	1.73989
BT_4713	0.371863	2.14474
BT_0633	0.368046	2.2861
BT_1798	0.367642	1.69228
BT_2166	0.359921	1.38553
BT_1233	0.358287	2.81769
BT_2233	0.357726	1.75206
BT_0305	0.357261	2.29732
BT_1495	0.349487	1.80561
BT_1770	0.349244	2.034
BT_1301	0.348482	3.033
BT_1757	0.346594	1.96746
BT_2391	0.345065	2.50177
BT_4373	0.344392	2.33293
BT_3083	0.341586	2.03491
BT_2215	0.338467	2.10727
BT_1329	0.337047	2.09753
BT_1432	0.335677	3.06848
BT_1300	0.328795	2.0643
BT_1636	0.327833	1.63924
BT_4058	0.326986	1.55219
BT_4200	0.325668	2.34026
BT_0584	0.325577	1.3066
BT_3981	0.325486	2.11502
BT_1509	0.324603	1.59984
BT_2435	0.323739	1.46306
BT_1496	0.323316	1.93581
BT_0981	0.319175	1.94205
BT_2958	0.318739	1.93403
BT_1321	0.31639	1.34842
BT_0303	0.315412	2.15105
BT_3977	0.314465	1.89071
BT_1843	0.312162	2.38176
BT_2431	0.310185	2.09905
BT_2228	0.307661	2.04598
BT_2754	0.305084	1.42761
BT_1060	0.303839	1.41827
BT_1537	0.303108	1.90627
BT_1978	0.300585	2.41805
BT_3904	0.300011	1.98198
BT_2800	0.296429	2.01059
BT_4199	0.29592	2.27053
BT_2978	0.288691	1.54404
BT_1799	0.283508	1.48207
BT_2230	0.283181	1.69947
BT_0898	0.280496	1.44423
BT_4051	0.279447	1.84753
BT_1635	0.273746	1.65044
BT_3947	0.273694	1.37089
BT_0258	0.269818	1.70103
BT_2229	0.267504	1.714
BT_1098	0.265254	1.41414
BT_0373	0.26406	1.85105
BT_2751	0.25836	1.59276
BT_1234	0.249719	1.31592
BT_3902	0.241662	1.55901
BT_3806	0.230538	1.54404
BT_3465	0.225426	1.32291
BT_1844	0.214687	1.50454
BT_1878	0.207758	1.4066
BT_3305	-0.1771	1.33771
BT_3694	-0.1859	1.32291
BT_3844	-0.19052	1.31441
BT_3453	-0.19368	1.32845
BT_1857	-0.21029	1.44463
BT_0628	-0.21172	1.30554
BT_1737	-0.21496	1.59281
BT_3975	-0.21553	1.46134
BT_1734	-0.22398	2.23889
BT_2688	-0.22637	1.30164
BT_0870	-0.22691	1.44439
BT_4530	-0.22853	1.30611
BT_4331	-0.23029	1.31441
BT_2748	-0.2334	1.40649
BT_1204	-0.23352	1.39074
BT_1480	-0.23451	1.37101
BT_0169	-0.23474	1.41033
BT_0830	-0.23897	1.30443
BT_2947	-0.24337	1.31043
BT_2373	-0.24739	1.3404
BT_4098	-0.24849	1.7002
BT_2840	-0.24891	1.43373
BT_3805	-0.24996	1.52711
BT_3187	-0.25137	1.31928
BT_4212	-0.25155	1.3795
BT_1973	-0.25337	1.56935
BT_1157	-0.25338	1.65328
BT_1086	-0.25423	1.34566
BT_4628	-0.26092	1.55001
BT_0533	-0.26289	1.97493
BT_0250	-0.26313	1.72213
BT_4330	-0.26421	2.10545
BT_0750	-0.26431	1.53735
BT_1531	-0.26433	1.61031
BT_0892	-0.2645	2.23687
BT_0979	-0.26466	1.41403
BT_4333	-0.26479	1.58961
BT_0580	-0.26573	1.49226
BT_2747	-0.26719	1.79424
BT_1254	-0.26835	1.49211
BT_2781	-0.26869	1.48207
BT_1225	-0.26951	1.30554
BT_4342	-0.26987	1.36216
BT_4104	-0.27075	1.3212
BT_p548204	-0.27214	2.42784
BT_4128	-0.27334	1.71787
BT_0625	-0.27469	1.85671
BT_1224	-0.27469	2.2663
BT_2752	-0.27477	2.48935
BT_2838	-0.27563	1.56225
BT_0829	-0.27614	1.50364
BT_0761	-0.27641	1.52388
BT_4057	-0.27685	2.01818
BT_4610	-0.27837	2.06586
BT_3864	-0.27854	1.49193
BT_3363	-0.27879	1.81134
BT_4193	-0.28033	1.78882
BT_1316	-0.2807	2.07861
BT_2189	-0.28137	1.59409
BT_1118	-0.28195	1.45111
BT_2439	-0.28437	1.44439
BT_3711	-0.28437	1.72167
BT_2402	-0.28575	1.40039
BT_3139	-0.28599	1.79206
BT_0822	-0.28709	1.97588
BT_0827	-0.28713	1.92252
BT_0929	-0.28728	1.40776
BT_3845	-0.28795	1.49497
BT_3186	-0.28918	2.34773
BT_2826	-0.28922	1.52388
BT_0913	-0.2904	1.58268
BT_3388	-0.29084	1.34975
BT_0998	-0.29258	2.23171
BT_2017	-0.29272	1.49226
BT_0328	-0.2956	1.96819
BT_3917	-0.29689	1.40593
BT_0259	-0.29712	2.36016
BT_0751	-0.29768	2.04073
BT_4344	-0.29768	1.74394
BT_0643	-0.29825	1.64632
BT_0122	-0.29864	2.02216
BT_0126	-0.29916	2.04034
BT_2686	-0.29924	2.36245
BT_0221	-0.30071	1.41927
BT_2093	-0.30077	1.61917
BT_0730	-0.3015	1.56766
BT_0773	-0.30231	1.46562
BT_1754	-0.30323	2.27088
BT_1975	-0.30475	1.35953
BT_0769	-0.30477	1.49193
BT_4612	-0.30497	1.8357
BT_1090	-0.30612	1.54302
BT_0674	-0.30647	2.034
BT_1119	-0.30702	1.58874
BT_3452	-0.30777	2.07821
BT_p548205	-0.30815	1.67205
BT_0642	-0.30933	1.5039
BT_4663	-0.30965	2.07602
BT_1858	-0.31005	1.75776
BT_1154	-0.31023	2.13781
BT_0921	-0.31044	1.74604
BT_1408	-0.31082	2.13291
BT_1764	-0.31126	1.3609
BT_1059	-0.31146	2.49684
BT_1058	-0.31177	1.80561
BT_2512	-0.31194	1.36832
BT_3236	-0.31287	1.35416
BT_4512	-0.31472	1.57194
BT_1314	-0.31655	2.36074
BT_1369	-0.31676	2.32136
BT_4470	-0.3169	2.02056
BT_4409	-0.31702	1.55116
BT_2400	-0.3176	2.04073
BT_0590	-0.31778	2.06569
BT_3772	-0.31802	2.34343
BT_2171	-0.3185	1.82309
BT_4229	-0.31882	1.7452
BT_0657	-0.31972	2.4873
BT_0174	-0.31992	2.10937
BT_0804	-0.32034	1.82756
BT_2498	-0.32136	1.4773
BT_4155	-0.32232	1.89071
BT_0891	-0.32262	1.52534
BT_2141	-0.32398	2.30386
BT_2401	-0.32407	1.53455
BT_3450	-0.3241	1.69228
BT_0747	-0.32881	1.64207
BT_0329	-0.32887	2.09753
BT_2687	-0.32968	2.1688
BT_3771	-0.33006	1.66944
BT_0322	-0.33014	2.8886
BT_2242	-0.33071	1.35323
BT_4129	-0.33073	1.37161
BT_3804	-0.33113	1.93708
BT_2062	-0.33184	1.45944
BT_1538	-0.33345	1.94785
BT_2549	-0.33457	1.85173
BT_0184	-0.33482	2.565
BT_1768	-0.33507	2.08044
BT_1767	-0.33509	2.31097
BT_0893	-0.33837	1.33313
BT_0589	-0.33841	2.45665
BT_0331	-0.33851	2.29898
BT_3449	-0.33898	1.44423
BT_4126	-0.33979	2.84042
BT_0744	-0.34008	1.92232
BT_0330	-0.34113	2.07571
BT_2180	-0.34142	1.80788
BT_4507	-0.34163	2.04366
BT_0260	-0.34189	1.97127
BT_4721	-0.34207	2.34675
BT_2497	-0.34317	2.36074
BT_1807	-0.34321	1.83614
BT_4103	-0.34348	2.05122
BT_2060	-0.34432	1.94629
BT_3242	-0.34521	1.78882
BT_2076	-0.34541	1.47312
BT_4127	-0.34595	1.68439
BT_1583	-0.34639	2.95648
BT_4308	-0.34661	2.07861
BT_3120	-0.34671	1.32093
BT_2278	-0.3468	1.43676
BT_3304	-0.34711	2.58097
BT_2012	-0.34811	2.32143
BT_2579	-0.34847	1.78882
BT_4630	-0.35081	2.90492
BT_3066	-0.3511	1.38877
BT_2578	-0.35138	1.58016
BT_3357	-0.35139	2.31634
BT_3431	-0.35171	1.71888
BT_p548235	-0.35267	2.59953
BT_2125	-0.35298	1.86215
BT_1335	-0.35415	2.2304
BT_1579	-0.35758	2.11043
BT_4503	-0.3576	1.37149
BT_1308	-0.3578	2.02612
BT_3434	-0.35885	1.82163
BT_0217	-0.36083	2.33664
BT_0732	-0.3622	1.7618
BT_1237	-0.36262	1.75142
BT_0976	-0.36346	2.04366
BT_1486	-0.36364	2.65059
BT_1489	-0.36364	2.04412
BT_1089	-0.36419	2.23874
BT_1242	-0.3658	2.85627
BT_0183	-0.36598	2.90699
BT_1370	-0.36641	1.93403
BT_2077	-0.36652	1.94355
BT_3239	-0.36839	1.79779
BT_1561	-0.36884	1.85886
BT_1860	-0.37048	2.06998
BT_2143	-0.37085	2.44093
BT_2016	-0.37178	2.56935
BT_0378	-0.3718	1.82378
BT_0869	-0.37281	1.81372
BT_0539	-0.37347	3.18108
BT_2134	-0.37469	1.51906
BT_3978	-0.3751	2.05239
BT_3005	-0.37593	1.34949
BT_4045	-0.37934	2.92163
BT_4485	-0.37951	1.32475
BT_0928	-0.38066	1.96634
BT_0204	-0.38115	1.81814
BT_2140	-0.38178	2.17842
BT_0699	-0.38475	2.12045
BT_1358	-0.38486	1.76271
BT_2078	-0.38529	1.74604
BT_0200	-0.38588	2.41639
BT_0868	-0.38681	1.62772
BT_0136	-0.3892	1.60985
BT_0332	-0.39077	1.99359
BT_3846	-0.39258	3.1119
BT_4505	-0.3926	2.08044
BT_1294	-0.39287	2.18321
BT_0523	-0.39289	2.31701
BT_0729	-0.39508	2.40663
BT_0743	-0.39613	2.71222
BT_3460	-0.39737	1.42122
BT_2133	-0.39782	3.21329
BT_0201	-0.3988	3.14608
BT_2502	-0.39928	2.56927
BT_3401	-0.40259	2.61928
BT_0205	-0.40307	2.31097
BT_0894	-0.40381	3.27578
BT_1199	-0.40382	1.52711
BT_3563	-0.405	2.9688
BT_4190	-0.40534	1.38513
BT_0326	-0.40585	1.95354
BT_2577	-0.4061	3.30041
BT_2261	-0.40641	2.21951
BT_1700	-0.40873	2.36135
BT_2432	-0.40877	1.73537
BT_3225	-0.40916	3.55621
BT_3191	-0.40995	1.55447
BT_3536	-0.41075	1.78734
BT_2177	-0.41099	1.71906
BT_2257	-0.41153	3.35767
BT_4189	-0.41381	1.4535
BT_3358	-0.41511	2.5155
BT_0524	-0.41603	1.73012
BT_0431	-0.41693	1.50556
BT_1665	-0.41737	2.30411
BT_1755	-0.41792	1.47767
BT_0737	-0.41846	3.06162
BT_3218	-0.41876	1.56025
BT_2494	-0.41924	3.94894
BT_0569	-0.41931	2.19677
BT_p548228	-0.41933	1.89551
BT_3488	-0.41985	1.31117
BT_2075	-0.42002	2.9857
BT_1732	-0.42012	1.3024
BT_4381	-0.42014	1.44398
BT_1789	-0.42104	2.11037
BT_0853	-0.42123	2.16423
BT_1423	-0.42215	1.35752
BT_2044	-0.42422	2.7683
BT_4601	-0.42614	2.0746
BT_0927	-0.42763	2.12486
BT_0392	-0.42872	1.73785
BT_0591	-0.42961	3.82799
BT_2660	-0.42987	2.26202
BT_0380	-0.43018	1.44909
BT_3863	-0.4304	1.90273
BT_3740	-0.43102	1.81164
BT_2656	-0.43152	2.47893
BT_1393	-0.43228	1.55116
BT_p548208	-0.43392	2.42784
BT_1662	-0.43408	1.84035
BT_1019	-0.43432	1.38815
BT_2262	-0.4357	1.5516
BT_0558	-0.43619	3.89448
BT_0698	-0.4375	3.27578
BT_1240	-0.43751	1.6058
BT_0559	-0.43798	1.39585
BT_4556	-0.43865	2.25298
BT_1817	-0.43941	1.41651
BT_0975	-0.43989	2.15953
BT_1745	-0.44045	2.97513
BT_0203	-0.44118	3.65815
BT_4361	-0.44242	2.74739
BT_1236	-0.44319	3.01869
BT_1198	-0.44353	2.17657
BT_1699	-0.4464	2.26321
BT_1824	-0.44671	1.31043
BT_0376	-0.44675	1.98315
BT_2538	-0.44758	1.43015
BT_1144	-0.44794	1.64224
BT_1862	-0.44885	2.07697
BT_2657	-0.44996	3.18424
BT_3511	-0.45079	1.90149
BT_0826	-0.45101	2.1112
BT_p548207	-0.4511	3.26686
BT_4385	-0.45205	1.59346
BT_3067	-0.45243	1.80978
BT_1412	-0.45386	2.10343
BT_0587	-0.45404	3.87718
BT_1372	-0.45452	1.83612
BT_0334	-0.45613	2.08528
BT_3359	-0.45736	2.02704
BT_0811	-0.45738	2.49298
BT_1371	-0.45809	2.1515
BT_1227	-0.45888	2.92092
BT_0659	-0.4596	1.51594
BT_4188	-0.45995	1.57439
BT_0749	-0.4618	3.3183
BT_2788	-0.46191	1.39811
BT_p548206	-0.46192	2.006
BT_0560	-0.46259	2.37261
BT_4528	-0.46428	1.71446
BT_1428	-0.46574	1.37149
BT_0387	-0.46641	1.31396
BT_0202	-0.46645	2.74733
BT_1235	-0.46761	4.60479
BT_2264	-0.46766	3.5955
BT_1487	-0.46769	2.86945
BT_3549	-0.46839	2.79107
BT_2495	-0.46965	1.75718
BT_1388	-0.47293	1.31276
BT_1161	-0.47373	1.84713
BT_1663	-0.4757	3.18108
BT_1407	-0.47641	4.83892
BT_0150	-0.47664	3.54174
BT_2655	-0.47812	4.1985
BT_1560	-0.47933	3.55681
BT_1555	-0.4796	2.98905
BT_1342	-0.47964	2.33888
BT_3238	-0.47994	2.15684
BT_0379	-0.48103	2.26214
BT_1293	-0.48151	3.77077
BT_2152	-0.48262	3.21571
BT_4044	-0.48308	4.74224
BT_4471	-0.4837	2.57448
BT_3141	-0.48493	1.33384
BT_2957	-0.48814	1.62574
BT_1740	-0.48957	3.3291
BT_2263	-0.48961	3.62087
BT_1488	-0.49036	2.36245
BT_1338	-0.49139	3.29548
BT_0697	-0.49153	1.8792
BT_0586	-0.4917	4.00496
BT_0149	-0.49199	2.54895
BT_2050	-0.49355	3.83307
BT_0323	-0.49406	2.32983
BT_1347	-0.49599	2.31634
BT_4005	-0.49683	3.77917
BT_3037	-0.49729	2.0477
BT_1530	-0.49919	3.91442
BT_1251	-0.49933	1.34842
BT_0682	-0.49941	2.82797
BT_2496	-0.50073	3.35761
BT_2013	-0.50147	3.02655
BT_1176	-0.50361	1.54345
BT_0924	-0.50369	1.79043
BT_1664	-0.50472	3.6815
BT_0562	-0.50489	4.33677
BT_0398	-0.50526	1.7357
BT_4552	-0.50991	2.96508
BT_0752	-0.51058	1.31003
BT_4510	-0.51127	1.41665
BT_3906	-0.51346	1.87289
BT_2420	-0.51614	3.33477
BT_3745	-0.51674	2.56291
BT_0821	-0.51735	2.18381
BT_0925	-0.51923	1.64459
BT_1340	-0.52046	2.2307
BT_1082	-0.5225	2.5442
BT_1081	-0.52259	2.22563
BT_0733	-0.52276	2.95777
BT_1349	-0.52279	3.29784
BT_3300	-0.52385	1.3718
BT_3036	-0.52385	2.07861
BT_1139	-0.52513	2.9857
BT_3190	-0.52633	2.04249
BT_0381	-0.52637	3.10714
BT_2500	-0.52668	1.74253
BT_3744	-0.52982	3.28719
BT_1353	-0.53101	1.8102
BT_2650	-0.53205	3.04601
BT_3886	-0.53362	1.41027
BT_1741	-0.53426	2.64228
BT_2043	-0.53714	3.8783
BT_0382	-0.53815	2.48401
BT_3958	-0.53843	2.2307
BT_3276	-0.5391	2.59431
BT_4526	-0.5395	2.49928
BT_1229	-0.53964	4.43759
BT_0969	-0.54057	3.40799
BT_1344	-0.54305	2.81179
BT_2121	-0.54562	2.86945
BTnc110	-0.54844	1.41062
BT_0557	-0.5493	4.34545
BT_1803	-0.54976	2.40606
BT_1083	-0.55175	2.81913
BT_3550	-0.55195	5.07872
BT_4430	-0.55221	1.55447
BT_p548212	-0.55245	1.43118
BT_0623	-0.5543	4.59393
BT_2260	-0.55491	4.10106
BT_1438	-0.55737	1.95265
BT_0688	-0.55759	1.39152
BT_1898	-0.55783	3.18108
BT_4341	-0.56056	4.36728
BT_3559	-0.56078	4.33842
BT_0526	-0.56099	2.52037
BT_3224	-0.56266	3.4507
BT_1351	-0.56417	4.11585
BT_0974	-0.5647	2.58323
BT_2676	-0.56641	2.01059
BT_0561	-0.56872	2.60333
BT_0281	-0.57197	2.85817
BT_1534	-0.57332	2.48873
BT_1600	-0.57725	2.34938
BT_0029	-0.57808	2.3291
BT_4613	-0.57809	2.45665
BT_2924	-0.57827	4.33635
BT_2151	-0.57884	3.96849
BT_1345	-0.57989	2.72708
BT_1238	-0.58173	1.64298
BT_1348	-0.58272	3.50494
BT_1084	-0.58473	4.4941
BT_2998	-0.5872	1.78455
BT_2259	-0.59022	3.30672
BT_1341	-0.59214	4.57033
BT_1570	-0.59623	1.68357
BT_1354	-0.59646	1.8765
BT_4125	-0.59849	3.0299
BT_0689	-0.599	3.74858
BT_1346	-0.60555	3.02598
BT_3275	-0.60595	3.71497
BT_3907	-0.60726	2.60161
BT_0434	-0.60976	1.77751
BT_1076	-0.61044	1.56136
BT_2153	-0.61125	4.08225
BT_0418	-0.61175	4.07983
BT_1264	-0.61678	2.2961
BT_0593	-0.61873	1.37235
BT_1339	-0.62087	3.46227
BT_1343	-0.62125	3.18108
BT_3414	-0.62224	3.12602
BT_1171	-0.62236	3.72442
BT_2269	-0.62257	4.53626
BT_0188	-0.62686	2.10065
BT_p548229	-0.62815	2.99689
BT_1350	-0.62873	3.8892
BT_0588	-0.62947	2.93436
BT_2658	-0.62993	4.30408
BT_2268	-0.63044	5.14657
BT_0564	-0.63339	2.35826
BT_1535	-0.63365	3.94949
BT_1185	-0.63528	3.89448
BT_1883	-0.63558	5.60501
BT_2659	-0.63677	3.8892
BT_3560	-0.65022	6.04426
BT_4719	-0.65072	2.59431
BT_1553	-0.65281	3.033
BT_3558	-0.65301	4.85314
BT_4427	-0.65549	2.01086
BT_2949	-0.65589	1.51642
BTnc306	-0.65783	1.74274
BT_0690	-0.65785	4.60494
BT_1917	-0.66006	4.72715
BT_2550	-0.66023	4.12856
BT_p548209	-0.6633	1.48354
BT_3561	-0.664	5.48686
BT_0556	-0.66534	1.94395
BT_3934	-0.66707	3.14142
BTnc212	-0.66749	2.53466
BT_4739	-0.67202	2.67534
BT_3653	-0.67343	1.47379
BT_1355	-0.67442	4.81591
BT_1999	-0.675	4.43814
BT_1551	-0.67563	5.37756
BT_0227	-0.6768	3.6513
BT_4635	-0.68084	1.66156
BT_1574	-0.68384	5.14824
BT_4464	-0.68979	3.2273
BT_3188	-0.69101	2.90828
BT_3189	-0.69185	3.07253
BT_4472	-0.69215	2.3225
BT_0433	-0.69668	3.45877
BT_p548215	-0.6972	2.14527
BT_1968	-0.69854	2.98905
BT_0734	-0.69933	2.07602
BT_1749	-0.7007	1.54587
BT_2063	-0.70174	2.33503
BT_3562	-0.70323	5.87006
BT_p548203	-0.70461	3.94733
BT_4641	-0.70498	1.78879
BT_1398	-0.70617	2.82993
BT_3910	-0.70746	4.37113
BT_4473	-0.70813	3.48395
BT_4426	-0.71031	2.55125
BT_1536	-0.71137	4.55266
BT_0684	-0.71169	2.13257
BT_4463	-0.71298	2.70204
BT_2147	-0.71497	1.63215
BT_1599	-0.71589	3.27953
BT_0388	-0.71747	1.39074
BT_3299	-0.71998	2.36074
BT_4737	-0.7203	3.12602
BT_2503	-0.72227	4.12856
BT_2377	-0.72277	2.66898
BT_1750	-0.72278	1.524
BT_0337	-0.72581	1.96634
BT_1138	-0.72608	1.44439
BT_4429	-0.72818	2.89048
BT_4428	-0.73012	2.9148
BT_3413	-0.73085	4.27289
BT_3220	-0.73137	2.85276
BT_1533	-0.73271	4.13376
BT_1915	-0.73388	4.63237
BT_3908	-0.73714	5.86445
BT_1352	-0.73825	3.33252
BT_1751	-0.73835	1.58439
BT_3909	-0.74038	5.36192
BT_0393	-0.74629	2.4709
BT_1356	-0.74812	4.8354
BT_1998	-0.75695	2.35826
BT_0294	-0.76078	1.97122
BT_0555	-0.76101	6.07696
BT_1916	-0.76124	3.00759
BT_0790	-0.76195	3.10574
BT_3272	-0.76316	2.9983
BT_1532	-0.76422	4.3926
BT_4424	-0.7644	1.79043
BT_1543	-0.77168	4.61135
BT_2448	-0.77341	2.1112
BT_1337	-0.77523	6.32287
BT_2972	-0.77664	3.74858
BT_0501	-0.78102	3.01594
BTnc021	-0.78284	1.58966
BT_2150	-0.78359	4.71143
BT_0961	-0.78775	2.81652
BT_3933	-0.78936	1.47581
BT_1801	-0.79827	1.42464
BT_1552	-0.80318	6.17062
BT_3961	-0.80384	3.91302
BT_0396	-0.80457	2.89006
BT_0226	-0.80635	3.1882
BT_2404	-0.80741	2.2304
BT_0233	-0.80814	4.2764
BT_0763	-0.81066	3.14212
BT_1405	-0.81309	1.42006
BT_2504	-0.81869	4.59281
BT_3410	-0.82792	3.6815
BT_2973	-0.833	3.25551
BT_3271	-0.8332	4.98358
BT_3627	-0.83916	1.84883
BT_3626	-0.83984	1.50556
BT_0960	-0.8414	3.57484
BT_3274	-0.84752	3.53397
BT_0315	-0.85079	6.89905
BTnc301	-0.85407	1.53898
BT_3628	-0.85427	1.74313
BT_p548216	-0.86223	1.74117
BTnc100	-0.86669	4.62104
BT_2365	-0.8692	3.13969
BT_3273	-0.86974	2.67992
BT_0316	-0.87161	6.9834
BT_0959	-0.87248	4.13091
BT_1904	-0.87518	5.77869
BT_3880	-0.87603	4.5431
BT_1267	-0.88239	2.81718
BT_2364	-0.88405	4.47527
BT_1403	-0.88689	2.30411
BT_2064	-0.89031	1.98377
BT_2425	-0.89204	2.34343
BT_1964	-0.89383	3.46195
BT_0234	-0.9015	3.6207
BT_2952	-0.90593	3.90137
BT_3011	-0.91312	1.80314
BT_1142	-0.91352	2.92316
BT_4642	-0.91576	1.5242
BTnc066	-0.9171	1.99318
BT_1075	-0.92001	2.35826
BT_0789	-0.92145	5.48802
BT_1397	-0.92241	1.96634
BT_2451	-0.92274	1.71093
BT_0963	-0.9242	5.56367
BT_3633	-0.92538	3.36565
BT_3629	-0.93852	2.27844
BT_0779	-0.93954	2.76868
BT_1752	-0.94032	5.72616
BT_0137	-0.94314	2.65081
BT_0554	-0.94328	5.78908
BT_0962	-0.94761	5.5721
BT_4425	-0.95021	2.78035
BT_1226	-0.96905	3.19662
BT_1965	-0.96921	4.86107
BT_1287	-0.9706	5.07197
BT_0389	-0.97595	1.98226
BT_4738	-0.97899	3.70472
BT_1394	-0.97913	1.73428
BT_2154	-0.98044	3.16963
BT_0691	-0.9833	3.05784
BT_3221	-0.98401	4.05151
BT_3144	-0.98849	2.50267
BT_3881	-0.98952	2.63737
BT_0468	-0.99218	1.48551
BT_0225	-0.99705	8.76867
BT_1395	-0.99763	1.65834
BT_3630	-1.00533	2.55573
BT_3703	-1.01902	1.40727
BT_3625	-1.01939	3.35256
BT_3270	-1.02016	3.48209
BT_p548210	-1.03717	3.32272
BT_1527	-1.03828	5.859
BT_0224	-1.04001	4.94916
BT_0646	-1.04654	5.96476
BTnc273	-1.0547	3.05622
BT_0490	-1.05713	4.87812
BT_3142	-1.06354	1.56225
BT_2452	-1.06366	2.55125
BT_p548211	-1.06617	6.31622
BT_3279	-1.06873	3.30323
BT_1268	-1.06882	5.01816
BTnc182	-1.0793	2.35984
BT_p548221	-1.08283	5.86445
BT_1092	-1.09202	1.89551
BT_3282	-1.09427	4.92638
BT_0552	-1.11919	3.08768
BT_0551	-1.1291	4.39817
BT_3281	-1.14963	4.33766
BT_0692	-1.15055	5.12632
BT_2424	-1.15262	3.17697
BT_4283	-1.15893	1.49098
BT_0645	-1.16627	8.10753
BT_2372	-1.17038	5.19291
BT_4499	-1.1716	6.9195
BT_1399	-1.17427	3.56479
BT_3278	-1.18487	3.24201
BT_2951	-1.19172	2.98662
BT_1400	-1.19438	2.87855
BT_0553	-1.19557	8.10838
BT_1556	-1.19567	8.98853
BT_0503	-1.22568	3.52499
BT_1606	-1.23189	3.6297
BTnc084	-1.2351	3.12602
BT_3223	-1.24756	7.61729
BT_1929	-1.25133	1.30554
BT_1269	-1.25238	4.43684
BT_3631	-1.26537	4.56856
BT_2450	-1.27715	2.8204
BT_4227	-1.27967	1.45735
BT_0833	-1.27981	8.40001
BT_2780	-1.30567	1.33015
BT_3280	-1.33642	3.80356
BT_1559	-1.37014	7.00143
BT_3865	-1.37193	1.63301
BT_1967	-1.3763	4.68416
BT_3222	-1.38943	8.35954
BT_1168	-1.39805	2.78519
BT_4356	-1.42349	5.36308
BT_3143	-1.42559	3.17308
BTnc229	-1.42657	3.2078
BT_1558	-1.43083	12.4553
BT_1401	-1.43785	1.56381
BT_0583	-1.4383	8.8664
BT_1966	-1.45279	8.15006
BT_0582	-1.46947	5.47243
BT_1557	-1.47639	8.64849
BT_2868	-1.47888	1.32116
BT_2188	-1.48408	4.70802
BT_0547	-1.50038	7.95111
BT_3347	-1.52721	2.81261
BTnc253	-1.53139	3.4357
BT_0548	-1.59429	7.156
BT_0546	-1.60244	9.90431
BT_1897	-1.62144	6.49507
BT_3704	-1.65297	3.40936
BT_1455	-1.66958	11.8599
BT_1454	-1.66979	8.6793
BT_3113	-1.67431	5.47859
BT_0545	-1.67608	6.41049
BT_2029	-1.72604	1.63175
BT_1072	-1.72919	4.83803
BT_0508	-1.76065	1.60985
BT_1074	-1.81038	4.25895
BT_3114	-1.82745	12.299
BT_0525	-1.87297	10.098
BT_2117	-1.90384	11.1558
BT_1073	-1.9255	7.64877
BT_2118	-1.96787	11.785
BT_2119	-2.03557	10.1706
BT_0970	-2.09243	11.33
BTnc281	-2.21622	4.40667
BT_0543	-2.27282	13.2139
BT_0502	-2.29702	13.2603
BT_0504	-2.55224	12.3264
BT_1896	-2.59494	5.10029
BT_1946	-2.60686	1.59981
BT_0544	-2.67581	10.9969
BT_0639	-2.67618	3.17697
BT_1895	-2.80929	10.4306
BT_3344	-3.10259	1.90079
BT_4447	-3.28366	14.4789
BT_2178	-3.28771	13.135
BT_4448	-3.58058	11.8692
BT_2158	-4.32428	12.953
BT_2159	-4.32475	17.6721
BT_2156	-4.79676	15.9977
BT_2157	-4.86489	16.9844
BTnc347	3.53239	0.840645
BTnc389	3.18825	1.2588
BT_0363	2.24659	1.30001
BT_0119	2.06541	0.75023
BT_2825	1.9384	0.999
BTnc196	1.86236	1.05041
BT_1721	1.84992	1.30035
BT_4119	1.76791	1.11738
BTnc152	1.76784	0.923731
BT_1867	1.73709	0.719311
BT_3830	1.73436	1.07906
BT_1864	1.73436	1.07722
BT_2106	1.72079	0.736243
BT_2320	1.67487	0.768565
BT_3681	1.66366	1.15302
BT_4136	1.65604	0.756954
BT_4273	1.65573	0.988416
BTnc370	1.61385	0.768597
BT_3497	1.55535	0.699059
BT_3798	1.52977	0.935505
BT_0113	1.51878	0.99262
BT_2649	1.49107	0.505391
BTnc013	1.47201	1.21687
BT_0360	1.44634	1.01759
BT_2456	1.4417	0.618939
BTnc322	1.42965	0.686414
BTnc360	1.42945	0.587137
BTnc040	1.40957	1.04279
BTnc357	1.39804	1.06596
BTnc154	1.38448	0.259213
BT_0171	1.37101	1.26181
BT_3777	1.36812	0.476468
BTnc250	1.36212	0.588406
BT_3167	1.31892	1.22544
BT_0362	1.31096	0.802335
BT_1283	1.29214	0.557186
BT_4132	1.25919	0.701738
BT_3779	1.25328	0.701183
BT_1709	1.24715	0.62605
BT_1011	1.24361	0.385196
BT_2324	1.24226	1.06572
BTnc351	1.24129	0.59551
BT_4712	1.23461	0.917803
BTnc348	1.21777	1.11628
BT_0118	1.19173	0.459232
BT_2394	1.19117	0.99462
BT_2323	1.18432	0.677021
BT_3492	1.16466	1.27375
BT_p548226	1.15989	0.417336
BT_2292	1.14579	0.764429
BT_0367	1.13957	0.574255
BT_4134	1.12181	0.686401
BT_1012	1.1096	0.570167
BT_4549	1.10901	1.12397
BT_0801	1.10866	0.789413
BT_2984	1.10411	0.590265
BT_0948	1.10392	0.602978
BT_3177	1.09708	0.725568
BT_2321	1.09599	0.950083
BT_4078	1.09441	1.13121
BTnc323	1.0943	1.12702
BT_1280	1.09016	0.625649
BT_1122	1.07485	0.952318
BTnc178	1.07285	0.753399
BT_1715	1.06181	1.07786
BTnc131	1.05232	0.778806
BT_2362	1.04419	0.988416
BT_3439	1.03609	0.952524
BT_4443	1.02751	0.921686
BT_4079	1.01551	0.994833
BT_0144	1.00843	0.459232
BT_3421	0.993935	0.934115
BT_2633	0.986835	1.20182
BT_0799	0.983232	0.316253
BTnc072	0.980735	0.763892
BT_0497	0.978655	0.32461
BT_1901	0.975011	0.32461
BT_1506	0.974805	0.913871
BTnc156	0.96837	0.272703
BTnc111	0.961227	0.932078
BT_4683	0.95896	1.03119
BT_2648	0.957939	0.178816
BT_3614	0.95467	1.05278
BT_2856	0.953749	0.756954
BT_0110	0.949694	0.66381
BT_2990	0.9468	1.06981
BT_0857	0.942197	0.520169
BT_2315	0.937331	1.17216
BTnc371	0.932975	0.629033
BT_2454	0.930144	0.159405
BT_0493	0.925016	0.893119
BT_0107	0.921861	0.592969
BT_1791	0.917306	0.992482
BT_2485	0.912377	1.14824
BT_0108	0.907065	0.63801
BT_3440	0.905758	1.28578
BT_0319	0.901931	0.51033
BT_3500	0.892726	0.430864
BTnc008	0.891053	1.04556
BTnc218	0.889872	0.357825
BT_2907	0.886686	1.30098
BTnc300	0.8859	0.398653
BT_1013	0.883757	0.828186
BT_3776	0.88335	0.266499
BT_1947	0.876618	0.302879
BT_0509	0.873719	0.80424
BTnc317	0.873141	0.408891
BTnc386	0.863054	0.14403
BT_0803	0.862617	0.852164
BT_1064	0.85411	0.786687
BT_2618	0.851605	1.19871
BT_1706	0.85087	0.357316
BT_3573	0.84148	0.701334
BT_3671	0.840455	1.27161
BTnc164	0.822289	0.201554
BT_4086	0.818325	0.78603
BT_4267	0.811137	0.823764
BTnc028b	0.810982	1.18015
BTnc285	0.80891	0.282005
BT_3669	0.808884	0.244846
BT_1282	0.808508	0.282005
BT_3498	0.802893	0.273835
BTnc384	0.79771	0.645517
BT_1037	0.797481	1.24437
BT_4685	0.795073	0.644113
BT_3496	0.792379	1.27652
BT_1620	0.79019	1.035
BTnc056	0.784847	0.977091
BT_3175	0.784721	0.677207
BT_2889	0.784234	0.303911
BT_4177	0.781053	0.704265
BTnc145	0.77259	0.374952
BT_4268	0.771045	0.230962
BT_1942	0.770802	0.568261
BT_1719	0.770308	0.796459
BT_0342	0.765944	0.443339
BT_4620	0.765523	0.572796
BTnc331	0.762927	0.789804
BTnc341	0.762927	0.789804
BT_2443	0.762353	0.874078
BT_2312	0.760461	0.513654
BT_4133	0.760276	0.577886
BT_0196	0.758505	0.531868
BT_1214	0.75739	0.756954
BT_0446	0.755105	0.984321
BT_1125	0.751377	0.763996
BTnc294	0.750764	0.989347
BT_1286	0.747348	1.2902
BT_1515	0.746197	0.329117
BT_3485	0.742956	0.976134
BTnc282	0.742905	0.806624
BT_3420	0.739386	0.456525
BT_1276	0.739307	0.661754
BT_1705	0.737656	0.375777
BT_2309	0.737266	1.09095
BTnc002	0.736087	0.80474
BT_2882	0.733184	0.883866
BT_2896	0.732433	0.629738
BT_0214	0.730854	0.843112
BTnc170	0.725986	0.600485
BT_2294	0.724346	1.0085
BT_3680	0.723836	1.00932
BT_4672	0.721205	0.136068
BT_3584	0.720311	0.998842
BT_1001	0.719604	0.733145
BT_3672	0.718997	0.657048
BT_4442	0.712955	0.511681
BT_3501	0.709506	0.342596
BT_0978	0.707405	0.193361
BTnc290	0.706608	0.622255
BT_1285	0.705876	0.448656
BT_3015	0.701786	1.30073
BT_3134	0.696739	0.998087
BT_2955	0.695795	0.418677
BTnc352	0.695428	0.187718
BT_2895	0.693954	0.66381
BT_1121	0.693546	1.30085
BT_3793	0.689042	0.984321
BTnc238	0.688589	0.983429
BT_2592	0.688212	0.394313
BT_0146	0.686691	0.843616
BT_3473	0.685588	0.678014
BT_4085	0.685007	1.12658
BT_2395	0.684657	0.632711
BT_1062	0.683311	0.670192
BT_2285	0.68286	0.189199
BT_1711	0.682235	0.952318
BT_2105	0.680319	1.17164
BTnc381	0.680018	0.491312
BT_0013	0.671941	0.631371
BT_4616	0.669726	0.51241
BTnc304	0.669607	0.970562
BT_1941	0.667605	0.750662
BT_3176	0.66283	0.95436
BT_0047	0.651714	0.697675
BT_1772	0.646663	1.12179
BT_0663	0.64168	0.25964
BT_2693	0.639566	0.887744
BT_0265	0.635382	0.389724
BT_4625	0.634868	0.999816
BT_2848	0.629935	0.607476
BT_3012	0.62796	1.29893
BT_2221	0.624566	0.756954
BTnc102	0.621951	0.444567
BT_4089	0.621595	0.793693
BT_1714	0.619396	0.987483
BT_3106	0.619387	1.1823
BT_3682	0.618609	0.360342
BT_2942	0.617094	0.683062
BTnc286	0.611156	0.214853
BT_0062	0.610704	0.194995
BT_3593	0.610697	0.955943
BT_3608	0.603331	0.992023
BTnc189	0.601275	0.275572
BT_2455	0.600815	0.177523
BTnc101	0.599419	0.3639
BT_0120	0.599042	0.127379
BT_3766	0.598956	1.09461
BT_4724	0.596551	1.29635
BTnc225	0.594811	0.15055
BT_1047	0.593217	0.755291
BTnc296	0.593024	0.34863
BTnc308	0.592487	0.229295
BT_2813	0.59056	0.411197
BT_0985	0.58877	1.02872
BT_0668	0.585612	0.307859
BT_r11	0.585438	0.104687
BT_1021	0.583249	0.809668
BT_0341	0.579458	0.358808
BTnc373	0.578842	0.11802
BT_3616	0.578819	0.620067
BT_1030	0.578447	0.496052
BT_r14	0.572659	0.10258
BT_3617	0.572072	0.976265
BT_4407	0.571417	1.23701
BT_1619	0.570481	0.95469
BTnc342	0.569385	0.664654
BT_2286	0.569357	0.172148
BT_0055	0.568429	0.600994
BT_r05	0.567834	0.10208
BT_r08	0.566175	0.102009
BT_1392	0.566117	0.832841
BT_0192	0.564133	1.14588
BT_1932	0.563843	0.310309
BT_1049	0.561711	0.330475
BT_3582	0.560396	0.380322
BT_0283	0.558334	0.399991
BT_0977	0.556999	0.268741
BT_1467	0.556763	0.331173
BT_3133	0.556457	1.0813
BT_3100	0.553019	0.516956
BTnc077	0.552578	0.522508
BT_0784	0.552537	0.716153
BTnc302	0.551516	1.08034
BT_2914	0.54947	1.15463
BT_2311	0.548588	0.974976
BT_r06	0.543319	0.109228
BT_r13	0.543192	0.109228
BT_4624	0.540013	0.736152
BT_2203	0.53887	0.778806
BT_r09	0.534581	0.107046
BT_r12	0.534581	0.107046
BT_2332	0.530574	0.520497
BT_2877	0.528624	0.330475
BT_2507	0.528233	1.20782
BT_2195	0.526596	1.19117
BT_1279	0.524324	1.13298
BT_3587	0.52272	1.27349
BT_2422	0.521453	1.1486
BT_r03	0.518347	0.103752
BT_1887	0.517804	0.698529
BTnc236	0.51407	0.998834
BT_r02	0.513712	0.0900222
BT_2307	0.512943	0.275947
BT_0447	0.509363	0.777647
BT_1649	0.507818	1.10171
BT_0495	0.507117	0.33963
BTnc359	0.506215	0.214596
BT_1261	0.506142	0.918195
BT_3763	0.505728	0.266499
BT_3024	0.505714	0.831881
BT_3088	0.503478	1.10642
BT_0191	0.502509	0.998893
BT_2247	0.502259	0.713172
BT_0112	0.502189	0.262372
BT_2969	0.501133	0.4729
BT_3778	0.500245	0.661486
BTnc230	0.499937	0.222287
BT_4432	0.496758	0.457353
BTnc105	0.496114	0.89341
BT_2194	0.495884	1.26359
BT_3507	0.493453	0.919413
BT_3130	0.493272	1.18752
BT_3477	0.491967	0.998598
BT_1647	0.490694	1.12184
BT_2298	0.487646	0.964756
BT_1024	0.487406	0.863767
BT_4728	0.487223	0.52535
BT_0012	0.485277	0.79672
BT_4141	0.483999	0.36161
BTnc378	0.482364	0.557439
BT_4723	0.480861	0.872411
BT_t53	0.479362	0.376925
BT_0004	0.478533	0.169805
BT_3025	0.477814	0.71552
BT_0213	0.475434	0.574255
BTnc158	0.47282	0.328314
BT_0002	0.469332	1.02615
BT_4146	0.469146	0.809077
BT_3913	0.459918	1.15926
BT_0034	0.459217	0.142701
BT_0009	0.457803	0.889863
BT_4726	0.455806	1.09851
BT_1034	0.455037	0.487366
BT_2358	0.454762	0.378927
BT_4406	0.45231	0.461384
BT_3545	0.450893	0.284386
BT_1213	0.450086	1.29368
BT_4692	0.449092	1.00193
BT_2768	0.447683	0.913871
BT_1646	0.44522	0.305254
BT_2871	0.445192	0.25701
BT_0189	0.4428	0.793725
BT_2196	0.441889	1.23698
BT_4444	0.440923	0.449269
BT_2890	0.43823	1.11749
BT_2192	0.436882	1.28302
BT_0437	0.436834	0.412986
BT_0435	0.432323	0.733644
BT_0934	0.431727	0.400461
BT_0566	0.431701	0.718828
BT_3023	0.431498	0.572796
BT_2876	0.427582	0.371122
BT_0014	0.427373	0.606067
BT_2241	0.427324	1.30035
BTnc364	0.426559	0.205414
BT_1215	0.424087	0.863463
BT_4108	0.42333	0.794141
BT_4149	0.422496	0.767779
BT_2745	0.422428	0.628495
BT_4631	0.413436	0.611848
BT_2992	0.413259	0.284279
BT_0069	0.410399	0.805131
BT_2922	0.409849	0.664448
BT_0408	0.408878	1.04972
BT_3914	0.408695	0.940388
BT_0142	0.406915	0.893119
BT_3436	0.406531	0.36161
BT_2067	0.406319	1.05384
BT_3079	0.406279	1.12148
BT_2857	0.405499	0.152292
BT_2108	0.404926	0.42682
BT_0028	0.403881	0.209479
BTnc035	0.402292	0.138804
BT_1771	0.402074	0.817385
BT_2436	0.401442	1.18467
BT_3028	0.401425	0.404814
BT_0941	0.401122	0.83939
BT_4638	0.400369	0.840188
BT_4013	0.399134	0.402957
BT_2766	0.398487	0.302294
BT_3754	0.395954	0.490367
BT_2551	0.395125	0.830978
BTnc159	0.393481	0.285171
BT_1588	0.39247	0.763996
BT_0635	0.391714	0.98395
BTnc297	0.390704	0.220174
BT_2893	0.389844	0.952034
BT_0756	0.387744	0.73259
BTnc009	0.387506	0.127286
BT_2388	0.38744	1.06531
BT_0172	0.386962	0.529848
BT_4061	0.386448	1.22297
BT_4289	0.383399	0.593009
BT_2875	0.382974	0.251741
BT_1519	0.382349	0.481199
BT_4115	0.380466	0.746684
BT_4709	0.380207	0.342985
BT_2921	0.378835	0.299437
BT_3620	0.378782	0.987483
BT_t37	0.378321	0.0645899
BT_4030	0.378172	0.171383
BT_3592	0.377956	0.904133
BT_1778	0.377391	0.752046
BT_2191	0.376707	0.776432
BTnc060	0.37503	0.466378
BTnc153	0.373594	0.482368
BT_2299	0.372871	0.195062
BT_3292	0.372719	0.602834
BT_0140	0.370625	1.12658
BT_0567	0.368972	1.20947
BT_1987	0.368606	0.46628
BT_3162	0.36477	0.495623
BT_1651	0.364246	0.831717
BT_4574	0.361739	0.48178
BT_1831	0.36097	1.20182
BT_4065	0.360863	0.916441
BT_2647	0.360338	0.15055
BT_2066	0.359528	0.73348
BT_0067	0.359498	0.483415
BT_3014	0.357832	0.240224
BT_4077	0.357562	0.529045
BT_3321	0.355936	1.27349
BT_3504	0.354555	0.438409
BT_3989	0.351813	0.981302
BT_4187	0.351122	0.54492
BT_4633	0.35099	0.566945
BTnc215	0.350704	0.172501
BT_2253	0.350646	0.63828
BT_0940	0.34998	0.459196
BT_4637	0.348036	0.82701
BT_0680	0.347738	0.14311
BT_1876	0.346885	0.705666
BT_3437	0.346595	0.399052
BT_0755	0.345601	0.440748
BT_3525	0.344985	0.767218
BT_4110	0.344556	0.632408
BT_3486	0.344141	0.790442
BT_3591	0.340298	0.36161
BT_2197	0.339974	1.04813
BT_3099	0.339928	0.438499
BT_0477	0.338971	0.280933
BT_4151	0.338233	0.632711
BT_3137	0.336839	0.165567
BT_4272	0.336501	0.776391
BT_0938	0.336351	0.912207
BT_0881	0.334675	0.400461
BT_t45	0.333956	0.698007
BT_2830	0.333307	1.30098
BT_4059	0.332687	0.355548
BT_2866	0.331315	0.261442
BT_3588	0.331094	0.592001
BT_2865	0.330293	0.195062
BTnc006	0.328878	0.26407
BT_0263	0.328499	0.286379
BT_4606	0.326211	0.777647
BT_2523	0.325895	1.04639
BT_3808	0.324942	1.24046
BT_1042	0.324128	0.713196
BT_4384	0.323824	0.305368
BT_2873	0.323803	0.195962
BT_3026	0.323	0.384582
BT_2941	0.321611	0.570025
BT_3963	0.321127	0.862634
BTnc139	0.320549	0.0932701
BT_1847	0.319785	0.864976
BT_2319	0.31909	0.43253
[truncated: 2,966 more rows]

## Sheet: i
	log2 fold change	-log10 p-value (adjusted)
BT_0794	7.65396	12.8439
BT_0792	6.6685	17.2646
BT_0791	6.62606	16.3791
BT_0793	6.44649	14.9101
BT_1281	5.81326	2.75573
BT_4296	5.69954	12.8495
BT_4298	5.4269	11.0425
BT_4297	5.3902	10.9201
BT_2806	4.76195	9.68526
BT_2805	4.72144	10.6081
BT_2807	4.65749	11.4399
BT_2804	4.64432	10.4311
BT_3009	4.53457	8.56204
BT_2809	4.46763	12.7825
BTnc347	4.34475	1.57864
BT_2808	4.29632	10.9935
BT_0123	3.98685	8.7706
BT_4294	3.97662	3.18484
BT_3796	3.95814	7.24826
BT_2803	3.87525	10.0513
BT_4480	3.81144	16.9075
BT_2819	3.80894	10.5805
BT_4299	3.79787	7.20338
BT_4481	3.76314	11.9286
BT_2903	3.70665	7.02293
BTnc389	3.65953	2.03721
BT_2968	3.65362	10.0762
BT_2821	3.5759	7.18523
BT_0124	3.4942	9.69515
BT_3788	3.32385	11.4399
BT_0269	3.28506	8.57997
BT_3790	3.25909	8.56194
BT_4251	3.20054	10.7727
BT_2820	3.19622	8.97781
BT_2818	3.19444	10.0147
BT_2825	3.10061	2.97954
BT_3983	3.09146	12.7573
BT_3798	3.06504	3.76878
BT_2824	3.04995	6.13869
BT_0866	3.03623	9.04433
BT_2823	2.99706	9.13601
BT_3791	2.96463	12.7384
BT_0867	2.9518	9.40631
BT_2822	2.94241	7.18924
BT_2904	2.90633	6.33065
BT_4039	2.90265	11.4399
BT_0865	2.88432	7.09972
BT_4295	2.8829	10.4296
BT_0272	2.88195	9.54102
BT_3985	2.84582	11.9286
BT_4120	2.84188	6.25679
BT_1283	2.83637	2.96161
BT_0363	2.83401	2.42867
BT_4687	2.83035	1.91575
BT_2627	2.82007	8.47458
BT_3789	2.80483	9.69509
BT_3158	2.78994	8.06395
BT_2394	2.78672	4.7291
BT_0361	2.72129	3.68599
BT_1277	2.71582	9.65113
BT_0274	2.71449	5.50982
BT_0271	2.70621	6.63027
BT_0448	2.68417	7.27658
BT_1630	2.68397	9.01558
BT_2560	2.68341	9.21048
BT_0119	2.681	1.56526
BT_3990	2.68014	13.2118
BT_3792	2.67104	10.247
BT_0273	2.67037	6.28937
BT_3984	2.66568	10.0334
BT_3681	2.65788	3.8295
BT_2905	2.65357	8.79236
BT_0484	2.65021	12.786
BT_1285	2.64578	4.45049
BT_0450	2.63872	9.94894
BT_0439	2.63268	9.7467
BT_2626	2.62463	10.5506
BT_3046	2.61586	7.88152
BT_3172	2.61349	10.6081
BT_3797	2.60246	5.77009
BT_4730	2.60189	1.90892
BT_4152	2.59986	9.15592
BT_1762	2.5959	7.75121
BT_0276	2.58643	8.93938
BT_1631	2.58195	10.9769
BT_3986	2.58014	8.84017
BT_0005	2.56725	2.10346
BT_2559	2.55808	8.26309
BT_4114	2.54905	8.26309
BT_0279	2.54688	3.71401
BT_0319	2.54686	4.55984
BT_0270	2.54666	3.98338
BT_1629	2.54642	9.1745
BT_1284	2.53837	1.92444
BT_2902	2.53111	6.93354
BT_3857	2.52803	9.37337
BT_1632	2.52709	6.80054
BT_3855	2.52609	8.76728
BT_2901	2.51379	7.35033
BT_3952	2.51373	7.71015
BT_2106	2.51347	2.18054
BT_3571	2.51061	3.71401
BT_3048	2.50991	6.4992
BT_0349	2.50456	9.13172
BT_4038	2.4819	10.6081
BT_0451	2.47009	9.0434
BT_3787	2.46249	8.17478
BT_1280	2.46177	3.25848
BTnc322	2.45806	2.31607
BT_3954	2.45615	9.16585
BT_1282	2.45209	2.58643
BT_0275	2.4463	5.97866
BT_3953	2.43897	10.022
BT_2649	2.42536	1.6264
BTnc010	2.42439	3.00146
BT_2919	2.39159	8.60449
BT_4172	2.36372	9.40748
BT_2392	2.36198	3.00088
BT_1763	2.34166	9.83713
BT_3955	2.33184	6.88824
BT_2858	2.32902	5.76309
BT_1126	2.30635	2.18563
BT_2243	2.30621	9.20038
BT_3411	2.30106	12.564
BT_3159	2.2991	6.80681
BT_4136	2.28978	1.70944
BT_3657	2.2824	8.82016
BT_2201	2.26705	9.35282
BT_2628	2.26658	7.94654
BT_0278	2.26307	9.16585
BT_2624	2.25409	8.77392
BT_4712	2.25131	3.1368
BT_0447	2.2496	6.84828
BT_3171	2.24745	9.15592
BT_1627	2.24623	9.56201
BT_3777	2.23644	1.52195
BT_4122	2.2273	5.42866
BT_3047	2.2256	7.06711
BT_1011	2.22398	1.54518
BT_3572	2.22075	5.6804
BT_0364	2.21813	2.65431
BT_4708	2.21467	7.02285
BT_3854	2.20749	9.16585
BT_2851	2.20147	9.82532
BT_3856	2.19764	5.32109
BT_4153	2.19618	5.79297
BT_0446	2.19615	5.60808
BT_4113	2.19341	6.97163
BT_2900	2.18803	4.16185
BT_4710	2.18598	7.08484
BT_4081	2.18422	9.40702
BT_3574	2.18419	6.5613
BT_2200	2.18354	8.78145
BTnc233	2.16737	3.19838
BT_3104	2.16361	5.82529
BT_0440	2.16088	9.49065
BT_0318	2.15861	7.23039
BT_3858	2.15551	8.72542
BT_3767	2.15406	12.3861
BT_3987	2.1452	12.3204
BT_3765	2.14367	4.0187
BT_2395	2.14009	4.98332
BT_4671	2.13748	6.3219
BT_2202	2.13289	11.1541
BT_3312	2.12561	5.46156
BT_3799	2.11625	3.24993
BT_0360	2.11566	2.4265
BTnc145	2.11061	2.65431
BT_3157	2.09464	6.64603
BT_2625	2.0843	8.76728
BT_3656	2.0824	8.01787
BT_3956	2.07331	9.07357
BT_3474	2.05766	7.11569
BT_0442	2.05122	7.54559
BT_3494	2.05086	7.07612
BT_4273	2.04773	1.78722
BT_3467	2.043	12.6315
BT_0441	2.0417	6.22897
BT_2857	2.0413	2.53925
BT_4134	2.03681	2.42886
BT_1864	2.03335	1.77397
BT_3830	2.03335	1.77669
BTnc013	2.0256	2.46519
BT_4112	2.02211	5.99506
BT_4121	2.02139	4.59323
BT_0348	2.01421	8.63134
BT_2393	2.0133	3.47128
BT_2909	2.00738	6.88901
BT_3045	2.00695	6.73204
BT_0268	2.00553	6.88075
BT_1511	1.99768	2.587
BT_4080	1.98807	6.58227
BT_0449	1.98685	7.96752
BT_3573	1.9861	3.49687
BT_3310	1.98264	7.87021
BT_1875	1.98161	8.21608
BT_1760	1.98137	6.97853
BT_2245	1.97619	9.04502
BT_0453	1.96354	6.84953
BT_2859	1.96321	5.11773
BT_3991	1.95831	12.0173
BT_2970	1.94311	5.0025
BTnc323	1.94235	3.25595
BT_0277	1.94136	6.2834
BT_2623	1.93844	10.3661
BT_3103	1.93174	6.28882
BT_3173	1.92565	6.99141
BT_0365	1.92318	1.98595
BT_2906	1.92203	7.8992
BT_1761	1.92153	6.0834
BT_3674	1.91666	5.46289
BT_4082	1.90933	8.01248
BT_3102	1.90696	6.4733
BT_3311	1.90418	5.4104
BTnc385	1.89907	4.44998
BT_1502	1.8982	13.3059
BT_4167	1.89472	6.87406
BT_1620	1.8936	4.66293
BT_1501	1.89035	7.0769
BT_0483	1.88961	11.3662
BT_3013	1.88541	5.0025
BT_3105	1.88057	4.71991
BT_0760	1.87962	2.26884
BT_3780	1.87695	6.85732
BT_1624	1.8681	10.9651
BT_1625	1.86727	10.022
BT_0435	1.86557	6.30867
BT_3313	1.85543	7.18112
BT_2853	1.84912	5.61101
BTnc207	1.84124	5.3749
BT_1874	1.83779	7.1956
BT_3322	1.83726	7.83592
BT_3177	1.83443	2.18794
BT_4406	1.83436	4.61826
BT_1628	1.83104	8.5472
BT_3495	1.83013	6.76082
BT_2323	1.8271	1.79682
BT_3156	1.82646	6.00964
BT_4132	1.81773	1.69737
BT_3793	1.80852	4.77333
BT_3678	1.80549	7.62342
BT_0436	1.80293	8.12706
BT_3481	1.79663	2.27212
BT_0196	1.79421	2.81634
BT_3861	1.79411	8.40602
BT_2920	1.78855	6.289
BT_1873	1.78549	6.86421
BTnc218	1.77762	1.53276
BTnc030	1.77649	3.71193
BT_3174	1.77179	7.21873
BT_1042	1.7706	8.2983
BT_2690	1.77046	5.4663
BT_4405	1.7703	5.46712
BT_4714	1.76984	8.32601
BT_3476	1.76953	4.03748
BT_4711	1.76128	5.72031
BT_2621	1.76047	8.27576
BT_2203	1.76035	5.21265
BT_3668	1.75541	1.43602
BTnc127	1.75286	6.05487
BT_3682	1.74027	2.5541
BTnc199	1.73601	3.35132
BT_2199	1.73384	9.7467
BT_1034	1.72295	5.85841
BT_0644	1.72255	11.0041
BT_1758	1.71788	7.27868
BT_2244	1.71178	6.69524
BT_4669	1.71135	4.50788
BT_3615	1.70799	2.16637
BT_4164	1.70572	6.38553
BT_1047	1.70411	4.4312
BT_1773	1.70006	6.85421
BT_3439	1.6995	2.56689
BT_3988	1.69915	11.3662
BT_2622	1.69695	6.35001
BT_3492	1.69477	2.73592
BT_4163	1.69454	7.06202
BT_1037	1.69345	5.51805
BTnc285	1.69272	1.50436
BT_3951	1.69092	9.76995
BT_4168	1.69004	6.289
BT_2856	1.68818	2.44166
BT_4135	1.68712	5.15194
BT_1046	1.68639	8.32819
BTnc161	1.6824	4.95605
BT_0452	1.68088	8.77392
BTnc357	1.67844	1.77633
BT_3340	1.67793	9.06426
BT_3167	1.6772	1.94976
BT_0437	1.67625	3.99535
BT_4166	1.66453	5.37408
BT_2967	1.66407	5.95423
BT_4165	1.66348	5.30482
BT_4724	1.66093	6.21893
BT_4689	1.65965	8.56865
BT_3493	1.65126	5.11736
BT_2692	1.64666	5.73791
BT_3175	1.64596	2.77926
BT_3764	1.63251	3.58316
BTnc131	1.62563	1.99312
BT_2246	1.62501	9.37956
BT_2561	1.62437	7.90132
BT_3475	1.61618	5.10893
BT_0125	1.61131	7.43703
BT_2167	1.60431	7.60272
BT_1276	1.59846	2.75308
BT_4404	1.59689	5.97866
BT_4681	1.59477	5.11356
BT_1279	1.59355	6.56044
BTnc155	1.59265	4.54561
BT_2969	1.58706	3.45866
BT_3860	1.58295	5.79906
BT_1942	1.58226	2.3456
BT_4709	1.57882	5.36995
BT_2894	1.57818	4.86653
BT_4707	1.57691	5.0122
BT_1453	1.57579	11.8101
BT_0499	1.56759	9.31764
BT_2852	1.56401	6.555
BT_2485	1.56328	3.22648
BTnc288	1.56154	4.52029
BT_4725	1.56084	2.6457
BT_0664	1.55894	2.03007
BT_3259	1.55785	4.59591
BT_0362	1.55652	1.3439
BT_2572	1.55365	8.92145
BT_0801	1.55074	1.7552
BT_0549	1.54902	7.91491
BT_0193	1.54821	5.93165
BT_3505	1.54594	5.76971
BT_1040	1.54483	6.85679
BT_1759	1.54456	7.93155
BT_4170	1.54321	5.93207
BT_3532	1.53867	4.70239
BT_3595	1.53603	5.55984
BTnc178	1.53228	1.57847
BT_0788	1.53104	10.0076
BTnc371	1.52311	1.84266
BT_2895	1.52048	2.87807
BT_3680	1.52	4.06526
BT_2430	1.51884	8.90556
BT_1693	1.51311	10.4342
BT_3090	1.5129	7.74366
BT_4688	1.50993	5.53334
BT_4040	1.50703	6.78848
BT_1774	1.50655	7.24787
BT_0175	1.50289	6.20658
BTnc024	1.50122	4.16005
BTnc072	1.50044	1.6341
BTnc287	1.49961	3.31692
BT_3993	1.49829	8.49015
BTnc040	1.49801	1.42836
BT_1573	1.49694	8.68628
BT_1622	1.49564	5.8132
BT_4727	1.49468	4.37753
BT_4084	1.49393	4.66895
BT_3024	1.4937	4.81265
BT_2691	1.49253	3.49557
BT_0901	1.48861	10.1207
BT_1050	1.488	3.98497
BT_4180	1.48487	4.99019
BT_4744	1.48215	9.31082
BTnc011	1.48154	1.8078
BT_3015	1.4803	4.24839
BT_4493	1.47749	10.361
BT_2383	1.47681	5.78551
BT_4177	1.47471	2.38991
BT_3088	1.47447	5.56746
BT_1918	1.47149	8.64521
BT_3049	1.46806	8.3709
BT_3604	1.46722	8.1283
BT_3862	1.46426	5.13912
BT_4408	1.46401	5.30216
BT_2782	1.46349	11.1191
BT_0786	1.46272	8.89748
BT_1259	1.46015	9.01558
BT_2693	1.46013	5.85841
BT_1122	1.45741	1.9324
BT_3108	1.45721	3.60378
BT_4169	1.4563	5.37732
BT_4407	1.45619	5.08148
BT_0755	1.45402	4.39742
BT_4542	1.45109	5.60808
BT_1682	1.45067	4.42185
BT_3107	1.45053	3.10729
BTnc327	1.4505	2.98032
BT_4088	1.45012	5.77738
BT_4083	1.44839	3.69545
BT_2438	1.44827	8.09706
BT_2567	1.44802	9.50454
BT_1450	1.44793	9.31231
BT_3044	1.4477	4.86035
BT_3065	1.44685	5.39218
BT_4500	1.44658	9.82081
BT_0106	1.44168	6.29097
BT_3766	1.43814	4.75795
BT_3900	1.43794	3.29336
BT_0954	1.4341	10.6994
BT_3751	1.4335	4.83554
BTnc384	1.43049	2.05114
BT_3423	1.42667	2.64398
BT_0787	1.42573	10.2681
BT_2907	1.42498	3.1318
BT_2382	1.42055	10.3842
BT_4124	1.42035	5.33621
BTnc255	1.41984	4.14402
BT_3095	1.41949	4.64823
BT_4494	1.4155	10.739
BT_3659	1.4155	4.1085
BT_3566	1.4147	3.8809
BT_0854	1.4141	7.36985
BT_1777	1.41133	9.05925
BT_2568	1.40987	10.0147
BT_3483	1.40838	4.36826
BT_3087	1.40755	5.93165
BT_3061	1.40675	8.14015
BT_3421	1.40392	1.97612
BT_3059	1.39373	4.76359
BT_4723	1.39053	4.779
BT_3735	1.39031	6.66306
BT_4267	1.38955	2.40845
BT_3784	1.38731	7.06673
BT_3859	1.38704	5.07457
BT_4085	1.38539	3.77385
BT_2437	1.38419	9.56201
BT_0957	1.38329	6.88824
BT_1695	1.38123	10.1686
BT_0171	1.3811	1.53584
BT_1694	1.37969	7.66108
BT_1748	1.37798	10.5306
BT_2908	1.37671	4.37024
BT_3568	1.37626	6.59422
BT_1039	1.37592	6.37122
BT_1439	1.37438	10.237
BT_4504	1.3731	9.44423
BT_3699	1.37287	7.35463
BT_3616	1.37265	2.94002
BT_1043	1.37211	4.04187
BT_3569	1.36887	9.54102
BT_0884	1.36408	10.9072
BT_3602	1.36319	5.45248
BT_1626	1.36235	8.8938
BT_0885	1.36128	10.1172
BT_3176	1.35717	3.78138
BT_3014	1.35608	2.4149
BT_0956	1.35447	4.79112
BTnc016	1.35433	4.24161
BT_3823	1.34968	8.82173
BT_4670	1.34851	2.54015
BT_0540	1.34809	9.43865
BT_3169	1.34788	10.237
BTnc008	1.34719	2.45104
BT_3012	1.3468	4.31155
BT_1009	1.34549	7.18523
BTnc027	1.3454	4.00747
BT_1435	1.34365	5.30974
BT_1493	1.34326	5.96267
BT_1440	1.34295	9.68407
BTnc260	1.34152	2.46271
BT_1608	1.34037	4.21148
BT_0438	1.34002	3.39322
BT_1451	1.33911	4.07649
BT_2654	1.33862	6.94786
BT_0955	1.33807	10.0387
BT_1211	1.33642	5.71542
BT_3094	1.33291	3.10806
BT_3060	1.33081	5.2395
BT_4676	1.32926	9.34729
BT_4171	1.32728	5.60907
BTnc238	1.32635	3.07544
BT_3567	1.32005	9.43363
BT_3425	1.31872	4.06233
BT_1986	1.31763	6.8549
BT_3852	1.31689	8.85012
BT_4089	1.31177	3.00411
BT_3089	1.30951	5.38859
BT_3096	1.30939	5.41858
BT_3030	1.30886	5.18501
BT_2457	1.30539	4.1411
BT_2083	1.30299	9.86571
BT_1275	1.30187	5.63445
BT_0805	1.30125	9.7478
BT_4677	1.29955	10.1756
BT_2573	1.29792	3.8086
BT_0541	1.29689	6.82623
BT_3484	1.29685	5.39311
BT_3086	1.29458	6.00586
BT_3482	1.29114	2.36793
BT_4667	1.28936	4.50532
BT_2442	1.28909	2.10599
BT_4087	1.28683	3.9347
BT_1667	1.28428	4.16005
BT_3314	1.28388	6.78385
BT_1941	1.28312	2.594
BT_1330	1.28223	3.44247
BT_1452	1.28191	7.91491
BT_0191	1.27967	4.55801
BT_0299	1.27961	7.0306
BT_0772	1.27949	5.15362
BT_3603	1.2783	5.01232
BT_3824	1.27787	1.99775
BTnc137	1.27687	3.29143
BT_3593	1.27497	3.47163
BT_1772	1.27478	3.55778
BT_4553	1.27442	9.14801
BT_3992	1.27289	7.35463
BT_4575	1.27216	5.21308
BT_3485	1.27155	2.72616
BT_0886	1.26992	9.68407
BT_0302	1.26404	4.18203
BT_1908	1.26236	9.17745
BT_0190	1.25934	7.40394
BT_2458	1.25631	3.95857
BT_1044	1.25439	4.91418
BT_3702	1.2535	5.92006
BT_2854	1.25215	6.88824
BT_3769	1.2508	5.46156
BTnc158	1.25061	1.9836
BT_3100	1.2495	2.32548
BT_2629	1.24786	5.08373
BT_3592	1.24388	5.46284
BT_3739	1.24376	7.11569
BT_4090	1.24277	6.86712
BT_3418	1.24263	6.33236
BT_4137	1.24149	5.92097
BT_3736	1.24042	5.28604
BTnc278	1.23755	2.00831
BT_0192	1.23555	4.03554
BT_1008	1.23486	9.2584
BT_3874	1.23407	7.18523
BT_0194	1.23148	4.64849
BT_2810	1.23133	7.05123
BTnc019	1.2308	3.16523
BT_2247	1.22989	3.32717
BT_4304	1.2287	9.56201
BT_4055	1.22817	3.29336
BTnc211	1.22557	2.94671
BT_1471	1.22404	8.81339
BT_2756	1.22333	9.37956
BT_3585	1.22201	8.16926
BT_0317	1.22196	7.99973
BT_3519	1.22065	6.64659
BT_2921	1.21996	2.33841
BT_3160	1.21866	6.51171
BT_2929	1.21848	3.56791
BT_0350	1.21613	7.98088
BT_3701	1.21572	5.56625
BT_2758	1.21497	9.56201
BT_1045	1.21351	4.64823
BT_2680	1.21215	4.82936
BT_1210	1.21129	7.11569
BT_1436	1.21117	4.50629
BT_4649	1.20845	7.48436
BT_2757	1.20837	9.7478
BT_4690	1.20635	9.92476
BT_4728	1.2047	2.6457
BT_0160	1.20319	7.82491
BT_3698	1.20204	4.48133
BT_3994	1.19744	8.26309
BT_4244	1.19707	5.38962
BT_4647	1.19598	2.82032
BT_3079	1.19521	5.49835
BT_4179	1.19482	4.96418
BT_4650	1.19463	9.68099
BT_4403	1.19439	4.78061
BT_2633	1.191	1.94485
BT_3671	1.18968	2.5967
BT_0157	1.18837	6.33856
BT_4597	1.18779	5.95952
BT_3786	1.18423	5.56493
BT_2081	1.18202	6.80773
BTnc147	1.17965	1.62395
BT_2195	1.17931	4.39018
BT_0147	1.1792	9.40748
BT_2892	1.1779	4.59411
BT_0300	1.17756	6.06258
BT_2855	1.17748	3.81851
BT_1927	1.17742	4.10007
BT_1683	1.17678	3.78428
BT_0454	1.17616	2.34253
BT_0369	1.17485	3.62251
BT_1494	1.17072	6.28591
BT_1449	1.17061	8.231
BT_0285	1.17051	5.99929
BT_4394	1.17043	4.44647
BT_2632	1.16833	6.69738
BT_1623	1.16606	10.5286
BT_4479	1.16585	8.11359
BT_2662	1.16466	7.45257
BT_0754	1.16159	4.88725
BT_4078	1.16156	1.51337
BT_4240	1.16144	3.98226
BT_1621	1.16008	2.9515
BT_1026	1.15941	1.36932
BT_2499	1.15893	8.27421
BT_4247	1.15854	8.80749
BT_3162	1.15507	3.50016
BT_3424	1.15235	3.5316
BT_4182	1.15125	6.78848
BT_3591	1.15058	2.90185
BT_0434	1.14946	5.21897
BT_3737	1.14563	8.35815
BT_2222	1.14385	8.43116
BT_3530	1.14256	5.12254
BT_0284	1.14125	5.73201
BT_3349	1.13972	8.57871
BTnc206	1.1371	4.44539
BT_0656	1.13691	3.35035
BT_1820	1.13665	7.30138
BT_4181	1.13633	4.79493
BT_1821	1.13261	8.31785
BT_4668	1.13251	2.3789
BTnc065	1.13219	4.03513
BT_1914	1.132	4.66166
BT_0131	1.12855	8.01472
BT_3477	1.12846	4.02691
BT_3115	1.12811	4.34944
BTnc367	1.12545	2.2038
BT_3350	1.12535	3.8586
BT_2848	1.12482	1.90427
BT_1218	1.12311	7.37287
BT_4726	1.12238	4.5392
BT_3734	1.11971	8.0463
BTnc331	1.11915	1.81001
BTnc341	1.11915	1.81001
BT_0346	1.11881	8.47668
BT_3106	1.11793	3.32781
BTnc170	1.11407	1.52179
BT_0286	1.11388	4.24839
BT_1038	1.11351	4.67364
BT_0370	1.11003	9.73622
BT_1196	1.10895	6.7734
BT_1507	1.10728	7.64646
BT_0778	1.10611	8.42842
BT_1842	1.10284	5.02047
BT_3754	1.10132	2.8489
BT_1876	1.09779	4.36212
BT_2694	1.0956	6.07888
BT_1505	1.09547	4.24557
BT_4246	1.09448	6.45175
BT_2488	1.09367	6.56243
BT_2146	1.09311	9.28636
BT_2571	1.09166	5.13067
BT_2783	1.09114	6.9126
BT_0287	1.08952	4.92076
BT_2333	1.08768	4.96765
BT_2040	1.08541	7.09095
BT_2990	1.08331	1.62642
BT_2072	1.08228	6.31352
BT_2569	1.0819	9.50271
BT_3506	1.08125	4.58411
BT_3516	1.07993	6.93354
BT_3101	1.07972	4.25121
BT_0219	1.07911	4.08885
BT_2893	1.07456	4.75416
BT_3971	1.07364	9.81354
BT_4698	1.07165	9.35282
BT_1577	1.07079	5.6139
BT_2620	1.06176	5.06217
BT_2486	1.06135	6.3052
BT_3504	1.05997	2.88687
BT_2910	1.05954	5.67054
BTnc088	1.05892	1.47417
BT_3029	1.05866	4.22509
BT_0459	1.05792	8.71443
BT_4305	1.0546	9.68099
BT_3781	1.05004	4.72617
BT_2082	1.04515	5.66177
BT_3522	1.04461	4.70926
BT_1697	1.04391	7.18924
BT_1016	1.04348	7.98078
BT_2388	1.0424	4.82416
BT_1192	1.04177	6.08328
BT_1025	1.04159	3.25595
BT_2872	1.04123	3.34999
BT_0187	1.04107	8.89117
BT_1111	1.04104	1.38602
BT_3026	1.04094	2.88112
BT_0218	1.0382	4.27731
BT_3700	1.0371	4.65257
BT_3392	1.03609	8.674
BT_1576	1.03598	6.77838
BT_2896	1.03551	1.37423
BT_1191	1.03438	6.43224
BT_3440	1.03429	1.8648
BT_4245	1.03347	6.11553
BT_4359	1.03225	6.87196
BT_1448	1.03156	5.32113
BTnc037	1.02913	3.73978
BTnc282	1.02812	1.65341
BT_3025	1.02496	2.89209
BT_3730	1.02487	6.60443
BT_1209	1.02425	7.47572
BT_2619	1.02334	4.24688
BT_0301	1.01834	4.72035
BT_2591	1.0161	4.13466
BT_2510	1.01604	9.92476
BT_1575	1.01569	7.88115
BT_0111	1.01525	2.78171
BT_3584	1.01454	2.05136
BT_1811	1.01422	9.3856
BT_2966	1.01303	4.62908
BT_4056	1.01199	2.35512
BT_3914	1.01167	4.06539
BT_3093	1.01064	4.27336
BT_4303	1.00951	8.71443
BT_3132	1.00942	5.2015
BT_1696	1.00895	7.44584
BT_0902	1.0085	5.49953
BT_2911	1.00309	3.03071
BT_0311	1.00202	8.34963
BT_0267	1.00084	4.91447
BT_3520	1.0003	4.77333
BT_0736	0.999857	6.07518
BT_3130	0.99884	3.83892
BT_1822	0.998439	6.50607
BT_0310	0.997961	8.31785
BTnc159	0.996129	1.42942
BT_2897	0.990138	4.17214
BT_4178	0.990037	7.91491
BT_0298	0.989394	2.44186
BT_4115	0.986746	4.40457
BT_1392	0.986484	2.37215
BT_0309	0.980659	7.18523
BT_0940	0.980077	2.75912
BT_1334	0.979907	9.7478
BT_0290	0.976191	4.01813
BT_0996	0.976091	2.116
BT_0366	0.976035	6.4004
BT_3523	0.975125	4.28732
BT_3750	0.973534	3.50208
BT_3800	0.972515	4.1608
BT_2267	0.971789	5.54086
BT_1048	0.97056	2.23041
BT_3753	0.970195	2.86489
BT_3601	0.969532	1.91921
BT_1877	0.969321	4.13807
BT_3606	0.965381	4.91998
BT_3587	0.962901	3.57127
BT_3521	0.961253	4.95605
BT_3583	0.959344	3.56361
BT_3916	0.959256	4.25461
BT_0756	0.958286	3.22869
BT_2519	0.957651	8.85012
BT_0406	0.957511	7.95633
BT_1619	0.957336	2.51703
BTnc294	0.956681	1.72941
BT_4050	0.956198	7.93231
BT_3670	0.955884	2.85042
BT_4455	0.953747	7.96398
BTnc246	0.950743	3.47702
BT_2570	0.950404	5.65886
BT_1328	0.94922	9.29159
BT_1926	0.947935	2.44819
BT_0172	0.944435	3.63577
BT_4722	0.94341	2.94211
BT_0687	0.94193	4.23532
BT_3600	0.940249	1.93609
BT_4279	0.937902	2.48046
BT_3607	0.937538	4.95222
BTnc096	0.93753	3.58088
BT_0506	0.935588	3.87955
BT_2760	0.935152	6.69281
BT_0947	0.934398	1.79997
BT_0655	0.934104	6.20137
BT_3109	0.932924	2.99863
BT_2618	0.932009	1.64093
BT_4713	0.93155	7.1004
BT_3486	0.930394	3.93574
BT_2193	0.92891	3.98
BT_1765	0.927299	3.04737
BT_1971	0.925596	4.20974
BT_4651	0.925041	6.85232
BT_4105	0.92137	3.44247
BT_0816	0.919992	5.78551
BT_4357	0.919632	2.42847
BT_4324	0.917817	4.9702
BT_4054	0.915327	6.08017
BT_2110	0.912939	3.04133
BT_2631	0.912257	4.9599
BT_1512	0.909983	5.08789
BT_4624	0.908443	2.00473
BT_1660	0.90715	6.39208
BT_1812	0.906689	5.84605
BT_3027	0.906241	3.04735
BT_3594	0.904863	2.70458
BT_3905	0.903795	7.44452
BT_3553	0.902286	3.56264
BT_1784	0.900251	7.70122
BT_2294	0.897864	1.71215
BTnc221	0.897501	1.30285
BT_3605	0.896394	4.32823
BT_1006	0.89553	5.34
BT_2617	0.895137	2.25227
BT_2755	0.894505	4.94671
BT_1924	0.893175	5.6072
BT_3575	0.893018	2.77673
BT_1987	0.891094	2.24303
BT_4648	0.890066	3.36843
BT_3328	0.889808	4.01735
BT_3348	0.889584	5.56116
BT_0312	0.888027	7.90848
BT_0141	0.887288	4.62853
BT_3133	0.886708	2.57172
BT_4706	0.883586	5.08005
BT_3496	0.881365	1.80319
BT_0195	0.875466	2.58496
BT_4458	0.875079	5.71598
BT_0568	0.872249	2.71701
BT_3588	0.872195	3.04251
BT_4603	0.871347	1.41324
BT_0288	0.870271	4.94479
BT_4684	0.869812	3.75472
BT_1542	0.869584	7.35033
BT_p548222	0.868389	5.97066
BT_0015	0.865321	1.63315
BT_1911	0.862745	2.65633
BT_3962	0.862312	5.48685
BT_1091	0.862145	7.91491
BT_0565	0.860834	2.639
BT_0735	0.860184	6.80773
BT_0214	0.859677	1.33073
BT_3161	0.856534	2.23794
BT_2071	0.855827	6.64603
BT_4224	0.853251	1.62503
BT_4576	0.850435	3.75627
BT_0796	0.847776	1.30531
BT_1273	0.847073	4.91744
BT_0371	0.846005	4.86986
BT_3021	0.845015	4.06584
BT_2066	0.844088	3.02042
BT_4311	0.841647	3.18986
BTnc305	0.841552	1.76401
BT_1771	0.838987	2.89095
BT_1720	0.837656	2.71208
BT_0567	0.836719	4.40944
BTnc302	0.834754	2.35681
BT_0347	0.834668	4.751
BT_2539	0.834425	2.7627
BT_1684	0.831723	6.88824
BT_1197	0.830412	7.19632
BT_3581	0.829935	4.62552
BT_3617	0.828071	2.05541
BT_0461	0.827559	5.01593
BT_3752	0.827441	2.74561
BT_2942	0.825997	1.35305
BT_0634	0.824334	6.2531
BT_0140	0.822593	4.01025
BT_4617	0.822307	1.4866
BT_0189	0.821296	2.41439
BT_2086	0.820828	7.77966
BT_2108	0.820086	1.89747
BT_0313	0.818416	7.07428
BT_4414	0.817555	2.58219
BT_1554	0.817108	4.12607
BT_3655	0.817092	1.85183
BT_4446	0.814898	2.11509
BT_0170	0.810897	4.71309
BT_4456	0.809249	6.1974
BT_3654	0.808178	3.57864
BT_2191	0.807229	2.82256
BT_2105	0.805784	2.01809
BT_0460	0.804894	5.67157
BT_4476	0.802754	4.91899
BT_0946	0.802097	2.30898
BT_1469	0.8002	3.01799
BT_3688	0.800138	6.56341
BT_1470	0.798728	1.48617
BT_2459	0.797652	3.60858
BT_4638	0.797258	2.75941
BT_3590	0.794039	3.10476
BT_4682	0.792886	5.76683
BT_3422	0.792698	2.5906
BT_3302	0.791806	4.72922
BT_4111	0.790797	4.96627
BT_2812	0.790795	4.87535
BT_1060	0.789495	5.64792
BT_2917	0.788613	1.87694
BT_0683	0.788065	2.48023
BTnc028b	0.787221	1.3439
BT_1913	0.786173	7.11611
BT_0633	0.783273	6.3052
BT_3589	0.78302	3.91945
BT_4146	0.78138	2.07585
BT_1826	0.779592	4.46329
BT_1383	0.777437	3.20201
BT_1366	0.776791	7.13932
BT_1659	0.776459	5.547
BT_4633	0.775049	2.31588
BTnc089	0.774832	2.34829
BT_3963	0.774586	3.66271
BT_2918	0.774581	1.66685
BT_2239	0.774545	4.36679
BT_1757	0.774413	6.01629
BT_1035	0.773506	2.80913
BT_2070	0.773133	5.2342
BT_0407	0.773078	4.65595
BT_0938	0.77174	3.45797
BT_3437	0.770139	1.71843
BT_2527	0.770064	6.29433
BT_2928	0.768399	3.43356
BT_3023	0.768267	1.69904
BT_4176	0.76477	2.98523
BT_0757	0.763827	4.32246
BT_0372	0.762505	5.28915
BT_4241	0.762158	6.4992
BT_0304	0.759935	6.84692
BT_1260	0.758888	4.00472
BT_1839	0.755796	3.31098
BT_3721	0.75567	5.08005
BT_3913	0.755595	2.81468
BT_3529	0.754988	2.31791
BT_1036	0.752974	3.1158
BT_2196	0.752902	3.10028
BT_2436	0.752719	3.35023
BT_3515	0.752574	3.50727
BT_2922	0.752394	2.08401
BT_1919	0.750813	5.29585
BT_3618	0.750771	2.67303
BT_2890	0.749126	2.84213
BT_3508	0.746235	3.99907
BT_3608	0.739806	1.63315
BT_3028	0.739592	1.31862
BT_2309	0.739534	1.32109
BT_1775	0.736502	1.93459
BT_3689	0.734845	6.14044
BT_1329	0.734597	6.05445
BT_3597	0.731729	1.69737
BT_3673	0.729822	5.21874
BT_2204	0.724868	5.01593
BT_0142	0.723412	2.49586
BT_2111	0.722997	2.65421
BT_2916	0.722841	3.09418
BT_4175	0.721568	2.77315
BT_3662	0.720372	3.60378
BT_3596	0.71842	1.50616
BT_4195	0.717749	3.50563
BT_3082	0.714325	3.76783
BT_4252	0.714149	4.53809
BT_3507	0.713996	2.00003
BT_2067	0.710163	2.75941
BT_2107	0.70964	1.5749
BT_4191	0.709151	4.29673
BT_3958	0.708885	4.03116
BT_2391	0.706323	6.46266
BT_4631	0.705396	1.7297
BT_2019	0.704601	2.49335
BT_3599	0.704076	1.683
BT_2114	0.701865	2.75477
BT_0408	0.70042	2.63986
BT_2251	0.699461	5.93165
BT_0897	0.699118	3.05868
BT_1000	0.698046	2.35935
BT_1537	0.697283	6.00768
BT_3531	0.696707	2.61941
BT_2666	0.695433	4.87884
BT_2860	0.694627	5.38831
BT_1635	0.693773	6.0619
BT_3586	0.691979	2.55667
BT_3262	0.691796	1.99287
BT_1790	0.691281	1.58504
BT_2516	0.689603	2.44274
BT_4457	0.687266	5.81544
BTnc251	0.685904	2.0342
BT_3332	0.685601	4.49456
BT_3329	0.684581	4.0187
BT_4149	0.684507	1.94489
BT_1658	0.684323	5.9117
BT_4572	0.684064	4.59323
BT_1222	0.680053	5.96621
BT_0572	0.678374	5.80097
BT_1831	0.675651	3.3667
BT_4637	0.674173	2.60308
BT_3092	0.673772	3.12529
BT_2553	0.672313	7.31498
BT_3663	0.6704	2.05394
BT_4605	0.66982	2.3748
BT_0958	0.668213	4.96418
BT_1830	0.666316	3.15228
BT_3457	0.665471	6.62936
BT_4202	0.664959	3.31209
BT_2914	0.663886	1.8043
BT_4395	0.661315	3.91343
BT_1121	0.660696	1.43184
BT_3904	0.659785	5.93165
BT_4051	0.659406	6.0619
BT_0306	0.65898	5.65616
BT_4632	0.657993	1.43033
BT_3020	0.657734	2.13181
BT_3774	0.655243	3.32106
BT_0303	0.653704	5.87879
BT_2311	0.652265	1.53428
BT_2389	0.651012	4.4195
BT_1718	0.646431	2.27462
BT_2434	0.643152	5.0025
BT_0566	0.642687	1.59119
BT_0297	0.641829	1.81076
BT_4157	0.641027	2.20182
BT_3598	0.636951	1.80319
BT_3393	0.636376	6.14934
BTnc270	0.634085	2.01081
BT_4718	0.633767	4.44081
BT_1827	0.632574	3.96647
BT_1518	0.629313	1.55581
BT_4415	0.62882	2.48458
BT_4077	0.627313	1.57402
BT_4339	0.625463	2.90707
BT_2253	0.624302	1.80958
BT_2971	0.621852	4.49887
BT_4143	0.621763	2.55012
BT_0795	0.617212	1.56711
BT_2930	0.614238	1.58849
BT_0368	0.613697	3.0453
BT_2965	0.611799	1.73366
BT_0981	0.611792	5.02515
BT_3746	0.609921	2.36237
BT_1792	0.60866	3.63322
BT_4484	0.604123	3.96889
BT_3525	0.602313	2.10262
BT_0727	0.599934	3.53219
BT_1675	0.599751	3.56177
BT_0535	0.595115	5.31808
BT_4440	0.592328	2.73311
BT_3609	0.591965	4.28259
BT_1261	0.588276	1.4069
BT_2551	0.587611	1.88999
BT_0515	0.586466	2.24358
BT_4615	0.585336	2.404
BT_4272	0.585156	2.11126
BT_2461	0.58458	2.53154
BT_2297	0.584418	2.13345
BTnc236	0.582335	1.44636
BT_2197	0.579173	2.66641
BT_3729	0.579095	2.88383
BT_1274	0.578693	3.58562
BT_1020	0.578422	1.45647
BT_2912	0.577687	2.76347
BT_2194	0.576799	1.85414
BT_2298	0.576571	1.50102
BT_2664	0.576283	3.81975
BT_2223	0.576027	1.95332
BT_0001	0.575375	2.18794
BT_4402	0.574935	1.80319
BT_2554	0.570261	3.97379
BT_3200	0.570006	1.62817
BT_1077	0.569777	5.61761
BT_1024	0.569622	1.32366
BT_3660	0.568416	1.55185
BT_4391	0.566974	2.43744
BT_3057	0.566204	1.92124
BT_4705	0.565426	1.94212
BT_1636	0.564916	3.89281
BT_2941	0.56458	1.6364
BT_0305	0.564273	4.57493
BT_3084	0.563484	6.01397
BT_3470	0.562322	4.09616
BT_2418	0.561529	3.17352
BT_0002	0.557081	1.60171
BT_2753	0.555526	4.65568
BT_2964	0.555256	2.31243
BT_3619	0.555141	1.32109
BT_2214	0.552998	4.59323
BT_2435	0.545126	3.47179
BT_1333	0.544728	1.85336
BT_2160	0.543005	5.87558
BT_1793	0.541668	2.70909
BT_2811	0.539577	2.3099
BT_3903	0.531208	3.38874
BT_0455	0.52614	3.4433
BT_2192	0.525326	1.97364
BT_1509	0.522396	3.49716
BT_3782	0.522177	3.50318
BT_2663	0.520301	4.39522
BT_1962	0.520261	2.80198
BT_3018	0.520198	4.71991
BT_1208	0.51984	1.71998
BT_0143	0.517731	1.89468
BT_4159	0.51032	1.64033
BT_3080	0.508819	4.80242
BT_2215	0.508434	4.02546
BT_2830	0.508268	2.71633
BT_2198	0.501934	2.16987
BT_1278	0.50121	1.36207
BT_4679	0.498781	3.25889
BT_3331	0.496591	1.7571
BT_0458	0.496347	4.64583
BT_1778	0.495776	1.37916
BT_2241	0.493268	1.84281
BT_4323	0.48573	3.64135
BT_3806	0.484659	4.68607
BT_3708	0.484101	2.03636
BT_1213	0.483825	1.69333
BT_3163	0.483407	2.44186
BT_3965	0.483007	4.26302
BT_3527	0.481377	2.1801
BT_3131	0.480808	1.91517
BT_2959	0.479854	3.37658
BT_0685	0.478521	3.53332
BT_2767	0.477263	1.51528
BT_3182	0.473178	2.72955
BT_p548225	0.470995	1.76172
BT_2667	0.468459	2.65313
BT_3902	0.466514	4.30743
BT_2978	0.461557	3.35453
BT_2523	0.460159	2.0324
BT_3964	0.458079	2.29893
BT_4554	0.457758	2.27973
BT_0943	0.457756	1.72006
BT_3330	0.457641	1.98019
BT_1078	0.455372	3.10139
BT_1513	0.4529	3.18519
BT_1481	0.451847	2.96731
BT_4214	0.451246	4.39506
BT_1698	0.450266	2.67994
BT_0629	0.448616	3.58959
BT_4606	0.447429	1.49355
BT_3620	0.445989	1.47876
BT_2834	0.445852	2.91043
BT_4160	0.444224	1.99287
BT_2031	0.441648	1.59234
BT_0353	0.441452	1.90933
BT_1472	0.438776	3.35816
BT_1798	0.438644	2.44299
BT_0428	0.43796	2.01897
BT_2979	0.437819	1.67571
BT_4581	0.436555	1.63701
BT_2668	0.436255	2.8263
BT_2754	0.434667	2.72602
BT_2252	0.43341	3.467
BT_2240	0.433047	3.50563
BT_1829	0.432028	1.82246
BT_3613	0.431667	2.20835
BT_2493	0.431315	4.71729
BT_4242	0.430158	1.97187
BT_1871	0.425408	3.19388
BT_0636	0.42488	2.66594
BT_0456	0.424482	1.96988
BT_2068	0.424061	1.66977
BT_1243	0.415853	2.72268
BT_2233	0.415338	2.44396
BT_0291	0.413343	2.22957
BT_2367	0.411927	2.35681
BT_2792	0.406168	1.48181
BT_4411	0.403301	1.77669
BT_2913	0.402933	1.34963
BT_1029	0.397883	1.57402
BT_p548220	0.39705	1.68479
BT_4118	0.39677	1.86529
BT_0486	0.396582	2.08242
BT_2484	0.395816	1.56077
BT_1331	0.395355	1.61488
BT_2630	0.391035	1.9771
BT_1332	0.390958	1.32457
BT_4052	0.388144	1.42075
BT_4053	0.387003	2.27613
BT_2800	0.386357	3.22869
BT_3665	0.384828	1.46864
BT_0571	0.384706	3.03005
BT_4185	0.381903	1.48454
BT_1301	0.381633	3.72237
BT_1668	0.380711	2.40181
BT_1770	0.379647	2.54968
BT_3980	0.373972	1.7869
BT_0673	0.37029	1.60124
BT_2041	0.370217	1.59445
BT_3807	0.370005	3.20376
BT_1195	0.367835	1.93664
BT_4696	0.365766	2.88332
BT_4243	0.365186	3.43214
BT_2665	0.36308	2.20544
BT_4142	0.360284	1.34225
BT_1391	0.360243	2.02506
BT_4412	0.357898	2.40231
BT_0542	0.354098	3.20272
BT_2228	0.352451	2.74555
BT_2958	0.351377	2.48015
BT_4347	0.346485	2.88383
BT_3893	0.346216	2.27215
BT_2526	0.345369	1.74602
BT_1109	0.344764	1.4869
BT_0373	0.344725	2.99041
BT_0711	0.344481	1.81173
BT_4614	0.340297	2.44243
BT_2518	0.337791	1.6112
BT_4201	0.332443	2.24453
BT_1373	0.325802	1.70944
BT_0988	0.323904	1.57171
BT_2431	0.32386	2.49977
BT_3528	0.321667	1.36265
BT_4699	0.320509	1.6419
BT_2230	0.319175	2.26353
BT_4459	0.311073	2.10559
BT_1147	0.310627	1.66622
BT_4348	0.310537	1.63014
BT_1300	0.309415	2.10839
BT_3202	0.308243	1.65861
BT_2229	0.307412	2.34414
BT_4145	0.305889	1.31628
BT_3469	0.301861	2.01147
BT_1194	0.297735	1.69364
BT_3083	0.297377	1.86141
BT_1221	0.292879	2.15869
BT_1433	0.290047	1.84892
BT_3897	0.286878	1.92528
BT_0185	0.286752	1.56167
BT_0082	0.283599	1.42836
BT_1432	0.281537	2.64834
BT_1219	0.278957	1.44823
BT_2751	0.275956	1.98717
BT_3623	0.275769	1.68161
BT_2923	0.273461	1.74555
BT_1783	0.273407	1.3322
BT_1799	0.257604	1.46061
BT_4745	0.253038	1.59119
BT_4700	0.239589	1.48125
BT_4335	0.238955	1.41381
BT_3548	0.236825	1.37711
BT_1978	0.233363	1.87538
BT_3981	0.233301	1.45427
BT_1098	0.233247	1.33622
BT_3853	0.224491	1.51222
BT_1734	-0.18604	1.91065
BT_2829	-0.19098	1.43749
BT_2738	-0.19151	1.31175
BT_0488	-0.19773	1.46776
BT_4538	-0.19953	1.4463
BT_1069	-0.20521	1.38682
BT_3932	-0.20682	1.91517
BT_3463	-0.20875	1.57033
BT_3724	-0.21107	1.39794
BT_2655	-0.21373	1.53289
BT_3835	-0.21566	1.34586
BT_4106	-0.21625	1.33834
BT_p548204	-0.21682	1.9666
BT_3455	-0.21834	1.42344
BT_4353	-0.21856	1.65487
BT_3179	-0.22347	1.30192
BT_4300	-0.22363	1.34309
BT_2845	-0.22452	1.52553
BT_3937	-0.22553	1.32225
BT_1070	-0.22665	1.63125
BT_2817	-0.22732	1.41728
BT_1314	-0.22807	1.64687
BT_4138	-0.22873	1.64093
BT_2542	-0.22882	1.85336
BT_1797	-0.23049	1.36914
BT_4350	-0.23107	1.42426
BT_4445	-0.23141	2.16418
BT_2714	-0.23156	1.42744
BT_3924	-0.23282	1.54498
BT_1363	-0.23307	1.35552
BT_4488	-0.23331	1.3849
BT_2703	-0.23338	1.55185
BT_2179	-0.23414	1.61956
BT_3334	-0.23431	1.45472
BT_3809	-0.23576	1.5328
BT_2657	-0.23635	1.4162
BT_3367	-0.23684	1.65635
BT_3838	-0.23735	1.42654
BT_3921	-0.23832	1.73675
BT_3851	-0.24061	1.72941
BT_3885	-0.24126	1.42744
BT_1480	-0.2446	1.67076
BT_1857	-0.2449	2.04981
BT_3368	-0.24498	1.38602
BT_1362	-0.24605	1.72507
BT_0771	-0.24719	1.77119
BT_0979	-0.24752	1.46776
BT_1227	-0.24949	1.3524
BT_3837	-0.24976	2.15888
BT_0550	-0.25032	1.61942
BT_1954	-0.25101	1.58472
BT_0628	-0.2514	1.92542
BT_0074	-0.25217	2.22355
BT_2715	-0.25248	1.98155
BT_1972	-0.25249	1.61245
BT_3877	-0.25287	1.57439
BT_3869	-0.25402	1.71998
BT_3722	-0.25418	1.37682
BT_4530	-0.25509	1.76317
BT_3287	-0.2558	2.20087
BT_3894	-0.25624	2.01339
BT_2720	-0.25689	2.09003
BT_1555	-0.25777	1.36177
BT_0257	-0.25873	1.87694
BT_3732	-0.25944	2.11517
BT_3944	-0.25954	2.26347
BT_4046	-0.261	1.51298
BT_0245	-0.26137	1.49314
BT_0489	-0.26147	1.71551
BT_3694	-0.2629	2.49787
BT_3884	-0.26487	1.53696
BT_0899	-0.26541	1.84407
BT_0872	-0.2655	1.77334
BT_3552	-0.26641	2.18
BT_3395	-0.26772	1.98294
BT_4376	-0.26785	2.01422
BT_1368	-0.26795	1.82566
BT_1162	-0.26849	1.42529
BT_4204	-0.26882	1.85042
BT_1316	-0.26957	2.19526
BT_2710	-0.2696	1.56519
BT_4337	-0.27069	2.03267
BT_2711	-0.27078	1.41638
BT_1974	-0.27141	1.99995
BT_2707	-0.27196	1.60671
BT_1266	-0.27215	1.30744
BT_2161	-0.27245	1.32148
BT_2163	-0.2728	1.39434
BT_2148	-0.2742	1.5151
BT_3849	-0.27478	1.74162
BT_3266	-0.27598	1.7869
BT_4259	-0.27721	1.47597
BT_4366	-0.27767	1.42855
BT_1376	-0.27777	1.53276
BT_3427	-0.27817	1.50627
BT_4216	-0.27893	1.43439
BT_4557	-0.27914	1.53914
BT_2728	-0.28066	1.95224
BT_p548231	-0.2809	1.39443
BT_0127	-0.2814	1.53012
BT_4229	-0.28169	1.64773
BT_3876	-0.28169	2.31269
BT_0576	-0.28294	1.37036
BT_3072	-0.28319	2.20905
BT_1090	-0.28347	1.57242
BT_2727	-0.28364	1.35428
BT_3129	-0.28392	1.66101
BT_1089	-0.28452	1.75724
BT_0721	-0.2846	2.80338
BT_0606	-0.28475	1.47597
BT_4334	-0.28494	2.00633
BT_1389	-0.28552	1.30618
BT_2827	-0.28557	2.16364
BT_3957	-0.2857	1.36369
BT_2717	-0.28594	1.75469
BT_2141	-0.28602	2.15378
BT_3919	-0.28634	2.21327
BT_1052	-0.2867	1.54767
BT_1677	-0.2869	1.4254
BT_3578	-0.2869	1.72726
BT_0604	-0.28717	1.6341
BT_1737	-0.28748	2.71381
BT_1856	-0.28776	1.69009
BT_4098	-0.2884	2.36487
BT_1482	-0.28937	1.75966
BT_0603	-0.29006	1.58193
BT_1678	-0.29073	1.77243
BT_4128	-0.29074	2.10998
BT_0605	-0.2912	1.82689
BT_4536	-0.29178	1.85711
BT_1311	-0.29227	1.4162
BT_3227	-0.29313	1.64959
BT_0252	-0.29337	2.36056
BT_0730	-0.29354	1.71176
BT_0531	-0.29406	1.42855
BT_2726	-0.29409	1.92795
BT_3712	-0.2941	2.10627
BT_2835	-0.29515	1.44298
BT_2004	-0.29535	1.44521
BT_1851	-0.29545	2.55315
BT_1566	-0.2961	1.67316
BT_4004	-0.29661	2.2819
BT_4320	-0.29696	1.81162
BT_2441	-0.29713	1.63627
BT_1483	-0.29739	1.86007
BT_0694	-0.29767	1.37881
BT_0518	-0.29768	2.70776
BT_2739	-0.29826	2.20087
BT_0912	-0.29826	1.64687
BT_3870	-0.29866	2.00003
BT_1939	-0.29959	1.78317
BT_1529	-0.29971	2.80156
BT_4389	-0.29998	1.57565
BT_2074	-0.30002	1.46312
BT_3236	-0.30014	1.45554
BT_2831	-0.3002	1.69199
BT_4312	-0.30032	1.43316
BT_2162	-0.30042	1.81076
BT_3844	-0.30046	2.86709
BT_2091	-0.30054	2.28705
BT_2842	-0.30197	2.44155
BT_3920	-0.3023	1.98586
BT_1610	-0.30233	2.70795
BT_4254	-0.30287	1.4766
BT_2138	-0.30292	1.34067
BT_3576	-0.3032	1.37583
BT_3165	-0.30331	1.94398
BT_3707	-0.30391	1.37868
BT_0166	-0.30441	1.43602
BT_4206	-0.30488	2.74331
BT_2724	-0.30495	1.70944
BT_4000	-0.30508	1.84936
BT_0705	-0.30522	1.71197
BT_1437	-0.30542	1.83273
BT_4342	-0.30563	1.87282
BT_2556	-0.30611	1.36177
BT_0809	-0.30629	2.51931
BT_1815	-0.30713	1.72941
BT_1869	-0.30775	1.36649
BT_3843	-0.30817	2.67994
BT_1671	-0.30835	1.33309
BT_2416	-0.30846	1.36591
BT_2275	-0.30893	1.9178
BT_3480	-0.30899	1.37253
BT_2712	-0.30922	2.10374
BT_4291	-0.30938	1.37583
BT_3209	-0.30941	1.84978
BT_3826	-0.30978	1.37821
BT_3212	-0.30988	1.38009
BT_3219	-0.31134	1.75188
BT_3453	-0.31135	2.97345
BT_1567	-0.31177	1.71647
BT_1524	-0.31187	2.15876
BT_0322	-0.31229	2.9388
BT_3458	-0.31276	1.98744
BT_1593	-0.31294	1.48197
BT_3942	-0.31306	1.41605
BT_3239	-0.31325	1.59225
BT_4301	-0.31329	1.31164
BT_3073	-0.31383	1.31432
BT_1523	-0.31387	1.64975
BT_4129	-0.31444	1.45427
BT_4205	-0.31512	2.74653
BT_3380	-0.31568	1.45188
BT_3805	-0.31575	2.42221
BT_2411	-0.31586	1.88258
BT_2008	-0.31601	1.70698
BT_1860	-0.31603	1.83527
BT_3733	-0.31604	3.03351
BT_1312	-0.31737	1.78101
BT_2944	-0.3175	1.64882
BT_2371	-0.31823	1.44003
BT_1317	-0.31974	1.79654
BT_4386	-0.32027	1.73567
BT_1490	-0.32035	1.98294
BT_p548207	-0.32049	2.25526
BT_2840	-0.32067	2.34822
BT_4003	-0.32068	2.37637
BT_4516	-0.32103	1.4951
BT_1522	-0.32123	1.89156
BT_0614	-0.32148	1.84254
BT_2186	-0.32158	2.13181
BT_2682	-0.32183	1.55973
BT_2276	-0.32188	1.37692
BT_2125	-0.32234	1.83105
BT_1669	-0.32263	2.45394
BT_0422	-0.32305	2.02776
BT_3256	-0.32317	1.4825
BT_3998	-0.3237	2.10162
BT_3461	-0.32439	1.49965
BT_3448	-0.32458	1.65743
BT_2839	-0.32484	1.82789
BT_3215	-0.3255	1.69611
BT_3842	-0.32567	1.53919
BT_4193	-0.3263	2.48411
BT_1633	-0.32755	1.44756
BT_0260	-0.32756	2.07164
BT_2731	-0.32842	2.07204
BT_4627	-0.329	2.52151
BT_p548236	-0.32923	2.28346
BT_2278	-0.32936	1.52517
BT_0416	-0.32971	2.20479
BT_3230	-0.32975	2.76423
BT_2797	-0.32979	2.07204
BT_4470	-0.33038	2.38732
BT_0321	-0.33047	1.44298
BT_1858	-0.33112	2.169
BT_1561	-0.33158	1.79586
BT_0178	-0.33173	2.08341
BT_4551	-0.33346	2.07647
BT_2683	-0.33349	1.96298
BT_3195	-0.33376	1.74162
BT_0916	-0.33489	1.40598
BT_0914	-0.3354	1.57448
BT_4005	-0.33556	2.45473
BT_2841	-0.33558	2.21697
BT_4519	-0.33581	2.74283
BT_0154	-0.33618	2.89267
BT_1309	-0.33619	1.30166
BT_2681	-0.33631	2.82256
BT_2122	-0.33664	1.33739
BT_3801	-0.33716	2.9515
BT_2730	-0.33717	2.23794
BT_3341	-0.33726	2.67734
BT_4506	-0.33761	1.57695
BT_1479	-0.33818	2.18832
BT_3577	-0.33869	2.5316
BT_3551	-0.33927	1.92615
BT_4517	-0.33949	2.75573
BT_3404	-0.3395	2.26231
BT_2658	-0.34004	2.07242
BT_3816	-0.34005	2.83709
BT_4556	-0.34094	1.75469
BT_1810	-0.34108	2.32041
BT_0610	-0.34115	3.18823
BT_0808	-0.34177	2.21785
BT_3126	-0.34185	1.53919
BT_1358	-0.34191	1.67275
BT_0742	-0.34233	1.31433
BT_3363	-0.34252	2.71451
BT_0510	-0.34284	1.37691
BT_4589	-0.34338	2.54801
BT_1374	-0.34363	3.22648
BT_1425	-0.34391	1.97639
BT_4306	-0.34403	1.48337
BT_4127	-0.34411	1.88258
BT_4482	-0.34488	1.32319
BT_4253	-0.34513	2.12447
BT_0608	-0.34541	2.86589
BT_4057	-0.34551	3.04379
BT_4601	-0.34552	1.72439
BT_3284	-0.3457	1.73203
BT_1288	-0.34575	1.67874
BT_0597	-0.34602	1.8043
BT_2094	-0.34617	2.12601
BT_1872	-0.34705	2.46739
BT_p548208	-0.34739	1.9766
BT_0532	-0.34762	2.41731
BT_1272	-0.34781	1.65582
BT_2258	-0.34818	2.16067
BT_0261	-0.34912	1.49467
BT_1087	-0.34959	1.89405
BT_3210	-0.35006	2.48071
BT_1152	-0.35022	2.88332
BT_4409	-0.35058	2.03578
BT_2781	-0.3508	2.4616
BT_2748	-0.35123	2.84984
BT_0827	-0.35135	2.8396
BT_1634	-0.35145	1.89825
BT_0738	-0.35155	2.5592
BT_3451	-0.35159	2.49742
BT_0785	-0.35178	2.91454
BT_1186	-0.35206	2.64463
BT_4535	-0.35222	2.78303
BT_3813	-0.35231	2.03636
BT_2089	-0.35323	2.21494
BT_2409	-0.35422	1.54985
BT_0806	-0.35462	2.25667
BT_2095	-0.35465	2.62476
BT_3996	-0.35471	2.25227
BT_0700	-0.35492	2.83923
BT_0627	-0.35495	2.44569
BT_3718	-0.35504	2.70982
BT_0835	-0.35528	2.04987
BT_4590	-0.35602	1.39925
BT_1739	-0.35651	1.61245
BT_0836	-0.35673	2.55746
BT_3997	-0.3568	2.75577
BT_1476	-0.35686	2.89809
BT_4260	-0.35693	2.76347
BT_2093	-0.35695	2.33721
BT_0770	-0.35884	3.32989
BT_4587	-0.35892	2.1801
BT_2547	-0.35894	3.26674
BT_3711	-0.35908	2.68572
BT_2036	-0.3591	2.00473
BT_0814	-0.35918	1.67224
BT_3240	-0.35929	2.2927
BT_2796	-0.35938	3.57467
BT_1148	-0.35956	1.96657
BT_2248	-0.35972	1.64691
BT_2262	-0.36032	1.32919
BT_4599	-0.36174	1.93457
BT_0445	-0.36191	1.51222
BT_4261	-0.36213	1.91074
BT_0626	-0.36247	2.21579
BT_4237	-0.36257	1.93035
BT_4591	-0.36278	2.03417
BT_4598	-0.36341	1.74602
BT_4345	-0.36354	1.59326
BT_4307	-0.36356	2.74445
BT_0426	-0.36389	2.13661
BT_2373	-0.364	2.66641
BT_3218	-0.36411	1.44848
BT_4561	-0.36415	2.0954
BT_3834	-0.36417	1.57753
BT_2123	-0.36436	3.5316
BT_0578	-0.36458	1.57039
BT_4352	-0.36526	2.10162
BT_4371	-0.36526	3.16133
BT_1579	-0.36597	2.42654
BT_1687	-0.36625	2.26662
BT_1938	-0.36637	1.73101
BT_1393	-0.3668	1.39434
BT_1937	-0.36711	1.97245
BT_2009	-0.3676	2.44874
BT_4523	-0.36792	2.11517
BT_4382	-0.36806	1.42855
BT_3646	-0.36814	3.03485
BT_4262	-0.36821	1.89161
BT_3975	-0.36857	3.49716
BT_2747	-0.36903	3.14085
BT_3804	-0.36908	2.5207
BT_3848	-0.36909	3.24854
BT_0295	-0.36973	2.24281
BT_3943	-0.36977	2.61408
BT_2279	-0.37025	1.45554
BT_3636	-0.37035	2.17093
BT_1672	-0.37142	1.3439
BT_1744	-0.37228	2.26967
BT_0761	-0.37233	2.63757
BT_2706	-0.37268	2.74454
BT_2261	-0.37306	2.18281
BT_3119	-0.37307	1.33276
BT_0637	-0.37345	2.00716
BT_1736	-0.37414	1.45792
BT_1907	-0.37488	1.98019
BT_1796	-0.37578	2.35819
BT_0729	-0.37644	2.50252
BT_2090	-0.37664	2.29128
BT_3342	-0.37666	2.94997
BT_3139	-0.37676	2.95803
BT_3192	-0.37739	1.53988
BT_0769	-0.37761	2.30928
BT_4558	-0.37816	2.26347
BT_2697	-0.37828	1.49093
BT_2403	-0.37849	2.59832
BT_0376	-0.37882	1.75197
BT_4436	-0.37886	1.34555
BT_2189	-0.37886	2.75126
BT_3226	-0.37909	2.12103
BT_0773	-0.37932	2.31082
BT_1254	-0.38065	2.77804
BT_4460	-0.38066	2.2709
BT_2752	-0.38174	4.19767
BT_2005	-0.38175	1.70007
BT_3429	-0.38178	3.31601
BT_0204	-0.38185	2.04849
BT_2501	-0.38193	1.39377
BT_0895	-0.38202	2.60626
BT_0411	-0.38207	2.70619
BT_1164	-0.3821	1.91471
BT_1767	-0.38251	3.06496
BT_2844	-0.38291	2.06386
BT_3917	-0.38303	2.3187
BT_2502	-0.38309	2.68506
BT_3973	-0.38379	2.20782
BT_1140	-0.38494	1.89399
BT_0559	-0.38513	1.33073
BT_0586	-0.38543	3.20293
BT_1583	-0.38577	3.7149
BT_1528	-0.386	1.61245
BT_2259	-0.38711	2.03527
BT_2077	-0.38768	2.34397
BT_0976	-0.38792	2.49788
BT_1085	-0.38792	1.95517
BT_3814	-0.38796	2.98659
BT_1835	-0.3885	1.94969
BT_3770	-0.38859	1.79972
BT_0326	-0.38966	2.07416
BT_0732	-0.38977	2.21026
BT_3612	-0.39002	3.41545
BT_3726	-0.39041	3.11525
BT_3864	-0.39062	2.73123
BT_1361	-0.39083	3.17851
BT_4190	-0.39122	1.50433
BT_3928	-0.39139	2.53649
BT_2260	-0.39143	2.83563
BT_0928	-0.3915	2.28924
BT_1155	-0.39202	2.33974
BT_4717	-0.39216	1.90447
BT_1404	-0.39253	1.33674
BT_3117	-0.39352	2.56381
BT_1477	-0.39378	2.62138
BT_4475	-0.39382	1.96894
BT_0624	-0.39407	1.62817
BT_2355	-0.39441	1.522
BT_0828	-0.39506	1.78952
BT_2742	-0.39536	2.16067
BT_0873	-0.39536	2.98566
BT_0596	-0.39557	2.75828
BT_4379	-0.3957	3.04725
BT_4184	-0.39575	2.72504
BT_0046	-0.3958	1.34258
BT_1153	-0.39691	2.07615
BT_0161	-0.39741	1.86007
BT_0830	-0.39755	3.06634
BT_0911	-0.39802	2.43744
BT_0625	-0.39811	3.45017
BT_0929	-0.3983	2.55533
BT_4162	-0.39869	1.84936
BT_1360	-0.3995	2.70994
BT_3999	-0.39965	2.54642
BT_1345	-0.4004	1.8043
BT_3934	-0.4005	1.69338
BT_2947	-0.40051	3.03603
BT_3033	-0.40061	2.18032
BT_3812	-0.40074	3.49436
BT_4101	-0.40077	2.46049
BT_4680	-0.401	2.94052
BT_3872	-0.4013	2.26766
BT_0675	-0.40206	2.32794
BT_2741	-0.4025	1.50669
BT_0221	-0.40289	2.46486
BT_1642	-0.40314	2.77804
BT_1423	-0.40323	1.46904
BT_0927	-0.40395	2.19223
BT_4697	-0.40419	2.51519
BT_3815	-0.40441	1.81594
BT_1116	-0.40482	1.6075
BT_0519	-0.40562	1.71207
BT_0247	-0.40568	2.16363
BT_0838	-0.40612	1.36914
BT_2945	-0.40623	1.78852
BT_1390	-0.40724	1.94338
BT_2440	-0.4078	1.9187
BT_0878	-0.40781	1.43416
BT_4331	-0.40806	3.35742
BT_0064	-0.40835	1.47597
BT_4560	-0.40843	2.75691
BT_2976	-0.40858	2.42334
BT_0184	-0.40906	3.68511
BT_4100	-0.40936	2.61836
BT_0539	-0.41005	3.90401
BT_1723	-0.41023	1.31108
BT_2815	-0.41039	1.60411
BT_1204	-0.4106	3.47702
BT_0254	-0.41119	2.18054
BT_2952	-0.41139	1.48617
BT_1353	-0.41203	1.42836
BT_0601	-0.41251	2.29134
BT_3250	-0.41278	2.00781
BT_1861	-0.41284	2.21327
BT_1165	-0.41337	1.73644
BT_1766	-0.41346	2.10346
BT_1473	-0.41353	2.17678
BT_3365	-0.41417	3.29336
BT_3364	-0.41432	2.12638
BT_2799	-0.41433	3.00867
BT_3074	-0.41461	2.6284
BT_2076	-0.41482	2.18032
BT_0913	-0.41502	2.94211
BT_3714	-0.41506	4.04853
BT_0201	-0.41507	3.60476
BT_3772	-0.4151	3.6904
BT_0239	-0.41511	2.19223
BT_1347	-0.41565	2.02807
BT_3252	-0.41632	2.28927
BT_0894	-0.41675	3.71876
BT_1378	-0.4173	2.80349
BT_4043	-0.41771	2.21501
BT_0831	-0.41773	3.06838
BT_2232	-0.4178	1.95845
BT_1840	-0.41797	2.75475
BT_4364	-0.41812	1.9324
BT_0423	-0.41841	4.08974
BT_3841	-0.4186	2.83219
BT_0307	-0.41874	2.84639
BT_0632	-0.41883	2.90764
BT_3912	-0.41918	3.26662
BT_1118	-0.41938	2.88933
BT_2060	-0.41981	2.85751
BT_1594	-0.41989	2.18054
BT_3379	-0.42006	2.34295
BT_4126	-0.4218	4.08885
BT_0203	-0.42219	3.75621
BT_2729	-0.42224	2.83537
BT_1348	-0.42266	2.52201
BT_1601	-0.42414	2.90781
BT_3359	-0.42431	2.02509
BT_2039	-0.42505	2.26884
BT_1691	-0.42523	2.45927
BT_2242	-0.42568	2.23278
BT_0153	-0.42625	2.05588
BT_2354	-0.42682	3.02918
BT_0829	-0.42686	3.13234
BT_0259	-0.4269	4.18467
BT_1531	-0.42769	3.5232
BT_0804	-0.42832	3.06731
BT_3054	-0.42923	2.31639
BT_4583	-0.42968	1.99914
BT_0577	-0.42985	2.34374
BT_1983	-0.43077	1.43132
BT_0915	-0.43078	1.35251
BT_3611	-0.43174	2.81839
BT_2136	-0.43175	3.89133
BT_0126	-0.43233	3.72655
BT_1292	-0.43265	4.59323
BT_3403	-0.43306	2.48914
BT_4238	-0.43345	1.60355
BT_3642	-0.43373	4.52137
BT_0524	-0.43406	2.06977
BT_2264	-0.43458	3.55432
BT_2828	-0.43469	2.94201
BT_4514	-0.43579	2.54968
BT_4485	-0.43603	1.87514
BT_1614	-0.4367	2.03351
BT_1344	-0.43698	2.307
BT_3336	-0.43732	3.72599
BT_3238	-0.43753	2.10599
BT_3713	-0.43767	3.63376
BT_3459	-0.43778	3.62488
BT_2478	-0.43792	1.36717
BT_0657	-0.43804	4.11762
BT_4518	-0.43858	3.90008
BT_1538	-0.43939	3.17733
BT_0415	-0.43977	4.13518
BT_0580	-0.43979	3.40675
BT_2946	-0.43998	2.67746
BT_2798	-0.44043	4.00209
BT_2012	-0.44074	3.52338
BT_1727	-0.44142	2.40689
BT_2540	-0.44282	2.34907
BT_1975	-0.44321	2.64911
BT_0391	-0.44329	1.3952
BT_1410	-0.4434	1.48733
BT_2263	-0.44356	3.46633
BT_1599	-0.44461	1.89804
BT_0240	-0.44542	2.2249
BT_1359	-0.44556	3.67353
BT_4091	-0.44557	1.57452
BT_4609	-0.44574	2.42867
BT_0250	-0.44628	3.95159
BT_1252	-0.44646	1.37036
BT_1225	-0.44647	3.04927
BT_3720	-0.44678	2.23497
BT_0766	-0.44678	2.71439
BT_3727	-0.44687	3.21189
BT_2050	-0.44819	3.69782
BT_0431	-0.44822	1.90592
BT_4663	-0.44848	3.78295
BT_3449	-0.44855	2.45223
BT_4505	-0.44919	2.78834
BT_0560	-0.44958	2.53743
BT_3725	-0.4497	4.87277
BT_4210	-0.45036	2.758
BT_0704	-0.45049	1.65263
BT_0200	-0.45134	3.29336
BT_0599	-0.45134	3.22623
BT_3771	-0.45165	2.90513
BT_3243	-0.45174	2.4529
BT_0236	-0.45185	3.82652
BT_4265	-0.45199	4.75795
BT_0837	-0.45279	3.24197
BT_2011	-0.45305	2.2494
BT_0744	-0.4531	3.1852
BT_0774	-0.45336	3.05667
BT_0413	-0.45343	3.29765
BT_2439	-0.4542	3.16892
BT_4533	-0.45474	2.40514
BT_4630	-0.45507	4.40175
BT_0421	-0.4551	4.0292
BT_0385	-0.45518	1.79966
BT_0676	-0.45547	2.28628
BT_3558	-0.45557	3.41545
BT_3866	-0.45584	2.95277
BT_3184	-0.45621	2.29814
BT_1414	-0.45698	1.85011
BT_4427	-0.45706	1.36281
BT_3911	-0.45711	1.51457
BT_3433	-0.45722	2.71527
BT_0733	-0.45801	2.72504
BT_3450	-0.45853	3.07447
BT_3719	-0.45861	2.98255
BT_1342	-0.45915	2.44779
BT_1346	-0.45959	2.30598
BT_4507	-0.4596	3.40603
BT_1351	-0.46013	3.49247
BT_3863	-0.4603	2.34589
BT_4097	-0.46073	1.98462
BT_2790	-0.46088	3.00878
BT_0334	-0.46221	2.37344
BT_1080	-0.46293	2.25374
BT_1338	-0.46312	3.35606
BT_1525	-0.46316	1.42855
BT_4049	-0.4632	2.77187
BT_3385	-0.46397	1.79314
BT_3116	-0.46417	1.73219
BT_0699	-0.46452	3.04482
BT_1412	-0.46569	2.44073
BT_1650	-0.46582	1.46058
BT_0051	-0.466	1.31316
BT_1086	-0.46701	3.57836
BT_2846	-0.46705	3.06691
BT_p548212	-0.46708	1.32255
[truncated: 3,089 more rows]

## Sheet: j
	log2 fold change	-log10 p-value (adjusted)
[truncated: 4,965 more rows]

[truncated: 3 more sheets: k, l, m]
