# Supplementary material for: An expanded transcriptome atlas for Bacteroides thetaiotaomicron reveals a small RNA that modulates tetracycline sensitivity
Source: Nat Microbiol. 2024 Mar 25;9(4):1130–44. doi: 10.1038/s41564-024-01642-9 (PMC10994844; doi:10.1038/s41564-024-01642-9)
Supplement: Supplementary file 12 — Expression profiling data for Extended Data Fig. 6a,c,d. [file 41564_2024_1642_MOESM12_ESM.xlsx]

## Sheet: a
CPS3 Data									CPS4 Data
	TYG Control	Deoxycholic acid	28C	Bile salts	Gentamicin					TYG Control	Deoxycholic acid	28C	Bile salts	Gentamicin
BT_0597	28.5692	145.435	47.8622	189.074	54.8384				BT_1338	236.049	85.8259	108.407	72.9947	150.252
BT_0598	43.8195	402.828	129.788	330.9	181.269				BT_1339	313.425	113.022	123.936	113.603	196.564
BT_0599	23.7792	143.59	72.2304	85.6403	68.3196				BT_1340	253.863	98.1418	119.508	108.38	164.12
BT_0600	24.5709	141.462	73.5182	81.4725	66.3643				BT_1341	506.823	199.155	280.397	191.823	348.724
BT_0601	47.9339	280.579	137.793	151.613	124.726				BT_1342	314.625	137.002	172.743	124.879	220.344
BT_0602	71.8557	403.327	215.821	229.318	155.153				BT_1343	347.369	124.883	158.946	117.41	213.487
BT_0603	19.1495	76.5097	40.3967	42.032	38.4134				BT_1344	257.574	82.2246	108.114	80.6627	150.901
BT_0604	37.7642	144.452	66.3314	78.6221	73.9046				BT_1345	298.097	87.6394	129.458	82.0956	161.834
BT_0605	22.861	79.9646	33.1081	44.1191	39.7493				BT_1346	258.798	59.6865	72.9492	63.0265	111.514
BT_0606	20.8325	79.2356	26.5644	40.6863	32.0209				BT_1347	232.284	69.6932	86.0919	82.3767	119.607
BT_0607	16.3461	61.8346	26.6682	33.6118	27.5907				BT_1348	284.798	96.8758	118.608	99.6077	157.183
BT_0608	33.7646	103.874	43.3631	59.3904	50.0141				BT_1349	285.407	116.569	156.094	102.053	174.225
BT_0609	24.9492	52.2553	20.1573	28.07	30.0998				BT_1350	446.107	189.866	252.348	191.375	280.68
BT_0610	50.3035	117.235	67.8662	62.3727	67.2179				BT_1351	287.842	99.1911	136.653	96.3246	149.84
									BT_1352	297.602	101.88	125.43	83.8475	159.818
Frequency distribution									BT_1353	143.845	51.6615	66.7494	52.2397	80.5926
Bin Center	TYG Control	Deoxycholic acid	28C	Bile salts	Gentamicin				BT_1354	118.318	54.5735	59.6968	44.3612	77.4955
50	14	5	11	10	11				BT_1355	150.839	137.244	166.255	118.171	180.683
150	0	6	2	2	3				BT_1356	312.155	347.14	520.177	286.721	438.643
250	0	1	1	1	0				BT_1357	225.88	185.837	293.917	188.087	506.015
350	0	0	0	1	0				BT_1358	248.752	224.04	298.101	311.114	319.918
450	0	2	0	0	0
									Frequency distribution
Descriptive statistics									Bin Center	TYG Control	Deoxycholic acid	28C	Bile salts	Gentamicin
	TYG Control	Deoxycholic acid	28C	Bile salts	Gentamicin				50	0	10	4	10	2
Total number of values	14	14	14	14	14				150	3	9	12	9	12
Number of excluded values	0	0	0	0	0				250	12	1	4	1	3
Number of binned values	14	14	14	14	14				350	4	1	0	1	2
									450	1	0	0	0	1
Minimum	16.3461	52.2553	20.1573	28.07	27.5907				550	1	0	1	0	1
25% Percentile	22.3539	78.5541	31.4981	41.6956	36.8152
Median	26.7592	129.348	57.0968	70.4974	60.6013				Descriptive statistics
75% Percentile	44.8481	179.221	87.5857	160.978	86.6098					TYG Control	Deoxycholic acid	28C	Bile salts	Gentamicin
Maximum	71.8557	403.327	215.821	330.9	181.269				Total number of values	21	21	21	21	21
									Number of excluded values	0	0	0	0	0
Mean	33.3214	159.47	71.5334	104.066	72.12				Number of binned values	21	21	21	21	21
Std. Deviation	15.5209	117.637	54.8581	89.4678	48.0208
Std. Error of Mean	4.14812	31.4397	14.6614	23.9113	12.8341				Minimum	118.318	51.6615	59.6968	44.3612	77.4955
									25% Percentile	234.167	84.0253	108.26	81.3791	150.046
Lower 95% CI of mean	24.3599	91.5487	39.8593	52.4087	44.3937				Median	284.798	101.88	129.458	102.053	164.12
Upper 95% CI of mean	42.2828	227.392	103.208	155.723	99.8464				75% Percentile	312.79	161.54	212.545	156.483	250.512
									Maximum	506.823	347.14	520.177	311.114	506.015
									Mean	277.164	126.769	169.266	124.341	207.735
									Std. Deviation	89.0568	70.0506	107.854	71.3431	112.059
									Std. Error of Mean	19.4338	15.2863	23.5356	15.5683	24.4533
									Lower 95% CI of mean	236.626	94.8824	120.171	91.8657	156.727
									Upper 95% CI of mean	317.703	158.656	218.36	156.816	258.744

## Sheet: c
Mucin (logFC < -2 or >2, FDR<.05)	GlcNAc (logFC < -2 or >2, FDR<.05)		Common (logFC < -2 or >2, FDR<.05)
BT_0005	BT_0119		BT_0119
BT_0032	BT_0123		BT_0123
BT_0118	BT_0124		BT_0124
BT_0119	BT_0147		BT_0147
BT_0123	BT_0157		BT_0157
BT_0124	BT_0216		BT_0216
BT_0125	BT_0269		BT_0269
BT_0128	BT_0274		BT_0274
BT_0131	BT_0276		BT_0276
BT_0144	BT_0279		BT_0279
BT_0147	BT_0318		BT_0318
BT_0157	BT_0360		BT_0360
BT_0160	BT_0363		BT_0363
BT_0171	BT_0484		BT_0484
BT_0172	BT_0497		BT_0588
BT_0182	BT_0498		BT_0656
BT_0187	BT_0565		BT_0858
BT_0189	BT_0588		BT_0865
BT_0190	BT_0656		BT_0866
BT_0191	BT_0760		BT_0867
BT_0192	BT_0786		BT_0954
BT_0193	BT_0858		BT_0955
BT_0194	BT_0865		BT_0956
BT_0195	BT_0866		BT_0957
BT_0196	BT_0867		BT_0970
BT_0198	BT_0884		BT_1011
BT_0200	BT_0885		BT_1126
BT_0201	BT_0924		BT_1277
BT_0202	BT_0954		BT_1281
BT_0203	BT_0955		BT_1282
BT_0204	BT_0956		BT_1283
BT_0216	BT_0957		BT_1284
BT_0258	BT_0970		BT_1285
BT_0266	BT_1011		BT_1287
BT_0268	BT_1126		BT_1330
BT_0269	BT_1259		BT_1440
BT_0270	BT_1277		BT_1453
BT_0271	BT_1281		BT_1604
BT_0272	BT_1282		BT_1605
BT_0273	BT_1283		BT_1606
BT_0274	BT_1284		BT_1629
BT_0275	BT_1285		BT_1630
BT_0276	BT_1287		BT_1631
BT_0277	BT_1330		BT_1632
BT_0278	BT_1435		BT_1693
BT_0279	BT_1436		BT_1694
BT_0298	BT_1440		BT_1695
BT_0299	BT_1451		BT_1759
BT_0300	BT_1452		BT_1760
BT_0303	BT_1453		BT_1761
BT_0317	BT_1511		BT_1762
BT_0318	BT_1572		BT_1763
BT_0319	BT_1573		BT_1864
BT_0339	BT_1604		BT_1884
BT_0341	BT_1605		BT_1885
BT_0342	BT_1606		BT_1886
BT_0348	BT_1629		BT_1896
BT_0349	BT_1630		BT_1966
BT_0350	BT_1631		BT_1967
BT_0360	BT_1632		BT_2106
BT_0361	BT_1693		BT_2156
BT_0362	BT_1694		BT_2157
BT_0363	BT_1695		BT_2159
BT_0364	BT_1759		BT_2382
BT_0365	BT_1760		BT_2392
BT_0367	BT_1761		BT_2430
BT_0434	BT_1762		BT_2437
BT_0435	BT_1763		BT_2438
BT_0436	BT_1864		BT_2567
BT_0437	BT_1884		BT_2568
BT_0438	BT_1885		BT_2626
BT_0439	BT_1886		BT_2627
BT_0440	BT_1895		BT_2818
BT_0441	BT_1896		BT_2819
BT_0442	BT_1966		BT_2820
BT_0446	BT_1967		BT_2821
BT_0447	BT_2083		BT_2822
BT_0448	BT_2106		BT_2823
BT_0449	BT_2156		BT_2824
BT_0450	BT_2157		BT_2825
BT_0451	BT_2158		BT_2903
BT_0452	BT_2159		BT_2904
BT_0453	BT_2291		BT_2905
BT_0454	BT_2323		BT_2919
BT_0455	BT_2382		BT_2968
BT_0456	BT_2392		BT_2972
BT_0457	BT_2430		BT_2973
BT_0458	BT_2437		BT_2974
BT_0459	BT_2438		BT_3046
BT_0460	BT_2456		BT_3047
BT_0461	BT_2567		BT_3048
BT_0469	BT_2568		BT_3102
BT_0483	BT_2572		BT_3104
BT_0484	BT_2573		BT_3158
BT_0499	BT_2626		BT_3159
BT_0501	BT_2627		BT_3172
BT_0502	BT_2648		BT_3221
BT_0504	BT_2818		BT_3222
BT_0506	BT_2819		BT_3223
BT_0507	BT_2820		BT_3476
BT_0527	BT_2821		BT_3499
BT_0528	BT_2822		BT_3568
BT_0529	BT_2823		BT_3569
BT_0530	BT_2824		BT_3572
BT_0531	BT_2825		BT_3574
BT_0532	BT_2903		BT_3681
BT_0533	BT_2904		BT_3787
BT_0543	BT_2905		BT_3788
BT_0544	BT_2919		BT_3789
BT_0545	BT_2968		BT_3790
BT_0546	BT_2972		BT_3791
BT_0547	BT_2973		BT_3796
BT_0551	BT_2974		BT_3798
BT_0552	BT_2984		BT_3799
BT_0553	BT_3046		BT_3830
BT_0554	BT_3047		BT_3852
BT_0567	BT_3048		BT_3855
BT_0568	BT_3102		BT_3856
BT_0588	BT_3104		BT_3857
BT_0593	BT_3158		BT_3935
BT_0598	BT_3159		BT_3983
BT_0599	BT_3172		BT_3984
BT_0600	BT_3221		BT_3985
BT_0601	BT_3222		BT_3986
BT_0602	BT_3223		BT_3987
BT_0603	BT_3347		BT_3988
BT_0604	BT_3476		BT_4039
BT_0605	BT_3499		BT_4081
BT_0606	BT_3537		BT_4120
BT_0607	BT_3566		BT_4122
BT_0608	BT_3567		BT_4136
BT_0609	BT_3568		BT_4152
BT_0610	BT_3569		BT_4172
BT_0611	BT_3572		BT_4251
BT_0613	BT_3574		BT_4294
BT_0614	BT_3681		BT_4295
BT_0634	BT_3787		BT_4296
BT_0644	BT_3788		BT_4297
BT_0645	BT_3789		BT_4298
BT_0656	BT_3790		BT_4299
BT_0683	BT_3791		BT_4394
BT_0687	BT_3796		BT_4431
BT_0697	BT_3798		BT_4480
BT_0722	BT_3799		BT_4481
BT_0723	BT_3823		BT_4597
BT_0724	BT_3830		BT_4676
BT_0727	BT_3852		BT_4690
BT_0735	BT_3855		BT_4715
BT_0736	BT_3856		BT_4730
BT_0754	BT_3857		BT_4744
BT_0755	BT_3935		BTnc010
BT_0756	BT_3983		BTnc013
BT_0772	BT_3984		BTnc040
BT_0778	BT_3985		BTnc127
BT_0779	BT_3986		BTnc155
BT_0787	BT_3987		BTnc161
BT_0788	BT_3988		BTnc182
BT_0794	BT_4039		BTnc196
BT_0832	BT_4081		BTnc207
BT_0833	BT_4120		BTnc233
BT_0858	BT_4122		BTnc322
BT_0865	BT_4136		BTnc375
BT_0866	BT_4152		BTnc389
BT_0867	BT_4172		BTnc395
BT_0901	BT_4251
BT_0902	BT_4294
BT_0954	BT_4295
BT_0955	BT_4296
BT_0956	BT_4297
BT_0957	BT_4298
BT_0959	BT_4299
BT_0960	BT_4394
BT_0961	BT_4431
BT_0962	BT_4447
BT_0963	BT_4448
BT_0970	BT_4480
BT_0973	BT_4481
BT_0974	BT_4500
BT_0977	BT_4597
BT_0978	BT_4676
BT_0988	BT_4677
BT_0996	BT_4687
BT_0997	BT_4688
BT_1010	BT_4689
BT_1011	BT_4690
BT_1012	BT_4715
BT_1013	BT_4730
BT_1016	BT_4744
BT_1025	BTnc010
BT_1026	BTnc013
BT_1028	BTnc030
BT_1029	BTnc040
BT_1030	BTnc127
BT_1034	BTnc139
BT_1035	BTnc155
BT_1036	BTnc156
BT_1037	BTnc161
BT_1038	BTnc182
BT_1039	BTnc196
BT_1040	BTnc207
BT_1042	BTnc233
BT_1043	BTnc250
BT_1044	BTnc321
BT_1045	BTnc322
BT_1046	BTnc347
BT_1047	BTnc352
BT_1048	BTnc365
BT_1049	BTnc373
BT_1050	BTnc375
BT_1072	BTnc389
BT_1073	BTnc395
BT_1074
BT_1112
BT_1122
BT_1126
BT_1133
BT_1147
BT_1167
BT_1174
BT_1196
BT_1209
BT_1210
BT_1211
BT_1218
BT_1232
BT_1267
BT_1268
BT_1269
BT_1273
BT_1274
BT_1275
BT_1276
BT_1277
BT_1279
BT_1280
BT_1281
BT_1282
BT_1283
BT_1284
BT_1285
BT_1287
BT_1288
BT_1289
BT_1290
BT_1328
BT_1330
BT_1334
BT_1335
BT_1374
BT_1378
BT_1379
BT_1380
BT_1381
BT_1383
BT_1395
BT_1401
BT_1405
BT_1414
BT_1419
BT_1420
BT_1421
BT_1438
BT_1439
BT_1440
BT_1448
BT_1449
BT_1450
BT_1453
BT_1469
BT_1470
BT_1471
BT_1486
BT_1487
BT_1488
BT_1492
BT_1493
BT_1494
BT_1551
BT_1552
BT_1553
BT_1554
BT_1563
BT_1574
BT_1586
BT_1596
BT_1604
BT_1605
BT_1606
BT_1608
BT_1618
BT_1619
BT_1620
BT_1621
BT_1622
BT_1624
BT_1625
BT_1626
BT_1627
BT_1628
BT_1629
BT_1630
BT_1631
BT_1632
BT_1636
BT_1658
BT_1660
BT_1682
BT_1683
BT_1693
BT_1694
BT_1695
BT_1758
BT_1759
BT_1760
BT_1761
BT_1762
BT_1763
BT_1773
BT_1774
BT_1798
BT_1799
BT_1820
BT_1821
BT_1822
BT_1842
BT_1857
BT_1858
BT_1859
BT_1860
BT_1861
BT_1864
BT_1873
BT_1874
BT_1875
BT_1884
BT_1885
BT_1886
BT_1896
BT_1904
BT_1915
BT_1916
BT_1917
BT_1918
BT_1926
BT_1927
BT_1929
BT_1941
BT_1942
BT_1965
BT_1966
BT_1967
BT_1970
BT_1971
BT_1973
BT_1986
BT_1987
BT_2019
BT_2020
BT_2029
BT_2032
BT_2033
BT_2038
BT_2039
BT_2040
BT_2070
BT_2071
BT_2072
BT_2074
BT_2075
BT_2076
BT_2077
BT_2078
BT_2081
BT_2082
BT_2092
BT_2104
BT_2105
BT_2106
BT_2107
BT_2108
BT_2109
BT_2110
BT_2111
BT_2121
BT_2129
BT_2130
BT_2156
BT_2157
BT_2159
BT_2167
BT_2170
BT_2171
BT_2173
BT_2178
BT_2195
BT_2196
BT_2199
BT_2200
BT_2201
BT_2202
BT_2203
BT_2222
BT_2243
BT_2244
BT_2245
BT_2246
BT_2247
BT_2257
BT_2259
BT_2260
BT_2261
BT_2262
BT_2263
BT_2264
BT_2268
BT_2269
BT_2332
BT_2333
BT_2356
BT_2364
BT_2382
BT_2387
BT_2392
BT_2393
BT_2394
BT_2395
BT_2400
BT_2401
BT_2402
BT_2403
BT_2404
BT_2430
BT_2437
BT_2438
BT_2442
BT_2443
BT_2444
BT_2446
BT_2450
BT_2451
BT_2452
BT_2453
BT_2454
BT_2457
BT_2458
BT_2459
BT_2460
BT_2461
BT_2488
BT_2499
BT_2510
BT_2512
BT_2551
BT_2552
BT_2559
BT_2560
BT_2561
BT_2567
BT_2568
BT_2569
BT_2576
BT_2621
BT_2622
BT_2623
BT_2624
BT_2625
BT_2626
BT_2627
BT_2628
BT_2629
BT_2633
BT_2647
BT_2649
BT_2654
BT_2680
BT_2690
BT_2691
BT_2692
BT_2693
BT_2694
BT_2755
BT_2756
BT_2757
BT_2758
BT_2803
BT_2804
BT_2805
BT_2806
BT_2807
BT_2808
BT_2809
BT_2810
BT_2813
BT_2814
BT_2818
BT_2819
BT_2820
BT_2821
BT_2822
BT_2823
BT_2824
BT_2825
BT_2848
BT_2851
BT_2856
BT_2858
BT_2888
BT_2892
BT_2894
BT_2895
BT_2896
BT_2900
BT_2901
BT_2902
BT_2903
BT_2904
BT_2905
BT_2906
BT_2907
BT_2908
BT_2909
BT_2917
BT_2918
BT_2919
BT_2920
BT_2921
BT_2967
BT_2968
BT_2972
BT_2973
BT_2974
BT_2983
BT_3012
BT_3013
BT_3014
BT_3015
BT_3024
BT_3044
BT_3045
BT_3046
BT_3047
BT_3048
BT_3049
BT_3067
BT_3089
BT_3090
BT_3101
BT_3102
BT_3103
BT_3104
BT_3105
BT_3107
BT_3108
BT_3113
BT_3114
BT_3115
BT_3156
BT_3157
BT_3158
BT_3159
BT_3169
BT_3171
BT_3172
BT_3173
BT_3174
BT_3175
BT_3176
BT_3177
BT_3220
BT_3221
BT_3222
BT_3223
BT_3226
BT_3227
BT_3228
BT_3229
BT_3259
BT_3277
BT_3278
BT_3279
BT_3280
BT_3281
BT_3282
BT_3292
BT_3299
BT_3310
BT_3311
BT_3312
BT_3313
BT_3314
BT_3322
BT_3324
BT_3328
BT_3329
BT_3330
BT_3331
BT_3332
BT_3333
BT_3337
BT_3338
BT_3339
BT_3340
BT_3344
BT_3345
BT_3346
BT_3348
BT_3349
BT_3350
BT_3392
BT_3411
BT_3414
BT_3437
BT_3467
BT_3473
BT_3474
BT_3475
BT_3476
BT_3477
BT_3481
BT_3482
BT_3483
BT_3484
BT_3485
BT_3486
BT_3491
BT_3492
BT_3493
BT_3494
BT_3495
BT_3496
BT_3497
BT_3498
BT_3499
BT_3500
BT_3501
BT_3503
BT_3504
BT_3505
BT_3506
BT_3507
BT_3513
BT_3516
BT_3525
BT_3529
BT_3530
BT_3531
BT_3532
BT_3565
BT_3568
BT_3569
BT_3572
BT_3573
BT_3574
BT_3584
BT_3585
BT_3587
BT_3588
BT_3589
BT_3591
BT_3592
BT_3593
BT_3594
BT_3595
BT_3596
BT_3599
BT_3602
BT_3603
BT_3604
BT_3608
BT_3614
BT_3615
BT_3618
BT_3619
BT_3625
BT_3631
BT_3641
BT_3642
BT_3643
BT_3656
BT_3657
BT_3659
BT_3668
BT_3669
BT_3670
BT_3671
BT_3678
BT_3679
BT_3680
BT_3681
BT_3682
BT_3698
BT_3699
BT_3700
BT_3701
BT_3702
BT_3703
BT_3719
BT_3720
BT_3721
BT_3734
BT_3735
BT_3736
BT_3737
BT_3749
BT_3750
BT_3751
BT_3752
BT_3753
BT_3754
BT_3758
BT_3759
BT_3760
BT_3761
BT_3762
BT_3763
BT_3764
BT_3765
BT_3766
BT_3767
BT_3777
BT_3784
BT_3786
BT_3787
BT_3788
BT_3789
BT_3790
BT_3791
BT_3792
BT_3793
BT_3796
BT_3797
BT_3798
BT_3799
BT_3830
BT_3852
BT_3854
BT_3855
BT_3856
BT_3857
BT_3858
BT_3859
BT_3860
BT_3861
BT_3862
BT_3868
BT_3874
BT_3881
BT_3900
BT_3902
BT_3903
BT_3904
BT_3905
BT_3914
BT_3933
BT_3934
BT_3935
BT_3936
BT_3952
BT_3953
BT_3954
BT_3955
BT_3958
BT_3959
BT_3960
BT_3961
BT_3962
BT_3963
BT_3964
BT_3965
BT_3971
BT_3983
BT_3984
BT_3985
BT_3986
BT_3987
BT_3988
BT_3990
BT_3991
BT_3992
BT_3993
BT_4009
BT_4038
BT_4039
BT_4040
BT_4050
BT_4056
BT_4058
BT_4059
BT_4060
BT_4061
BT_4062
BT_4063
BT_4078
BT_4079
BT_4080
BT_4081
BT_4082
BT_4083
BT_4084
BT_4085
BT_4086
BT_4087
BT_4088
BT_4089
BT_4090
BT_4107
BT_4112
BT_4113
BT_4114
BT_4115
BT_4119
BT_4120
BT_4121
BT_4122
BT_4132
BT_4133
BT_4134
BT_4135
BT_4136
BT_4152
BT_4153
BT_4163
BT_4164
BT_4165
BT_4166
BT_4167
BT_4168
BT_4169
BT_4170
BT_4172
BT_4202
BT_4240
BT_4241
BT_4242
BT_4243
BT_4244
BT_4245
BT_4246
BT_4247
BT_4248
BT_4249
BT_4251
BT_4267
BT_4268
BT_4273
BT_4294
BT_4295
BT_4296
BT_4297
BT_4298
BT_4299
BT_4304
BT_4305
BT_4310
BT_4311
BT_4324
BT_4357
BT_4358
BT_4359
BT_4394
BT_4395
BT_4403
BT_4404
BT_4405
BT_4406
BT_4407
BT_4408
BT_4410
BT_4411
BT_4414
BT_4415
BT_4420
BT_4421
BT_4431
BT_4432
BT_4446
BT_4449
BT_4473
BT_4480
BT_4481
BT_4493
BT_4494
BT_4499
BT_4523
BT_4526
BT_4528
BT_4554
BT_4597
BT_4631
BT_4632
BT_4633
BT_4634
BT_4637
BT_4638
BT_4642
BT_4667
BT_4668
BT_4669
BT_4670
BT_4671
BT_4672
BT_4676
BT_4679
BT_4681
BT_4683
BT_4690
BT_4693
BT_4694
BT_4695
BT_4698
BT_4707
BT_4708
BT_4709
BT_4710
BT_4711
BT_4712
BT_4713
BT_4714
BT_4715
BT_4722
BT_4723
BT_4724
BT_4725
BT_4726
BT_4727
BT_4728
BT_4730
BT_4737
BT_4738
BT_4739
BT_4744
BT_p548221
BT_p548222
BT_p548227
BT_p548228
BT_p548229
BT_r03
BT_r06
BT_r09
BT_r12
BT_r13
BTnc008
BTnc010
BTnc013
BTnc016
BTnc024
BTnc025
BTnc026
BTnc027
BTnc029
BTnc032
BTnc033
BTnc035
BTnc037
BTnc040
BTnc044
BTnc065
BTnc085
BTnc097
BTnc100
BTnc103
BTnc110
BTnc111
BTnc127
BTnc130
BTnc145
BTnc146
BTnc152
BTnc155
BTnc158
BTnc161
BTnc164
BTnc170
BTnc178
BTnc182
BTnc186
BTnc196
BTnc199
BTnc207
BTnc225
BTnc229
BTnc233
BTnc238
BTnc246
BTnc247
BTnc248
BTnc253
BTnc255
BTnc281
BTnc289
BTnc302
BTnc317
BTnc322
BTnc327
BTnc328
BTnc338
BTnc371
BTnc374
BTnc375
BTnc385
BTnc386
BTnc389
BTnc395

## Sheet: d
GlcNAc (n=85)	Mucin (n=458)				Descriptive statistics
2.50136	2.06001					GlcNAc (n=85)	Mucin (n=458)
2.04739	2.68166				Number of values	85	458
2.16231	3.38622
2.30982	3.40904				Minimum	2.011	2.007
2.06208	2.89426				25% Percentile	2.145	2.646
2.23373	3.21146				Median	2.354	3.456
2.58256	2.84723				75% Percentile	2.685	4.434
2.52279	2.51878				Maximum	6.093	11.88
2.23808	3.1609				Range	4.082	9.871
2.07716	2.4353
2.46685	2.77604				Mean	2.622	3.835
6.09284	4.12211				Std. Deviation	0.8069	1.629
2.1271	3.34088				Std. Error of Mean	0.08752	0.07614
2.2006	3.86681
2.48771	4.07932
2.28098	4.05939
2.04216	3.93927
2.25154	3.40393
2.2173	3.7343
2.21838	3.01789
2.28839	3.31537
2.03628	3.8072
2.52733	5.00482
2.43771	6.27525
3.36159	6.2641
3.02863	3.86178
3.42465	4.84635
2.36196	2.80928
2.08331	6.49628
2.20483	7.18698
2.71096	6.33221
2.90025	7.44903
2.35383	6.78929
2.60258	6.42567
2.37522	4.03244
2.3579	3.53945
2.37556	4.08142
3.16438	3.82549
3.2739	4.49563
2.14311	3.99418
2.48501	5.53377
2.32033	4.99052
2.01173	4.87494
2.14754	4.64786
2.32355	3.92424
2.05003	4.08065
2.08616	4.73977
2.5463	4.21981
2.18822	5.04822
2.06825	4.84684
2.09602	4.2387
2.12981	4.15347
5.36751	3.35402
2.31158	2.71749
2.35018	2.93097
2.40825	2.6301
2.38644	2.46537
2.85177	4.8577
2.06903	4.68092
2.6598	4.47545
2.33509	4.27968
2.48839	4.85138
2.5856	3.89245
2.06555	4.33077
2.01096	2.21183
2.01473	3.92003
3.61978	4.39888
3.18186	4.50172
3.34956	2.48082
2.88421	2.70253
2.56148	2.43532
2.1104	2.96672
2.15632	3.46438
2.01212	5.10364
2.85714	4.09721
2.47082	7.48036
2.27002	8.40558
2.01993	8.05914
2.26746	8.29608
3.86174	8.84892
2.77029	7.76229
5.25612	7.14579
4.94677	7.03059
4.98562	6.56933
3.76781	7.35937
	7.10757
	6.47314
	6.40437
	6.76779
	3.03479
	6.42039
	9.73796
	6.00016
	6.41155
	6.12058
	6.24303
	2.29986
	2.50952
	3.16052
	4.007
	4.5548
	2.29551
	2.38859
	3.28183
	3.16784
	2.80562
	3.59535
	3.69921
	4.65586
	4.48764
	4.74907
	4.98883
	2.70655
	3.45435
	3.51088
	2.65667
	3.08677
	3.00835
	3.20639
	3.73067
	3.45616
	2.2728
	2.23981
	2.41766
	2.65316
	3.04919
	2.25644
	2.54879
	4.35097
	3.3344
	3.65408
	3.23769
	3.26405
	2.03669
	2.13608
	2.05219
	2.1174
	2.2948
	2.27936
	2.52104
	3.22838
	3.4436
	3.51183
	3.68366
	4.87891
	4.07684
	4.52872
	3.48293
	3.69833
	2.89542
	3.55278
	3.77113
	3.9718
	5.59674
	6.1427
	2.61285
	2.1301
	2.17632
	2.87037
	3.21594
	3.3237
	3.90898
	4.2297
	3.20008
	2.32232
	2.04127
	3.19308
	4.18687
	4.31536
	4.49403
	4.1546
	4.05251
	3.9925
	6.82978
	7.25437
	6.54544
	6.74306
	6.33792
	6.38016
	6.40115
	6.28901
	2.57747
	2.37387
	2.27611
	2.21173
	2.53941
	3.14961
	2.85557
	3.94344
	4.18068
	4.07129
	5.5242
	4.87778
	4.58786
	3.64206
	2.37193
	2.01738
	2.45573
	2.42265
	2.16383
	4.33746
	3.95973
	2.38059
	2.34236
	4.64408
	4.61981
	5.19657
	4.71336
	4.94783
	2.06923
	2.22937
	2.93581
	3.69654
	3.76273
	3.4993
	2.03782
	2.30577
	2.68629
	2.16213
	2.98516
	2.97906
	3.51708
	2.76299
	2.21728
	2.06458
	2.83337
	3.0088
	3.47101
	3.21314
	2.9496
	4.22471
	3.37061
	2.65533
	3.47721
	2.77998
	3.26932
	2.32944
	3.10357
	2.91448
	3.49093
	2.96101
	2.2697
	3.69376
	6.78711
	6.85267
	6.54017
	6.60121
	7.10738
	3.75258
	4.89884
	5.13652
	4.8606
	2.1027
	2.21673
	2.57325
	2.84551
	2.5114
	3.87576
	3.17704
	3.94018
	2.97448
	3.22587
	3.68375
	3.49076
	2.94889
	2.61071
	2.30238
	3.39944
	3.3114
	2.13966
	3.19429
	2.46548
	2.21565
	2.58217
	2.71385
	6.74195
	2.17158
	2.07152
	2.26293
	2.89394
	3.40117
	2.59334
	2.00668
	2.51413
	2.31896
	2.70774
	2.26496
	2.45907
	2.18932
	2.13958
	2.27135
	2.26134
	2.74148
	2.27248
	2.29678
	2.69829
	2.67325
	2.74538
	2.50431
	3.00143
	2.08893
	2.01502
	2.65137
	2.82501
	2.94085
	2.37093
	2.96329
	3.04627
	2.3352
	2.63031
	2.72298
	3.70739
	4.46926
	5.92276
	3.40668
	4.07478
	3.88996
	4.34599
	4.21679
	4.11203
	2.56801
	2.16794
	4.38689
	4.74855
	4.01936
	4.03114
	3.50656
	2.86091
	2.68147
	2.02183
	4.28782
	4.64931
	3.98013
	4.66096
	4.47636
	4.04205
	4.717
	4.96386
	4.36185
	4.61833
	4.42904
	3.59382
	3.66254
	3.65913
	3.27014
	2.71946
	2.46938
	2.63004
	2.59307
	5.16093
	4.54735
	4.73408
	4.00191
	3.01013
	2.71771
	2.09297
	2.17335
	7.15614
	6.79473
	6.76491
	6.33257
	5.97766
	5.22717
	3.79201
	3.30278
	2.28674
	2.12957
	3.84151
	4.46386
	3.24687
	2.16307
	2.53148
	4.14999
	4.2837
	3.82784
	3.85785
	3.09031
	3.12394
	2.41014
	2.623
	3.02931
	2.77492
	2.41318
	4.09149
	4.27284
	4.77688
	2.06298
	3.24129
	4.87499
	3.53413
	3.32262
	4.48263
	3.82507
	4.83463
	3.78853
	4.18357
	3.59333
	2.94135
	2.7263
	2.50395
	2.43209
	2.46838
	2.44179
	2.52458
	2.2485
	2.24227
	2.927
	4.01808
	3.34926
	3.38777
	3.97512
	7.14842
	6.94595
	7.27189
	7.39316
	5.36037
	3.46051
	2.27557
	2.37248
	9.5419
	8.37033
	11.8775
	11.393
	11.6487
	10.4566
	4.217
	4.31936
	2.44545
	2.46116
	3.79782
	4.45058
	4.01409
	3.49533
	3.52462
	3.45596
	3.23459
	3.65363
	2.84762
	2.67352
	3.07948
	2.90106
	4.40124
	4.3221
	3.14835
	3.60793
	3.47209
	3.45134
	2.62373
	3.525
	2.05809
	2.60561
	2.71875
	3.00267
	3.22788
	3.01789
	2.43684
	2.47036
	2.6193
