# Supplementary material for: An expanded transcriptome atlas for Bacteroides thetaiotaomicron reveals a small RNA that modulates tetracycline sensitivity
Source: Nat Microbiol. 2024 Mar 25;9(4):1130–44. doi: 10.1038/s41564-024-01642-9 (PMC10994844; doi:10.1038/s41564-024-01642-9)
Supplement: Supplementary file 13 — Expression profiling and statistical data for Extended Data Fig. 7a,c. [file 41564_2024_1642_MOESM13_ESM.xlsx]

## Sheet: a
Cis-antisense RNAs
0.00833	0.101131	0.131877	0.292429	0.332629	0.361874	0.903621	0.747735	0.190616	0.474443	0.849287	0.210148	0.269275	1.4804	2.28421	0.730468	1.24559	0.836	0.681335	1.46608	0.291075	0.474143	0.265018	0.09788	0.230939	1.07698	0.639898	0.622342	1.49379	0.74373	1.29982	1.27604	1.28559	0.67184	0.790105	1.87738	1.63369	1.43133	3.12919	5.84882	3.58809
1.84936	2.47771	1.4946	2.047	1.44139	0.995153	0.559384	1.77587	0.47654	1.35555	2.83096	1.05074	2.04649	2.42786	3.25327	0.730468	3.54009	3.02246	2.72534	4.24115	1.30984	1.42243	2.31891	3.5237	5.3116	3.17111	13.4379	2.12634	2.52399	2.55657	3.58997	3.01996	3.25414	1.83636	1.85907	1.82797	3.16526	1.2339	4.55154	8.59705	5.21289
0	0	0	0	0	0	0.473325	0.607534	0.142962	1.69444	2.19399	0.210148	0.269275	3.3161	2.6303	1.26172	1.77005	1.92923	1.61043	2.35619	1.96476	0.338674	0.132509	0.195761	0	0.179497	0.426599	0.155586	0.15453	0.976146	0.680856	0.638019	1.08471	0.223947	0.185907	0.741071	1.22526	0.394849	1.06677	0.493274	0.676999
0	0	0	0.146214	0.166315	0.045234	0.430296	0.514068	0.23827	1.28777	1.6278	0.367758	0.053855	2.13178	2.07656	1.0625	1.44226	1.54339	1.42461	2.14676	1.81922	0.135469	0.463782	0.195761	0.346409	0	0	0.311171	0.463589	0.464831	0.371376	1.14843	1.04454	0.403104	0.092953	1.33393	1.12316	0.493561	0.99565	0.140935	0.406199
0.149948	0.151697	0.131877	0.438643	0.277191	0.31664	0.04303	0.046733	0
0.974664	1.32734	0.939622	1.04787	1.25429	0.729402	0.790668	0.934668	0.500367	1.44027	1.37124	2.28536	1.63584	1.43599	1.26324	1.56885	1.56518	2.03373	1.95884	1.66243	1.58272	1.78771	1.12751	1.81079	1.3279	1.45093	2.26631	1.23172	1.00444	1.05749	1.23018	0.919811	1.61703	1.01336	1.03411	0.83988	0.791316	0.499731	0.515604	0.872037	0.939336
0.349879	0.859614	0.307712	1.0235	0.776135	0.723748	0.301207	0.373867	0.142962	5.21887	5.94501	10.8226	8.40137	8.70475	9.62138	4.91406	5.8346	6.688	3.84025	3.66519	5.8215	9.7538	7.95055	21.1422	30.0221	12.2656	9.81178	8.19417	8.80819	7.25137	6.1277	7.01821	8.8384	6.62883	7.06446	7.2625	5.61579	2.17167	4.05372	4.36899	4.26509
0	0.075848	0	0.121845	0.332629	0.271405	0.688473	0.560801	0.119135	13.3861	13.1993	2.73192	3.23129	25.6405	23.2574	7.63671	13.8654	11.0931	5.48165	17.462	13.9352	3.01419	3.11397	3.32794	3.46409	3.64977	3.94604	3.6044	3.83749	7.06544	7.39657	9.57028	9.4812	3.49357	3.25337	15.3155	14.065	16.6577	16.8905	16.7713	17.2635
0.149948	0.101131	0	0.146214	0.565469	0.135703	0.645443	1.35527	0.333578	20.9432	24.5586	2.78446	2.31576	24.8115	25.4032	10.957	25.8951	21.736	22.2363	30.1069	20.6663	3.18353	4.17404	6.16647	6.69724	3.11128	4.90589	5.75667	5.30552	9.20366	9.84147	13.6111	12.3738	5.10599	4.27586	13.5863	13.6821	7.6502	10.7388	7.04677	6.02529
2.03501	3.19141	2.09747	3.77442	3.99155	2.38449	1.78265	3.67191	1.00073	7.72534	9.09546	4.65502	4.24736	10.7598	11.482	5.48104	12.5018	11.5386	10.4058	12.7673	6.10807	3.0071	2.9701	2.84925	3.32883	6.75849	14.1509	5.64257	5.20839	5.22072	6.55538	6.0389	6.67338	4.02592	4.68308	5.29619	5.15219	5.89136	15.2771	18.2508	14.5503
3.44881	3.23619	2.76941	4.67886	4.76768	4.02585	2.66783	3.97234	2.33505	15.7922	15.4995	14.6578	14.7024	13.5013	16.4048	10.8906	13.7015	19.6782	15.5468	16.0221	14.1171	6.638	6.36044	6.26435	9.00663	13.7614	21.5432	8.9721	8.8597	5.62446	4.7041	5.23175	4.4192	5.68825	5.71664	6.81785	7.24948	5.23175	10.6677	16.7713	11.1028
0.649776	0.809048	0.879178	1.75457	2.93822	1.7189	7.40109	6.58941	3.5264	17.961	18.6843	3.04714	1.77721	13.2644	10.1751	18.6602	18.061	14.5335	15.4229	24.1379	19.7203	2.43845	0.795055	1.95761	1.03923	3.11128	3.19949	3.42288	2.88455	6.13577	6.31339	8.71959	9.1598	2.9561	3.02099	8.94226	7.19842	15.942	13.5124	6.9763	7.85318
0	0.075848	0	0.121845	0.332629	0.271405	0.688473	0.560801	0.166789	13.5216	13.624	2.67938	3.06973	25.1076	22.8421	7.23828	14.062	10.8359	5.41971	17.5144	13.7169	2.67552	2.98146	3.23006	3.57956	3.64977	3.51944	3.44881	3.889	6.64709	7.21089	9.18747	9.4812	3.49357	3.29985	15.2167	13.7076	16.5096	16.606	16.4894	16.9927
0.049983	0.050566	0.087918	0.146214	0.221753	0.090468	0	0.186934	0.23827	2.57554	1.84012	2.15401	2.10034	2.9608	5.05295	1.52734	2.09783	1.80062	0.991032	1.67552	1.67368	1.28696	2.05389	1.76185	3.23315	1.19665	0.853198	1.50399	1.49379	2.55657	2.72342	1.99913	3.17379	1.34368	1.16192	2.71726	2.70579	2.27038	3.34254	1.40935	1.7602
0	0.050566	0	0.194953	0.166315	0.226171	0.94665	1.49547	0.47654	2.37221	4.10489	0.210148	0.161565	2.48707	2.49187	2.85547	3.40898	3.92277	3.96413	3.71755	2.5469	0.745082	0.463782	0.587283	0.577348	0.179497	0.213299	0.466757	0.721139	1.44098	1.42361	1.36111	2.73187	0.940577	0.929535	2.47024	2.70579	2.66523	1.92018	4.86227	3.72349
23.8685	26.9479	16.6501	48.8716	54.496	55.8039	20.1166	24.1795	12.0067	10.1089	11.326	15.1261	12.3025	20.4652	16.9306	6.63153	27.2369	15.8888	21.3089	25.3661	7.59436	10.8626	7.69027	30.5868	33.7371	14.0056	73.5449	17.1602	12.8795	6.34534	8.84995	6.16574	11.9467	11.5759	11.9829	12.4221	9.76556	2.75713	7.15581	5.33977	5.20934
0	0	0	0	0.055438	0	0.774532	0.841201	0.333578	3.18554	1.84012	0.315222	0.161565	3.25688	5.46826	3.05469	2.95008	1.92923	1.54849	1.5708	2.11029	0.203204	0.066255	0.880924	0.577348	0.119665	0.213299	0.155586	0.257549	0.464831	0.680856	0.425346	0.763317	0.089579	0.464767	0.988095	1.02105	1.28326	1.209	0.352338	0.2031
10.4964	14.9168	11.0337	19.3003	18.1283	14.0678	3.4854	4.90701	3.04986	19.3166	30.0081	96.7205	94.8924	42.3394	47.9684	16.8672	51.0691	28.8742	52.3389	65.8163	19.5748	54.4587	55.8526	79.5768	83.6	181.771	226.524	86.7649	74.1743	91.1069	103.862	80.9008	108.27	85.8164	86.1679	101.379	97.3063	55.1308	192.018	236.912	182.519
3.24221	5.0207	2.75652	8.0336	10.3392	6.17561	4.39977	8.71626	3.14981	8.51024	10.1332	11.9872	9.22714	13.2437	9.32604	5.82383	21.2478	12.1542	13.6205	19.0664	6.24606	10.1523	6.74472	20.3102	20.977	8.5696	61.7573	7.28832	7.41649	3.82789	4.23369	3.44956	5.63021	5.71512	4.29987	6.55107	4.20811	1.81137	4.7649	2.73414	1.45555
2.085	3.09533	2.09747	3.71106	3.85295	2.33926	1.73962	3.57844	0.95308	6.97527	8.09755	3.82319	3.51314	10.0157	10.363	4.71073	11.7653	10.5033	9.81742	11.9453	5.62779	2.69552	2.62558	2.36311	2.89004	6.24991	13.2977	4.97874	4.67268	4.47699	5.85801	5.26193	5.89935	3.51532	3.72256	4.7972	4.59231	5.39039	14.291	16.0311	12.8194
0.349879	0.809048	0.571466	1.55962	1.55227	1.17609	0.731503	1.21507	0.47654	1.21999	0.35387	1.26089	1.02324	1.42118	0.761404	0.597656	1.90116	1.672	1.17685	1.88495	0.727687	0.406408	1.25884	0.391522	0.692818	0.957317	1.4931	1.50399	1.33926	1.06911	2.29015	1.40364	1.68733	0.447894	0.650674	1.0869	1.17421	0.542917	2.84471	4.08712	2.77569
0.099965	0.101131	0.351671	0.633596	0.582101	0.407108	0.49484	0.794468	0.262097
0.149948	0.303393	0.087918	0.877287	0.859292	0.271405	0.408781	0.233667	0.262097	0.067778	0.141548	0.472832	0.430839	0.710592	0.138437	0.066406	0.262229	0.289385	0.309698	0.471239	0.072769	0.406408	0.132509	0.783044	1.27017	0.538491	0.853198	0.259309	0.15453	0.046483	0	0.297742	0.562444	0.268736	0.13943	0.148214	0.255263	0.148068	0	0.070468	0.270799
1.1496	0.809048	0.703343	1.85205	1.55227	1.62843	16.8676	18.0391	6.71922	94.4141	120.386	24.3771	20.8957	173.444	215.754	72.7812	194.771	101.606	100.156	163.677	101.44	29.1937	24.1829	58.0431	53.2315	28.54	81.6937	154.859	125.736	239.388	314.555	329.771	464.096	93.6993	103.318	533.374	453.705	74.3303	272.452	557.399	541.937
9.99655	10.998	11.737	16.7294	15.1901	11.9871	2.29132	1.72914	1.20326	11.2172	13.3055	13.1999	11.8212	17.2319	19.4331	12.0195	12.4723	10.3214	11.753	17.3311	11.7703	14.6476	14.2779	10.669	9.58398	19.8643	35.2655	10.2816	10.0187	9.14556	9.65578	8.90036	9.63185	7.28947	8.19153	7.7936	7.92592	7.61318	19.913	5.40839	5.02672
2.3392	3.72234	2.23179	4.36199	4.37962	2.88207	1.95477	3.97568	1.20724	9.92811	10.1217	5.54815	5.37831	12.5955	14.32	7.1744	14.3811	13.5215	11.5827	14.917	7.24002	3.44737	3.66577	3.43654	4.54126	8.37396	16.4031	7.14656	6.65066	6.31307	7.7314	7.34093	8.11966	5.45918	5.03166	6.28428	6.25136	8.03835	17.1657	25.4933	20.8464
0.649776	0.606786	1.14293	0.828549	1.05333	1.40226	0.473325	0.701001	0.524194	9.08219	7.92668	10.5074	10.017	7.93495	6.85263	10.8906	9.76804	10.9323	6.13201	5.55015	9.38716	8.12816	10.0045	9.4944	7.85194	7.83803	8.74528	7.93487	6.90233	6.74005	6.37529	6.33765	7.07072	7.34546	7.48276	7.16369	7.19842	5.77467	5.12048	10.1473	10.7643
0.649776	0.809048	0.747302	1.16972	0.887011	0.859451	0.688473	1.1216	0.333578	0.745553	0.849287	1.26089	1.13095	1.30275	1.17671	0.464844	0.393344	0.900308	0.743274	1.09956	1.23707	0.948286	0.993819	3.03429	1.61658	0.77782	1.2798	0.726066	0.978688	1.16208	1.36171	0.680553	1.32576	0.492683	0.743628	1.28452	1.12316	0.394849	0.924532	0.986547	0.541599
0.72475	0.859614	0.79126	0.852918	0.554382	0.859451	0.365751	0.303767	0.214443	12.0305	9.90835	10.271	8.88606	14.3303	13.7053	8.99804	10.6203	9.90339	8.11408	7.27802	9.24163	22.8943	20.8702	31.077	33.0243	19.6848	15.2509	18.8777	17.9769	13.7822	13.8956	16.0143	16.5318	14.3326	15.7091	11.289	10.5424	5.87338	8.21411	11.0282	12.3891
0	0	0	0	0.055438	0.045234	0.387266	0.560801	0.285924	6.23553	7.78513	0.367758	0.538549	7.16514	8.30622	4.91406	7.08019	8.16708	7.80438	8.79646	7.2041	1.15149	1.39135	1.46821	1.73205	4.48742	6.18568	0.363033	0.515099	0.464831	0.495168	0.297742	0.682968	0.223947	0.464767	0.444643	0.459474	0.049356	0.497825	0.422806	0.270799
0.574802	0.657352	0.659384	0.80418	0.776135	0.859451	0.193633	0.257034	0.166789	7.69275	6.29888	9.16769	7.83589	10.5404	10.7289	5.21289	6.88352	6.75231	5.82231	4.71239	6.62195	18.898	17.6568	26.9171	26.6735	16.5736	12.0514	15.2474	16.3802	12.5737	12.0388	13.7174	14.041	12.7202	14.2684	8.62113	8.95974	5.82402	6.86287	9.61884	10.0196
25.1472	28.2542	17.7234	50.2866	55.2121	57.093	19.568	23.6927	11.689	7.72539	9.91051	14.0736	11.2075	18.6275	15.1425	5.24807	25.3248	14.3969	18.95	23.9916	6.9067	10.1943	7.62401	27.3405	30.2114	13.7364	71.3408	16.6848	11.6519	5.67133	8.08657	4.97478	11.3106	11.016	11.1153	11.2281	8.67643	1.20241	4.90374	3.27272	1.97103
2.03501	3.16612	2.09747	3.77442	3.82523	2.33926	1.78265	3.60181	0.95308	8.50479	9.44933	4.70756	4.70512	11.8553	13.1087	5.91268	13.66	12.5676	11.2111	14.024	6.98129	3.24417	3.06948	2.80031	3.50203	7.29698	15.324	6.39457	5.56896	5.29045	7.0196	6.59185	7.01486	4.541	4.59013	5.71613	5.63718	6.65638	17.624	22.5846	18.4769
0.057123	0.086684	0.069078	0.083551	0.095037	0.077544	0.583973	0.66762	0.217847	1.56856	1.46603	0.630443	0.461614	1.85074	2.65997	0.863281	1.4329	1.07486	1.08837	2.08691	1.79843	0.832169	0.813985	0.852958	0.808287	0.589776	0.731312	0.777928	0.934537	0.723809	0.937282	0.893226	1.02732	0.409503	0.584279	0.945748	0.656391	0.662782	0.904212	0.734877	0.68667
1.0425	1.11485	1.03617	1.98666	2.29277	1.26979	1.10648	2.3567	1.12668	3.81975	3.99114	2.92706	3.05947	6.39392	7.15917	2.26255	4.44697	5.59937	4.55255	5.36315	4.47008	3.93668	3.48783	2.45167	4.23939	5.70402	5.2106	2.13745	2.18181	1.30485	2.08678	1.58188	1.8356	1.33408	1.69087	1.65741	1.16327	0.690986	1.209	0.91608	0.676999
0.249914	0.353959	0	0.487382	0.665258	0.226171	2.79692	2.85074	2.9069	51.5787	56.8314	12.5563	9.53232	54.1234	43.2616	61.2929	86.8634	66.5585	59.8955	58.0147	48.1729	18.898	18.8826	13.8011	12.3552	23.9928	22.6097	58.6039	52.9522	83.9021	108.937	100.807	112.85	68.2142	71.8066	96.438	81.0206	25.912	16.1438	624.625	577.277
0.999655	0.758483	1.05501	0.77981	1.27508	0.995153	0.774532	1.16833	0.381232	29.1443	27.9557	23.0112	24.4501	31.1476	30.4562	28.5547	30.6808	28.7456	27.5631	21.5723	28.2343	21.3364	20.6714	19.7719	18.3597	25.1894	27.3023	19.1889	20.0373	19.244	18.6926	17.822	17.7572	19.7969	20.4962	24.6036	20.6253	18.1137	16.286	36.1499	31.8866
0.499827	1.4664	0.747302	0.438643	0.720696	0.814216	0	0.1402	0.095308	0.881108	1.13238	4.30803	3.06973	1.18432	1.1075	1.39453	1.80283	1.54339	1.23879	1.62316	1.1643	2.77712	1.98764	4.60038	4.50332	2.2138	1.7064	32.0247	31.6271	21.7309	21.7874	25.0103	27.0576	30.3448	34.6949	12.2771	12.2526	1.18455	2.56024	17.4408	17.4327
0	0	0	0	0.055438	0.045234	0.258177	0.2804	0.047654	1.76222	1.98167	0.262685	0.10771	1.59883	1.1075	0.464844	1.04892	1.28615	1.36267	0.994837	1.74645	0.067735	0.198764	0.391522	0.230939	0.239329	0	0.622342	0.360569	0.836697	1.11413	1.02083	0.924015	0.358315	0.743628	1.48214	1.63369	2.36909	1.70683	1.69122	1.6925
2.09928	1.56753	1.27481	1.60836	1.8849	1.26656	0.559384	0.794468	0.762464	14.6399	18.3304	27.3717	25.258	15.0409	22.496	12.1523	22.2895	17.6846	21.9266	16.1792	13.8261	30.5483	25.8393	20.8485	24.9414	25.7279	33.0614	33.0879	36.572	29.5168	33.4857	32.1136	36.1973	31.5317	36.0195	32.953	32.3163	29.1695	91.5998	48.4113	42.4478
0.399862	0.353959	0.351671	0.292429	0.277191	0.135703	0.430296	0.701001	0.381232	5.21887	5.02495	1.62864	2.36962	6.86906	6.92185	4.38281	4.85124	3.15108	5.94619	7.38274	5.16658	2.50618	2.71644	4.60038	5.88895	4.72675	5.75908	3.42288	2.21493	2.7425	3.83755	3.40277	3.25414	2.46341	2.7886	1.82797	2.19526	3.55364	2.91583	10.4997	9.07178
8.54705	8.39388	5.60476	12.282	10.9213	9.29564	15.7919	27.8999	6.57625	114.205	116.281	45.1818	38.9371	189.018	339.378	63.4179	146.193	121.67	110.624	185.302	100.203	42.6729	35.645	48.0593	84.6393	52.9516	328.908	53.677	58.6698	55.6403	78.1128	69.0336	86.0941	36.0554	48.0105	114.57	93.0179	68.9011	161.438	318.725	259.561
0.392722	0.744035	0.42075	0.768206	1.04541	0.387722	0.719208	1.18836	0.673964	3.85364	5.05275	4.08287	3.68778	5.29842	5.84402	2.7606	5.00421	5.95306	4.27383	6.41034	4.03346	3.76734	3.05718	3.23472	6.66425	4.80653	8.19679	2.73386	2.51663	1.56051	2.52005	2.26243	3.62336	2.07311	1.6289	1.13866	1.49511	1.5794	1.77795	1.55029	1.354
0.057123	0.086684	0.069078	0.083551	0.095037	0.077544	0.583973	0.66762	0.217847	1.56856	1.46603	0.64095	0.461614	1.85074	2.68766	0.863281	1.4329	1.07486	1.08837	2.09739	1.79843	0.832169	0.813985	0.852958	0.808287	0.589776	0.731312	0.777928	0.934537	0.723809	0.937282	0.901733	1.03536	0.409503	0.584279	0.945748	0.656391	0.662782	0.904212	0.734877	0.68667
2.49914	2.83167	1.93419	2.43691	2.82735	2.08078	1.20483	2.14974	0.524194	7.65886	6.72352	8.40591	5.65477	7.81651	8.02935	4.44922	10.1614	11.3182	6.37977	9.32006	4.94827	5.48651	6.49295	5.77495	7.96741	7.23971	25.8092	8.09045	8.65366	5.15963	7.55131	5.95484	8.07509	5.50909	5.90255	8.20119	7.24948	4.8369	21.1931	21.2812	16.1126
2.19924	4.09581	3.51671	7.16451	6.92977	5.06624	3.65751	7.47735	1.7632	0.203333	0.424643	0.472832	0.32313	0.710592	0.622967	0.066406	0.655573	0.385846	0.681335	1.20428	0.218306	0.609612	0.530037	1.37033	2.42486	0.568407	9.38518	0.414895	0.309059	0.185933	0.247584	0.382811	0.321396	0.223947	0.232384	0.395238	0.306316	0.148068	0.64006	0.493274	0.609299
7.84729	8.44444	4.96736	7.11577	7.04065	6.15186	7.22897	10.7487	3.5264	81.5363	94.4832	50.8557	50.6236	118.61	121.409	67.6679	107.711	84.9505	96.254	145.521	80.1183	36.7799	37.2351	44.3398	54.8481	66.5335	326.988	45.431	39.3021	43.1828	56.5729	49.1275	65.0024	40.1313	41.5037	61.5089	56.9237	38.6458	72.5402	117.117	96.54
0	0.050566	0.043959	0	0	0	0.430296	0.701001	0.190616	1.96555	3.04328	0.210148	0.430839	2.72394	3.18405	1.26172	2.03228	2.57231	1.54849	1.67552	3.27459	0.474143	0.265018	0.978804	0.923757	0.418826	0.426599	0.570481	0.15453	0.976146	0.495168	0.850692	1.40611	0.223947	0.232384	1.13631	1.22526	0.542917	0.853414	0.563741	0.473899
1.77439	1.51697	0.967096	1.21845	0.942449	0.768982	0.301207	0.794468	0.190616	4.60887	4.8834	5.93667	4.4161	9.06005	6.64498	2.85547	5.76904	7.97416	4.33577	6.6497	2.5469	3.1158	8.14932	4.20886	4.84973	5.14558	10.8783	2.80054	4.32683	2.78899	3.40428	2.12673	3.13362	2.77694	2.13793	3.65595	2.65474	2.66523	7.9652	4.86227	4.40049
8.34712	9.35462	6.15425	4.82508	5.82101	3.89014	4.64719	7.71101	1.90616	8.60774	11.253	12.3462	9.85545	17.7648	17.0278	6.04297	12.3903	13.6332	12.5737	15.132	8.80501	10.7021	11.462	15.3672	13.8564	12.3255	47.9924	11.3577	12.929	9.52904	12.5649	11.1866	12.5345	9.76408	11.3868	9.88095	9.49579	12.191	32.4297	27.9757	22.7472
0.057123	0.086684	0.069078	0.083551	0.095037	0.077544	0.583973	0.66762	0.217847	1.56856	1.46603	0.630443	0.461614	1.85074	2.65997	0.863281	1.4329	1.07486	1.08837	2.08691	1.79843	0.832169	0.813985	0.852958	0.808287	0.589776	0.731312	0.777928	0.934537	0.723809	0.937282	0.893226	1.02732	0.409503	0.584279	0.945748	0.656391	0.662782	0.904212	0.734877	0.68667
1.99217	3.22175	2.22307	4.79723	6.81098	4.0517	1.66586	2.61373	1.62704	0.803648	1.74407	1.29841	1.13865	2.3771	1.34482	1.46568	1.31115	2.87915	1.85819	2.14302	0.940795	1.37405	0.93703	1.19554	0.919633	2.27363	1.37121	0.866834	0.76529	0.561118	1.22024	1.09982	1.29993	0.595059	0.776825	0.850467	0.627218	0.394849	0.568943	0.281871	0.643149
6.17287	10.2648	7.01145	12.9156	16.3543	9.49919	4.2169	9.25322	2.62097	17.0799	25.4078	30.0511	29.2432	30.3778	40.5621	11.0234	33.4998	34.1474	37.1637	55.4491	14.5537	21.1332	32.4648	21.8273	26.6735	28.54	203.274	29.7687	26.2185	19.244	27.4199	25.7334	43.6698	17.647	20.3568	22.8744	23.9947	5.13304	8.24967	36.2908	20.4454
0	0	0	0	0	0.045234	0.258177	0.607534	0.095308	0.881108	1.41548	0	0.053855	1.71726	1.79968	0.132812	0.655573	1.22185	0.371637	0.471239	0.654918	0	0	0	0.11547	0.179497	0	0	0.05151	0.092966	0.061896	0.127604	0.160698	0.044789	0.092953	0.197619	0.255263	0.098712	0	0.070468	0.0677
0	0.101131	0.043959	0.048738	0.110876	0.045234	3.65751	2.71054	1.19135	11.5222	11.0643	0.735517	0.376984	11.7248	15.7818	8.83203	10.5766	7.58831	7.30886	9.94838	13.0256	1.82884	1.65637	2.87116	4.73426	0.77782	0.639898	1.24469	1.33926	1.90581	3.28049	4.25346	3.57554	2.06031	2.13793	6.47202	5.37755	8.96636	10.1699	16.231	19.1139
0	0	0	0	0.110876	0	0.344237	0.560801	0.23827	0.948885	2.05244	0.052537	0.10771	1.4804	1.45359	1.59375	1.8356	2.37939	2.10594	1.93731	1.45537	0.135469	0.132509	0.09788	0.11547	0.059832	0.213299	0.051862	0.10302	0.185933	0.123792	0.170138	0.361571	0.044789	0	0.296428	0.561579	0.148068	0	0.070468	0.609299
0	0.050566	0	0	0	0.045234	0.473325	0.701001	0.142962
0.399862	0.404524	0.263753	0.292429	0.443505	0.271405	0.731503	0.467334	0.190616	0.81333	0.778513	0.367758	0.161565	0.651376	0.622967	1.19531	0.524458	0.57877	0.309698	0.366519	0.654918	1.08376	1.39135	1.46821	1.5011	0.538491	0.213299	0.518619	0.515099	0.650764	0.804648	1.27604	1.20524	0.806209	0.557721	0.988095	1.22526	4.44205	5.1916	3.66432	6.43149
0.099965	0.050566	0	0.341167	0.554382	0.180937	2.23754	3.0844	0.571848	12.9455	12.3854	0.998202	0.592404	13.2644	13.3592	7.63671	10.2925	10.3535	8.05214	12.1475	12.4435	1.35469	0.993819	2.64277	1.84751	0.598323	0.639898	1.03724	1.59681	2.7425	2.59963	3.74304	4.7406	1.34368	1.62669	6.66964	5.00316	6.02145	6.54284	2.81871	4.53589
0.099965	0.353959	0.131877	0.243691	0.443505	0.361874	0.731503	1.8226	0.619502
2.53484	3.27231	2.44914	4.29592	4.60137	2.47496	1.82568	3.85885	1.19135	10.2263	11.5867	9.50418	8.90401	14.9464	17.0195	8.60435	15.2967	16.7154	14.37	16.0084	10.0837	6.53156	5.92506	4.33704	5.36109	9.56462	16.8811	8.66093	8.48442	8.40017	9.79873	9.83866	9.89538	7.31346	8.39348	7.60833	8.03836	8.82064	17.4984	25.8918	20.7178
40.5394	46.5591	30.9617	89.0246	97.5296	95.5857	38.1622	44.6698	23.093	13.1818	13.3835	20.2863	15.1584	25.2933	24.7935	6.38551	31.7785	23.1005	28.5588	27.5213	11.9712	14.598	10.4947	30.0322	29.9172	18.1378	109.798	16.7238	10.5564	6.08813	8.46325	5.5816	11.7793	10.172	12.4178	10.3186	7.25425	0.816021	7.39626	2.37006	1.44426
3.84867	4.65203	3.4288	5.65363	6.70802	4.02585	1.97936	1.9628	0.905426	5.82887	4.95417	14.2375	12.6559	4.67807	5.32983	8.5664	4.19567	4.50154	3.03504	2.61799	5.74873	23.8426	23.9179	107.571	117.779	11.1886	7.89208	17.633	18.0285	13.7125	16.1549	13.4409	19.2034	14.6013	21.5652	12.944	13.6821	17.2253	25.6735	9.72454	10.4935
0.099965	0.101131	0	0.146214	0.554382	0.497577	1.03271	1.402	0.667156	7.65886	11.7485	0.945665	0.915534	8.58632	6.78342	5.97656	13.767	9.45324	11.2111	13.4041	7.71348	3.58994	2.1864	3.32794	5.08066	0.957317	3.41279	1.81516	1.44228	2.78899	4.14703	3.4453	5.98601	2.28426	2.04498	5.78035	3.36947	4.0472	10.8099	3.59385	3.58809
0.999655	1.56753	0.879178	1.60836	1.94034	0.949919	1.20483	1.44874	1.1437	25.0777	29.8666	23.0637	23.1038	33.2794	42.0849	32.9375	32.6475	19.6782	17.467	22.0959	27.07	23.7071	25.508	58.924	76.9028	32.3094	32.4215	23.3378	20.0373	21.1498	22.3445	22.3732	25.7921	17.1543	17.3823	24.1589	23.0758	18.706	19.6996	21.3517	21.9348
0	0	0	0.048738	0.055438	0.045234	0.645443	0.420601	0.095308	1.35555	1.48625	0.052537	0.053855	1.59883	1.66125	0.597656	1.3767	1.60769	1.30073	1.41372	1.30984	0.474143	0.198764	0.685163	0.577348	0.239329	0.213299	0.259309	0.257549	0.185933	0.495168	0.55295	0.602618	0.223947	0.185907	0.790476	0.459474	0.542917	2.20465	3.87572	2.30179
1.54232	2.86779	1.34389	3.04265	4.48257	3.37318	1.27859	2.40343	1.00754	1.61698	2.15102	1.45602	1.40792	3.20612	6.05168	1.33287	1.72088	3.99167	3.09698	2.98077	2.14148	1.50952	1.96398	0.755078	2.73828	3.94893	3.29091	1.28173	1.25463	0.677326	1.40592	0.88715	1.72177	0.50548	0.869779	1.02338	0.729324	0.493561	1.35124	0.352338	0.270799
0.057123	0.086684	0.069078	0.083551	0.095037	0.077544	0.583973	0.66762	0.217847	1.56856	1.46603	0.64095	0.461614	1.85074	2.68766	0.863281	1.4329	1.07486	1.08837	2.09739	1.79843	0.832169	0.813985	0.852958	0.808287	0.589776	0.731312	0.777928	0.934537	0.723809	0.937282	0.901733	1.03536	0.409503	0.584279	0.945748	0.656391	0.662782	0.904212	0.734877	0.68667
0	0.050566	0	0	0.055438	0	0.301207	0.467334	0.285924	3.25332	1.84012	0	0.21542	2.42786	1.24593	1.66016	4.39234	3.47262	3.53055	3.08923	2.40137	0.067735	0.463782	0.09788	0.230939	0.239329	0.213299	0.103724	0.309059	0.74373	0.804648	0.510415	0.682968	0.268736	0.232384	1.38333	0.306316	1.82618	1.70683	1.83216	2.0987
1.7494	1.92149	1.45064	0.682334	0.887011	0.768982	0.258177	0.841201	0.190616
0.099965	0.202262	0	0	0.110876	0.045234	0.645443	0.560801	0	7.45553	9.12983	1.26089	0.807824	15.8107	20.281	2.65625	4.58901	10.1606	16.352	13.247	7.85902	3.65767	3.97528	8.22196	13.5099	2.99162	3.62609	1.86703	2.62701	5.57798	4.33272	7.69876	7.31177	1.52284	2.13793	8.25059	6.89211	6.16951	12.3745	2.32543	3.18189
0.342739	0.558629	0.464709	0.800698	1.15628	0.478191	0.848297	1.77253	0.578656	1.61698	2.06255	1.87632	2.16189	2.61396	1.89857	1.6981	2.03228	3.57367	2.60146	2.45717	2.28702	2.4578	1.86459	1.34236	2.96922	2.87195	1.79781	0.970558	1.17737	1.14216	1.40592	1.18489	1.27985	1.04295	1.28807	1.07279	0.933534	0.64163	0.568943	0.493274	0.880098
0.057123	0.086684	0.069078	0.083551	0.095037	0.077544	0.583973	0.66762	0.217847	1.56856	1.46603	0.64095	0.461614	1.85074	2.68766	0.863281	1.4329	1.07486	1.08837	2.09739	1.79843	0.832169	0.813985	0.852958	0.808287	0.589776	0.731312	0.777928	0.934537	0.723809	0.937282	0.901733	1.03536	0.409503	0.584279	0.945748	0.656391	0.662782	0.904212	0.734877	0.68667
7.44743	7.53426	5.31903	4.19148	3.0491	3.25687	2.15148	3.13114	1.66789	12.3355	17.6935	31.6272	27.843	30.97	46.1688	8.69922	27.1407	26.3662	24.5281	32.9344	13.0256	35.5607	65.9896	57.5537	92.1448	38.7713	165.52	20.1224	27.3517	19.6624	24.0775	19.7786	22.6183	14.467	15.988	24.9494	24.3011	25.4678	61.1613	130.858	64.2472
139.127	333.092	240.038	403.649	477.24	325.913	280.94	310.146	216.564	4930.81	5842.03	2403.59	2238.61	9630.21	9297.12	5442.19	6718.57	4708.39	5172.94	6614.73	4861.42	1019.37	851.902	2477.6	2606.61	1295.13	1693.17	479.255	498.564	288.846	326.811	248.657	276.903	630.657	622.184	711.28	636.831	180.792	222.457	286.944	221.446
2.03501	3.09028	2.14143	3.77442	3.82523	2.33926	1.73962	3.62518	0.95308	7.65757	8.67081	4.44487	4.08579	10.5822	11.4128	5.41464	12.5018	11.3457	10.282	12.6626	5.96253	3.0071	2.9701	2.65349	3.32883	6.81832	13.9376	5.64257	5.10537	4.89534	6.36969	5.9113	6.35198	3.98113	4.26479	5.09857	4.94797	5.79265	14.9927	17.8985	14.618
1.29241	2.31157	1.38785	2.60401	3.92819	2.64943	1.02042	2.26323	1.00754	0.668093	1.14249	0.694238	0.923227	1.45925	0.652632	0.735212	1.21281	2.44829	1.48655	1.5147	0.686105	1.03537	1.03641	1.04872	1.06397	1.52572	1.69116	0.711248	0.456231	0.584359	0.941704	0.780814	0.898188	0.214349	0.590919	0.529336	0.320902	0.246781	0.64006	0.176169	0.1354
0.057123	0.086684	0.069078	0.083551	0.095037	0.077544	0.583973	0.66762	0.217847	1.56856	1.46603	0.64095	0.461614	1.85074	2.68766	0.863281	1.4329	1.07486	1.08837	2.09739	1.79843	0.832169	0.813985	0.852958	0.808287	0.589776	0.731312	0.777928	0.934537	0.723809	0.937282	0.901733	1.03536	0.409503	0.584279	0.945748	0.656391	0.662782	0.904212	0.734877	0.68667
0	0	0	0	0	0	0.559384	1.16833	0.285924	4.87998	3.2556	0.262685	0.10771	5.74395	7.82169	1.92578	5.04791	5.852	5.0171	3.76991	4.29335	0.338674	0.463782	0.587283	1.03923	0.179497	0	0.207447	0.15453	0.464831	0.185688	0.425346	0.843666	0.403104	0.13943	0.494047	0.561579	0.444205	0.64006	1.12748	0.880098
0.049983	0.075848	0.219795	0.146214	0.443505	0.271405	0.774532	1.30854	0.23827	1.4911	1.13238	1.10328	1.13095	1.59883	2.11117	1.39453	1.78097	1.41477	1.23879	1.46608	1.23707	0.846684	0.331273	1.17457	0.692818	1.37614	2.133	0.674204	0.515099	0.325382	0.742752	0.563583	0.66288	0.71663	0.662293	1.09926	0.574342	0.444205	0.99565	0.998292	1.38785
0	0.050566	0	0.048738	0.110876	0.045234	0.473325	0.420601	0.142962	3.45665	3.5387	0.315222	0.269275	2.25021	3.32249	1.46094	2.22895	3.40831	3.2828	2.40855	2.11029	1.62563	0.927565	1.07668	1.5011	0.358994	0.639898	0.674204	0.824158	0.88318	0.866544	1.2335	1.56681	0.582262	0.976011	1.48214	2.14421	0.740342	1.84906	2.53684	2.91109
0.274905	0.252828	0.131877	0.243691	0.221753	0.294023	0.430296	0.981402	0.47654	0.948885	0.8139	0.525369	0.556501	1.30275	0.969059	0.43164	0.961507	1.672	1.05297	1.59698	1.01876	0.575745	0.695673	0.685163	1.1547	0.598323	1.5642	0.155586	0.669629	0.464831	0.061896	0.680553	0.502182	0.582262	0.371814	0.790476	0.612632	1.0118	0.568943	1.35063	0.744699
0.499827	0.353959	0.39563	0.487382	0.942449	0.633279	0.559384	0.560801	0.190616	2.77888	2.61863	4.04534	3.76985	2.9608	4.08389	2.65625	3.73677	3.08677	3.90219	2.40855	1.67368	6.16386	4.9691	9.69016	11.2005	4.48742	4.26599	2.69682	1.44228	2.04526	2.10446	2.2118	2.77204	1.79157	2.46327	1.58095	1.17421	0.987122	2.27577	1.83216	1.1509
0	0	0	0.048738	0.388067	0.045234	0.602414	0.794468	0.381232	0.54222	0.778513	0.262685	0	1.53962	1.38437	0.332031	1.50782	1.73631	1.36267	2.25147	0.800456	0.135469	0.397528	0.293641	0.346409	0.358994	0.213299	0.155586	0.15453	0.278899	0.185688	0.55295	0.482095	0.268736	0.13943	0.494047	0.561579	0.88841	1.9913	0.634209	0.609299
0.349879	0.758483	0.703343	1.36467	1.55227	1.22132	0.731503	0.514068	0.524194	5.82887	5.1665	9.56172	10.5017	7.04671	5.74514	4.38281	4.72013	6.36646	4.14995	4.76475	5.53042	8.73778	9.80568	33.4751	34.7564	10.2313	12.3714	9.02397	11.2292	8.97125	7.98459	10.506	10.4454	8.50998	8.97001	11.6595	10.0063	5.57724	8.10743	13.3184	9.27488
0.049983	0.101131	0	0.048738	0.498944	0.180937	6.28232	8.41201	1.33431	7.25219	9.4837	1.20835	0.700114	10.0075	9.20606	4.25	7.93243	8.93877	8.73347	14.9749	8.22286	0.203204	0.066255	0.685163	1.27017	0.598323	0.426599	0.466757	0.515099	1.76636	1.29982	2.25433	2.2096	0.358315	1.02249	2.1244	2.60369	2.61587	2.98695	4.72133	2.50489
0.224922	0.556221	0.787597	0.954455	0.683738	0.678514	0.957408	0.514068	0.23827	10.144	9.236	3.12157	2.27537	6.13873	5.37597	9.09212	10.4728	12.1595	9.11027	9.27206	9.90867	2.09978	3.40659	2.96088	2.15543	3.64479	2.93287	3.33213	2.76866	3.96656	4.78662	4.05851	5.07539	2.32531	1.90942	5.03105	4.72662	5.25231	6.9814	1.59139	2.18896
0	0	0	0	0.055438	0.090468	0.387266	0.420601	0.190616	6.30331	5.44959	1.05074	0.538549	10.5404	13.0823	3.51953	5.57237	3.47262	4.14995	6.59734	7.05856	2.03204	1.32509	5.4813	5.77348	1.49581	1.0665	2.1782	2.98757	5.20611	3.0329	5.69963	7.27159	1.88115	2.46327	8.59642	7.55579	7.55149	14.2947	3.03011	3.38499
0.299896	0.252828	0.351671	0.438643	0.443505	0.452342	2.10845	1.86934	2.04912	18.6162	16.7026	3.99281	3.17744	41.392	22.6345	17.3984	20.8472	23.5366	20.2078	18.0118	16.3366	11.244	10.2695	12.4308	10.6232	18.1292	19.8368	6.43087	7.44318	5.85688	7.737	7.27341	8.51701	9.36098	9.3883	7.3119	5.61579	11.8948	12.1849	81.5546	64.4728
5.52309	5.46108	3.78047	5.23935	6.51399	4.20678	2.28057	2.68717	1.26283	14.6399	16.0657	24.5873	22.1344	18.3274	17.3739	11.2226	22.7812	13.7619	15.0513	32.3846	14.7721	27.4325	20.1745	27.4065	41.8577	23.0654	66.976	13.2766	11.5125	10.97	12.2554	7.06074	13.6593	9.65211	10.434	9.51041	6.61132	3.84978	9.74314	4.72133	3.65579
1.1746	1.26414	0.879178	1.38904	1.08105	0.904685	0.516355	0.958035	0.452713	4.33776	5.87423	6.09428	4.1199	6.83945	6.09123	2.58984	8.81746	6.49508	5.14098	10.3673	4.51166	6.90894	5.30037	5.97071	6.23536	6.76105	21.4366	3.16357	3.50267	3.25382	3.65186	3.3177	3.1537	2.62018	2.69565	3.06309	2.52711	1.85085	4.62266	2.6073	2.20025
0.749741	1.16301	0.747302	1.21845	1.44139	1.94507	0.903621	0.747735	0.571848	10.9122	13.5886	12.1886	10.4209	11.4879	13.9821	8.03515	19.7327	12.8615	11.4588	21.7032	11.7158	15.1048	11.3627	19.7719	23.1517	14.7487	30.8218	7.77928	6.82506	5.57798	7.42752	2.89235	8.61744	5.9122	6.06521	6.00267	4.79895	2.54184	7.32514	2.67777	2.53875
0.592653	1.29183	0.508667	1.47491	2.23733	1.06624	0.891327	1.91273	0.745445	0.668093	1.01864	0.562896	0.456485	1.1533	0.72185	0.901227	0.775761	1.64444	1.30073	1.2529	0.686105	0.245135	0.340738	0.396183	0.313418	0.857597	0.731312	0.426008	0.456231	0.258977	0.415587	0.327111	0.449572	0.326322	0.18812	0.39759	0.423008	0.246781	0.426707	0.598975	0.2031
0.057123	0.086684	0.069078	0.083551	0.095037	0.077544	0.583973	0.66762	0.217847	1.56856	1.46603	0.64095	0.461614	1.85074	2.68766	0.863281	1.4329	1.07486	1.08837	2.09739	1.79843	0.832169	0.813985	0.852958	0.808287	0.589776	0.731312	0.777928	0.934537	0.723809	0.937282	0.901733	1.03536	0.409503	0.584279	0.945748	0.656391	0.662782	0.904212	0.734877	0.68667
0.149948	0.505655	0.483548	0.243691	0.554382	0.180937	0.301207	0.373867	0.190616	1.62666	1.98167	1.68118	1.40023	2.6055	2.6303	0.996093	1.31115	1.73631	1.42461	1.72788	1.1643	3.319	1.72262	2.05549	3.11768	1.97447	1.4931	0.311171	0.257549	0.139449	0.185688	0.340277	0.281222	0.447894	0.232384	0.642262	0.204211	2.22103	0.853414	0.775144	0.676999
5.04826	4.70259	3.78047	7.31072	6.26451	5.88045	7.70229	7.75775	4.05059	1.69444	2.26477	3.4149	1.61565	1.71726	3.32249	1.12891	3.21231	2.57231	3.09698	3.97935	1.89199	1.21923	2.25266	0.978804	1.27017	1.8548	11.3049	4.04523	3.70871	2.51009	3.1567	3.91318	7.23142	2.23947	2.46327	5.68154	3.93105	2.96137	4.90713	14.3754	10.9674
0	0	0.087918	0.048738	0.055438	0	1.20483	2.3834	1.28666	3.9311	4.45876	0.052537	0.161565	7.63887	6.09123	2.19141	4.52345	3.60123	3.09698	5.02655	5.02104	0.067735	0.066255	0.195761	0	1.43598	1.7064	0.103724	0.05151	0.278899	0.123792	0.255208	0.241047	0.044789	0	0.494047	0.255263	0.197424	0.071118	0.211403	0.406199
2.49914	3.03393	2.15399	2.38817	2.21753	2.08078	1.80724	1.86934	1.04839	18.4355	26.3279	27.5294	25.4734	28.0684	37.1703	10.5586	35.2043	39.292	32.2705	33.9815	14.2627	15.8499	23.1891	12.6266	16.974	25.0099	75.9346	14.9881	18.5436	16.1761	19.6829	21.7777	24.386	10.212	11.4333	22.4297	17.46	8.8841	22.6155	32.6265	26.8769
27.9404	35.0082	33.7604	27.927	27.83	16.42	11.4459	12.8517	15.6782	1544.79	1690.15	1931.57	1676.61	1130.61	955.562	1395.23	1948.76	1720.75	1395.74	1968.69	1366.45	1337.51	1041.16	1111.73	1004.53	1713.12	1792.99	1220.98	1305.16	1078.83	1170.39	1119.04	1257.87	1070.33	1067.34	1241.41	1047.04	681.065	673.059	646.118	625.75
1.79938	2.98337	1.89023	8.67539	18.1837	7.41842	57.8748	79.1664	19.3952	123.287	148.554	29.5783	23.1576	148.928	135.045	96.9531	158.78	137.361	117.251	185.092	117.958	23.0298	15.8348	36.803	45.2641	18.2489	26.2358	36.4589	35.3358	60.8929	71.0566	91.7896	100.316	29.2027	31.4647	131.762	105.73	136.963	160.442	218.661	213.932
0	0.050566	0	0	0	0	0.301207	0.327134	0.190616	2.64332	2.68941	0.210148	0.21542	2.13178	2.07656	1.79297	2.42562	3.40831	2.78728	3.24631	2.5469	0.406408	0.198764	1.56609	0.923757	0.239329	0.426599	0.311171	0.412079	0.74373	0.866544	0.808157	1.04454	0.358315	0.371814	1.13631	1.02105	0.937766	1.63571	1.40935	1.2186
0.974664	1.32734	0.939622	1.04787	1.25429	0.740711	0.790668	0.934668	0.500367	1.44027	1.37124	2.28536	1.63584	1.45079	1.26324	1.56885	1.56518	2.03373	1.95884	1.66243	1.58272	1.77804	1.11805	1.81079	1.3279	1.45093	2.26631	1.23172	1.00444	1.05749	1.24566	0.919811	1.61703	1.01336	1.03411	0.83988	0.791316	0.499731	0.515604	0.872037	0.939336
2.085	3.11556	2.09747	3.75005	3.85295	2.33926	1.73962	3.57844	0.95308	7.81346	8.90437	4.986	4.52202	10.8151	11.7589	5.26854	12.9192	11.6415	10.8085	13.1304	6.50102	3.39996	3.15561	2.65349	3.60595	7.05167	14.1082	5.95374	5.31141	5.09986	7.39097	6.21329	6.84613	4.50965	4.42746	5.53827	5.30534	6.15048	15.6991	19.2444	15.3627
14.8949	15.5236	11.8689	11.9896	12.529	10.811	12.2634	35.6109	6.14737	24.5355	32.8391	25.3228	22.4575	45.1226	76.2096	14.6758	48.0535	36.0123	47.7554	85.556	22.8494	20.7268	26.9656	53.7364	103.461	31.1726	548.393	17.4775	16.4832	15.7578	17.1452	21.6076	26.2742	13.7055	16.8711	29.05	29.9169	15.3004	76.8073	97.6682	49.0824
0.099965	0.151697	0.219795	0.487382	0.498944	0.271405	0.774532	0.934668	0.524194	10.9122	10.4038	10.8751	8.88606	17.1726	20.281	9.5625	14.0293	15.1766	10.9014	8.4823	9.24163	31.6321	30.4109	65.3841	75.2862	18.3087	21.7565	5.54922	5.25401	2.64954	2.53774	2.67968	4.2585	4.70288	4.50824	2.91488	2.75684	1.67811	2.34689	5.49648	6.97309
0	0.050566	0	0	0	0.045234	0.04303	0.093467	0.047654	0.677775	0.73133	0.367758	0.646259	1.737	1.33822	1.59375	1.44226	1.95067	0.640042	0.837758	1.23707	7.17988	7.70762	9.78804	8.77569	2.63262	2.133	0.414895	0.480759	0.325382	0.433272	0.55295	0.682968	0.71663	0.697151	0.296428	0.357369	0.542917	0.213353	1.76169	1.2863
0.212427	0.208583	0.181331	0.341167	0.505873	0.46252	0.102195	0.17525	0.274862	1.62666	1.64254	2.20217	1.90063	2.18359	1.47089	2.05583	1.93667	3.13232	2.25821	2.3671	1.73735	2.07437	2.37688	2.00655	1.91968	2.83206	2.46183	1.39163	1.9123	1.09623	1.27403	1.42136	1.83966	1.6908	1.59183	1.49449	0.855132	1.12902	0.820818	1.13629	1.04935
0	0.050566	0	0	0	0	0.04303	0	0	0.745553	0.495417	0.210148	0.10771	0.651376	1.59203	0.664062	0.458901	0.321539	0.371637	0.10472	0.58215	0.270939	0.265018	0.489402	0.461879	0.179497	0	0.881652	0.618119	2.04526	1.67119	1.82899	1.72751	0.537472	0.883058	2.61845	2.91	1.13519	1.06677	2.46637	2.0987
0	0	0	0.146214	0	0	0.04303	0.186934	0.095308	1.08444	1.48625	0.893128	0.32313	0.532944	0.899841	16.668	25.9607	0.57877	0.743274	1.25664	0.873224	0.135469	0.132509	0.09788	0.230939	0.239329	0.639898	6.7939	5.40854	1.20856	1.42361	1.44618	2.41047	2.01552	2.64917	3.70535	3.36947	0.246781	0	0.563741	0.270799
0.199931	0.252828	0.043959	0.097476	0.110876	0	0.04303	0	0.047654	0.338888	0.495417	1.57611	0.969389	1.1251	1.1075	0.265625	0.72113	0.514462	0.06194	0.314159	0.436612	1.35469	0.993819	3.91522	3.92597	1.25648	1.0665	0.777928	0.978688	1.62691	1.29982	1.91406	1.68733	0.895787	1.11544	1.0375	1.02105	0.839054	0.782296	0.211403	0.541599
0	0	0	0	0	0	0.04303	0.1402	0.047654	0.338888	0.495417	0.052537	0.053855	0.473728	0.346093	0.066406	0.262229	0.128615	0	0.261799	0.291075	0	0	0.195761	0	0	0.213299	0.363033	0.257549	0.697247	1.17602	0.638019	0.482095	0.179157	0.185907	0.494047	0.459474	0.444205	0.355589	0.352338	0.270799
0.049983	0	0.043959	0	0.110876	0	0.086059	0.093467	0.095308	3.45665	3.46792	0.735517	0.915534	2.30943	1.59203	1.72656	1.90116	2.18646	2.22982	3.08923	2.61967	0.067735	0.397528	0.293641	0.577348	0.418826	0.639898	0.881652	0.824158	1.39449	1.85688	2.84982	2.00873	0.71663	0.790105	1.87738	2.39947	2.36909	3.9826	1.19795	0.947798
0	0	0	0	0.221753	0.090468	0.04303	0.1402	0.047654	3.25332	4.17566	0.420295	0.592404	2.78315	2.35343	2.52344	2.55674	2.70092	3.77831	3.97935	4.58443	0.406408	0.331273	0.880924	0.461879	0.658156	0.213299	1.0891	0.772648	2.27767	2.35205	2.38194	3.13362	0.940577	0.883058	2.86547	2.8079	2.91201	2.63136	2.25496	1.8279
0.049983	0.151697	0.087918	0.097476	0.110876	0.090468	0.172118	0.420601	0.142962	0.745553	0.707739	0.630443	0.21542	0.651376	1.24593	0.464844	1.24559	1.41477	0.743274	0.733038	0.727687	0.406408	0.397528	0.391522	0.230939	0.478659	0.213299	0.363033	0.669629	0.371865	0.433272	0.55295	0.281222	0.895787	0.883058	0.444643	0.612632	0.098712	0.853414	1.40935	0.676999
0	0	0	0.194953	0.554382	0.180937	0.94665	0.934668	0.333578	1.76222	1.69857	0.052537	0.32313	2.36864	1.17671	1.66016	2.09783	2.25077	1.67237	2.72271	1.96476	0.406408	0.198764	0	0.230939	0.239329	0.639898	0.363033	0.721139	0.836697	0.804648	1.02083	1.28559	0.313526	0.464767	1.0869	1.22526	1.5794	2.70248	0.845612	0.406199
0.099965	0.050566	0	0.097476	0.332629	0.045234	0.215148	0.046733	0.047654	7.99775	7.78513	4.62325	4.36225	14.3303	15.1589	4.58203	7.01463	6.23785	5.57456	5.8643	6.62195	3.79314	6.37701	23.5892	32.447	7.9577	5.97239	2.95613	2.52399	2.23119	1.79498	1.95659	2.3703	1.16452	1.62669	1.97619	1.99105	1.03648	0.213353	1.19795	1.4217
0	0	0	0.048738	0	0	0.258177	0.186934	0	0.745553	2.33554	0.052537	0.053855	2.42786	2.07656	1.0625	2.95008	1.15754	0.743274	1.78024	1.45537	0.474143	0.066255	0.391522	0.461879	0.179497	0.426599	0.466757	0.618119	0.650764	0.680856	1.19097	0.843666	0.358315	0.418291	0.741071	0.867895	1.03648	1.9913	0.493274	0.473899
0	0	0	0	0	0	0.258177	0.514068	0.095308	2.43999	2.05244	0.157611	0.376984	2.19099	2.49187	0.929687	1.50782	0.57877	1.23879	2.35619	1.23707	0.203204	0.132509	0.783044	0.11547	0.239329	0.426599	0.414895	0.15453	0.511315	0.557064	0.638019	0.723142	0.044789	0.418291	0.741071	0.663684	0.444205	1.209	0.634209	0.812398
0	0	0	0	0	0	0.129089	0.046733	0.095308
0.399862	0.202262	0.131877	0.146214	0.110876	0.045234	0.04303	0.1402	0.095308	0.81333	1.41548	3.57251	3.55443	1.18432	1.66125	1.46094	0.983359	0.707385	0.867153	1.09956	1.01876	2.77712	2.51768	1.66397	1.27017	2.0343	0.639898	1.03724	1.28775	1.58043	2.16636	1.53124	1.28559	2.23947	2.09145	1.43274	1.37842	2.76394	3.69813	2.88917	2.77569
0.099965	0.101131	0	0.341167	0.776135	0.452342	0.98968	0.794468	0.47654	10.37	8.20977	3.4149	2.96202	8.58632	5.12217	6.57422	7.80132	9.58185	5.51262	8.16814	9.82377	3.38673	2.84895	1.76185	2.6558	3.47027	2.98619	3.78592	3.1421	5.81039	6.62287	5.06162	7.35194	2.41863	2.7886	10.5232	10.4147	16.0407	9.03196	13.0365	11.0351
0.599793	0.758483	0.39563	1.21845	1.1642	0.768982	0.602414	0.514068	0.428886	13.1488	10.1207	10.6913	11.5519	14.2711	16.6817	13.7461	11.2431	10.6751	8.7025	7.6969	12.0068	13.1067	16.928	19.1356	21.6506	16.9924	12.1581	12.4468	12.2594	11.0397	13.8647	9.69789	9.72224	7.65898	11.1079	7.95416	8.88316	6.12016	5.54719	1.97309	3.24959
0.199931	0	0.043959	0.097476	0.166315	0.090468	0.473325	0.420601	0.23827	23.6544	14.2256	1.31342	0.376984	11.251	17.5123	11.2891	6.81796	13.8262	6.19395	5.70723	17.1006	0.135469	0.795055	0.685163	0.346409	2.39329	0.639898	1.03724	1.13322	1.71988	1.5474	0.808157	0.924015	0.537472	0.976011	1.87738	1.8379	1.33262	1.9913	1.05702	1.5571
0.049983	0	0	0	0.055438	0	0.086059	0.233667	0.095308	0.677775	0.778513	0.577906	0.646259	1.42118	3.39171	0.730468	1.44226	0.900308	0.929093	0.418879	0.363843	9.07645	8.81186	7.34103	10.3923	1.55564	3.19949	0.207447	0.669629	0.325382	0.557064	0.255208	0.562444	0.761419	0.371814	0.444643	0.816842	0.197424	1.06677	1.90263	1.5571
0	0	0.065938	0.341167	0.221753	0.090468	0	0.0701	0.071481	0.067778	0.283096	0.315222	0.21542	0.059216	0.830622	0.265625	0.262229	0.192923	0	0.1309	0.363843	0.677347	0.530037	0.685163	1.5011	0.837652	0.533249	0.803859	0.463589	0.650764	0.371376	0.914494	1.00436	0.515078	0.743628	0.296428	0.28079	0.172746	0.142236	0.422806	0.372349
0.249914	0.505655	0.219795	0.389905	0.332629	0.407108	0.129089	0.233667	0.190616	0.54222	0.778513	0.472832	0.484694	1.18432	0.622967	0.132812	0.262229	0.836	1.05297	0.994837	0.436612	1.49016	0.993819	1.17457	1.61658	1.55564	1.4931	0.622342	0.669629	0.278899	0.495168	0.638019	0.88384	0.537472	0.697151	0.444643	0.306316	0	0.497825	0.634209	0.406199
1.09962	1.06188	0.967096	1.12098	1.33052	1.17609	0.602414	0.467334	0.285924	11.4544	12.1023	18.1778	17.9337	10.4812	11.6287	10.957	12.0625	11.3825	12.0782	12.1998	11.643	10.7698	10.6007	8.31984	9.00663	10.0518	13.8645	9.95748	9.06574	7.34434	8.29406	7.7413	8.43666	8.33082	7.94752	7.55892	6.79	11.0558	12.5879	16.9827	15.3002
0	0	0.043959	0	0	0.045234	0.430296	0.186934	0.047654	5.15109	2.61863	0.262685	0.376984	6.33611	8.16779	1.85937	2.49118	2.63662	1.92013	0.890118	2.76521	0.270939	0.198764	0.880924	0.577348	0.239329	0.213299	0.414895	0.257549	0.371865	0.92844	0.55295	1.00436	0.358315	0.511244	1.23512	1.48053	1.18455	2.91583	1.55029	1.0155
0.599793	0.505655	0.439589	0.438643	0.110876	0.271405	0.215148	0.186934	0.047654	0.406665	0.778513	0.420295	0.430839	0.651376	0.415311	0.464844	0.786688	0.771693	0.185819	0.785398	0.363843	0.880551	0.86131	0.587283	0.692818	0.538491	3.41279	0.466757	0.515099	0.418348	0.742752	0.467881	0.562444	0.358315	0.511244	0.494047	0.204211	0.394849	1.28012	1.55029	1.2186
0.199931	0.328676	0.351671	0.438643	0.443505	0.226171	0.150603	0.514068	0.285924	5.15109	4.84801	1.75999	1.75029	9.2377	6.05662	6.07617	5.93293	6.39862	6.00813	5.49779	6.62195	14.7662	11.8596	14.1927	15.1843	5.29516	5.11919	6.22342	7.64922	5.99632	6.00391	5.01908	7.57291	8.33082	8.38905	8.99166	8.95974	9.37766	5.61831	26.4958	24.8458
0.049983	0.050566	0.043959	0.194953	0	0.045234	0.172118	0.233667	0.047654	0.27111	0.212322	0.052537	0.10771	0.177648	0.553748	0.132812	0.131115	0.192923	0.185819	0	0.291075	0.609612	0.596292	0.978804	1.27017	0.358994	0.853198	0.466757	0.463589	0.185933	0.247584	0.127604	0.080349	0.268736	0.185907	0.049405	0.153158	0.098712	0.142236	0.281871	0.0677
0	0	0	0	0	0	0.129089	0	0.095308	1.76222	0.778513	0.052537	0.161565	1.36197	1.93812	0.929687	0.983359	1.35046	2.6634	0.785398	1.1643	0.135469	0.132509	0.293641	0.461879	0.059832	0	0.051862	0.15453	0.325382	0.247584	0.850692	0.361571	0.313526	0.232384	0.642262	0.918948	0.592273	0.497825	0.352338	0.676999
0.449845	0.505655	0.747302	0.243691	0.554382	0.407108	0.301207	0.373867	0.142962	2.57554	2.33554	1.68118	1.34637	5.09258	6.57576	1.32812	3.34342	4.18	2.53952	2.40855	3.12905	3.45447	3.57775	4.69826	5.42707	3.76944	3.19949	3.73405	3.50267	3.43975	3.46618	4.5512	3.81658	4.03104	4.27586	2.22321	1.68474	2.46781	5.9739	5.0032	3.99429
0.099965	0	0.131877	0	0	0.135703	0.344237	0.560801	0.190616	8.33663	5.73269	0.893128	0.592404	7.46122	3.94546	4.64844	5.3757	6.94523	4.27383	5.28835	5.02104	0.609612	0.530037	1.17457	0.346409	0.77782	0.426599	0.985375	1.18473	2.13822	2.10446	3.19009	2.77204	1.20931	0.836581	3.21131	3.36947	4.44205	5.83166	5.14414	4.67129
0.049983	0	0	0	0	0.045234	0.086059	0.186934	0.047654	1.08444	0.707739	0.157611	0	1.18432	0.830622	0.464844	0.327786	0.771693	0.681335	0.942478	0.800456	0.067735	0.198764	0.09788	0.11547	0.179497	0.213299	0.311171	0.20604	0.092966	0.495168	0.425346	0.321396	0.089579	0.27886	0.592857	0.459474	1.38197	3.27142	0.563741	1.6925
0	0.025283	0.021979	0.024369	0.027719	0.022617	0.150603	0.2103	0.166789	0.982774	0.707739	0.288953	0.161565	1.06589	0.346093	1.29492	1.0817	1.09323	0.681335	1.20428	1.30984	0.64348	0.596292	0.783044	0.346409	0.358994	0.10665	0.492688	0.669629	0.836697	1.17602	1.33984	1.20524	0.604656	0.673913	1.82797	1.86342	1.13519	1.10233	0.704677	1.04935
0.049983	0	0	0.146214	0.277191	0.045234	0.129089	0.1402	0.047654
0	0.025283	0.021979	0.024369	0.027719	0.022617	0.150603	0.2103	0.166789	0.982774	0.707739	0.288953	0.161565	1.06589	0.346093	1.29492	1.0817	1.09323	0.681335	1.20428	1.30984	0.64348	0.596292	0.783044	0.346409	0.358994	0.10665	0.492688	0.669629	0.836697	1.17602	1.33984	1.20524	0.604656	0.673913	1.82797	1.86342	1.13519	1.10233	0.704677	1.04935
0.799724	0.505655	0.527507	1.0235	0.665258	1.62843	0.344237	0.747735	0.428886	9.28552	9.27138	17.6524	16.5335	14.0934	15.3665	5.57812	10.2269	12.6043	10.9633	12.4617	10.1149	18.4916	19.7439	27.015	27.4818	12.6845	13.2246	8.03859	9.63235	9.11069	7.17994	6.08245	6.30741	6.44967	8.87706	8.49761	5.20737	3.65235	2.63136	1.05702	0.812398
0	0	0	0.048738	0.110876	0	0.172118	0.1402	0.047654	1.08444	1.69857	0.630443	0.376984	1.95413	2.00734	0.597656	1.11447	0.450154	0.433577	2.25147	1.30984	0.812816	0.596292	1.27245	1.61658	0.239329	0.853198	0.881652	0.927178	0.836697	0.92844	1.2335	1.08471	0.985366	0.790105	1.13631	0.867895	0.64163	0.497825	0.493274	0.676999
0	0	0	0	0	0	0.04303	0.2804	0.142962	1.69444	1.76935	0.105074	0.053855	3.02002	2.42265	0.730468	1.44226	1.47908	1.36267	1.5708	1.30984	0	0	0.293641	0.11547	1.55564	0.639898	0	0	0.139449	0	0.127604	0.160698	0	0.092953	0.148214	0.102105	0	0	0	0
0	0.050566	0	0.048738	0.110876	0.045234	0.04303	0.420601	0	1.89777	1.27393	0.052537	0.269275	2.9608	4.63764	0.730468	0.852245	1.09323	0.867153	2.04203	2.18306	0.135469	0.198764	0.587283	0.923757	0.358994	0	0.622342	0.618119	0.836697	2.16636	1.14843	1.28559	0.179157	0.185907	2.71726	1.68474	1.03648	2.63136	0.211403	0.473899
0	0	0	0	0.055438	0	0.086059	0.233667	0.047654	2.03333	2.40631	0	0.10771	2.48707	1.59203	1.52734	2.22895	2.37939	1.61043	1.309	1.30984	0.270939	0.132509	0.09788	0	0.179497	0.426599	0.207447	0.05151	0.139449	0.30948	0.340277	0.120524	0.268736	0.046477	0.691666	0.663684	0.740342	0.142236	0.352338	0.1354
0	0	0	0	0	0	0.172118	0.2804	0.047654
0	0	0.043959	0	0	0	0.04303	0	0	0.609998	0.070774	0.105074	0	0.651376	0.622967	0.398437	0.262229	0.064308	0.06194	0	0.727687	1.21923	1.59011	1.85973	1.73205	0.717988	0.213299	0.155586	0.05151	0.092966	0	0.042535	0.160698	0.044789	0.232384	0.148214	0.051053	0.098712	0.213353	0	0.1354
0	0	0	0	0	0	0.04303	0.186934	0.047654	2.77888	2.40631	0.315222	0.10771	3.61218	4.08389	1.32812	3.21231	4.82308	6.75141	4.08407	3.05628	0.270939	0.331273	0.587283	0.461879	0.358994	0.639898	0.207447	0.360569	0.929663	0.557064	0.638019	1.20524	0.223947	0.697151	0.93869	1.07211	0.592273	1.06677	0.422806	0.744699
0.049983	0.151697	0.043959	0.097476	0.110876	0.045234	0.086059	0.373867	0.047654	2.84666	1.98167	1.89133	2.1542	3.61218	3.7378	1.59375	2.81896	3.47262	3.2828	2.04203	2.3286	2.03204	1.39135	1.85973	2.07845	2.69245	5.33249	1.34841	1.85436	0.74373	1.11413	1.02083	0.88384	1.20931	0.929535	1.53155	1.32737	0.987122	1.49347	1.40935	1.2186
0	0	0	0.048738	0.110876	0.135703	0.258177	0.093467	0.047654	1.62666	2.76018	0.157611	0.269275	2.01335	1.1075	1.19531	2.95008	1.86492	1.61043	2.82743	1.67368	1.49016	0.596292	0.848297	0.692818	0.299162	0.213299	0.466757	0.618119	0.697247	0.866544	1.36111	1.28559	0.492683	0.743628	0.889285	1.07211	0.789698	3.27142	0.563741	0.541599
0	0	0	0	0	0.045234	0.086059	0.233667	0.095308	1.21999	1.06161	0.105074	0	1.1251	0.899841	0.464844	1.24559	1.28615	1.05297	1.67552	1.09153	0.067735	0.066255	0	0.230939	0	0	0.103724	0.10302	0.325382	0.247584	0.212673	0.482095	0.044789	0.27886	0.296428	0.561579	0.148068	0.355589	0.070468	0.0677
0	0.151697	0.043959	0.243691	0.388067	0	0.172118	0.186934	0.333578
0	0	0	0.048738	0	0.045234	0.086059	0.1402	0	5.82887	6.58197	0.472832	0.700114	5.68474	8.237	2.19141	4.78568	3.47262	3.90219	6.23082	4.8755	0.203204	0.331273	1.17457	0.346409	0.179497	1.0665	1.7633	1.80285	3.67217	3.52807	3.61544	4.17815	1.07495	1.06896	4.98988	5.7179	1.97425	2.41801	1.69122	1.6248
0	0	0	0	0	0	0.344237	0.1402	0.23827	1.08444	0.920061	0.157611	0.21542	0.947456	1.31515	0.929687	1.18003	1.35046	1.30073	1.00232	0.945993	0.135469	0.331273	0.09788	0.11547	0.059832	0	0.207447	0.360569	0.278899	0.433272	0.297742	0.482095	0.134368	0.046477	0.93869	0.408421	0.789698	0.853414	0.563741	0.473899
0	0	0	0	0	0.045234	0.344237	0.233667	0.095308
0	0	0	0	0	0.045234	0.04303	0.1402	0	0.54222	1.06161	0.210148	0.10771	1.53962	1.17671	0.464844	1.04892	0.57877	1.36267	1.09956	1.45537	0.135469	0.198764	0.587283	0	0.119665	0	0.155586	0.257549	0.418348	0.92844	0.723088	0.642793	0.089579	0.046477	0.592857	0.663684	0.049356	1.06677	0.493274	0.880098
0.049983	0	0	0.048738	0	0.045234	0.344237	0.1402	0.047654	1.28777	1.20316	0.052537	0.161565	1.59883	1.59203	0.332031	0.852245	0.771693	0.433577	0.994837	1.1643	0.135469	0.066255	0.391522	0.230939	0	0	0.051862	0.15453	0.232416	0.061896	0.340277	0.562444	0	0.371814	0.790476	0.408421	0.394849	0.213353	0.211403	0
0.349879	0.202262	0.131877	0.731072	0.776135	0.723748	0.387266	0.186934	0.142962	6.43886	5.80346	7.51278	7.91667	4.97415	4.42999	7.23828	7.27686	5.72339	5.82231	6.44026	7.13133	2.30298	3.18022	3.23006	2.88674	5.56441	2.98619	12.758	11.4352	11.7602	13.122	5.5295	7.15107	5.73304	5.71664	3.35952	3.67579	1.87553	2.41801	2.46637	3.45269
0.249914	0.252828	0.219795	0.633596	0.665258	0.271405	0.172118	0.233667	0	2.37221	2.83096	2.78446	3.87755	3.19767	2.35343	2.98828	2.49118	1.73631	2.044	2.25147	3.78397	1.42243	1.65637	1.17457	1.27017	2.09413	0.639898	7.83114	6.07817	5.85688	6.49908	3.40277	3.61571	2.77694	3.29985	1.38333	1.99105	0.937766	1.35124	1.12748	1.2186
0	0	0	0.048738	0.055438	0	0.172118	0.093467	0
0.099965	0.101131	0.087918	0.341167	0.166315	0.090468	0.04303	0.093467	0	0.745553	1.41548	1.47103	1.13095	1.36197	1.59203	1.12891	1.70449	2.12215	0.867153	0.942478	0.727687	1.82884	1.72262	3.03429	5.88895	2.57279	4.26599	0.881652	0.515099	0.697247	0.433272	0.850692	0.964189	0.492683	0.929535	0.247024	0.408421	0.197424	0.426707	1.05702	0.947798
0	0	0	0	0	0	0.086059	0	0.095308	1.82999	0.283096	0.105074	0.053855	2.30943	3.66858	0.863281	1.24559	0.836	0.495516	0.575959	0.873224	0.338674	0.927565	0.978804	1.73205	0.059832	0.213299	1.0891	1.33926	1.48746	2.47584	2.89235	2.28995	0.850998	0.650674	2.1244	2.70579	0.839054	1.84906	0.775144	0.812398
0.799724	0.606786	0.263753	0.341167	0.332629	0.407108	0.559384	0.467334	0.524194	2.16888	3.18483	1.62864	2.10034	3.55296	4.93759	3.05469	3.67121	2.95816	3.22085	4.29351	2.47414	3.86088	3.04771	4.40462	7.73647	3.05145	3.41279	6.32715	6.43874	3.76513	5.19926	5.01908	6.10653	3.89668	4.92653	4.54523	4.28842	5.67595	14.6503	39.2505	30.9388
0	0.050566	0.043959	0	0.055438	0	0.129089	0.093467	0.142962	1.55888	2.05244	0.210148	0.592404	1.36197	0.761404	0.863281	2.03228	2.37939	0.929093	2.82743	2.40137	0.745082	0.463782	0.391522	0.461879	0.538491	0.213299	0.82979	0.566609	1.25504	1.17602	1.48871	2.28995	0.403104	0.325337	1.92678	1.42947	2.07296	2.06242	0.91608	1.4217
0	0.050566	0	0.048738	0.110876	0.045234	0.430296	0.1402	0.047654	1.15222	1.69857	0.052537	0.161565	1.30275	1.52281	0.597656	0.852245	1.47908	0.867153	1.25664	1.67368	0.135469	0	0	0	0.059832	0	0.051862	0	0.046483	0.061896	0	0.080349	0	0	0.098809	0.051053	0.148068	0.284471	0	0
0.049983	0	0	0	0.110876	0	0.215148	0.1402	0.095308	1.21999	2.19399	0.367758	0.10771	2.36864	1.73046	1.32812	2.09783	1.28615	1.67237	1.5708	1.74645	1.15149	0.596292	0.685163	1.27017	0.059832	0	0.311171	0.360569	0.278899	0.557064	0.425346	0.482095	0.223947	0.27886	0.889285	0.97	0.246781	0.355589	0.986547	1.0155
0	0	0	0	0	0.045234	0.172118	0.186934	0.047654	1.42333	1.27393	0.105074	0.10771	0.651376	1.24593	0.664062	1.11447	1.35046	1.48655	0.890118	0.945993	0.067735	0.066255	0.293641	0.11547	0.059832	0.213299	0	0.05151	0.139449	0.495168	0.467881	0.361571	0.537472	0	0.691666	0.459474	0.394849	0.284471	0.775144	0.676999
0.049983	0.050566	0	0.048738	0.166315	0.135703	0.04303	0.046733	0
0.049983	0.202262	0.087918	0.292429	0.055438	0.135703	0.172118	0.1402	0.190616	2.03333	2.54786	2.57431	2.26191	4.14512	3.11483	2.32422	2.81896	4.11569	2.22982	1.72788	2.76521	2.30298	1.98764	2.93641	2.07845	3.41044	5.54579	2.43751	2.16342	2.32416	1.67119	1.82899	1.56681	2.1051	1.81259	2.27262	1.58263	2.0236	1.42236	1.47982	1.8279
0.049983	0	0	0	0	0	0.086059	0.046733	0.047654	0.474443	0.566191	0.052537	0	0.177648	0.346093	0.398437	0.262229	0.385846	0.681335	0.942478	0.58215	0.135469	0	0.09788	0.230939	0	0.213299	0.207447	0.257549	0.092966	0.061896	0.255208	0.160698	0.134368	0.046477	0.395238	0.561579	0.64163	0.142236	0.070468	0.880098
0.212427	0.309714	0.269248	0.584858	0.672188	0.27706	0.102195	0.315451	0.172746	0.948885	1.08815	1.11641	1.2454	1.473	1.60933	0.904785	1.17184	1.72827	1.37041	1.25009	0.754975	1.39703	1.05179	1.71291	1.57327	1.19665	2.10633	1.01131	0.779087	0.662385	1.06771	0.882593	1.37096	0.571064	0.70877	0.605208	0.2425	0.684816	0.417817	0.502082	0.23695
0.199931	0.151697	0.087918	0.097476	0.110876	0.090468	0.387266	0.576379	0.190616	0.27111	0.283096	0.262685	0.10771	0.473728	0.207656	0.199219	0.065557	0.257231	0	0.10472	0.072769	0	0.066255	0.195761	0.230939	0.239329	0	0.155586	0.15453	0.092966	0.123792	0.170138	0.321396	0.044789	0.046477	0.296428	0.459474	0.592273	0.568943	0.91608	0.2031

## Sheet: c
Data				Correlation					Data				Correlation					Data				Correlation
	BT_1619	BTnc077			BT_1619 vs. BTnc077					BT_2952	BTnc352			BT_2952 vs. BTnc352					BT_0190	BTnc009			BT_0190 vs. BTnc009
Glucose	-0.35805	-0.61394		Pearson r					Glucose	0.586172	-0.66327		Pearson r					Glucose	-0.43856	-0.45289		Pearson r
Glucose	-0.36505	-0.08861		r	-0.2668				Glucose	1.01279	-0.85058		r	-0.5551				Glucose	-0.40997	-0.28838		r	0.3716
Arabinose	-0.23473	0.29276		95% confidence interval	-0.5631 to 0.09030				Arabinose	-0.07202	-0.74495		95% confidence interval	-0.7572 to -0.2560				Arabinose	-0.35183	-0.2749		95% confidence interval	0.02630 to 0.6377
Arabinose	-0.30679	0.707906		R squared	0.07118				Arabinose	-0.49422	-0.54071		R squared	0.3081				Arabinose	-0.32982	0.152601		R squared	0.1381
Xylose	-0.17262	-0.70859							Xylose	0.415361	-0.50372							Xylose	-0.17489	-0.08321
Xylose	-0.18927	0.633143		P value					Xylose	0.039592	-0.76768		P value					Xylose	-0.1481	0.013673		P value
Maltose	-0.00929	-1.09927		P (two-tailed)	0.1399				Maltose	0.79228	-0.58965		P (two-tailed)	0.001				Maltose	-0.16982	-0.57285		P (two-tailed)	0.0363
Maltose	-0.06056	-0.57742		P value summary	ns				Maltose	0.654108	-0.85662		P value summary	***				Maltose	-0.2364	-0.56345		P value summary	*
NAG	-0.07859	0.547388		Significant? (alpha = 0.05)	No				NAG	1.40612	-0.08164		Significant? (alpha = 0.05)	Yes				NAG	-0.25553	-0.57632		Significant? (alpha = 0.05)	Yes
NAG	-0.09656	0.211824							NAG	1.67428	-0.11525							NAG	-0.19643	-0.02309
Mucin	2.91906	-1.30272		Number of XY Pairs	32				Mucin	-0.35059	-0.02318		Number of XY Pairs	32				Mucin	1.26414	-0.82208		Number of XY Pairs	32
Mucin	2.12895	-0.20123							Mucin	-0.34324	-0.7416							Mucin	1.45458	0.550394
Starvation	2.38411	-0.07226							Starvation	0.091856	-0.48923							Starvation	3.59774	2.22398
Starvation	2.79868	-0.99755							Starvation	0.054225	-0.74981							Starvation	3.28764	0.823986
Control	-0.50014	-0.57342							Control	-0.8771	1.52991							Control	-0.41263	-0.77175
Control	-0.52124	-0.3577							Control	-1.0204	1.97793							Control	-0.42425	-0.16139
28C	-0.52349	0.498234							28C	-1.06774	-0.91245							28C	-0.46968	-0.89785
28C	-0.49901	0.228034							28C	-0.99659	-0.78307							28C	-0.46299	-0.48592
42C	-0.4023	0.585296							42C	-0.71437	2.07494							42C	-0.30784	-0.32815
42C	-0.44561	0.323197							42C	-0.8637	0.999837							42C	-0.3164	0.013313
pH6	-0.50852	-1.15717							pH6	-0.87441	0.922142							pH6	-0.43202	-1.03034
pH6	-0.4874	-1.30585							pH6	-0.90995	1.76489							pH6	-0.40781	0.131969
Aerobic	-0.50282	-0.2516							Aerobic	-0.84557	1.94559							Aerobic	-0.44515	-0.08217
Aerobic	-0.51148	-0.57816							Aerobic	-0.88531	1.02194							Aerobic	-0.43341	-0.20509
Peroxide	-0.51781	0.162745							Peroxide	-1.01078	0.659872							Peroxide	-0.39453	0.421988
Peroxide	-0.47222	0.448703							Peroxide	-0.96605	0.660881							Peroxide	-0.39372	-0.79066
Deoxycholate	-0.3583	-0.15183							Deoxycholate	0.634707	-0.58701							Deoxycholate	-0.29926	-0.74409
Deoxycholate	-0.44106	-0.05714							Deoxycholate	0.711158	-0.75328							Deoxycholate	-0.32141	-0.37322
Bile salts	-0.40677	4.1861							Bile salts	2.46451	-0.79488							Bile salts	-0.29565	0.125185
Bile salts	-0.34877	1.2379							Bile salts	2.38076	-0.91245							Bile salts	-0.31212	0.864823
Gentamicin	-0.43042	-0.50632							Gentamicin	-0.42783	-0.69684							Gentamicin	-0.39802	-0.02067
Gentamicin	-0.481903	0.537559							Gentamicin	-0.198034	-0.400033							Gentamicin	-0.365867	4.22657
Data				Correlation					Data				Correlation					Data				Correlation
	BT_1280	BTnc055			BT_1280 vs. BTnc055					BT_2196	BTnc123			BT_2196 vs. BTnc123					BT_4357	BTnc249			BT_4357 vs. BTnc249
Glucose	-0.37484	0.231721		Pearson r					Glucose	-0.44123	-0.15008		Pearson r					Glucose	-0.3029	0.086054		Pearson r
Glucose	-0.39841	0.028919		r	0.6604				Glucose	-0.33561	-0.03974		r	0.5214				Glucose	-0.29596	-0.02216		r	0.7532
Arabinose	-0.32983	-0.30365		95% confidence interval	0.4049 to 0.8202				Arabinose	-0.25607	-0.7243		95% confidence interval	0.2111 to 0.7362				Arabinose	-0.3169	-0.4076		95% confidence interval	0.5486 to 0.8727
Arabinose	-0.38594	1.19953		R squared	0.4361				Arabinose	-0.24865	-0.25571		R squared	0.2718				Arabinose	-0.31745	-0.19967		R squared	0.5674
Xylose	-0.29208	0.10818							Xylose	-0.11026	-0.5685							Xylose	-0.23535	0.043593
Xylose	-0.22614	0.457421		P value					Xylose	-0.1467	-0.15309		P value					Xylose	-0.2643	1.11064		P value
Maltose	-0.3329	-1.06841		P (two-tailed)	<0.0001				Maltose	-0.30985	-0.65583		P (two-tailed)	0.0022				Maltose	-0.19463	-0.49462		P (two-tailed)	<0.0001
Maltose	-0.32984	-0.81877		P value summary	****				Maltose	-0.23587	-0.57874		P value summary	**				Maltose	-0.20074	-0.42265		P value summary	****
NAG	-0.32454	-0.28174		Significant? (alpha = 0.05)	Yes				NAG	-0.1464	-0.12839		Significant? (alpha = 0.05)	Yes				NAG	-0.26447	0.612243		Significant? (alpha = 0.05)	Yes
NAG	-0.33696	-0.17426							NAG	-0.08563	-0.31485							NAG	-0.27063	0.04934
Mucin	1.9751	-0.95143		Number of XY Pairs	32				Mucin	0.950734	-0.78753		Number of XY Pairs	32				Mucin	0.727943	-0.26248		Number of XY Pairs	32
Mucin	2.0633	1.88223							Mucin	1.19942	2.41702							Mucin	0.627976	0.363216
Starvation	3.17763	3.41172							Starvation	3.42483	2.43428							Starvation	3.95957	3.40792
Starvation	2.99573	1.79727							Starvation	3.60857	1.42163							Starvation	3.40967	2.312
Control	-0.38328	-0.1179							Control	-0.34719	-0.23464							Control	-0.34269	-0.66989
Control	-0.37125	-1.18416							Control	-0.34715	-0.4179							Control	-0.33983	-0.48649
28C	-0.36641	-0.06756							28C	-0.57904	-0.08828							28C	-0.34886	-0.11664
28C	-0.36522	-0.36011							28C	-0.54127	-0.62729							28C	-0.35223	-0.69522
42C	-0.36037	0.129777							42C	-0.19878	-0.20375							42C	-0.32778	-0.66255
42C	-0.35132	-0.68246							42C	-0.38053	-0.16205							42C	-0.33903	-0.14636
pH6	-0.39391	-0.88404							pH6	-0.32093	-0.86348							pH6	-0.33968	-0.85174
pH6	-0.36451	0.72066							pH6	-0.3495	0.255657							pH6	-0.33452	-0.18179
Aerobic	-0.40424	0.438548							Aerobic	-0.49768	0.482296							Aerobic	-0.34961	-0.38759
Aerobic	-0.4046	-0.17101							Aerobic	-0.48059	-0.48524							Aerobic	-0.33564	-0.21887
Peroxide	-0.41394	0.700709							Peroxide	-0.38558	0.090823							Peroxide	-0.34289	0.06487
Peroxide	-0.38102	-0.72396							Peroxide	-0.40514	-0.76571							Peroxide	-0.34773	-0.60636
Deoxycholate	-0.35202	-1.11948							Deoxycholate	-0.47152	-0.66025							Deoxycholate	-0.34159	-0.8227
Deoxycholate	-0.38397	-0.07008							Deoxycholate	-0.4722	-0.46307							Deoxycholate	-0.34188	-0.49038
Bile salts	-0.41394	-1.13781							Bile salts	0.163642	-0.60374							Bile salts	-0.2973	-0.90001
Bile salts	-0.39653	-0.76689							Bile salts	-0.06192	-0.17419							Bile salts	-0.31148	-0.80632
Gentamicin	-0.35981	-0.44127							Gentamicin	-0.57383	-0.31676							Gentamicin	-0.33512	-0.61832
Gentamicin	-0.413942	0.218305							Gentamicin	-0.618081	3.32142							Gentamicin	-0.333958	2.42053
