# Supplementary material for: An expanded transcriptome atlas for Bacteroides thetaiotaomicron reveals a small RNA that modulates tetracycline sensitivity
Source: Nat Microbiol. 2024 Mar 25;9(4):1130–44. doi: 10.1038/s41564-024-01642-9 (PMC10994844; doi:10.1038/s41564-024-01642-9)
Supplement: Supplementary file 15 — Growth curve data for Extended Data Fig. 8b,c. [file 41564_2024_1642_MOESM15_ESM.xlsx]

## Sheet: b
WT																				∆masB
Time (h)	H2O						0.016						0.032							Time (h)	H2O						0.016						0.032
0.32	0.121	0.118	0.118	0.117	0.118	0.116	0.118	0.118	0.117	0.116	0.12	0.116	0.118	0.119	0.12	0.118	0.119	0.121		0.32	0.119	0.115	0.113	0.111	0.115	0.114	0.119	0.116	0.115	0.119	0.122	0.125	0.116	0.119	0.113	0.113	0.113	0.114
0.65	0.124	0.121	0.12	0.12	0.121	0.118	0.121	0.12	0.119	0.118	0.122	0.117	0.12	0.121	0.122	0.12	0.121	0.124		0.65	0.122	0.118	0.115	0.113	0.118	0.116	0.121	0.118	0.117	0.121	0.124	0.127	0.117	0.121	0.114	0.114	0.119	0.116
0.99	0.128	0.125	0.124	0.123	0.125	0.122	0.123	0.123	0.122	0.12	0.125	0.12	0.122	0.124	0.124	0.122	0.123	0.128		0.99	0.125	0.121	0.117	0.115	0.122	0.12	0.124	0.121	0.119	0.123	0.127	0.131	0.119	0.124	0.116	0.117	0.118	0.119
1.32	0.133	0.13	0.129	0.128	0.129	0.127	0.126	0.126	0.124	0.124	0.128	0.123	0.124	0.126	0.126	0.124	0.126	0.131		1.32	0.13	0.126	0.121	0.119	0.127	0.124	0.128	0.125	0.122	0.127	0.131	0.135	0.123	0.127	0.119	0.119	0.12	0.122
1.65	0.139	0.137	0.136	0.135	0.136	0.133	0.13	0.13	0.129	0.128	0.132	0.128	0.128	0.13	0.129	0.128	0.13	0.134		1.65	0.136	0.133	0.127	0.125	0.134	0.133	0.133	0.13	0.126	0.13	0.135	0.141	0.127	0.131	0.122	0.122	0.126	0.127
1.99	0.148	0.145	0.145	0.143	0.144	0.142	0.135	0.136	0.134	0.133	0.137	0.133	0.133	0.135	0.134	0.133	0.136	0.14		1.99	0.147	0.144	0.137	0.135	0.148	0.148	0.141	0.137	0.131	0.137	0.145	0.151	0.134	0.139	0.128	0.128	0.133	0.135
2.32	0.162	0.162	0.164	0.16	0.162	0.163	0.144	0.145	0.144	0.144	0.148	0.144	0.141	0.143	0.141	0.139	0.143	0.145		2.32	0.166	0.167	0.152	0.153	0.163	0.17	0.154	0.149	0.143	0.148	0.162	0.165	0.145	0.149	0.137	0.136	0.144	0.146
2.65	0.18	0.178	0.181	0.177	0.175	0.181	0.15	0.152	0.153	0.152	0.159	0.153	0.145	0.149	0.147	0.145	0.152	0.153		2.65	0.178	0.187	0.16	0.165	0.167	0.183	0.17	0.167	0.153	0.16	0.174	0.182	0.159	0.161	0.148	0.144	0.164	0.159
2.99	0.194	0.193	0.193	0.193	0.181	0.199	0.153	0.158	0.16	0.161	0.171	0.164	0.149	0.153	0.154	0.148	0.16	0.157		2.99	0.188	0.21	0.164	0.181	0.176	0.204	0.188	0.19	0.166	0.176	0.19	0.202	0.173	0.167	0.162	0.153	0.177	0.166
3.32	0.233	0.222	0.239	0.228	0.215	0.239	0.16	0.166	0.173	0.174	0.19	0.177	0.153	0.158	0.158	0.147	0.166	0.158		3.32	0.232	0.261	0.225	0.233	0.216	0.265	0.215	0.223	0.189	0.192	0.227	0.231	0.178	0.169	0.169	0.15	0.194	0.168
3.65	0.243	0.236	0.24	0.239	0.214	0.257	0.161	0.169	0.176	0.18	0.195	0.186	0.157	0.164	0.164	0.153	0.176	0.169		3.65	0.237	0.285	0.217	0.238	0.222	0.279	0.232	0.243	0.2	0.212	0.234	0.252	0.199	0.188	0.188	0.169	0.224	0.189
3.99	0.261	0.257	0.266	0.259	0.233	0.29	0.162	0.17	0.179	0.184	0.206	0.194	0.157	0.164	0.165	0.153	0.18	0.168		3.99	0.263	0.327	0.237	0.273	0.247	0.319	0.244	0.267	0.213	0.23	0.254	0.273	0.203	0.186	0.193	0.167	0.228	0.189
4.32	0.283	0.273	0.311	0.285	0.278	0.323	0.159	0.166	0.173	0.176	0.204	0.184	0.15	0.157	0.154	0.145	0.169	0.159		4.32	0.305	0.363	0.282	0.32	0.29	0.359	0.235	0.268	0.204	0.217	0.26	0.267	0.183	0.175	0.175	0.149	0.211	0.176
4.65	0.326	0.316	0.361	0.324	0.328	0.363	0.165	0.177	0.183	0.192	0.219	0.206	0.158	0.174	0.166	0.158	0.191	0.19		4.65	0.354	0.432	0.342	0.352	0.331	0.404	0.276	0.309	0.237	0.257	0.289	0.316	0.224	0.223	0.218	0.187	0.249	0.227
4.99	0.363	0.37	0.385	0.365	0.341	0.377	0.172	0.191	0.197	0.208	0.225	0.215	0.168	0.193	0.182	0.175	0.208	0.216		4.99	0.382	0.462	0.355	0.37	0.355	0.431	0.305	0.328	0.236	0.267	0.302	0.341	0.257	0.252	0.232	0.228	0.259	0.255
5.32	0.44	0.448	0.461	0.421	0.405	0.443	0.182	0.207	0.219	0.234	0.25	0.242	0.177	0.204	0.196	0.181	0.223	0.223		5.32	0.47	0.541	0.433	0.452	0.441	0.513	0.343	0.356	0.282	0.311	0.344	0.371	0.266	0.26	0.246	0.236	0.266	0.261
5.65	0.497	0.502	0.525	0.464	0.458	0.51	0.189	0.215	0.235	0.248	0.268	0.254	0.178	0.208	0.196	0.185	0.224	0.226		5.65	0.545	0.615	0.501	0.506	0.516	0.558	0.37	0.383	0.307	0.336	0.375	0.401	0.271	0.266	0.252	0.238	0.272	0.268
5.99	0.543	0.568	0.581	0.516	0.513	0.593	0.195	0.222	0.25	0.265	0.282	0.269	0.178	0.21	0.198	0.187	0.227	0.229		5.99	0.65	0.693	0.591	0.577	0.591	0.635	0.4	0.409	0.331	0.367	0.396	0.427	0.281	0.273	0.258	0.248	0.29	0.276
6.32	0.617	0.627	0.668	0.603	0.593	0.664	0.202	0.229	0.27	0.287	0.305	0.291	0.176	0.202	0.197	0.182	0.23	0.218		6.32	0.724	0.768	0.636	0.695	0.72	0.755	0.426	0.436	0.369	0.395	0.439	0.465	0.283	0.268	0.263	0.235	0.286	0.275
6.65	0.697	0.726	0.781	0.664	0.686	0.772	0.219	0.256	0.307	0.325	0.326	0.322	0.189	0.219	0.217	0.195	0.245	0.237		6.65	0.818	0.857	0.769	0.789	0.818	0.849	0.473	0.48	0.409	0.438	0.481	0.515	0.296	0.288	0.269	0.258	0.292	0.294
6.99	0.774	0.832	0.863	0.746	0.773	0.851	0.233	0.274	0.329	0.349	0.346	0.341	0.191	0.226	0.219	0.196	0.247	0.239		6.99	0.877	0.923	0.86	0.873	0.877	0.915	0.487	0.529	0.43	0.456	0.535	0.569	0.304	0.295	0.275	0.26	0.301	0.302
7.32	0.861	0.89	0.93	0.85	0.885	0.943	0.249	0.298	0.347	0.376	0.377	0.365	0.195	0.234	0.219	0.192	0.252	0.24		7.32	0.938	0.968	0.928	0.948	0.937	0.964	0.469	0.569	0.418	0.454	0.54	0.571	0.315	0.306	0.285	0.251	0.312	0.314
7.65	0.915	0.974	0.991	0.898	0.924	0.968	0.274	0.342	0.401	0.425	0.4	0.405	0.213	0.255	0.244	0.214	0.261	0.256		7.65	0.949	0.989	0.949	0.971	0.952	0.96	0.58	0.576	0.5	0.526	0.583	0.62	0.327	0.317	0.293	0.283	0.319	0.324
7.99	0.957	0.999	1.025	0.948	0.973	1.027	0.302	0.382	0.443	0.47	0.429	0.444	0.219	0.263	0.251	0.223	0.268	0.263		7.99	0.968	0.994	0.976	0.996	0.969	0.981	0.626	0.646	0.551	0.592	0.646	0.689	0.342	0.33	0.303	0.297	0.332	0.338
8.32	0.987	1.027	1.031	0.995	0.998	1.018	0.337	0.426	0.482	0.517	0.474	0.481	0.231	0.268	0.259	0.23	0.269	0.263		8.32	0.98	0.995	0.984	0.991	0.969	0.991	0.656	0.692	0.577	0.63	0.692	0.734	0.351	0.342	0.311	0.302	0.343	0.353
8.65	1.001	1.039	1.039	1.017	1.011	1.039	0.374	0.468	0.525	0.561	0.518	0.521	0.234	0.271	0.264	0.237	0.272	0.267		8.65	0.992	1.002	0.992	0.999	0.986	0.996	0.697	0.739	0.616	0.666	0.73	0.776	0.364	0.353	0.322	0.309	0.359	0.369
8.99	1.018	1.046	1.045	1.027	1.018	1.039	0.41	0.506	0.576	0.631	0.553	0.576	0.227	0.269	0.266	0.243	0.279	0.271		8.99	0.999	1.004	0.992	1.007	0.997	1.006	0.741	0.764	0.675	0.732	0.75	0.808	0.397	0.372	0.338	0.329	0.377	0.404
9.32	1.038	1.054	1.048	1.046	1.034	1.041	0.457	0.564	0.652	0.705	0.613	0.649	0.233	0.281	0.274	0.247	0.286	0.276		9.32	1.01	1.008	1	1.006	1.011	1.005	0.795	0.817	0.729	0.776	0.795	0.841	0.403	0.4	0.353	0.336	0.408	0.415
9.65	1.052	1.056	1.057	1.05	1.049	1.046	0.517	0.617	0.72	0.761	0.663	0.709	0.243	0.288	0.285	0.262	0.293	0.283		9.65	1.018	1.008	1.005	1.016	1.016	1.009	0.817	0.855	0.766	0.81	0.843	0.871	0.419	0.409	0.373	0.355	0.42	0.411
9.99	1.059	1.058	1.06	1.052	1.052	1.045	0.574	0.675	0.757	0.805	0.73	0.759	0.242	0.284	0.282	0.26	0.295	0.279		9.99	1.025	1.014	1.008	1.016	1.026	1.012	0.844	0.874	0.801	0.84	0.865	0.893	0.409	0.402	0.362	0.348	0.408	0.394
10.32	1.067	1.053	1.058	1.048	1.058	1.051	0.639	0.748	0.801	0.851	0.783	0.828	0.252	0.291	0.295	0.272	0.303	0.286		10.32	1.019	1.011	1.003	1.015	1.018	1.002	0.87	0.898	0.822	0.854	0.881	0.908	0.401	0.394	0.35	0.317	0.406	0.384
10.65	1.064	1.052	1.054	1.046	1.055	1.043	0.703	0.793	0.849	0.89	0.828	0.876	0.252	0.297	0.3	0.279	0.311	0.293		10.65	1.016	1.006	1.007	1.012	1.012	1.006	0.885	0.902	0.848	0.876	0.887	0.912	0.418	0.413	0.366	0.332	0.387	0.411
10.99	1.062	1.046	1.052	1.042	1.052	1.045	0.761	0.841	0.871	0.902	0.876	0.893	0.251	0.295	0.305	0.285	0.316	0.295		10.99	1.012	1.008	1.002	1.014	1.013	1.006	0.906	0.917	0.861	0.887	0.907	0.929	0.427	0.421	0.364	0.333	0.402	0.405
11.32	1.06	1.044	1.042	1.04	1.049	1.036	0.808	0.875	0.896	0.916	0.897	0.903	0.257	0.309	0.316	0.287	0.33	0.308		11.32	1.005	1.001	0.999	1.004	1.005	0.998	0.921	0.922	0.873	0.901	0.91	0.933	0.44	0.445	0.361	0.344	0.356	0.406
11.65	1.059	1.042	1.041	1.041	1.048	1.03	0.85	0.901	0.913	0.922	0.909	0.909	0.272	0.331	0.341	0.307	0.346	0.325		11.65	1.002	1.002	0.995	1	1.001	0.995	0.927	0.933	0.887	0.908	0.917	0.939	0.444	0.415	0.338	0.346	0.346	0.405
11.99	1.048	1.035	1.036	1.036	1.042	1.028	0.871	0.909	0.918	0.933	0.912	0.921	0.27	0.317	0.327	0.297	0.337	0.308		11.99	0.999	0.998	0.991	1.002	1	0.999	0.931	0.939	0.899	0.917	0.929	0.946	0.414	0.419	0.323	0.326	0.393	0.42
12.32	1.043	1.036	1.03	1.035	1.04	1.028	0.893	0.921	0.93	0.941	0.92	0.926	0.283	0.327	0.349	0.313	0.359	0.32		12.32	0.999	1.001	0.992	1.001	1.004	0.998	0.933	0.938	0.903	0.921	0.932	0.949	0.437	0.418	0.332	0.335	0.423	0.443
12.65	1.042	1.037	1.029	1.033	1.038	1.022	0.908	0.937	0.942	0.947	0.93	0.932	0.313	0.364	0.382	0.346	0.383	0.36		12.65	0.998	0.996	0.99	0.997	0.999	0.993	0.93	0.939	0.905	0.922	0.93	0.949	0.492	0.479	0.369	0.376	0.439	0.499
12.99	1.038	1.034	1.027	1.032	1.037	1.02	0.926	0.947	0.946	0.953	0.93	0.941	0.337	0.385	0.402	0.366	0.405	0.381		12.99	0.995	0.998	0.988	0.996	0.999	0.997	0.932	0.936	0.912	0.928	0.935	0.949	0.527	0.509	0.389	0.398	0.486	0.535
13.32	1.04	1.035	1.027	1.034	1.035	1.022	0.943	0.953	0.951	0.957	0.941	0.945	0.361	0.404	0.443	0.394	0.432	0.4		13.32	0.996	0.996	0.986	1.001	1	0.996	0.931	0.936	0.917	0.929	0.944	0.951	0.564	0.537	0.42	0.433	0.522	0.569
13.65	1.04	1.031	1.026	1.032	1.034	1.022	0.946	0.956	0.951	0.953	0.941	0.945	0.376	0.419	0.461	0.418	0.447	0.418		13.65	0.994	0.998	0.985	1.001	0.996	1	0.932	0.935	0.916	0.927	0.938	0.948	0.589	0.566	0.448	0.459	0.549	0.606
13.99	1.041	1.034	1.028	1.035	1.038	1.02	0.946	0.953	0.948	0.951	0.94	0.945	0.408	0.449	0.502	0.463	0.474	0.444		13.99	0.994	0.998	0.984	0.996	0.995	0.991	0.925	0.931	0.912	0.923	0.935	0.943	0.617	0.597	0.485	0.501	0.579	0.638
14.32	1.04	1.032	1.03	1.032	1.037	1.027	0.949	0.955	0.946	0.947	0.945	0.943	0.422	0.458	0.525	0.478	0.496	0.458		14.32	0.992	0.997	0.983	0.997	0.995	0.994	0.929	0.932	0.916	0.922	0.936	0.943	0.647	0.618	0.514	0.525	0.609	0.661
14.65	1.043	1.036	1.031	1.037	1.041	1.025	0.949	0.953	0.94	0.941	0.943	0.939	0.458	0.496	0.557	0.514	0.52	0.48		14.65	0.993	0.995	0.984	0.994	0.996	0.99	0.923	0.929	0.914	0.924	0.934	0.941	0.667	0.653	0.542	0.563	0.636	0.692
14.99	1.046	1.038	1.035	1.038	1.043	1.027	0.946	0.948	0.934	0.934	0.937	0.932	0.492	0.539	0.592	0.554	0.551	0.514		14.99	0.994	1	0.984	0.996	0.998	0.99	0.919	0.927	0.913	0.918	0.929	0.944	0.686	0.67	0.571	0.594	0.655	0.709
15.32	1.045	1.039	1.034	1.037	1.043	1.028	0.939	0.94	0.928	0.929	0.931	0.925	0.508	0.554	0.625	0.572	0.572	0.532		15.32	0.994	0.998	0.984	0.998	0.995	0.989	0.925	0.922	0.91	0.92	0.93	0.94	0.701	0.69	0.599	0.62	0.677	0.726
15.65	1.048	1.041	1.036	1.041	1.044	1.027	0.934	0.934	0.923	0.924	0.928	0.92	0.547	0.596	0.66	0.607	0.604	0.558		15.65	0.994	0.997	0.989	0.999	0.994	0.991	0.921	0.923	0.911	0.922	0.932	0.94	0.719	0.706	0.624	0.648	0.697	0.743
15.99	1.051	1.041	1.038	1.044	1.051	1.034	0.929	0.932	0.922	0.923	0.925	0.918	0.564	0.608	0.676	0.625	0.617	0.58		15.99	0.993	1	0.988	1.006	0.997	1	0.921	0.925	0.911	0.923	0.929	0.943	0.732	0.719	0.648	0.666	0.713	0.756
16.32	1.053	1.045	1.039	1.046	1.052	1.033	0.921	0.923	0.915	0.918	0.917	0.912	0.611	0.65	0.703	0.665	0.65	0.602		16.32	0.997	0.998	0.988	1.001	0.993	0.992	0.921	0.923	0.909	0.919	0.934	0.94	0.742	0.729	0.665	0.683	0.721	0.767
16.65	1.055	1.046	1.045	1.046	1.051	1.04	0.916	0.919	0.91	0.914	0.913	0.906	0.644	0.68	0.735	0.692	0.666	0.622		16.65	0.997	0.996	0.988	1.008	0.998	0.994	0.922	0.923	0.912	0.918	0.933	0.941	0.751	0.743	0.679	0.695	0.734	0.779
16.99	1.057	1.048	1.047	1.048	1.056	1.042	0.913	0.917	0.909	0.913	0.909	0.907	0.677	0.7	0.749	0.717	0.703	0.649		16.99	0.997	1.001	0.987	1.002	0.998	0.997	0.924	0.923	0.913	0.921	0.934	0.944	0.764	0.756	0.694	0.71	0.75	0.788
17.32	1.059	1.049	1.048	1.053	1.061	1.038	0.912	0.917	0.91	0.913	0.91	0.907	0.71	0.725	0.764	0.739	0.718	0.67		17.32	1	1.004	0.988	1.011	1	0.998	0.922	0.927	0.917	0.926	0.937	0.948	0.776	0.767	0.708	0.725	0.765	0.8
17.65	1.062	1.052	1.05	1.055	1.062	1.043	0.907	0.912	0.908	0.911	0.908	0.903	0.733	0.734	0.774	0.755	0.733	0.693		17.65	1.001	1.001	0.99	1.007	1.003	1.001	0.924	0.93	0.915	0.924	0.939	0.95	0.785	0.778	0.722	0.737	0.775	0.803
17.99	1.064	1.054	1.053	1.057	1.061	1.043	0.904	0.911	0.907	0.909	0.905	0.901	0.76	0.765	0.789	0.775	0.755	0.713		17.99	1.003	1.004	0.993	1.009	1.004	0.999	0.924	0.929	0.917	0.925	0.938	0.949	0.793	0.789	0.733	0.751	0.787	0.811
18.32	1.069	1.056	1.055	1.057	1.06	1.044	0.9	0.909	0.904	0.908	0.904	0.901	0.767	0.773	0.79	0.781	0.758	0.729		18.32	0.999	1.002	0.993	1.006	1.002	0.996	0.922	0.925	0.915	0.925	0.935	0.946	0.793	0.793	0.744	0.761	0.789	0.811
18.65	1.069	1.058	1.056	1.061	1.066	1.045	0.901	0.91	0.906	0.911	0.905	0.904	0.779	0.781	0.799	0.791	0.768	0.746		18.65	1.001	1.002	0.994	1.004	1.002	1.002	0.926	0.927	0.918	0.927	0.939	0.946	0.796	0.798	0.756	0.773	0.788	0.806
18.99	1.07	1.059	1.059	1.065	1.068	1.05	0.904	0.913	0.911	0.915	0.907	0.906	0.793	0.79	0.81	0.803	0.776	0.757		18.99	1.005	1.006	0.996	1.01	1.004	1.006	0.931	0.934	0.922	0.931	0.946	0.953	0.798	0.804	0.769	0.783	0.793	0.807
19.32	1.073	1.062	1.061	1.067	1.07	1.052	0.903	0.912	0.911	0.914	0.907	0.907	0.8	0.8	0.82	0.811	0.788	0.77		19.32	1.005	1.006	0.997	1.015	1.007	1.004	0.931	0.934	0.923	0.93	0.944	0.954	0.792	0.804	0.774	0.79	0.793	0.803
19.65	1.075	1.063	1.063	1.064	1.069	1.053	0.9	0.912	0.907	0.91	0.907	0.904	0.808	0.81	0.824	0.824	0.789	0.773		19.65	1.003	1.006	0.996	1.009	0.999	1.005	0.929	0.934	0.924	0.933	0.944	0.954	0.786	0.797	0.773	0.791	0.787	0.796
19.99	1.08	1.065	1.069	1.069	1.073	1.054	0.902	0.912	0.91	0.914	0.909	0.907	0.816	0.818	0.835	0.831	0.803	0.788		19.99	1.007	1.007	0.999	1.009	1.005	1.003	0.928	0.936	0.924	0.934	0.946	0.956	0.78	0.792	0.778	0.792	0.789	0.791
20.32	1.082	1.071	1.068	1.075	1.073	1.056	0.903	0.912	0.911	0.913	0.91	0.909	0.823	0.826	0.84	0.836	0.814	0.797		20.32	1.006	1.007	1	1.015	1.008	1.006	0.929	0.936	0.926	0.935	0.948	0.955	0.776	0.786	0.779	0.792	0.783	0.788
20.65	1.08	1.069	1.068	1.073	1.071	1.057	0.9	0.911	0.907	0.912	0.908	0.907	0.825	0.836	0.838	0.838	0.817	0.802		20.65	1.007	1.008	1	1.01	1.009	1.006	0.932	0.937	0.927	0.935	0.948	0.955	0.768	0.779	0.774	0.783	0.778	0.782
20.99	1.082	1.072	1.069	1.08	1.073	1.057	0.904	0.914	0.912	0.916	0.91	0.908	0.838	0.843	0.841	0.844	0.827	0.814		20.99	1.007	1.007	1.001	1.015	1.01	1.008	0.934	0.938	0.926	0.937	0.949	0.955	0.763	0.776	0.772	0.784	0.774	0.776
21.32	1.085	1.075	1.068	1.078	1.074	1.063	0.904	0.915	0.913	0.916	0.911	0.91	0.838	0.84	0.837	0.84	0.83	0.821		21.32	1.009	1.012	1.001	1.016	1.014	1.01	0.934	0.941	0.932	0.939	0.952	0.956	0.758	0.77	0.768	0.776	0.77	0.778
21.65	1.088	1.077	1.073	1.084	1.073	1.063	0.904	0.914	0.912	0.916	0.912	0.91	0.841	0.846	0.832	0.838	0.831	0.826		21.65	1.012	1.012	1.003	1.021	1.013	1.012	0.936	0.942	0.933	0.939	0.951	0.961	0.756	0.764	0.763	0.77	0.767	0.767
21.99	1.089	1.081	1.074	1.085	1.073	1.063	0.907	0.916	0.912	0.916	0.913	0.911	0.841	0.845	0.825	0.831	0.829	0.83		21.99	1.012	1.012	1.005	1.02	1.014	1.009	0.937	0.942	0.931	0.941	0.952	0.96	0.752	0.76	0.758	0.765	0.765	0.768
22.32	1.092	1.085	1.074	1.085	1.074	1.069	0.904	0.915	0.913	0.919	0.913	0.912	0.834	0.839	0.817	0.823	0.824	0.83		22.32	1.014	1.014	1.007	1.021	1.015	1.014	0.938	0.942	0.93	0.942	0.954	0.961	0.746	0.756	0.752	0.759	0.761	0.766
22.65	1.093	1.086	1.075	1.087	1.074	1.068	0.902	0.913	0.909	0.915	0.911	0.908	0.825	0.83	0.805	0.81	0.814	0.826		22.65	1.01	1.014	1.006	1.017	1.013	1.01	0.936	0.943	0.932	0.942	0.951	0.961	0.741	0.751	0.745	0.753	0.757	0.763
22.99	1.095	1.089	1.076	1.092	1.077	1.067	0.907	0.917	0.916	0.921	0.914	0.915	0.821	0.826	0.802	0.807	0.81	0.827		22.99	1.013	1.014	1.009	1.023	1.015	1.017	0.938	0.943	0.935	0.943	0.955	0.963	0.743	0.747	0.741	0.75	0.757	0.766
23.32	1.096	1.09	1.078	1.096	1.075	1.07	0.905	0.915	0.914	0.918	0.915	0.914	0.814	0.819	0.797	0.803	0.805	0.819		23.32	1.015	1.014	1.01	1.024	1.018	1.014	0.94	0.944	0.937	0.944	0.957	0.964	0.742	0.745	0.739	0.75	0.752	0.763
23.65	1.098	1.092	1.078	1.095	1.077	1.073	0.906	0.917	0.915	0.918	0.916	0.915	0.807	0.807	0.793	0.793	0.796	0.813		23.65	1.019	1.017	1.009	1.028	1.021	1.019	0.94	0.946	0.937	0.947	0.958	0.966	0.741	0.746	0.737	0.746	0.753	0.76
23.99	1.099	1.093	1.078	1.095	1.075	1.073	0.905	0.92	0.914	0.92	0.916	0.915	0.799	0.803	0.787	0.79	0.79	0.805		23.99	1.015	1.016	1.012	1.025	1.02	1.018	0.939	0.947	0.933	0.95	0.958	0.966	0.742	0.748	0.733	0.742	0.752	0.761
24.32	1.101	1.097	1.079	1.095	1.077	1.072	0.905	0.915	0.912	0.916	0.915	0.912	0.792	0.795	0.78	0.782	0.781	0.796		24.32	1.016	1.013	1.014	1.023	1.019	1.015	0.94	0.946	0.934	0.945	0.957	0.966	0.736	0.743	0.725	0.74	0.75	0.759

## Sheet: c
WT																																												∆masB
Time (h)	H2O						0.04						0.05						0.06					0.07						0.08						0.09								Time (h)	H2O
0.321111	0.115	0.116	0.117	0.115	0.116	0.114	0.119	0.115	0.115	0.116	0.119	0.116	0.119	0.118	0.116	0.116	0.116	0.119	0.117	0.118	0.115	0.114	0.116	0.116	0.117	0.117	0.116	0.117	0.114	0.115	0.116	0.117	0.116	0.116	0.116	0.116	0.115	0.116	0.117	0.115	0.114			0.321111	0.117	0.117	0.117	0.114	0.116
0.654444	0.118	0.118	0.119	0.117	0.118	0.117	0.121	0.117	0.117	0.118	0.121	0.118	0.121	0.121	0.118	0.118	0.118	0.12	0.119	0.12	0.117	0.115	0.118	0.118	0.12	0.119	0.117	0.118	0.116	0.118	0.118	0.119	0.118	0.119	0.118	0.118	0.118	0.118	0.119	0.118	0.117			0.654444	0.119	0.12	0.119	0.117	0.118
0.987778	0.121	0.122	0.122	0.119	0.12	0.119	0.124	0.12	0.12	0.12	0.123	0.12	0.124	0.123	0.12	0.121	0.12	0.122	0.122	0.123	0.12	0.118	0.12	0.12	0.122	0.122	0.12	0.121	0.118	0.121	0.121	0.122	0.12	0.121	0.12	0.12	0.121	0.12	0.122	0.12	0.119			0.987778	0.124	0.125	0.123	0.121	0.122
1.32111	0.125	0.126	0.126	0.123	0.124	0.124	0.126	0.122	0.122	0.123	0.126	0.123	0.127	0.126	0.122	0.123	0.123	0.125	0.125	0.126	0.122	0.12	0.122	0.123	0.125	0.124	0.122	0.123	0.121	0.123	0.124	0.124	0.123	0.123	0.123	0.122	0.123	0.123	0.124	0.122	0.121			1.32111	0.129	0.13	0.128	0.126	0.127
1.65444	0.13	0.131	0.131	0.129	0.13	0.129	0.129	0.126	0.126	0.126	0.129	0.126	0.131	0.128	0.125	0.127	0.126	0.128	0.128	0.129	0.126	0.123	0.125	0.126	0.128	0.127	0.126	0.127	0.124	0.126	0.127	0.127	0.125	0.126	0.127	0.125	0.126	0.124	0.127	0.124	0.123			1.65444	0.137	0.138	0.137	0.133	0.134
1.98778	0.138	0.142	0.14	0.135	0.138	0.136	0.134	0.129	0.129	0.131	0.132	0.129	0.136	0.132	0.128	0.13	0.129	0.131	0.131	0.132	0.13	0.127	0.129	0.128	0.131	0.13	0.129	0.129	0.127	0.128	0.13	0.13	0.13	0.129	0.13	0.127	0.129	0.128	0.131	0.126	0.126			1.98778	0.15	0.15	0.146	0.147	0.147
2.32111	0.147	0.145	0.148	0.147	0.147	0.144	0.138	0.136	0.136	0.138	0.138	0.135	0.132	0.139	0.134	0.137	0.137	0.138	0.137	0.139	0.135	0.132	0.135	0.132	0.136	0.136	0.135	0.133	0.132	0.133	0.135	0.135	0.136	0.134	0.137	0.131	0.136	0.13	0.137	0.124	0.131			2.32111	0.153	0.152	0.15	0.158	0.161
2.65444	0.153	0.147	0.152	0.152	0.146	0.142	0.135	0.143	0.147	0.139	0.141	0.138	0.13	0.141	0.139	0.143	0.142	0.143	0.139	0.145	0.143	0.139	0.141	0.136	0.141	0.143	0.141	0.138	0.138	0.137	0.14	0.14	0.136	0.139	0.144	0.136	0.142	0.135	0.142	0.123	0.136			2.65444	0.154	0.152	0.153	0.159	0.168
2.98778	0.162	0.152	0.156	0.155	0.146	0.144	0.134	0.151	0.153	0.139	0.141	0.147	0.129	0.14	0.14	0.147	0.145	0.146	0.138	0.147	0.153	0.151	0.147	0.137	0.15	0.155	0.153	0.146	0.15	0.148	0.151	0.148	0.134	0.148	0.151	0.142	0.143	0.139	0.14	0.123	0.137			2.98778	0.161	0.158	0.162	0.162	0.189
3.32111	0.169	0.158	0.161	0.157	0.15	0.148	0.133	0.156	0.159	0.137	0.141	0.138	0.129	0.138	0.138	0.144	0.144	0.146	0.135	0.145	0.163	0.161	0.147	0.134	0.157	0.164	0.161	0.15	0.157	0.15	0.158	0.15	0.131	0.149	0.151	0.141	0.141	0.137	0.135	0.122	0.13			3.32111	0.172	0.169	0.174	0.173	0.197
3.65444	0.181	0.167	0.171	0.174	0.156	0.156	0.133	0.159	0.164	0.137	0.142	0.139	0.13	0.137	0.136	0.145	0.145	0.15	0.135	0.146	0.174	0.173	0.149	0.133	0.159	0.174	0.17	0.151	0.164	0.149	0.161	0.15	0.128	0.148	0.147	0.143	0.139	0.135	0.13	0.122	0.126			3.65444	0.187	0.182	0.198	0.192	0.238
3.98778	0.198	0.176	0.18	0.174	0.163	0.165	0.133	0.158	0.164	0.136	0.141	0.136	0.131	0.137	0.134	0.141	0.143	0.149	0.135	0.146	0.181	0.18	0.147	0.132	0.162	0.183	0.181	0.153	0.175	0.149	0.167	0.153	0.128	0.149	0.157	0.148	0.141	0.133	0.13	0.122	0.128			3.98778	0.205	0.2	0.21	0.211	0.252
4.32111	0.218	0.189	0.191	0.181	0.174	0.173	0.133	0.158	0.165	0.135	0.14	0.135	0.132	0.136	0.133	0.139	0.14	0.146	0.134	0.146	0.188	0.186	0.144	0.131	0.163	0.19	0.188	0.157	0.183	0.147	0.169	0.154	0.127	0.151	0.163	0.151	0.142	0.134	0.129	0.122	0.129			4.32111	0.226	0.222	0.235	0.236	0.263
4.65444	0.278	0.228	0.243	0.225	0.191	0.211	0.134	0.163	0.175	0.136	0.145	0.143	0.132	0.138	0.134	0.14	0.142	0.153	0.135	0.149	0.2	0.197	0.147	0.131	0.165	0.197	0.192	0.155	0.185	0.145	0.172	0.154	0.126	0.15	0.163	0.15	0.142	0.133	0.128	0.122	0.127			4.65444	0.258	0.249	0.298	0.287	0.34
4.98778	0.314	0.249	0.26	0.249	0.21	0.245	0.135	0.165	0.18	0.136	0.145	0.144	0.133	0.139	0.134	0.141	0.143	0.153	0.136	0.151	0.205	0.203	0.149	0.131	0.168	0.204	0.202	0.161	0.194	0.143	0.175	0.156	0.127	0.152	0.17	0.153	0.148	0.134	0.129	0.122	0.128			4.98778	0.29	0.284	0.317	0.328	0.412
5.32111	0.355	0.281	0.286	0.263	0.228	0.286	0.135	0.169	0.181	0.138	0.144	0.144	0.134	0.142	0.135	0.141	0.142	0.154	0.137	0.153	0.208	0.205	0.15	0.131	0.172	0.213	0.209	0.17	0.203	0.144	0.182	0.164	0.127	0.159	0.184	0.157	0.158	0.136	0.13	0.122	0.137			5.32111	0.325	0.317	0.361	0.371	0.421
5.65444	0.4	0.319	0.348	0.289	0.258	0.315	0.136	0.171	0.189	0.138	0.144	0.144	0.135	0.144	0.135	0.141	0.144	0.152	0.138	0.156	0.213	0.211	0.149	0.131	0.174	0.216	0.212	0.169	0.207	0.142	0.184	0.165	0.127	0.158	0.189	0.158	0.159	0.134	0.13	0.122	0.132			5.65444	0.375	0.369	0.43	0.434	0.473
5.98778	0.476	0.378	0.436	0.364	0.296	0.379	0.138	0.176	0.194	0.14	0.146	0.147	0.136	0.147	0.136	0.141	0.145	0.155	0.139	0.161	0.218	0.215	0.152	0.132	0.179	0.223	0.219	0.173	0.216	0.142	0.19	0.17	0.127	0.162	0.199	0.161	0.164	0.135	0.131	0.123	0.135			5.98778	0.431	0.42	0.513	0.501	0.558
6.32111	0.542	0.441	0.523	0.448	0.349	0.466	0.139	0.181	0.204	0.142	0.151	0.154	0.138	0.151	0.137	0.143	0.148	0.162	0.14	0.165	0.224	0.223	0.157	0.132	0.182	0.227	0.221	0.173	0.218	0.142	0.194	0.171	0.127	0.164	0.199	0.162	0.165	0.136	0.131	0.123	0.132			6.32111	0.502	0.499	0.622	0.594	0.628
6.65444	0.626	0.503	0.571	0.469	0.4	0.478	0.14	0.184	0.204	0.143	0.153	0.155	0.138	0.151	0.138	0.144	0.148	0.161	0.14	0.168	0.224	0.22	0.158	0.133	0.187	0.231	0.228	0.187	0.225	0.143	0.201	0.18	0.128	0.174	0.22	0.168	0.174	0.14	0.134	0.123	0.147			6.65444	0.568	0.566	0.691	0.67	0.692
6.98778	0.717	0.589	0.646	0.521	0.472	0.532	0.141	0.188	0.212	0.144	0.153	0.155	0.14	0.153	0.139	0.144	0.148	0.156	0.14	0.17	0.23	0.226	0.156	0.133	0.188	0.233	0.228	0.189	0.227	0.144	0.203	0.184	0.128	0.178	0.221	0.17	0.177	0.141	0.134	0.124	0.15			6.98778	0.637	0.653	0.775	0.764	0.768
7.32111	0.824	0.676	0.7	0.59	0.549	0.602	0.142	0.189	0.219	0.144	0.15	0.15	0.14	0.153	0.138	0.142	0.145	0.148	0.14	0.167	0.232	0.23	0.147	0.132	0.185	0.236	0.231	0.192	0.232	0.142	0.202	0.185	0.129	0.18	0.228	0.171	0.186	0.143	0.136	0.124	0.15			7.32111	0.713	0.729	0.834	0.842	0.831
7.65444	0.891	0.768	0.791	0.671	0.636	0.691	0.144	0.197	0.229	0.147	0.153	0.155	0.141	0.157	0.138	0.143	0.146	0.152	0.141	0.173	0.237	0.235	0.148	0.133	0.189	0.241	0.234	0.193	0.232	0.143	0.208	0.19	0.128	0.188	0.226	0.174	0.195	0.144	0.135	0.123	0.151			7.65444	0.771	0.785	0.887	0.888	0.879
7.98778	0.955	0.868	0.855	0.765	0.739	0.781	0.146	0.206	0.241	0.149	0.167	0.17	0.142	0.163	0.139	0.145	0.148	0.162	0.141	0.179	0.241	0.24	0.151	0.133	0.192	0.244	0.237	0.192	0.235	0.143	0.211	0.193	0.128	0.191	0.226	0.176	0.204	0.147	0.135	0.123	0.156			7.98778	0.824	0.838	0.916	0.931	0.931
8.32111	0.993	0.934	0.907	0.838	0.835	0.844	0.147	0.213	0.249	0.151	0.168	0.17	0.143	0.166	0.139	0.145	0.149	0.16	0.141	0.182	0.245	0.24	0.149	0.133	0.194	0.247	0.241	0.195	0.238	0.143	0.214	0.196	0.128	0.195	0.234	0.179	0.207	0.148	0.136	0.123	0.161			8.32111	0.869	0.883	0.956	0.962	0.951
8.65444	1.014	0.972	0.937	0.886	0.888	0.893	0.149	0.221	0.26	0.154	0.173	0.179	0.144	0.171	0.142	0.147	0.151	0.164	0.142	0.187	0.246	0.244	0.152	0.133	0.196	0.247	0.24	0.199	0.239	0.142	0.217	0.197	0.128	0.197	0.223	0.181	0.204	0.149	0.136	0.123	0.158			8.65444	0.916	0.929	0.969	0.981	0.971
8.98778	1.032	0.998	0.964	0.93	0.927	0.927	0.151	0.225	0.27	0.158	0.174	0.179	0.145	0.171	0.141	0.148	0.152	0.164	0.142	0.187	0.248	0.247	0.152	0.133	0.195	0.251	0.244	0.201	0.242	0.141	0.217	0.197	0.127	0.196	0.223	0.184	0.202	0.151	0.136	0.124	0.157			8.98778	0.962	0.957	0.993	1.005	0.997
9.32111	1.05	1.011	0.98	0.954	0.955	0.951	0.154	0.232	0.279	0.162	0.18	0.185	0.146	0.172	0.144	0.149	0.154	0.167	0.142	0.189	0.25	0.249	0.154	0.133	0.196	0.253	0.247	0.206	0.245	0.14	0.22	0.201	0.128	0.201	0.227	0.185	0.208	0.154	0.137	0.124	0.17			9.32111	0.983	0.981	1.008	1.02	1.02
9.65444	1.066	1.039	1.012	0.995	0.976	0.977	0.157	0.24	0.293	0.167	0.192	0.197	0.148	0.176	0.144	0.153	0.158	0.175	0.143	0.193	0.252	0.251	0.158	0.133	0.199	0.256	0.248	0.203	0.246	0.14	0.224	0.203	0.128	0.201	0.228	0.19	0.208	0.159	0.139	0.122	0.169			9.65444	1.006	1.003	1.021	1.036	1.04
9.98778	1.078	1.054	1.017	1.006	0.998	0.997	0.16	0.246	0.298	0.173	0.196	0.201	0.149	0.178	0.147	0.154	0.158	0.178	0.143	0.195	0.254	0.251	0.162	0.133	0.2	0.258	0.25	0.211	0.248	0.141	0.225	0.207	0.128	0.207	0.23	0.192	0.213	0.164	0.141	0.123	0.172			9.98778	1.018	1.012	1.029	1.041	1.046
10.3211	1.091	1.067	1.039	1.024	1.029	1.021	0.164	0.256	0.315	0.181	0.2	0.207	0.151	0.18	0.148	0.159	0.161	0.179	0.143	0.196	0.258	0.256	0.165	0.133	0.2	0.259	0.252	0.203	0.252	0.14	0.225	0.205	0.128	0.205	0.223	0.194	0.216	0.166	0.143	0.123	0.159			10.3211	1.032	1.027	1.042	1.048	1.053
10.6544	1.093	1.071	1.049	1.032	1.038	1.039	0.169	0.263	0.321	0.188	0.206	0.213	0.153	0.177	0.15	0.158	0.161	0.18	0.143	0.194	0.259	0.256	0.163	0.133	0.198	0.259	0.253	0.208	0.252	0.139	0.225	0.206	0.129	0.207	0.225	0.194	0.217	0.169	0.144	0.123	0.161			10.6544	1.038	1.03	1.044	1.049	1.058
10.9878	1.101	1.076	1.056	1.044	1.045	1.044	0.174	0.274	0.337	0.197	0.214	0.214	0.155	0.179	0.152	0.16	0.165	0.184	0.144	0.198	0.26	0.256	0.163	0.133	0.201	0.262	0.254	0.216	0.253	0.139	0.23	0.209	0.129	0.211	0.232	0.199	0.222	0.167	0.147	0.124	0.17			10.9878	1.039	1.035	1.046	1.051	1.061
11.3211	1.1	1.075	1.056	1.044	1.054	1.052	0.181	0.288	0.358	0.206	0.222	0.217	0.157	0.18	0.153	0.16	0.166	0.186	0.145	0.199	0.262	0.258	0.16	0.133	0.203	0.264	0.257	0.222	0.255	0.138	0.233	0.212	0.129	0.219	0.238	0.205	0.229	0.169	0.15	0.124	0.179			11.3211	1.048	1.04	1.049	1.059	1.059
11.6544	1.092	1.074	1.058	1.045	1.057	1.06	0.187	0.302	0.368	0.22	0.234	0.226	0.16	0.183	0.157	0.164	0.173	0.193	0.145	0.201	0.264	0.26	0.166	0.133	0.204	0.264	0.258	0.226	0.255	0.137	0.234	0.212	0.13	0.217	0.236	0.207	0.228	0.165	0.15	0.124	0.178			11.6544	1.048	1.043	1.053	1.056	1.061
11.9878	1.09	1.068	1.053	1.044	1.057	1.055	0.196	0.318	0.388	0.237	0.253	0.235	0.163	0.188	0.161	0.171	0.185	0.204	0.147	0.206	0.266	0.263	0.175	0.133	0.208	0.266	0.262	0.236	0.256	0.139	0.238	0.217	0.13	0.222	0.239	0.213	0.231	0.168	0.152	0.124	0.187			11.9878	1.051	1.046	1.054	1.059	1.058
12.3211	1.087	1.075	1.053	1.049	1.06	1.063	0.207	0.34	0.415	0.255	0.264	0.239	0.166	0.193	0.164	0.172	0.184	0.202	0.147	0.209	0.272	0.269	0.171	0.134	0.208	0.268	0.262	0.232	0.257	0.138	0.238	0.216	0.13	0.221	0.235	0.212	0.23	0.164	0.15	0.124	0.171			12.3211	1.055	1.053	1.062	1.065	1.067
12.6544	1.09	1.076	1.052	1.049	1.06	1.065	0.22	0.377	0.441	0.285	0.299	0.269	0.17	0.204	0.168	0.182	0.197	0.218	0.15	0.218	0.275	0.272	0.179	0.135	0.215	0.274	0.268	0.236	0.26	0.139	0.247	0.223	0.129	0.228	0.242	0.221	0.242	0.171	0.152	0.123	0.179			12.6544	1.061	1.058	1.058	1.068	1.068
12.9878	1.087	1.077	1.054	1.047	1.063	1.065	0.236	0.4	0.474	0.322	0.322	0.283	0.175	0.211	0.174	0.192	0.209	0.229	0.152	0.224	0.281	0.275	0.189	0.135	0.219	0.274	0.267	0.239	0.261	0.14	0.249	0.224	0.129	0.229	0.242	0.223	0.244	0.169	0.151	0.124	0.176			12.9878	1.062	1.059	1.064	1.067	1.07
13.3211	1.083	1.079	1.054	1.044	1.059	1.065	0.254	0.431	0.495	0.356	0.342	0.292	0.18	0.218	0.181	0.195	0.213	0.23	0.152	0.228	0.285	0.279	0.187	0.135	0.22	0.275	0.269	0.24	0.264	0.14	0.249	0.225	0.129	0.232	0.245	0.226	0.248	0.171	0.152	0.123	0.174			13.3211	1.064	1.059	1.068	1.069	1.069
13.6544	1.083	1.076	1.053	1.046	1.057	1.063	0.277	0.463	0.525	0.396	0.368	0.306	0.186	0.227	0.188	0.203	0.219	0.236	0.154	0.235	0.287	0.281	0.188	0.136	0.225	0.277	0.271	0.248	0.266	0.141	0.256	0.233	0.129	0.239	0.253	0.232	0.254	0.171	0.152	0.124	0.177			13.6544	1.066	1.062	1.07	1.068	1.068
13.9878	1.083	1.072	1.056	1.046	1.063	1.062	0.304	0.493	0.552	0.446	0.412	0.334	0.193	0.241	0.203	0.227	0.242	0.259	0.158	0.243	0.292	0.285	0.204	0.136	0.23	0.278	0.272	0.259	0.268	0.142	0.261	0.237	0.131	0.242	0.257	0.237	0.256	0.174	0.154	0.125	0.19			13.9878	1.066	1.064	1.071	1.075	1.074
14.3211	1.085	1.072	1.051	1.05	1.058	1.064	0.335	0.535	0.601	0.482	0.441	0.349	0.201	0.25	0.212	0.234	0.244	0.264	0.161	0.249	0.293	0.287	0.201	0.137	0.234	0.282	0.276	0.274	0.269	0.143	0.266	0.244	0.132	0.251	0.271	0.244	0.264	0.183	0.158	0.125	0.217			14.3211	1.071	1.067	1.069	1.072	1.071
14.6544	1.078	1.073	1.05	1.045	1.058	1.063	0.372	0.567	0.614	0.533	0.485	0.375	0.21	0.265	0.223	0.247	0.257	0.274	0.165	0.256	0.3	0.293	0.208	0.138	0.237	0.285	0.278	0.267	0.271	0.143	0.265	0.242	0.132	0.245	0.261	0.245	0.261	0.177	0.156	0.125	0.198			14.6544	1.072	1.069	1.073	1.076	1.078
14.9878	1.082	1.073	1.051	1.042	1.06	1.065	0.413	0.609	0.649	0.576	0.526	0.405	0.221	0.282	0.231	0.256	0.26	0.281	0.171	0.266	0.306	0.298	0.206	0.138	0.24	0.29	0.282	0.268	0.276	0.144	0.269	0.248	0.132	0.251	0.264	0.248	0.267	0.182	0.155	0.125	0.198			14.9878	1.075	1.071	1.076	1.079	1.079
15.3211	1.081	1.074	1.054	1.044	1.059	1.062	0.462	0.646	0.678	0.622	0.576	0.439	0.234	0.301	0.25	0.276	0.279	0.296	0.179	0.278	0.312	0.303	0.216	0.14	0.247	0.292	0.284	0.275	0.277	0.145	0.274	0.253	0.133	0.253	0.268	0.251	0.27	0.184	0.156	0.125	0.197			15.3211	1.077	1.075	1.075	1.079	1.078
15.6544	1.087	1.079	1.05	1.043	1.06	1.061	0.514	0.677	0.69	0.668	0.624	0.476	0.25	0.326	0.272	0.305	0.3	0.318	0.189	0.293	0.319	0.308	0.232	0.141	0.253	0.296	0.288	0.284	0.28	0.147	0.278	0.258	0.133	0.256	0.27	0.256	0.27	0.185	0.156	0.126	0.197			15.6544	1.077	1.073	1.078	1.077	1.082
15.9878	1.085	1.077	1.05	1.047	1.059	1.063	0.568	0.708	0.721	0.698	0.662	0.512	0.27	0.347	0.293	0.323	0.316	0.333	0.196	0.302	0.327	0.315	0.236	0.142	0.255	0.301	0.292	0.28	0.283	0.147	0.278	0.259	0.135	0.257	0.274	0.259	0.272	0.187	0.158	0.127	0.191			15.9878	1.078	1.077	1.08	1.082	1.084
16.3211	1.082	1.079	1.05	1.045	1.058	1.061	0.621	0.733	0.727	0.719	0.682	0.534	0.29	0.363	0.308	0.335	0.313	0.34	0.202	0.303	0.336	0.325	0.224	0.142	0.251	0.302	0.295	0.268	0.287	0.145	0.27	0.253	0.135	0.252	0.268	0.255	0.264	0.184	0.155	0.127	0.171			16.3211	1.078	1.077	1.082	1.081	1.081
16.6544	1.083	1.081	1.047	1.046	1.058	1.063	0.672	0.754	0.742	0.734	0.706	0.57	0.317	0.389	0.336	0.358	0.33	0.359	0.213	0.313	0.34	0.33	0.226	0.144	0.255	0.309	0.298	0.285	0.289	0.146	0.275	0.257	0.136	0.26	0.276	0.261	0.27	0.188	0.157	0.128	0.173			16.6544	1.081	1.079	1.079	1.079	1.082
16.9878	1.085	1.07	1.048	1.044	1.06	1.062	0.714	0.77	0.754	0.755	0.738	0.609	0.349	0.418	0.37	0.392	0.359	0.381	0.228	0.324	0.35	0.338	0.234	0.146	0.261	0.313	0.303	0.294	0.294	0.148	0.281	0.262	0.138	0.264	0.282	0.267	0.275	0.187	0.16	0.128	0.182			16.9878	1.082	1.079	1.082	1.084	1.082
17.3211	1.081	1.081	1.049	1.046	1.06	1.063	0.747	0.783	0.759	0.769	0.757	0.64	0.382	0.454	0.401	0.422	0.379	0.413	0.243	0.335	0.358	0.349	0.241	0.15	0.265	0.318	0.308	0.298	0.296	0.149	0.282	0.264	0.141	0.266	0.286	0.27	0.275	0.187	0.161	0.129	0.18			17.3211	1.085	1.082	1.086	1.081	1.086
17.6544	1.082	1.081	1.05	1.046	1.063	1.065	0.775	0.794	0.769	0.786	0.779	0.67	0.421	0.485	0.432	0.448	0.4	0.436	0.261	0.35	0.377	0.352	0.244	0.153	0.272	0.328	0.314	0.307	0.301	0.151	0.287	0.269	0.142	0.269	0.294	0.275	0.284	0.189	0.167	0.129	0.187			17.6544	1.085	1.082	1.085	1.085	1.086
17.9878	1.085	1.08	1.055	1.048	1.066	1.068	0.8	0.803	0.779	0.808	0.801	0.708	0.471	0.531	0.475	0.496	0.444	0.476	0.286	0.37	0.384	0.363	0.269	0.159	0.284	0.338	0.32	0.315	0.307	0.156	0.296	0.278	0.144	0.275	0.298	0.278	0.29	0.193	0.172	0.13	0.187			17.9878	1.087	1.085	1.088	1.089	1.088
18.3211	1.09	1.078	1.05	1.046	1.064	1.066	0.816	0.814	0.789	0.813	0.807	0.719	0.512	0.556	0.519	0.536	0.476	0.502	0.306	0.379	0.385	0.366	0.283	0.164	0.288	0.339	0.323	0.319	0.309	0.158	0.295	0.28	0.148	0.277	0.306	0.28	0.294	0.194	0.179	0.131	0.192			18.3211	1.089	1.088	1.087	1.087	1.087
18.6544	1.089	1.077	1.059	1.051	1.065	1.067	0.834	0.826	0.798	0.827	0.821	0.737	0.56	0.589	0.555	0.571	0.504	0.525	0.327	0.388	0.39	0.375	0.292	0.168	0.293	0.345	0.328	0.327	0.312	0.159	0.297	0.281	0.153	0.282	0.311	0.285	0.292	0.195	0.182	0.133	0.195			18.6544	1.089	1.088	1.092	1.089	1.095
18.9878	1.092	1.079	1.059	1.054	1.069	1.073	0.852	0.837	0.81	0.84	0.842	0.769	0.614	0.631	0.61	0.624	0.559	0.569	0.352	0.406	0.404	0.388	0.334	0.175	0.302	0.353	0.336	0.332	0.321	0.162	0.306	0.287	0.157	0.288	0.314	0.29	0.295	0.204	0.191	0.134	0.215			18.9878	1.092	1.091	1.094	1.094	1.094
19.3211	1.087	1.081	1.056	1.049	1.068	1.07	0.86	0.842	0.807	0.839	0.846	0.781	0.654	0.657	0.624	0.636	0.573	0.595	0.38	0.423	0.428	0.399	0.338	0.182	0.309	0.359	0.341	0.334	0.325	0.165	0.31	0.291	0.159	0.291	0.319	0.293	0.307	0.21	0.197	0.134	0.211			19.3211	1.093	1.091	1.093	1.093	1.091
19.6544	1.09	1.078	1.056	1.054	1.069	1.07	0.867	0.843	0.815	0.843	0.848	0.793	0.685	0.677	0.654	0.666	0.61	0.624	0.409	0.438	0.433	0.406	0.371	0.193	0.318	0.363	0.347	0.346	0.33	0.17	0.31	0.296	0.165	0.295	0.32	0.296	0.308	0.214	0.199	0.136	0.218			19.6544	1.095	1.091	1.093	1.093	1.095
19.9878	1.089	1.081	1.057	1.055	1.071	1.072	0.87	0.84	0.818	0.845	0.852	0.809	0.71	0.701	0.673	0.685	0.629	0.644	0.434	0.452	0.433	0.419	0.383	0.202	0.325	0.372	0.354	0.35	0.336	0.172	0.311	0.298	0.172	0.298	0.328	0.299	0.312	0.219	0.204	0.137	0.226			19.9878	1.096	1.095	1.095	1.097	1.097
20.3211	1.093	1.079	1.058	1.057	1.073	1.074	0.872	0.846	0.824	0.844	0.853	0.822	0.732	0.725	0.695	0.696	0.656	0.677	0.463	0.471	0.45	0.43	0.417	0.216	0.335	0.379	0.358	0.359	0.342	0.178	0.317	0.304	0.178	0.303	0.327	0.306	0.315	0.222	0.208	0.139	0.233			20.3211	1.098	1.096	1.099	1.098	1.101
20.6544	1.093	1.077	1.057	1.059	1.076	1.076	0.872	0.849	0.824	0.84	0.851	0.83	0.751	0.733	0.707	0.716	0.68	0.688	0.49	0.488	0.461	0.443	0.437	0.23	0.344	0.386	0.364	0.366	0.346	0.184	0.32	0.307	0.187	0.307	0.332	0.311	0.32	0.228	0.215	0.141	0.243			20.6544	1.1	1.097	1.102	1.099	1.1
20.9878	1.094	1.082	1.062	1.057	1.074	1.074	0.874	0.848	0.818	0.837	0.846	0.838	0.765	0.75	0.726	0.734	0.696	0.709	0.518	0.509	0.48	0.465	0.47	0.247	0.355	0.405	0.371	0.374	0.355	0.191	0.326	0.313	0.192	0.312	0.339	0.316	0.324	0.243	0.222	0.143	0.258			20.9878	1.098	1.097	1.102	1.1	1.1
21.3211	1.094	1.086	1.062	1.057	1.077	1.076	0.869	0.844	0.816	0.833	0.843	0.843	0.778	0.764	0.732	0.738	0.706	0.728	0.545	0.534	0.488	0.463	0.494	0.267	0.367	0.413	0.386	0.381	0.365	0.2	0.332	0.317	0.199	0.315	0.344	0.319	0.331	0.248	0.23	0.145	0.255			21.3211	1.098	1.098	1.103	1.101	1.104
21.6544	1.097	1.083	1.063	1.058	1.077	1.077	0.864	0.84	0.811	0.827	0.838	0.845	0.79	0.775	0.745	0.749	0.724	0.736	0.575	0.558	0.504	0.489	0.513	0.291	0.38	0.418	0.392	0.401	0.372	0.211	0.341	0.327	0.206	0.322	0.365	0.323	0.338	0.269	0.241	0.148	0.277			21.6544	1.101	1.097	1.103	1.103	1.103
21.9878	1.101	1.088	1.062	1.06	1.078	1.08	0.859	0.836	0.804	0.82	0.831	0.843	0.799	0.784	0.756	0.762	0.732	0.75	0.599	0.577	0.52	0.5	0.53	0.312	0.391	0.428	0.41	0.399	0.379	0.221	0.345	0.329	0.21	0.323	0.365	0.331	0.343	0.281	0.248	0.15	0.278			21.9878	1.103	1.1	1.106	1.105	1.109
22.3211	1.097	1.086	1.061	1.058	1.077	1.079	0.852	0.828	0.796	0.811	0.824	0.837	0.808	0.792	0.765	0.763	0.738	0.756	0.618	0.592	0.518	0.514	0.554	0.333	0.398	0.437	0.408	0.406	0.385	0.229	0.347	0.329	0.224	0.327	0.373	0.336	0.342	0.29	0.252	0.157	0.279			22.3211	1.106	1.101	1.105	1.104	1.109
22.6544	1.101	1.088	1.063	1.058	1.075	1.079	0.842	0.822	0.793	0.805	0.817	0.831	0.814	0.8	0.769	0.776	0.747	0.764	0.641	0.614	0.534	0.517	0.566	0.358	0.411	0.44	0.423	0.415	0.399	0.243	0.355	0.337	0.23	0.332	0.382	0.34	0.351	0.293	0.264	0.159	0.277			22.6544	1.107	1.098	1.104	1.103	1.107
22.9878	1.101	1.09	1.064	1.059	1.079	1.084	0.837	0.818	0.791	0.804	0.816	0.829	0.821	0.807	0.78	0.781	0.76	0.776	0.659	0.632	0.552	0.534	0.589	0.383	0.426	0.452	0.426	0.428	0.408	0.258	0.364	0.346	0.241	0.336	0.388	0.344	0.354	0.308	0.27	0.164	0.282			22.9878	1.109	1.104	1.11	1.108	1.113
23.3211	1.102	1.094	1.069	1.065	1.082	1.088	0.833	0.814	0.786	0.803	0.813	0.823	0.823	0.814	0.789	0.79	0.778	0.794	0.677	0.651	0.561	0.544	0.641	0.41	0.444	0.466	0.439	0.437	0.419	0.278	0.377	0.356	0.248	0.344	0.399	0.353	0.364	0.33	0.281	0.167	0.286			23.3211	1.112	1.105	1.111	1.113	1.117
23.6544	1.104	1.095	1.068	1.063	1.084	1.085	0.827	0.81	0.783	0.798	0.81	0.818	0.827	0.817	0.789	0.793	0.783	0.794	0.688	0.662	0.576	0.566	0.638	0.43	0.458	0.476	0.439	0.444	0.424	0.294	0.383	0.363	0.26	0.349	0.409	0.359	0.369	0.333	0.293	0.173	0.284			23.6544	1.114	1.105	1.113	1.111	1.116
23.9878	1.108	1.095	1.071	1.068	1.085	1.089	0.824	0.806	0.779	0.798	0.806	0.811	0.827	0.815	0.787	0.79	0.785	0.798	0.697	0.672	0.588	0.58	0.679	0.453	0.477	0.48	0.455	0.465	0.436	0.316	0.398	0.375	0.279	0.356	0.413	0.365	0.375	0.365	0.3	0.182	0.305			23.9878	1.115	1.108	1.117	1.115	1.119
24.3211	1.109	1.096	1.07	1.068	1.086	1.088	0.817	0.803	0.776	0.794	0.803	0.806	0.824	0.816	0.783	0.786	0.784	0.795	0.701	0.679	0.591	0.578	0.678	0.469	0.486	0.489	0.46	0.476	0.441	0.334	0.403	0.379	0.301	0.358	0.424	0.369	0.379	0.372	0.307	0.193	0.341			24.3211	1.118	1.11	1.114	1.113	1.119
24.6544	1.107	1.096	1.071	1.067	1.087	1.086	0.816	0.8	0.772	0.79	0.8	0.8	0.822	0.813	0.78	0.782	0.784	0.792	0.71	0.687	0.596	0.601	0.682	0.486	0.499	0.5	0.474	0.499	0.445	0.348	0.411	0.384	0.323	0.364	0.433	0.375	0.385	0.378	0.315	0.206	0.358			24.6544	1.118	1.111	1.115	1.112	1.12
24.9878	1.11	1.099	1.073	1.071	1.09	1.093	0.814	0.801	0.771	0.791	0.801	0.797	0.817	0.81	0.778	0.78	0.789	0.795	0.716	0.698	0.613	0.61	0.699	0.506	0.517	0.512	0.479	0.499	0.463	0.363	0.421	0.392	0.343	0.371	0.44	0.381	0.392	0.392	0.323	0.214	0.349			24.9878	1.121	1.11	1.121	1.118	1.123
25.3211	1.107	1.097	1.073	1.07	1.089	1.089	0.811	0.798	0.77	0.787	0.798	0.792	0.81	0.803	0.773	0.774	0.784	0.791	0.724	0.703	0.615	0.608	0.694	0.524	0.531	0.511	0.493	0.514	0.462	0.375	0.432	0.402	0.36	0.374	0.45	0.389	0.398	0.392	0.331	0.23	0.373			25.3211	1.122	1.114	1.118	1.114	1.121
25.6544	1.112	1.101	1.077	1.075	1.095	1.097	0.814	0.802	0.77	0.79	0.8	0.791	0.805	0.797	0.77	0.771	0.785	0.791	0.733	0.712	0.635	0.633	0.717	0.542	0.547	0.53	0.499	0.519	0.477	0.387	0.442	0.41	0.378	0.384	0.461	0.396	0.407	0.401	0.345	0.238	0.376			25.6544	1.125	1.117	1.121	1.12	1.125
25.9878	1.112	1.098	1.078	1.077	1.094	1.096	0.81	0.799	0.77	0.789	0.797	0.787	0.798	0.791	0.761	0.763	0.779	0.782	0.738	0.717	0.631	0.632	0.717	0.561	0.564	0.533	0.519	0.538	0.487	0.401	0.454	0.419	0.39	0.388	0.469	0.404	0.417	0.407	0.352	0.255	0.389			25.9878	1.127	1.118	1.121	1.121	1.127
26.3211	1.112	1.101	1.077	1.076	1.096	1.095	0.81	0.796	0.768	0.789	0.797	0.788	0.791	0.783	0.756	0.759	0.774	0.778	0.743	0.721	0.64	0.637	0.72	0.573	0.575	0.548	0.519	0.546	0.497	0.412	0.463	0.43	0.405	0.393	0.475	0.41	0.418	0.412	0.36	0.275	0.393			26.3211	1.125	1.119	1.122	1.121	1.125
26.6544	1.119	1.107	1.082	1.083	1.101	1.101	0.809	0.799	0.77	0.789	0.797	0.785	0.785	0.782	0.753	0.757	0.773	0.778	0.751	0.734	0.655	0.656	0.74	0.594	0.592	0.557	0.534	0.553	0.524	0.425	0.473	0.435	0.417	0.405	0.493	0.418	0.429	0.422	0.369	0.282	0.384			26.6544	1.131	1.125	1.128	1.128	1.134
26.9878	1.117	1.109	1.082	1.083	1.103	1.101	0.811	0.801	0.77	0.788	0.8	0.786	0.781	0.778	0.751	0.755	0.768	0.775	0.758	0.739	0.666	0.664	0.747	0.609	0.605	0.57	0.548	0.563	0.53	0.438	0.485	0.444	0.426	0.409	0.493	0.428	0.438	0.431	0.38	0.283	0.384			26.9878	1.132	1.125	1.128	1.127	1.135
27.3211	1.117	1.104	1.082	1.079	1.099	1.097	0.809	0.797	0.767	0.786	0.792	0.776	0.773	0.768	0.739	0.741	0.755	0.758	0.758	0.74	0.662	0.661	0.744	0.618	0.614	0.566	0.547	0.577	0.535	0.449	0.496	0.453	0.443	0.417	0.508	0.438	0.441	0.438	0.385	0.306	0.406			27.3211	1.131	1.123	1.125	1.123	1.13
27.6544	1.117	1.107	1.078	1.081	1.1	1.1	0.808	0.796	0.768	0.786	0.795	0.78	0.769	0.764	0.735	0.739	0.751	0.756	0.759	0.747	0.674	0.67	0.745	0.627	0.62	0.582	0.564	0.586	0.545	0.46	0.503	0.46	0.459	0.423	0.518	0.444	0.446	0.443	0.394	0.33	0.411			27.6544	1.131	1.124	1.126	1.124	1.13
27.9878	1.12	1.107	1.085	1.082	1.104	1.098	0.81	0.8	0.771	0.787	0.795	0.778	0.765	0.762	0.732	0.736	0.747	0.752	0.758	0.748	0.678	0.682	0.747	0.635	0.627	0.589	0.569	0.601	0.552	0.473	0.515	0.47	0.478	0.432	0.532	0.453	0.452	0.459	0.402	0.359	0.433			27.9878	1.135	1.127	1.13	1.127	1.133
28.3211	1.12	1.104	1.086	1.085	1.103	1.102	0.808	0.797	0.767	0.788	0.798	0.78	0.761	0.757	0.728	0.732	0.741	0.746	0.755	0.749	0.688	0.681	0.744	0.64	0.63	0.59	0.568	0.608	0.559	0.483	0.521	0.475	0.49	0.433	0.535	0.458	0.457	0.472	0.406	0.402	0.453			28.3211	1.134	1.125	1.13	1.126	1.134
28.6544	1.12	1.105	1.086	1.086	1.106	1.104	0.81	0.799	0.768	0.788	0.797	0.779	0.76	0.758	0.726	0.731	0.739	0.744	0.752	0.75	0.691	0.693	0.743	0.649	0.639	0.596	0.584	0.614	0.569	0.497	0.532	0.485	0.506	0.442	0.545	0.468	0.464	0.481	0.412	0.421	0.469			28.6544	1.135	1.128	1.129	1.125	1.135
28.9878	1.123	1.109	1.091	1.088	1.107	1.106	0.811	0.798	0.77	0.787	0.798	0.779	0.76	0.755	0.724	0.729	0.736	0.742	0.75	0.753	0.696	0.698	0.738	0.656	0.646	0.608	0.589	0.624	0.573	0.509	0.543	0.493	0.521	0.448	0.556	0.475	0.474	0.497	0.42	0.456	0.485			28.9878	1.136	1.128	1.131	1.126	1.134
29.3211	1.123	1.11	1.091	1.088	1.109	1.108	0.811	0.8	0.77	0.788	0.798	0.779	0.757	0.754	0.723	0.728	0.733	0.741	0.75	0.751	0.7	0.705	0.743	0.661	0.652	0.616	0.592	0.624	0.585	0.521	0.552	0.502	0.534	0.458	0.563	0.483	0.481	0.503	0.426	0.476	0.494			29.3211	1.137	1.13	1.132	1.129	1.134
29.6544	1.125	1.113	1.091	1.089	1.11	1.109	0.81	0.798	0.769	0.788	0.797	0.777	0.752	0.75	0.722	0.728	0.733	0.743	0.745	0.75	0.703	0.707	0.744	0.667	0.661	0.624	0.597	0.635	0.599	0.535	0.562	0.51	0.547	0.468	0.572	0.489	0.492	0.508	0.438	0.473	0.486			29.6544	1.136	1.129	1.132	1.129	1.136
29.9878	1.125	1.113	1.093	1.088	1.107	1.103	0.81	0.799	0.772	0.791	0.801	0.78	0.752	0.75	0.72	0.725	0.729	0.737	0.738	0.748	0.698	0.704	0.732	0.672	0.664	0.625	0.601	0.649	0.596	0.543	0.567	0.517	0.553	0.471	0.58	0.493	0.493	0.523	0.44	0.502	0.511			29.9878	1.139	1.129	1.131	1.126	1.132
30.3211	1.126	1.113	1.094	1.091	1.113	1.113	0.805	0.799	0.768	0.787	0.797	0.777	0.746	0.748	0.72	0.727	0.731	0.741	0.733	0.743	0.699	0.707	0.737	0.678	0.672	0.63	0.61	0.641	0.611	0.555	0.577	0.527	0.571	0.485	0.584	0.505	0.503	0.528	0.45	0.508	0.518			30.3211	1.143	1.135	1.137	1.132	1.138
30.6544	1.122	1.111	1.09	1.089	1.108	1.11	0.808	0.799	0.769	0.787	0.795	0.772	0.747	0.746	0.717	0.725	0.728	0.736	0.724	0.737	0.697	0.708	0.733	0.682	0.677	0.637	0.615	0.656	0.606	0.565	0.585	0.537	0.578	0.494	0.6	0.513	0.512	0.543	0.459	0.514	0.528			30.6544	1.14	1.132	1.133	1.131	1.137
30.9878	1.124	1.114	1.091	1.089	1.108	1.108	0.816	0.802	0.771	0.789	0.8	0.778	0.752	0.749	0.722	0.729	0.73	0.741	0.726	0.734	0.7	0.712	0.73	0.69	0.684	0.647	0.624	0.666	0.62	0.573	0.591	0.543	0.589	0.507	0.603	0.526	0.52	0.554	0.47	0.538	0.541			30.9878	1.136	1.126	1.135	1.13	1.135
31.3211	1.123	1.112	1.09	1.087	1.105	1.106	0.818	0.803	0.771	0.788	0.799	0.774	0.752	0.749	0.718	0.725	0.726	0.736	0.722	0.729	0.695	0.707	0.718	0.692	0.688	0.653	0.629	0.667	0.625	0.579	0.595	0.548	0.592	0.512	0.6	0.527	0.525	0.558	0.473	0.553	0.547			31.3211	1.137	1.126	1.134	1.129	1.135
31.6544	1.125	1.112	1.09	1.087	1.105	1.104	0.819	0.803	0.771	0.788	0.798	0.773	0.754	0.75	0.719	0.726	0.727	0.735	0.717	0.724	0.693	0.703	0.713	0.697	0.694	0.666	0.642	0.677	0.63	0.585	0.601	0.554	0.597	0.521	0.615	0.536	0.532	0.56	0.482	0.561	0.557			31.6544	1.135	1.126	1.135	1.127	1.133
31.9878	1.128	1.115	1.092	1.087	1.105	1.104	0.819	0.804	0.772	0.792	0.799	0.774	0.752	0.75	0.719	0.726	0.727	0.734	0.713	0.718	0.688	0.702	0.708	0.7	0.696	0.666	0.645	0.683	0.64	0.593	0.606	0.562	0.606	0.532	0.623	0.54	0.54	0.57	0.491	0.56	0.557			31.9878	1.135	1.125	1.131	1.127	1.135
32.3211	1.13	1.117	1.093	1.087	1.106	1.104	0.822	0.805	0.772	0.793	0.801	0.776	0.758	0.752	0.72	0.725	0.726	0.737	0.712	0.714	0.685	0.697	0.704	0.705	0.699	0.663	0.648	0.682	0.642	0.598	0.612	0.568	0.612	0.54	0.626	0.547	0.548	0.571	0.498	0.569	0.563			32.3211	1.131	1.121	1.13	1.126	1.133
32.6544	1.129	1.119	1.093	1.091	1.108	1.109	0.822	0.807	0.775	0.797	0.805	0.781	0.756	0.753	0.721	0.727	0.728	0.737	0.706	0.711	0.681	0.692	0.702	0.705	0.701	0.67	0.655	0.682	0.651	0.602	0.617	0.574	0.618	0.546	0.628	0.55	0.552	0.586	0.503	0.58	0.569			32.6544	1.133	1.125	1.135	1.126	1.136
32.9878	1.136	1.122	1.093	1.087	1.107	1.103	0.832	0.811	0.776	0.797	0.805	0.779	0.765	0.756	0.722	0.728	0.729	0.739	0.708	0.711	0.675	0.687	0.701	0.709	0.702	0.67	0.655	0.686	0.654	0.61	0.625	0.58	0.626	0.552	0.636	0.559	0.56	0.59	0.507	0.589	0.577			32.9878	1.128	1.121	1.131	1.123	1.133
33.3211	1.137	1.125	1.101	1.092	1.111	1.109	0.831	0.814	0.777	0.801	0.809	0.784	0.768	0.761	0.726	0.731	0.731	0.741	0.712	0.712	0.67	0.683	0.701	0.711	0.706	0.672	0.661	0.687	0.659	0.617	0.633	0.588	0.633	0.559	0.64	0.568	0.564	0.6	0.523	0.608	0.587			33.3211	1.131	1.123	1.132	1.126	1.134
33.6544	1.137	1.126	1.102	1.095	1.111	1.113	0.827	0.811	0.779	0.804	0.81	0.787	0.761	0.758	0.724	0.729	0.731	0.74	0.707	0.708	0.667	0.68	0.694	0.71	0.702	0.673	0.661	0.682	0.658	0.621	0.636	0.591	0.633	0.564	0.647	0.569	0.569	0.607	0.525	0.607	0.587			33.6544	1.136	1.124	1.134	1.126	1.134
33.9878	1.139	1.128	1.1	1.1	1.118	1.118	0.826	0.812	0.78	0.802	0.809	0.786	0.759	0.759	0.725	0.731	0.732	0.742	0.706	0.709	0.664	0.678	0.694	0.709	0.703	0.673	0.663	0.684	0.662	0.628	0.642	0.598	0.642	0.571	0.649	0.575	0.576	0.615	0.53	0.609	0.598			33.9878	1.14	1.129	1.138	1.129	1.139
34.3211	1.139	1.128	1.103	1.102	1.121	1.12	0.827	0.814	0.78	0.804	0.811	0.788	0.76	0.761	0.726	0.733	0.733	0.744	0.706	0.708	0.66	0.675	0.691	0.708	0.7	0.674	0.665	0.683	0.665	0.633	0.648	0.604	0.645	0.578	0.662	0.58	0.58	0.621	0.537	0.627	0.6			34.3211	1.143	1.135	1.14	1.132	1.14
34.6544	1.139	1.129	1.108	1.102	1.122	1.121	0.823	0.812	0.781	0.805	0.812	0.789	0.758	0.76	0.727	0.732	0.733	0.744	0.704	0.706	0.66	0.673	0.694	0.704	0.702	0.67	0.663	0.681	0.666	0.637	0.654	0.61	0.645	0.582	0.664	0.585	0.586	0.626	0.541	0.624	0.606			34.6544	1.146	1.134	1.141	1.132	1.141
34.9878	1.143	1.131	1.109	1.104	1.123	1.124	0.823	0.813	0.784	0.808	0.812	0.789	0.76	0.76	0.726	0.732	0.734	0.745	0.702	0.703	0.659	0.669	0.691	0.7	0.698	0.67	0.664	0.679	0.668	0.644	0.656	0.616	0.655	0.59	0.669	0.587	0.592	0.635	0.548	0.638	0.612			34.9878	1.149	1.14	1.144	1.135	1.143
35.3211	1.142	1.132	1.111	1.105	1.125	1.126	0.824	0.813	0.783	0.81	0.813	0.791	0.76	0.761	0.728	0.733	0.735	0.746	0.702	0.702	0.657	0.667	0.691	0.697	0.696	0.667	0.662	0.676	0.669	0.648	0.66	0.62	0.656	0.592	0.67	0.592	0.596	0.637	0.551	0.641	0.616			35.3211	1.148	1.141	1.143	1.136	1.144
35.6544	1.145	1.135	1.114	1.108	1.127	1.129	0.823	0.814	0.786	0.813	0.814	0.791	0.76	0.762	0.729	0.736	0.737	0.747	0.703	0.702	0.659	0.668	0.693	0.694	0.693	0.665	0.663	0.674	0.669	0.653	0.665	0.627	0.658	0.599	0.676	0.598	0.6	0.643	0.558	0.647	0.625			35.6544	1.151	1.142	1.148	1.138	1.147
35.9878	1.145	1.134	1.112	1.108	1.127	1.129	0.828	0.815	0.786	0.809	0.813	0.79	0.763	0.764	0.73	0.737	0.737	0.748	0.703	0.705	0.656	0.666	0.693	0.691	0.69	0.661	0.658	0.673	0.666	0.658	0.668	0.63	0.661	0.603	0.675	0.606	0.605	0.646	0.563	0.66	0.632			35.9878	1.152	1.144	1.15	1.139	1.15
36.3211	1.149	1.138	1.117	1.113	1.131	1.135	0.826	0.818	0.79	0.813	0.815	0.792	0.761	0.763	0.731	0.739	0.739	0.748	0.702	0.703	0.658	0.669	0.694	0.687	0.686	0.659	0.659	0.671	0.668	0.661	0.668	0.637	0.667	0.609	0.679	0.613	0.613	0.651	0.571	0.661	0.64			36.3211	1.158	1.149	1.155	1.145	1.153
36.6544	1.145	1.134	1.114	1.109	1.13	1.13	0.83	0.818	0.791	0.817	0.819	0.797	0.763	0.766	0.732	0.739	0.736	0.752	0.703	0.704	0.657	0.668	0.693	0.684	0.683	0.654	0.652	0.664	0.664	0.665	0.669	0.638	0.667	0.612	0.676	0.617	0.617	0.649	0.571	0.659	0.64			36.6544	1.156	1.148	1.151	1.142	1.152
36.9878	1.145	1.134	1.116	1.11	1.131	1.132	0.832	0.82	0.793	0.815	0.818	0.797	0.766	0.769	0.734	0.74	0.741	0.753	0.706	0.71	0.657	0.665	0.695	0.681	0.682	0.652	0.646	0.661	0.658	0.667	0.67	0.638	0.663	0.617	0.673	0.622	0.621	0.649	0.575	0.661	0.646			36.9878	1.158	1.15	1.154	1.143	1.152
37.3211	1.145	1.136	1.117	1.112	1.131	1.132	0.833	0.82	0.794	0.815	0.819	0.797	0.769	0.769	0.734	0.74	0.74	0.752	0.707	0.711	0.657	0.667	0.693	0.679	0.68	0.648	0.643	0.656	0.654	0.667	0.669	0.641	0.661	0.621	0.672	0.628	0.627	0.65	0.58	0.663	0.649			37.3211	1.158	1.149	1.154	1.142	1.153
37.6544	1.148	1.137	1.118	1.112	1.134	1.135	0.83	0.821	0.795	0.816	0.82	0.798	0.768	0.771	0.737	0.743	0.743	0.755	0.709	0.711	0.659	0.668	0.696	0.678	0.679	0.649	0.642	0.657	0.653	0.67	0.67	0.642	0.664	0.624	0.669	0.637	0.633	0.651	0.587	0.667	0.657			37.6544	1.161	1.152	1.154	1.145	1.154
37.9878	1.149	1.135	1.119	1.114	1.134	1.135	0.834	0.822	0.795	0.816	0.82	0.798	0.768	0.77	0.737	0.743	0.742	0.754	0.707	0.71	0.658	0.668	0.696	0.674	0.678	0.645	0.637	0.654	0.649	0.669	0.668	0.642	0.658	0.628	0.667	0.643	0.639	0.651	0.591	0.667	0.658			37.9878	1.161	1.153	1.157	1.145	1.156
38.3211	1.152	1.143	1.124	1.118	1.137	1.139	0.835	0.822	0.796	0.82	0.824	0.802	0.77	0.772	0.739	0.745	0.746	0.757	0.708	0.71	0.659	0.668	0.698	0.673	0.677	0.645	0.638	0.653	0.648	0.67	0.666	0.646	0.655	0.631	0.667	0.648	0.643	0.651	0.598	0.671	0.662			38.3211	1.165	1.155	1.16	1.15	1.158
38.6544	1.15	1.142	1.123	1.116	1.135	1.138	0.835	0.821	0.795	0.823	0.825	0.803	0.771	0.771	0.738	0.745	0.746	0.758	0.708	0.71	0.661	0.668	0.699	0.67	0.675	0.644	0.635	0.652	0.644	0.669	0.665	0.645	0.654	0.631	0.662	0.655	0.643	0.651	0.604	0.673	0.661			38.6544	1.164	1.157	1.159	1.147	1.158
38.9878	1.151	1.143	1.123	1.118	1.137	1.14	0.836	0.822	0.798	0.82	0.824	0.803	0.771	0.773	0.741	0.746	0.746	0.759	0.707	0.71	0.66	0.667	0.699	0.669	0.673	0.641	0.633	0.651	0.642	0.668	0.663	0.642	0.649	0.634	0.659	0.655	0.642	0.649	0.609	0.674	0.658			38.9878	1.165	1.157	1.162	1.151	1.16
39.3211	1.152	1.141	1.123	1.118	1.136	1.14	0.834	0.823	0.799	0.822	0.826	0.803	0.771	0.773	0.74	0.748	0.749	0.759	0.708	0.71	0.661	0.669	0.698	0.67	0.673	0.643	0.631	0.649	0.639	0.665	0.661	0.643	0.648	0.635	0.655	0.662	0.644	0.648	0.611	0.673	0.656			39.3211	1.164	1.156	1.161	1.149	1.16
39.6544	1.153	1.143	1.125	1.118	1.136	1.14	0.836	0.823	0.798	0.825	0.826	0.805	0.775	0.772	0.74	0.747	0.749	0.76	0.71	0.708	0.663	0.67	0.698	0.668	0.67	0.64	0.63	0.648	0.638	0.662	0.659	0.641	0.642	0.636	0.652	0.662	0.646	0.645	0.614	0.666	0.657			39.6544	1.166	1.156	1.163	1.151	1.16
39.9878	1.153	1.142	1.125	1.118	1.137	1.14	0.839	0.825	0.8	0.824	0.828	0.804	0.776	0.776	0.744	0.749	0.751	0.762	0.711	0.712	0.663	0.672	0.701	0.67	0.671	0.641	0.629	0.649	0.636	0.661	0.656	0.638	0.642	0.635	0.649	0.664	0.648	0.644	0.618	0.663	0.653			39.9878	1.166	1.158	1.162	1.15	1.161
40.3211	1.155	1.145	1.127	1.12	1.139	1.143	0.837	0.824	0.802	0.826	0.829	0.807	0.778	0.775	0.745	0.752	0.754	0.763	0.71	0.71	0.665	0.675	0.702	0.667	0.669	0.641	0.63	0.649	0.638	0.658	0.653	0.636	0.638	0.637	0.648	0.661	0.648	0.644	0.62	0.66	0.656			40.3211	1.168	1.157	1.166	1.153	1.163
40.6544	1.153	1.145	1.126	1.119	1.137	1.141	0.838	0.826	0.802	0.827	0.83	0.807	0.778	0.778	0.745	0.752	0.754	0.765	0.711	0.712	0.666	0.677	0.703	0.667	0.667	0.639	0.628	0.649	0.636	0.654	0.65	0.634	0.633	0.636	0.644	0.66	0.647	0.641	0.622	0.656	0.652			40.6544	1.168	1.159	1.164	1.152	1.162
40.9878	1.156	1.148	1.128	1.12	1.138	1.143	0.84	0.827	0.803	0.829	0.831	0.808	0.779	0.778	0.746	0.754	0.754	0.766	0.713	0.712	0.667	0.677	0.704	0.667	0.669	0.641	0.63	0.65	0.635	0.65	0.649	0.632	0.634	0.637	0.642	0.661	0.645	0.639	0.623	0.653	0.646			40.9878	1.169	1.159	1.166	1.153	1.163
41.3211	1.158	1.15	1.128	1.125	1.142	1.148	0.843	0.83	0.806	0.831	0.833	0.81	0.779	0.781	0.75	0.758	0.758	0.769	0.716	0.717	0.67	0.679	0.708	0.671	0.671	0.643	0.631	0.652	0.635	0.65	0.647	0.63	0.634	0.636	0.643	0.662	0.645	0.638	0.625	0.651	0.642			41.3211	1.171	1.161	1.169	1.157	1.167
41.6544	1.157	1.15	1.128	1.122	1.141	1.146	0.842	0.83	0.805	0.831	0.834	0.811	0.78	0.78	0.749	0.756	0.758	0.768	0.716	0.716	0.669	0.678	0.705	0.67	0.669	0.642	0.63	0.651	0.633	0.646	0.645	0.627	0.631	0.631	0.639	0.659	0.643	0.636	0.625	0.645	0.639			41.6544	1.171	1.16	1.168	1.154	1.165
41.9878	1.155	1.148	1.129	1.122	1.139	1.146	0.843	0.831	0.805	0.831	0.834	0.811	0.781	0.782	0.749	0.756	0.756	0.77	0.719	0.717	0.671	0.679	0.704	0.67	0.67	0.642	0.629	0.652	0.633	0.644	0.642	0.622	0.623	0.627	0.636	0.654	0.64	0.633	0.625	0.641	0.636			41.9878	1.171	1.159	1.167	1.153	1.165
42.3211	1.157	1.15	1.132	1.125	1.142	1.149	0.845	0.831	0.809	0.832	0.836	0.813	0.781	0.783	0.753	0.758	0.761	0.772	0.719	0.719	0.672	0.681	0.707	0.67	0.672	0.644	0.631	0.653	0.633	0.643	0.642	0.621	0.627	0.627	0.635	0.652	0.638	0.632	0.627	0.638	0.632			42.3211	1.172	1.163	1.168	1.156	1.166
42.6544	1.159	1.152	1.131	1.128	1.144	1.151	0.846	0.833	0.812	0.834	0.838	0.814	0.782	0.785	0.754	0.761	0.762	0.772	0.719	0.72	0.674	0.683	0.709	0.671	0.673	0.645	0.632	0.654	0.635	0.642	0.641	0.62	0.626	0.625	0.634	0.654	0.637	0.632	0.628	0.638	0.632			42.6544	1.174	1.166	1.171	1.16	1.17
42.9878	1.161	1.153	1.134	1.129	1.145	1.152	0.848	0.839	0.812	0.837	0.839	0.815	0.787	0.787	0.756	0.763	0.766	0.774	0.724	0.721	0.677	0.684	0.711	0.674	0.674	0.647	0.633	0.656	0.636	0.64	0.64	0.619	0.626	0.623	0.635	0.652	0.635	0.63	0.629	0.634	0.628			42.9878	1.174	1.166	1.17	1.16	1.168
43.3211	1.159	1.153	1.135	1.129	1.146	1.154	0.844	0.833	0.81	0.836	0.837	0.814	0.78	0.785	0.755	0.763	0.765	0.774	0.72	0.72	0.678	0.688	0.711	0.67	0.672	0.646	0.635	0.656	0.637	0.636	0.638	0.616	0.623	0.621	0.635	0.65	0.631	0.63	0.627	0.633	0.629			43.3211	1.179	1.169	1.174	1.161	1.17
43.6544	1.159	1.153	1.132	1.125	1.141	1.147	0.849	0.834	0.81	0.833	0.836	0.811	0.791	0.786	0.757	0.764	0.767	0.774	0.724	0.72	0.679	0.686	0.711	0.674	0.675	0.646	0.634	0.656	0.636	0.635	0.638	0.615	0.623	0.617	0.633	0.648	0.629	0.625	0.624	0.63	0.619			43.6544	1.173	1.163	1.171	1.157	1.166
43.9878	1.161	1.154	1.134	1.125	1.14	1.146	0.852	0.836	0.813	0.836	0.841	0.815	0.794	0.789	0.758	0.765	0.766	0.775	0.728	0.727	0.679	0.688	0.711	0.677	0.677	0.649	0.635	0.657	0.636	0.636	0.639	0.613	0.622	0.615	0.631	0.646	0.625	0.624	0.621	0.63	0.617			43.9878	1.171	1.162	1.173	1.157	1.166
44.3211	1.162	1.156	1.136	1.128	1.146	1.152	0.853	0.84	0.814	0.837	0.842	0.817	0.796	0.793	0.759	0.766	0.768	0.777	0.731	0.73	0.68	0.688	0.711	0.677	0.678	0.653	0.638	0.66	0.637	0.638	0.64	0.615	0.626	0.613	0.632	0.644	0.625	0.623	0.621	0.628	0.615			44.3211	1.175	1.168	1.173	1.16	1.168
44.6544	1.165	1.158	1.136	1.131	1.147	1.154	0.855	0.841	0.816	0.839	0.842	0.82	0.796	0.793	0.761	0.768	0.769	0.779	0.729	0.728	0.68	0.689	0.714	0.678	0.678	0.652	0.638	0.66	0.637	0.639	0.64	0.615	0.626	0.612	0.633	0.643	0.623	0.623	0.62	0.629	0.618			44.6544	1.176	1.169	1.175	1.163	1.17
44.9878	1.164	1.159	1.137	1.131	1.148	1.154	0.853	0.841	0.817	0.841	0.846	0.823	0.795	0.794	0.761	0.769	0.771	0.782	0.732	0.73	0.681	0.688	0.716	0.68	0.679	0.651	0.637	0.659	0.638	0.635	0.642	0.613	0.62	0.61	0.633	0.639	0.62	0.622	0.617	0.624	0.616			44.9878	1.176	1.168	1.174	1.161	1.169
45.3211	1.165	1.159	1.137	1.132	1.149	1.155	0.856	0.843	0.817	0.84	0.845	0.822	0.797	0.794	0.763	0.769	0.772	0.781	0.734	0.73	0.682	0.691	0.716	0.681	0.68	0.652	0.637	0.659	0.638	0.637	0.641	0.614	0.623	0.608	0.633	0.639	0.62	0.622	0.614	0.624	0.616			45.3211	1.178	1.169	1.175	1.163	1.17
45.6544	1.169	1.162	1.139	1.135	1.151	1.157	0.855	0.841	0.818	0.84	0.845	0.821	0.793	0.794	0.764	0.772	0.773	0.784	0.732	0.729	0.683	0.693	0.718	0.679	0.68	0.653	0.639	0.663	0.64	0.636	0.64	0.613	0.623	0.608	0.634	0.635	0.617	0.621	0.616	0.624	0.614			45.6544	1.178	1.172	1.178	1.165	1.173
45.9878	1.169	1.16	1.142	1.137	1.154	1.16	0.857	0.844	0.82	0.843	0.847	0.823	0.796	0.796	0.766	0.775	0.776	0.785	0.734	0.733	0.685	0.695	0.721	0.683	0.681	0.654	0.64	0.663	0.641	0.636	0.64	0.612	0.623	0.607	0.638	0.633	0.615	0.622	0.615	0.628	0.614			45.9878	1.181	1.173	1.18	1.168	1.175
46.3211	1.168	1.162	1.143	1.137	1.154	1.16	0.858	0.845	0.82	0.842	0.846	0.821	0.796	0.797	0.768	0.777	0.778	0.785	0.733	0.732	0.687	0.696	0.72	0.682	0.682	0.654	0.641	0.668	0.644	0.636	0.642	0.613	0.628	0.608	0.637	0.635	0.616	0.625	0.613	0.627	0.617			46.3211	1.181	1.174	1.179	1.168	1.175
46.6544	1.17	1.162	1.143	1.136	1.153	1.159	0.856	0.842	0.821	0.843	0.847	0.824	0.798	0.797	0.768	0.776	0.776	0.787	0.733	0.73	0.689	0.697	0.722	0.681	0.68	0.654	0.643	0.665	0.646	0.635	0.64	0.613	0.626	0.608	0.637	0.631	0.614	0.624	0.609	0.626	0.618			46.6544	1.181	1.174	1.181	1.167	1.176
46.9878	1.169	1.161	1.141	1.135	1.152	1.157	0.857	0.847	0.822	0.847	0.855	0.829	0.801	0.799	0.769	0.778	0.781	0.789	0.734	0.735	0.687	0.696	0.723	0.683	0.683	0.656	0.642	0.662	0.644	0.635	0.641	0.613	0.623	0.606	0.636	0.63	0.614	0.621	0.606	0.624	0.614			46.9878	1.18	1.172	1.179	1.164	1.174
47.3211	1.168	1.161	1.142	1.115	1.154	1.159	0.861	0.847	0.823	0.844	0.85	0.824	0.799	0.8	0.77	0.778	0.779	0.787	0.735	0.734	0.687	0.699	0.722	0.685	0.683	0.656	0.642	0.664	0.646	0.635	0.641	0.613	0.624	0.605	0.637	0.629	0.612	0.621	0.605	0.624	0.611			47.3211	1.182	1.174	1.18	1.167	1.174
47.6544	1.171	1.163	1.145	1.124	1.155	1.161	0.858	0.846	0.823	0.846	0.85	0.827	0.798	0.798	0.77	0.779	0.781	0.79	0.734	0.731	0.69	0.701	0.725	0.683	0.682	0.657	0.644	0.666	0.649	0.634	0.64	0.613	0.627	0.607	0.638	0.628	0.611	0.625	0.604	0.627	0.613			47.6544	1.185	1.175	1.182	1.168	1.177
47.9878	1.17	1.162	1.143	1.138	1.155	1.16	0.862	0.85	0.825	0.846	0.849	0.826	0.803	0.804	0.774	0.781	0.783	0.788	0.74	0.737	0.691	0.699	0.725	0.685	0.684	0.659	0.645	0.666	0.647	0.636	0.642	0.614	0.629	0.605	0.637	0.628	0.613	0.622	0.601	0.628	0.606			47.9878	1.183	1.175	1.181	1.168	1.175
[truncated: 37 more columns]
