# Supplementary material for: An expanded transcriptome atlas for Bacteroides thetaiotaomicron reveals a small RNA that modulates tetracycline sensitivity
Source: Nat Microbiol. 2024 Mar 25;9(4):1130–44. doi: 10.1038/s41564-024-01642-9 (PMC10994844; doi:10.1038/s41564-024-01642-9)
Supplement: Supplementary file 17 — Growth curve data for Extended Data Fig. 9c. [file 41564_2024_1642_MOESM17_ESM.xlsx]

## Sheet: c
-aTC														+aTC
Time (h)	∆tdk			∆masB			MS2-MasB			Untagged control strain				∆tdk			∆masB			MS2-MasB			Untagged control strain
0	0.111	0.112	0.113	0.117	0.114	0.112	0.111	0.113	0.112	0.113	0.154	0.118		0.113	0.112	0.111	0.115	0.11	0.11	0.114	0.112	0.112	0.116	0.116	0.114
0.5	0.112	0.113	0.114	0.117	0.115	0.113	0.113	0.114	0.115	0.115	0.118	0.12		0.114	0.114	0.113	0.117	0.112	0.112	0.117	0.115	0.114	0.118	0.118	0.116
1	0.116	0.117	0.118	0.119	0.118	0.116	0.116	0.118	0.118	0.119	0.128	0.124		0.117	0.117	0.116	0.12	0.115	0.114	0.119	0.117	0.117	0.122	0.122	0.118
1.5	0.121	0.123	0.123	0.123	0.122	0.12	0.12	0.121	0.122	0.124	0.152	0.13		0.121	0.121	0.12	0.123	0.118	0.117	0.121	0.12	0.12	0.125	0.125	0.121
2	0.128	0.129	0.13	0.128	0.126	0.126	0.127	0.127	0.128	0.132	0.16	0.139		0.125	0.125	0.125	0.126	0.121	0.121	0.124	0.123	0.124	0.128	0.127	0.125
2.5	0.137	0.139	0.138	0.136	0.133	0.134	0.136	0.136	0.137	0.141	0.163	0.151		0.129	0.13	0.13	0.131	0.126	0.125	0.13	0.127	0.129	0.133	0.131	0.13
3	0.147	0.15	0.15	0.145	0.142	0.145	0.147	0.146	0.148	0.153	0.173	0.164		0.136	0.136	0.137	0.136	0.132	0.13	0.135	0.133	0.135	0.14	0.137	0.135
3.5	0.163	0.167	0.167	0.159	0.157	0.161	0.161	0.161	0.162	0.173	0.19	0.182		0.143	0.145	0.146	0.143	0.138	0.135	0.142	0.14	0.141	0.147	0.146	0.141
4	0.186	0.189	0.19	0.175	0.179	0.182	0.183	0.182	0.182	0.202	0.217	0.216		0.154	0.154	0.156	0.152	0.144	0.142	0.15	0.15	0.149	0.155	0.152	0.149
4.5	0.215	0.22	0.225	0.201	0.207	0.211	0.214	0.212	0.209	0.241	0.244	0.273		0.167	0.167	0.169	0.158	0.153	0.152	0.161	0.16	0.16	0.165	0.162	0.157
5	0.259	0.265	0.272	0.236	0.24	0.243	0.26	0.256	0.249	0.293	0.286	0.329		0.183	0.184	0.184	0.168	0.166	0.162	0.175	0.173	0.175	0.176	0.175	0.169
5.5	0.32	0.325	0.333	0.273	0.298	0.297	0.324	0.32	0.309	0.368	0.351	0.39		0.204	0.204	0.204	0.185	0.18	0.176	0.192	0.19	0.195	0.191	0.192	0.183
6	0.399	0.408	0.419	0.342	0.373	0.384	0.402	0.41	0.396	0.46	0.429	0.484		0.231	0.229	0.228	0.202	0.198	0.194	0.213	0.21	0.221	0.21	0.208	0.201
6.5	0.498	0.516	0.521	0.422	0.464	0.478	0.498	0.532	0.507	0.572	0.509	0.601		0.262	0.258	0.258	0.224	0.223	0.216	0.238	0.234	0.251	0.234	0.231	0.223
7	0.631	0.653	0.652	0.529	0.571	0.567	0.615	0.663	0.625	0.712	0.634	0.716		0.299	0.296	0.291	0.254	0.252	0.246	0.269	0.265	0.284	0.263	0.263	0.25
7.5	0.775	0.813	0.801	0.667	0.692	0.68	0.743	0.799	0.764	0.84	0.769	0.869		0.343	0.336	0.335	0.293	0.294	0.284	0.308	0.301	0.326	0.299	0.3	0.281
8	0.926	0.961	0.959	0.823	0.824	0.815	0.875	0.931	0.901	0.975	0.915	1.001		0.393	0.386	0.382	0.35	0.344	0.33	0.347	0.348	0.372	0.343	0.342	0.326
8.5	1.036	1.089	1.083	0.963	0.956	0.956	1.016	1.041	1.042	1.086	1.039	1.136		0.453	0.446	0.442	0.406	0.4	0.385	0.395	0.401	0.418	0.392	0.392	0.373
9	1.146	1.18	1.174	1.074	1.065	1.057	1.116	1.155	1.144	1.175	1.127	1.191		0.52	0.507	0.513	0.454	0.456	0.446	0.447	0.462	0.474	0.447	0.45	0.429
9.5	1.23	1.245	1.252	1.176	1.146	1.141	1.211	1.216	1.211	1.242	1.208	1.281		0.596	0.583	0.592	0.495	0.513	0.505	0.512	0.533	0.533	0.508	0.52	0.493
10	1.284	1.301	1.305	1.247	1.234	1.209	1.279	1.251	1.262	1.291	1.268	1.318		0.682	0.674	0.683	0.552	0.569	0.558	0.59	0.613	0.601	0.577	0.591	0.566
10.5	1.324	1.331	1.342	1.308	1.3	1.302	1.293	1.292	1.294	1.327	1.316	1.341		0.774	0.762	0.762	0.611	0.624	0.631	0.692	0.704	0.693	0.659	0.671	0.646
11	1.342	1.348	1.351	1.313	1.346	1.33	1.3	1.3	1.308	1.331	1.33	1.377		0.867	0.861	0.851	0.685	0.701	0.705	0.81	0.802	0.778	0.753	0.765	0.739
11.5	1.338	1.353	1.36	1.32	1.373	1.336	1.299	1.305	1.3	1.336	1.35	1.368		0.935	0.928	0.929	0.766	0.778	0.783	0.92	0.897	0.865	0.852	0.855	0.843
12	1.346	1.338	1.348	1.322	1.359	1.38	1.29	1.29	1.3	1.322	1.343	1.389		0.989	0.987	0.986	0.85	0.869	0.862	0.988	0.968	0.937	0.943	0.936	0.93
12.5	1.333	1.349	1.349	1.324	1.399	1.353	1.286	1.308	1.289	1.319	1.342	1.379		1.027	1.034	1.034	0.927	0.932	0.93	1.04	1.02	1.014	1.018	1.009	0.992
13	1.329	1.328	1.354	1.322	1.374	1.383	1.286	1.294	1.28	1.315	1.35	1.389		1.059	1.06	1.062	0.992	0.988	0.974	1.07	1.065	1.051	1.061	1.05	1.043
13.5	1.334	1.342	1.347	1.33	1.407	1.37	1.27	1.283	1.281	1.31	1.345	1.379		1.085	1.087	1.086	1.037	1.018	1	1.106	1.082	1.071	1.102	1.087	1.077
14	1.329	1.341	1.343	1.337	1.385	1.365	1.264	1.283	1.282	1.319	1.356	1.397		1.096	1.103	1.102	1.061	1.04	1.04	1.121	1.102	1.096	1.141	1.111	1.102
14.5	1.321	1.349	1.339	1.352	1.418	1.383	1.269	1.284	1.264	1.311	1.353	1.39		1.107	1.109	1.112	1.103	1.07	1.058	1.132	1.111	1.126	1.163	1.131	1.127
15	1.335	1.341	1.347	1.363	1.387	1.396	1.272	1.286	1.269	1.315	1.354	1.384		1.109	1.103	1.112	1.12	1.093	1.073	1.131	1.119	1.122	1.163	1.147	1.134
15.5	1.33	1.346	1.343	1.368	1.415	1.391	1.264	1.284	1.267	1.304	1.363	1.387		1.103	1.101	1.1	1.134	1.103	1.087	1.12	1.112	1.13	1.167	1.154	1.137
16	1.329	1.347	1.339	1.371	1.405	1.39	1.266	1.263	1.268	1.303	1.368	1.391		1.083	1.093	1.09	1.133	1.116	1.099	1.108	1.105	1.107	1.158	1.153	1.125
16.5	1.333	1.333	1.347	1.375	1.417	1.381	1.263	1.279	1.266	1.31	1.37	1.394		1.084	1.081	1.081	1.121	1.105	1.091	1.107	1.094	1.099	1.158	1.145	1.117
