# Supplementary material for: An expanded transcriptome atlas for Bacteroides thetaiotaomicron reveals a small RNA that modulates tetracycline sensitivity
Source: Nat Microbiol. 2024 Mar 25;9(4):1130–44. doi: 10.1038/s41564-024-01642-9 (PMC10994844; doi:10.1038/s41564-024-01642-9)
Supplement: Supplementary file 19 — qRT-PCR data for Extended Data Fig. 10c, growth curve data for Extended Data Fig. 10d and gene set enrichment data for Extended Data Fig. 10e. [file 41564_2024_1642_MOESM19_ESM.xlsx]

## Sheet: c
EEP			MEP			LEP			Starvation
WT	∆masB	masB+	WT	∆masB	masB+	WT	∆masB	masB+	WT	∆masB	masB+
1	2.57	0.58	1	12.97	3.29	1	12	0.5	1	0.75	0.7
1	1.02	0.61	1	2.37	2.26	1	2.51	2.05	1	1.04	0.5
1	2.42	1.11	1	0.87	0.41	1	1.55	0.71	1	1.8	0.5
			1	10.47	8.29	1	1.56	0.87
			1	1.96	2.12	1	2.99	1.05

## Sheet: d
Time (h)	Δtdk									ΔmasB									Δcur									cur+									ΔcurΔmasB									ΔBT_1675
0:19:16	0.114	0.114	0.117	0.119	0.119	0.12	0.123	0.119	0.115	0.121	0.117	0.119	0.12	0.121	0.122	0.116	0.116	0.115	0.121	0.121	0.121	0.12	0.116	0.118	0.119	0.117	0.115	0.118	0.118	0.117	0.119	0.118	0.118	0.117	0.116	0.116	0.121	0.119	0.119	0.115	0.113	0.112	0.117	0.117	0.117	0.128	0.127	0.126	0.124
0:39:16	0.117	0.116	0.119	0.123	0.123	0.123	0.123	0.122	0.119	0.123	0.119	0.122	0.123	0.124	0.124	0.117	0.118	0.117	0.124	0.123	0.124	0.122	0.118	0.12	0.12	0.118	0.117	0.121	0.12	0.119	0.122	0.121	0.121	0.12	0.118	0.118	0.123	0.12	0.121	0.116	0.113	0.112	0.118	0.118	0.119	0.131	0.129	0.129	0.127
0:59:16	0.121	0.12	0.123	0.13	0.13	0.13	0.132	0.128	0.125	0.127	0.124	0.126	0.129	0.129	0.131	0.121	0.121	0.12	0.129	0.129	0.13	0.126	0.122	0.124	0.124	0.122	0.12	0.126	0.125	0.124	0.128	0.127	0.126	0.125	0.123	0.123	0.126	0.125	0.125	0.119	0.116	0.115	0.123	0.122	0.123	0.135	0.135	0.134	0.131
1:19:16	0.127	0.126	0.13	0.139	0.14	0.14	0.13	0.134	0.13	0.132	0.129	0.132	0.135	0.137	0.139	0.127	0.128	0.127	0.136	0.136	0.137	0.13	0.127	0.129	0.127	0.125	0.123	0.132	0.131	0.13	0.134	0.133	0.134	0.131	0.13	0.13	0.131	0.13	0.131	0.123	0.12	0.12	0.129	0.13	0.129	0.142	0.142	0.142	0.137
1:39:16	0.135	0.134	0.138	0.15	0.152	0.152	0.137	0.14	0.135	0.139	0.137	0.141	0.146	0.15	0.151	0.135	0.137	0.135	0.145	0.145	0.147	0.136	0.134	0.134	0.133	0.129	0.128	0.14	0.14	0.139	0.143	0.144	0.146	0.141	0.141	0.141	0.137	0.138	0.139	0.129	0.127	0.127	0.14	0.14	0.139	0.15	0.151	0.151	0.143
1:59:16	0.142	0.142	0.146	0.16	0.163	0.162	0.143	0.145	0.14	0.149	0.146	0.152	0.159	0.166	0.169	0.144	0.147	0.144	0.156	0.155	0.158	0.141	0.141	0.14	0.137	0.134	0.134	0.15	0.149	0.148	0.154	0.156	0.161	0.152	0.156	0.156	0.144	0.147	0.15	0.136	0.137	0.137	0.154	0.155	0.151	0.157	0.159	0.159	0.149
2:19:16	0.149	0.148	0.151	0.168	0.171	0.167	0.146	0.148	0.145	0.159	0.157	0.164	0.181	0.177	0.176	0.152	0.155	0.15	0.167	0.167	0.169	0.148	0.147	0.146	0.142	0.139	0.139	0.16	0.159	0.158	0.165	0.169	0.174	0.163	0.169	0.171	0.151	0.156	0.161	0.143	0.15	0.146	0.168	0.168	0.162	0.166	0.168	0.167	0.154
2:39:16	0.158	0.157	0.159	0.18	0.183	0.179	0.153	0.157	0.154	0.171	0.171	0.183	0.2	0.198	0.199	0.168	0.176	0.171	0.183	0.183	0.188	0.16	0.163	0.159	0.152	0.149	0.155	0.172	0.172	0.171	0.181	0.188	0.198	0.18	0.193	0.198	0.16	0.171	0.177	0.156	0.166	0.162	0.191	0.195	0.185	0.177	0.18	0.182	0.164
2:59:16	0.168	0.166	0.169	0.196	0.202	0.193	0.165	0.167	0.165	0.186	0.188	0.204	0.218	0.221	0.219	0.188	0.196	0.192	0.202	0.203	0.212	0.172	0.176	0.17	0.162	0.159	0.166	0.186	0.188	0.188	0.2	0.209	0.225	0.2	0.218	0.227	0.17	0.185	0.196	0.168	0.185	0.18	0.216	0.217	0.205	0.191	0.198	0.201	0.174
3:19:16	0.178	0.176	0.178	0.214	0.218	0.207	0.173	0.174	0.174	0.202	0.208	0.226	0.235	0.242	0.234	0.208	0.217	0.211	0.218	0.22	0.235	0.182	0.184	0.178	0.169	0.166	0.17	0.198	0.201	0.203	0.215	0.229	0.246	0.214	0.235	0.253	0.179	0.197	0.211	0.176	0.196	0.189	0.235	0.232	0.218	0.209	0.226	0.231	0.193
3:39:16	0.197	0.194	0.2	0.247	0.257	0.241	0.194	0.198	0.203	0.226	0.239	0.267	0.271	0.29	0.283	0.254	0.272	0.265	0.25	0.259	0.29	0.207	0.219	0.201	0.188	0.183	0.205	0.22	0.224	0.226	0.24	0.26	0.286	0.241	0.275	0.302	0.195	0.217	0.235	0.192	0.218	0.212	0.275	0.278	0.26	0.232	0.264	0.278	0.225
3:59:16	0.21	0.207	0.211	0.276	0.295	0.265	0.212	0.216	0.218	0.254	0.274	0.312	0.306	0.333	0.32	0.301	0.34	0.324	0.281	0.296	0.341	0.225	0.243	0.22	0.202	0.195	0.217	0.241	0.25	0.253	0.272	0.295	0.326	0.27	0.312	0.347	0.21	0.242	0.262	0.207	0.238	0.229	0.317	0.316	0.294	0.26	0.308	0.33	0.267
4:19:16	0.245	0.244	0.249	0.327	0.357	0.309	0.257	0.267	0.28	0.303	0.325	0.385	0.364	0.406	0.401	0.401	0.408	0.406	0.354	0.368	0.421	0.3	0.329	0.314	0.274	0.264	0.305	0.281	0.291	0.297	0.306	0.342	0.387	0.312	0.369	0.381	0.248	0.286	0.313	0.244	0.283	0.281	0.387	0.396	0.384	0.3	0.357	0.389	0.313
4:39:16	0.283	0.277	0.285	0.38	0.416	0.345	0.292	0.311	0.32	0.353	0.377	0.444	0.407	0.457	0.46	0.462	0.47	0.482	0.422	0.413	0.475	0.35	0.382	0.365	0.317	0.299	0.355	0.334	0.345	0.351	0.351	0.387	0.446	0.352	0.414	0.419	0.294	0.345	0.369	0.285	0.327	0.327	0.452	0.458	0.453	0.347	0.409	0.445	0.369
4:59:16	0.315	0.307	0.317	0.426	0.476	0.381	0.322	0.336	0.348	0.404	0.428	0.497	0.443	0.495	0.519	0.514	0.531	0.552	0.474	0.432	0.514	0.387	0.413	0.402	0.331	0.306	0.375	0.393	0.407	0.414	0.411	0.448	0.51	0.407	0.477	0.48	0.346	0.401	0.427	0.324	0.37	0.369	0.504	0.513	0.512	0.402	0.467	0.5	0.421
5:19:16	0.376	0.372	0.374	0.5	0.56	0.439	0.373	0.401	0.399	0.47	0.489	0.569	0.502	0.562	0.589	0.606	0.63	0.65	0.549	0.501	0.577	0.458	0.484	0.468	0.416	0.393	0.44	0.466	0.48	0.489	0.467	0.502	0.574	0.456	0.524	0.529	0.421	0.474	0.498	0.39	0.435	0.429	0.59	0.598	0.611	0.459	0.529	0.56	0.483
5:39:16	0.436	0.424	0.418	0.567	0.641	0.504	0.424	0.445	0.454	0.538	0.557	0.641	0.56	0.621	0.672	0.669	0.721	0.738	0.618	0.532	0.633	0.508	0.527	0.53	0.457	0.419	0.484	0.537	0.552	0.559	0.545	0.582	0.639	0.517	0.593	0.601	0.499	0.55	0.575	0.442	0.492	0.491	0.661	0.673	0.674	0.528	0.591	0.622	0.542
5:59:16	0.495	0.479	0.467	0.649	0.701	0.582	0.482	0.497	0.505	0.616	0.634	0.721	0.626	0.702	0.764	0.759	0.808	0.827	0.694	0.585	0.67	0.565	0.576	0.573	0.483	0.435	0.52	0.608	0.622	0.638	0.636	0.673	0.73	0.594	0.675	0.69	0.583	0.634	0.662	0.505	0.556	0.553	0.754	0.77	0.755	0.608	0.661	0.694	0.603
6:19:16	0.572	0.543	0.526	0.734	0.802	0.676	0.546	0.567	0.571	0.701	0.725	0.809	0.708	0.816	0.866	0.896	0.914	0.922	0.756	0.688	0.751	0.633	0.671	0.66	0.558	0.506	0.577	0.714	0.727	0.746	0.714	0.746	0.805	0.667	0.748	0.756	0.688	0.737	0.76	0.592	0.64	0.644	0.872	0.885	0.924	0.697	0.755	0.784	0.678
6:39:16	0.657	0.617	0.596	0.823	0.912	0.77	0.626	0.645	0.651	0.794	0.828	0.911	0.793	0.922	0.97	0.983	1.012	1.004	0.817	0.763	0.805	0.701	0.739	0.725	0.62	0.555	0.633	0.813	0.82	0.841	0.808	0.838	0.901	0.751	0.849	0.853	0.8	0.846	0.874	0.678	0.735	0.741	0.997	1.028	1.029	0.8	0.854	0.893	0.771
6:59:16	0.752	0.703	0.678	0.915	1.005	0.869	0.72	0.734	0.756	0.889	0.912	0.989	0.885	1.019	1.039	1.025	1.082	1.075	0.88	0.836	0.873	0.789	0.812	0.782	0.665	0.608	0.678	0.898	0.916	0.933	0.9	0.925	0.976	0.846	0.941	0.956	0.912	0.959	1	0.777	0.849	0.839	1.112	1.121	1.116	0.905	0.961	0.998	0.882
7:19:16	0.842	0.796	0.767	0.999	1.09	0.95	0.813	0.839	0.872	0.972	0.982	1.043	0.971	1.072	1.092	1.084	1.135	1.121	0.949	0.912	0.948	0.85	0.874	0.841	0.736	0.747	0.734	0.999	1.005	1.007	0.966	0.993	1.036	0.924	1.02	1.036	1.023	1.071	1.093	0.909	0.967	0.971	1.189	1.215	1.185	1.004	1.049	1.086	0.99
7:39:16	0.937	0.902	0.864	1.052	1.123	1.011	0.903	0.934	0.976	1.031	1.03	1.069	1.028	1.1	1.12	1.121	1.154	1.136	1.01	0.979	1.006	0.919	0.923	0.902	0.805	0.852	0.79	1.052	1.059	1.05	1.02	1.044	1.075	0.989	1.086	1.097	1.1	1.133	1.157	1.029	1.094	1.086	1.231	1.248	1.219	1.087	1.117	1.143	1.09
7:59:16	1.024	0.988	0.952	1.09	1.129	1.054	0.999	1.021	1.046	1.077	1.066	1.087	1.072	1.121	1.133	1.131	1.161	1.139	1.061	1.039	1.056	0.985	0.985	0.993	0.897	0.92	0.854	1.09	1.095	1.097	1.06	1.083	1.096	1.035	1.106	1.123	1.137	1.157	1.178	1.102	1.177	1.169	1.229	1.252	1.23	1.136	1.154	1.17	1.154
8:19:16	1.082	1.046	1.02	1.115	1.137	1.083	1.04	1.061	1.068	1.091	1.093	1.104	1.104	1.139	1.14	1.131	1.159	1.139	1.095	1.076	1.088	1.04	1.031	1.041	0.969	0.993	0.931	1.117	1.122	1.119	1.095	1.109	1.108	1.069	1.118	1.125	1.167	1.179	1.185	1.165	1.225	1.219	1.226	1.24	1.233	1.171	1.185	1.19	1.186
8:39:16	1.105	1.073	1.057	1.123	1.142	1.11	1.067	1.093	1.089	1.103	1.105	1.11	1.114	1.139	1.152	1.139	1.155	1.138	1.114	1.101	1.105	1.064	1.055	1.059	1.007	1.033	0.979	1.14	1.139	1.138	1.123	1.127	1.12	1.103	1.126	1.133	1.176	1.191	1.196	1.193	1.236	1.238	1.225	1.237	1.229	1.189	1.194	1.197	1.191
8:59:16	1.124	1.106	1.088	1.136	1.144	1.138	1.101	1.112	1.121	1.125	1.117	1.123	1.131	1.15	1.149	1.136	1.149	1.142	1.138	1.125	1.127	1.099	1.089	1.096	1.058	1.056	1.026	1.154	1.155	1.149	1.136	1.133	1.126	1.125	1.137	1.142	1.196	1.201	1.195	1.198	1.232	1.24	1.216	1.223	1.219	1.198	1.2	1.202	1.208
9:19:16	1.137	1.125	1.116	1.136	1.145	1.143	1.112	1.121	1.129	1.124	1.115	1.125	1.144	1.149	1.145	1.141	1.153	1.145	1.143	1.135	1.132	1.116	1.112	1.105	1.089	1.098	1.064	1.155	1.158	1.151	1.135	1.133	1.122	1.137	1.134	1.142	1.194	1.2	1.199	1.202	1.231	1.233	1.216	1.223	1.22	1.202	1.207	1.209	1.213
9:39:16	1.138	1.128	1.118	1.135	1.151	1.149	1.115	1.134	1.135	1.12	1.111	1.114	1.141	1.14	1.142	1.143	1.144	1.137	1.145	1.136	1.136	1.12	1.113	1.107	1.101	1.114	1.093	1.155	1.153	1.143	1.134	1.128	1.117	1.133	1.131	1.137	1.198	1.202	1.209	1.197	1.229	1.225	1.217	1.222	1.219	1.214	1.216	1.216	1.217
9:59:16	1.136	1.134	1.135	1.145	1.151	1.148	1.127	1.136	1.142	1.122	1.114	1.116	1.144	1.145	1.144	1.13	1.144	1.141	1.152	1.147	1.146	1.129	1.125	1.118	1.121	1.123	1.114	1.161	1.155	1.155	1.134	1.125	1.116	1.14	1.133	1.143	1.203	1.202	1.206	1.2	1.231	1.224	1.214	1.221	1.204	1.218	1.214	1.214	1.219
10:19:16	1.131	1.132	1.139	1.14	1.148	1.147	1.13	1.13	1.137	1.12	1.112	1.114	1.141	1.144	1.143	1.133	1.139	1.145	1.155	1.152	1.151	1.131	1.13	1.123	1.131	1.132	1.12	1.158	1.15	1.148	1.126	1.12	1.115	1.133	1.123	1.131	1.202	1.204	1.21	1.198	1.218	1.209	1.208	1.206	1.201	1.214	1.211	1.209	1.223
10:39:16	1.133	1.132	1.138	1.129	1.139	1.142	1.119	1.136	1.131	1.117	1.11	1.112	1.134	1.142	1.136	1.134	1.137	1.137	1.158	1.155	1.156	1.136	1.135	1.128	1.132	1.137	1.129	1.148	1.147	1.143	1.119	1.119	1.109	1.126	1.118	1.125	1.206	1.21	1.215	1.194	1.219	1.212	1.209	1.21	1.206	1.203	1.203	1.203	1.219
10:59:16	1.129	1.136	1.143	1.139	1.139	1.139	1.134	1.131	1.136	1.117	1.11	1.114	1.131	1.137	1.134	1.129	1.135	1.126	1.164	1.162	1.161	1.14	1.139	1.139	1.142	1.148	1.138	1.147	1.147	1.143	1.116	1.116	1.108	1.123	1.115	1.124	1.21	1.212	1.219	1.196	1.218	1.21	1.211	1.2	1.203	1.194	1.194	1.191	1.205
11:19:16	1.129	1.126	1.135	1.131	1.139	1.134	1.127	1.125	1.131	1.116	1.11	1.112	1.13	1.134	1.133	1.124	1.132	1.122	1.168	1.163	1.163	1.145	1.148	1.137	1.151	1.152	1.15	1.144	1.144	1.142	1.114	1.113	1.103	1.12	1.11	1.121	1.206	1.211	1.215	1.196	1.212	1.206	1.208	1.198	1.197	1.187	1.188	1.182	1.196
11:39:16	1.121	1.12	1.128	1.122	1.135	1.132	1.113	1.121	1.121	1.109	1.107	1.109	1.119	1.132	1.127	1.127	1.125	1.122	1.166	1.163	1.165	1.145	1.143	1.139	1.153	1.157	1.149	1.136	1.133	1.127	1.11	1.114	1.102	1.111	1.107	1.119	1.2	1.21	1.21	1.193	1.212	1.204	1.208	1.206	1.206	1.188	1.182	1.182	1.19
11:59:16	1.115	1.12	1.115	1.118	1.13	1.129	1.11	1.107	1.113	1.11	1.111	1.112	1.122	1.128	1.125	1.125	1.126	1.127	1.166	1.161	1.171	1.147	1.147	1.138	1.151	1.158	1.154	1.131	1.129	1.127	1.113	1.116	1.103	1.113	1.112	1.118	1.203	1.21	1.211	1.192	1.206	1.201	1.212	1.204	1.204	1.174	1.174	1.174	1.178
12:19:16	1.116	1.12	1.117	1.117	1.125	1.127	1.109	1.101	1.114	1.107	1.109	1.108	1.118	1.128	1.121	1.124	1.123	1.122	1.168	1.165	1.167	1.153	1.152	1.143	1.163	1.159	1.153	1.129	1.134	1.131	1.112	1.112	1.099	1.119	1.109	1.115	1.203	1.216	1.211	1.19	1.212	1.202	1.206	1.204	1.201	1.181	1.183	1.183	1.181
12:39:16	1.113	1.119	1.111	1.118	1.135	1.125	1.11	1.1	1.106	1.109	1.105	1.109	1.117	1.132	1.124	1.133	1.125	1.122	1.17	1.166	1.167	1.152	1.149	1.148	1.165	1.166	1.153	1.13	1.131	1.134	1.111	1.119	1.101	1.119	1.107	1.12	1.207	1.21	1.208	1.188	1.203	1.198	1.207	1.204	1.203	1.188	1.183	1.181	1.179
12:59:16	1.108	1.114	1.106	1.123	1.126	1.121	1.108	1.101	1.11	1.114	1.115	1.112	1.126	1.132	1.12	1.133	1.129	1.129	1.169	1.168	1.171	1.149	1.15	1.144	1.159	1.161	1.151	1.136	1.132	1.128	1.112	1.121	1.105	1.115	1.11	1.12	1.206	1.206	1.205	1.19	1.201	1.196	1.198	1.2	1.2	1.183	1.186	1.188	1.184
13:19:16	1.111	1.115	1.106	1.121	1.133	1.129	1.108	1.101	1.108	1.11	1.11	1.113	1.123	1.137	1.132	1.134	1.133	1.132	1.165	1.162	1.169	1.151	1.151	1.148	1.163	1.158	1.149	1.13	1.142	1.135	1.118	1.117	1.105	1.115	1.109	1.119	1.202	1.211	1.21	1.19	1.205	1.2	1.202	1.208	1.203	1.189	1.193	1.193	1.188
13:39:16	1.107	1.105	1.105	1.123	1.129	1.127	1.11	1.101	1.109	1.118	1.12	1.114	1.135	1.135	1.128	1.13	1.131	1.134	1.171	1.167	1.173	1.154	1.152	1.145	1.157	1.163	1.149	1.139	1.145	1.14	1.115	1.125	1.111	1.117	1.11	1.115	1.206	1.206	1.2	1.188	1.198	1.194	1.2	1.198	1.196	1.189	1.189	1.188	1.186
13:59:16	1.109	1.111	1.108	1.124	1.137	1.132	1.109	1.104	1.11	1.116	1.116	1.116	1.128	1.142	1.137	1.14	1.139	1.125	1.17	1.165	1.169	1.154	1.152	1.15	1.157	1.165	1.151	1.135	1.137	1.138	1.121	1.124	1.11	1.122	1.116	1.123	1.205	1.208	1.213	1.189	1.197	1.191	1.198	1.206	1.204	1.182	1.182	1.184	1.182
14:19:16	1.11	1.107	1.106	1.125	1.132	1.134	1.104	1.101	1.107	1.12	1.121	1.121	1.131	1.141	1.132	1.138	1.138	1.137	1.169	1.171	1.167	1.15	1.151	1.141	1.155	1.161	1.149	1.142	1.142	1.139	1.117	1.123	1.109	1.121	1.112	1.121	1.205	1.211	1.206	1.187	1.197	1.193	1.2	1.201	1.199	1.189	1.192	1.19	1.19
14:39:16	1.112	1.108	1.109	1.127	1.146	1.142	1.114	1.108	1.113	1.122	1.124	1.123	1.133	1.146	1.144	1.146	1.144	1.135	1.171	1.171	1.176	1.155	1.155	1.152	1.158	1.171	1.149	1.142	1.148	1.145	1.123	1.124	1.113	1.123	1.121	1.131	1.204	1.212	1.215	1.186	1.192	1.191	1.202	1.202	1.203	1.193	1.195	1.194	1.189
14:59:16	1.113	1.112	1.115	1.125	1.14	1.14	1.114	1.111	1.118	1.128	1.128	1.125	1.139	1.148	1.139	1.134	1.141	1.138	1.175	1.171	1.178	1.156	1.156	1.143	1.159	1.163	1.154	1.147	1.158	1.148	1.124	1.129	1.118	1.126	1.123	1.13	1.208	1.206	1.202	1.186	1.2	1.191	1.198	1.202	1.199	1.187	1.187	1.191	1.188
15:19:16	1.116	1.114	1.113	1.133	1.14	1.137	1.117	1.111	1.12	1.131	1.133	1.132	1.141	1.15	1.144	1.143	1.146	1.143	1.175	1.174	1.185	1.156	1.158	1.153	1.161	1.166	1.151	1.149	1.16	1.145	1.125	1.131	1.121	1.13	1.124	1.13	1.208	1.208	1.206	1.191	1.202	1.192	1.2	1.206	1.201	1.193	1.196	1.199	1.199
15:39:16	1.119	1.115	1.117	1.135	1.153	1.142	1.117	1.115	1.119	1.131	1.136	1.13	1.139	1.155	1.151	1.145	1.154	1.142	1.177	1.174	1.185	1.161	1.159	1.151	1.156	1.168	1.157	1.152	1.156	1.146	1.127	1.127	1.121	1.131	1.127	1.131	1.206	1.205	1.211	1.191	1.199	1.19	1.2	1.205	1.203	1.194	1.198	1.199	1.198
15:59:16	1.12	1.116	1.118	1.134	1.148	1.146	1.118	1.115	1.119	1.135	1.135	1.134	1.142	1.155	1.149	1.142	1.152	1.148	1.178	1.176	1.184	1.161	1.159	1.151	1.157	1.166	1.152	1.149	1.16	1.151	1.127	1.13	1.121	1.133	1.126	1.134	1.208	1.208	1.207	1.191	1.197	1.192	1.199	1.206	1.201	1.202	1.2	1.201	1.197
16:19:16	1.124	1.12	1.123	1.139	1.142	1.144	1.121	1.111	1.118	1.138	1.136	1.139	1.144	1.159	1.153	1.149	1.151	1.15	1.179	1.177	1.185	1.162	1.163	1.155	1.16	1.168	1.152	1.156	1.165	1.156	1.133	1.135	1.124	1.139	1.124	1.134	1.208	1.212	1.212	1.193	1.196	1.193	1.198	1.202	1.2	1.196	1.198	1.202	1.196
16:39:16	1.122	1.12	1.117	1.136	1.147	1.146	1.117	1.112	1.118	1.136	1.135	1.144	1.142	1.158	1.155	1.152	1.155	1.154	1.179	1.176	1.187	1.161	1.16	1.16	1.155	1.169	1.151	1.155	1.16	1.157	1.131	1.133	1.123	1.139	1.13	1.137	1.204	1.212	1.214	1.193	1.199	1.189	1.202	1.208	1.206	1.198	1.201	1.204	1.202
16:59:16	1.122	1.119	1.121	1.139	1.157	1.153	1.12	1.119	1.125	1.138	1.135	1.143	1.147	1.161	1.161	1.163	1.163	1.16	1.181	1.18	1.192	1.165	1.168	1.161	1.16	1.172	1.158	1.158	1.16	1.159	1.134	1.135	1.124	1.141	1.131	1.14	1.208	1.21	1.216	1.194	1.197	1.192	1.2	1.209	1.206	1.2	1.199	1.201	1.198
17:19:16	1.126	1.122	1.121	1.138	1.146	1.147	1.117	1.114	1.118	1.143	1.137	1.147	1.148	1.163	1.152	1.16	1.156	1.161	1.181	1.182	1.19	1.166	1.165	1.163	1.162	1.168	1.152	1.16	1.172	1.168	1.133	1.138	1.125	1.135	1.128	1.139	1.208	1.213	1.217	1.189	1.201	1.193	1.2	1.208	1.205	1.196	1.196	1.2	1.197
17:39:16	1.125	1.123	1.12	1.142	1.153	1.153	1.119	1.119	1.124	1.148	1.141	1.15	1.148	1.163	1.163	1.164	1.163	1.165	1.183	1.182	1.192	1.163	1.165	1.162	1.162	1.172	1.16	1.163	1.172	1.169	1.137	1.137	1.126	1.144	1.134	1.145	1.212	1.212	1.216	1.192	1.201	1.191	1.2	1.208	1.206	1.198	1.198	1.201	1.202
17:59:16	1.128	1.123	1.124	1.144	1.149	1.154	1.122	1.116	1.123	1.146	1.141	1.151	1.147	1.167	1.163	1.167	1.166	1.166	1.185	1.184	1.193	1.169	1.171	1.165	1.164	1.171	1.156	1.162	1.165	1.167	1.139	1.138	1.127	1.147	1.131	1.142	1.212	1.214	1.216	1.193	1.198	1.193	1.2	1.207	1.208	1.205	1.204	1.207	1.204
18:19:16	1.128	1.124	1.125	1.149	1.156	1.153	1.122	1.12	1.125	1.151	1.143	1.154	1.155	1.169	1.167	1.171	1.17	1.165	1.188	1.191	1.197	1.173	1.175	1.172	1.167	1.173	1.161	1.168	1.171	1.17	1.143	1.142	1.133	1.151	1.141	1.149	1.216	1.216	1.22	1.199	1.202	1.196	1.201	1.212	1.209	1.202	1.207	1.208	1.206
18:39:16	1.131	1.124	1.127	1.148	1.159	1.157	1.124	1.121	1.126	1.154	1.151	1.157	1.154	1.17	1.171	1.169	1.173	1.17	1.191	1.192	1.199	1.174	1.181	1.171	1.165	1.175	1.163	1.174	1.171	1.169	1.144	1.141	1.133	1.154	1.138	1.148	1.215	1.217	1.218	1.197	1.203	1.194	1.202	1.209	1.21	1.207	1.207	1.21	1.209
18:59:16	1.133	1.127	1.129	1.15	1.157	1.157	1.127	1.127	1.137	1.16	1.153	1.155	1.159	1.169	1.165	1.165	1.173	1.167	1.193	1.195	1.202	1.178	1.187	1.168	1.17	1.175	1.17	1.179	1.18	1.18	1.145	1.147	1.133	1.151	1.141	1.148	1.217	1.22	1.218	1.2	1.205	1.196	1.203	1.211	1.21	1.203	1.203	1.208	1.206
19:19:16	1.133	1.13	1.127	1.153	1.161	1.159	1.124	1.126	1.131	1.161	1.158	1.162	1.159	1.176	1.172	1.169	1.177	1.18	1.195	1.195	1.207	1.179	1.187	1.176	1.173	1.178	1.171	1.18	1.184	1.186	1.146	1.147	1.134	1.154	1.144	1.153	1.221	1.221	1.219	1.202	1.204	1.198	1.203	1.21	1.209	1.202	1.204	1.207	1.203
19:39:16	1.139	1.129	1.131	1.155	1.158	1.16	1.124	1.122	1.13	1.16	1.155	1.166	1.157	1.175	1.175	1.176	1.178	1.186	1.196	1.196	1.206	1.182	1.186	1.182	1.175	1.179	1.164	1.175	1.18	1.18	1.149	1.145	1.135	1.157	1.139	1.151	1.22	1.219	1.222	1.203	1.203	1.2	1.203	1.21	1.212	1.209	1.208	1.212	1.206
19:59:16	1.133	1.13	1.129	1.155	1.157	1.16	1.124	1.119	1.129	1.166	1.158	1.168	1.16	1.174	1.169	1.179	1.177	1.181	1.196	1.198	1.206	1.181	1.186	1.179	1.174	1.181	1.164	1.178	1.186	1.19	1.148	1.145	1.134	1.156	1.138	1.148	1.218	1.222	1.224	1.208	1.207	1.199	1.207	1.213	1.211	1.205	1.206	1.21	1.208
20:19:16	1.14	1.136	1.134	1.159	1.163	1.163	1.126	1.126	1.131	1.167	1.159	1.169	1.162	1.184	1.179	1.184	1.187	1.19	1.2	1.201	1.209	1.186	1.194	1.192	1.18	1.182	1.173	1.178	1.183	1.184	1.153	1.15	1.144	1.165	1.15	1.16	1.224	1.224	1.222	1.205	1.207	1.198	1.204	1.212	1.215	1.207	1.21	1.214	1.211
20:39:16	1.138	1.133	1.136	1.16	1.17	1.162	1.126	1.125	1.132	1.17	1.162	1.175	1.164	1.183	1.181	1.179	1.187	1.188	1.202	1.203	1.216	1.186	1.197	1.192	1.178	1.185	1.171	1.178	1.185	1.184	1.155	1.149	1.141	1.164	1.148	1.158	1.225	1.226	1.222	1.21	1.207	1.201	1.208	1.214	1.214	1.209	1.211	1.215	1.213
20:59:16	1.142	1.135	1.137	1.162	1.171	1.166	1.127	1.127	1.134	1.174	1.165	1.176	1.17	1.184	1.183	1.189	1.184	1.193	1.205	1.208	1.215	1.194	1.199	1.193	1.185	1.189	1.175	1.187	1.186	1.189	1.158	1.155	1.147	1.166	1.153	1.163	1.226	1.226	1.224	1.212	1.211	1.202	1.211	1.216	1.218	1.209	1.212	1.215	1.211
21:19:16	1.144	1.14	1.137	1.165	1.175	1.168	1.129	1.13	1.136	1.178	1.173	1.18	1.172	1.189	1.187	1.19	1.192	1.195	1.207	1.209	1.219	1.197	1.202	1.196	1.181	1.189	1.18	1.188	1.191	1.192	1.159	1.155	1.147	1.173	1.153	1.162	1.228	1.228	1.222	1.209	1.212	1.205	1.21	1.218	1.216	1.209	1.214	1.216	1.214
21:39:16	1.144	1.141	1.14	1.168	1.175	1.171	1.131	1.13	1.138	1.187	1.172	1.181	1.175	1.187	1.178	1.19	1.19	1.192	1.211	1.211	1.219	1.2	1.206	1.192	1.19	1.191	1.182	1.198	1.201	1.204	1.162	1.161	1.151	1.175	1.156	1.163	1.23	1.228	1.227	1.212	1.214	1.208	1.212	1.218	1.218	1.21	1.214	1.216	1.215
21:59:16	1.149	1.145	1.142	1.173	1.175	1.172	1.131	1.131	1.138	1.186	1.172	1.184	1.175	1.193	1.187	1.194	1.197	1.202	1.211	1.211	1.217	1.201	1.208	1.198	1.191	1.196	1.182	1.195	1.198	1.2	1.163	1.161	1.151	1.174	1.156	1.167	1.232	1.23	1.224	1.212	1.212	1.202	1.21	1.217	1.219	1.217	1.218	1.221	1.219
22:19:16	1.147	1.146	1.145	1.174	1.177	1.172	1.134	1.131	1.138	1.185	1.175	1.187	1.174	1.197	1.19	1.195	1.199	1.204	1.21	1.213	1.222	1.202	1.212	1.202	1.196	1.195	1.182	1.192	1.197	1.199	1.166	1.159	1.147	1.171	1.156	1.166	1.232	1.231	1.229	1.213	1.211	1.204	1.212	1.216	1.22	1.214	1.22	1.219	1.217
22:39:16	1.151	1.147	1.144	1.176	1.183	1.176	1.135	1.135	1.142	1.19	1.181	1.192	1.179	1.199	1.192	1.197	1.204	1.209	1.214	1.216	1.223	1.208	1.214	1.203	1.196	1.201	1.188	1.2	1.202	1.205	1.168	1.165	1.156	1.178	1.162	1.171	1.235	1.232	1.228	1.217	1.216	1.208	1.213	1.22	1.221	1.221	1.224	1.222	1.218
22:59:16	1.156	1.152	1.148	1.177	1.181	1.177	1.135	1.135	1.143	1.194	1.181	1.194	1.18	1.2	1.194	1.195	1.205	1.212	1.215	1.216	1.225	1.206	1.217	1.202	1.198	1.2	1.188	1.203	1.201	1.208	1.169	1.165	1.159	1.177	1.164	1.174	1.234	1.234	1.229	1.218	1.217	1.21	1.214	1.22	1.221	1.218	1.218	1.222	1.219
23:19:16	1.156	1.154	1.152	1.181	1.186	1.181	1.138	1.136	1.145	1.2	1.189	1.194	1.186	1.201	1.191	1.2	1.202	1.21	1.216	1.221	1.224	1.211	1.218	1.206	1.199	1.201	1.19	1.209	1.211	1.213	1.172	1.171	1.162	1.183	1.166	1.175	1.236	1.232	1.232	1.216	1.221	1.214	1.217	1.221	1.221	1.22	1.222	1.224	1.222
23:39:16	1.153	1.152	1.149	1.182	1.189	1.181	1.139	1.139	1.147	1.204	1.189	1.195	1.188	1.2	1.201	1.2	1.204	1.208	1.219	1.219	1.223	1.212	1.218	1.209	1.2	1.204	1.198	1.209	1.207	1.212	1.173	1.172	1.163	1.182	1.169	1.178	1.237	1.234	1.232	1.219	1.22	1.214	1.216	1.222	1.222	1.222	1.224	1.227	1.221
23:59:16	1.158	1.156	1.151	1.183	1.188	1.178	1.138	1.138	1.144	1.204	1.191	1.198	1.192	1.203	1.201	1.203	1.206	1.213	1.218	1.222	1.225	1.212	1.22	1.209	1.197	1.203	1.197	1.205	1.207	1.21	1.172	1.172	1.161	1.183	1.165	1.174	1.237	1.232	1.23	1.218	1.222	1.216	1.216	1.222	1.222	1.223	1.227	1.23	1.227
[truncated: 5 more columns]

## Sheet: e
locus tag	Pearson's R	gene set
BT_1675	1	GO:0051301
BT_0898	0.99647	GO:0005524
BT_0898	0.99647	GO:0005737
BT_0898	0.99647	GO:0008233
BT_0898	0.99647	map01100
BT_4615	0.982973	BT_4338_(crp)_repressed
BT_4615	0.982973	bth03018
BT_4615	0.982973	GO:0005524
BT_4615	0.982973	GO:0051082
BT_0897	0.982116	GO:0005524
BT_0897	0.982116	GO:0005829
BT_0897	0.982116	GO:0006974
BT_0897	0.982116	GO:0051082
BT_1243	0.982025	GO:0000166
BT_1243	0.982025	GO:0003674
BT_1243	0.982025	GO:0005488
BT_1243	0.982025	GO:0005737
BT_1243	0.982025	GO:0008150
BT_1243	0.982025	GO:0036094
BT_1243	0.982025	GO:0051082
BT_1243	0.982025	GO:0097159
BT_1243	0.982025	GO:1901363
BT_1243	0.982025	PM1_genes
BT_1841	0.980565	GO:0016021
BT_1312	0.98028	GO:0004177
BT_1312	0.98028	GO:0004252
BT_0584	0.978801	GO:0005737
BT_1812	0.978025	GO:0005829
BT_1812	0.978025	GO:0051082
BT_1812	0.978025	PM1_genes
BT_1830	0.968387	GO:0003674
BT_1830	0.968387	GO:0005488
BT_1830	0.968387	GO:0005524
BT_1830	0.968387	GO:0005737
BT_1830	0.968387	GO:0006950
BT_1830	0.968387	GO:0008150
BT_1830	0.968387	GO:0009987
BT_1830	0.968387	GO:0043167
BT_1830	0.968387	GO:0043169
BT_1830	0.968387	GO:0046872
BT_1830	0.968387	GO:0050896
BT_1830	0.968387	GO:0051082
BT_1244	0.964356	GO:0005524
BT_1244	0.964356	GO:0005737
BT_1244	0.964356	GO:0006260
BT_1244	0.964356	GO:0008270
BT_1244	0.964356	GO:0051082
BT_1829	0.963073	bth03018
BT_1829	0.963073	GO:0003674
BT_1829	0.963073	GO:0005488
BT_1829	0.963073	GO:0005524
BT_1829	0.963073	GO:0005575
BT_1829	0.963073	GO:0005622
BT_1829	0.963073	GO:0005737
BT_1829	0.963073	GO:0005829
BT_1829	0.963073	GO:0008150
BT_1829	0.963073	GO:0009987
BT_1829	0.963073	GO:0032991
BT_1829	0.963073	GO:0051082
BT_0888	0.958748	bth00230
BT_0888	0.958748	bth01100
BT_0888	0.958748	bth01232
BT_0888	0.958748	GO:0009116
BT_0837	0.956009	GO:0004252
BT_0837	0.956009	GO:0005524
BT_4597	0.952933	GO:0005524
BT_4597	0.952933	GO:0005737
BT_0836	0.951931	GO:0004252
BT_0836	0.951931	GO:0005524
BT_3691	0.945487	GO:0005886
BT_3691	0.945487	GO:0016021
BT_3691	0.945487	PM1_genes
BT_0889	0.943032	bth03030
BT_0889	0.943032	bth03430
BT_0889	0.943032	bth03440
BT_0889	0.943032	GO:0003677
BT_0889	0.943032	GO:0006261
BT_0889	0.943032	map00230
BT_0889	0.943032	map00240
BT_0889	0.943032	map01100
BT_2923	0.943022	GO:0000155
BT_2923	0.943022	GO:0003700
BT_2923	0.943022	GO:0005887
BT_2923	0.943022	GO:0009927
BT_2923	0.943022	GO:0043565
BT_2923	0.943022	GO:0046777
BT_0585	0.941475	GO:0010181
BT_0823	0.935075	bth00040
BT_0823	0.935075	bth01100
BT_0823	0.935075	PM1_genes
BT_1221	0.93098	bth00030
BT_1221	0.93098	bth01100
BT_1221	0.93098	bth01110
BT_1221	0.93098	bth01120
BT_1221	0.93098	bth01200
BT_1221	0.93098	GO:0006006
BT_2663	0.930213	GO:0051301
BT_0132	0.930043	bth00052
BT_0132	0.930043	bth00500
BT_0132	0.930043	bth01100
BT_0132	0.930043	bth01110
BT_0132	0.930043	GO:0003824
BT_0132	0.930043	GO:0030246
BT_3690	0.929756	GO:0016021
BT_3946	0.929643	bth00030
BT_3946	0.929643	bth00040
BT_3946	0.929643	bth01100
BT_3946	0.929643	bth01110
BT_3946	0.929643	bth01120
BT_3946	0.929643	bth01200
BT_3946	0.929643	bth01230
BT_3946	0.929643	GO:0005829
BT_3946	0.929643	GO:0046872
BT_3946	0.929643	map00710
BT_2273	0.925412	GO:0005737
BT_2233	0.925238	BT_4338_(crp)_repressed
BT_2233	0.925238	PM1_genes
BT_0719	0.924638	bth00190
BT_0719	0.924638	bth01100
BT_0719	0.924638	GO:0005524
BT_0719	0.924638	GO:0005886
BT_1902	0.924418	bth00330
BT_1902	0.924418	bth01100
BT_1902	0.924418	bth01110
BT_1902	0.924418	bth01230
BT_1902	0.924418	GO:0005737
BT_1353	0.923629	GO:0016021
BT_1353	0.923629	GO:0016740
BT_0244	0.922413	GO:0003677
BT_0244	0.922413	GO:0004519
BT_0244	0.922413	GO:0006281
BT_0244	0.922413	GO:0006310
BT_1220	0.921859	bth00030
BT_1220	0.921859	bth01100
BT_1220	0.921859	bth01110
BT_1220	0.921859	bth01120
BT_1220	0.921859	bth01200
BT_1220	0.921859	GO:0005737
BT_1220	0.921859	GO:0005975
BT_1828	0.921731	GO:0016787
BT_1828	0.921731	PM1_genes
BT_2096	0.91979	BT_4338_(crp)_activated
BT_2096	0.91979	GO:0003700
BT_2096	0.91979	TF - Crp: BT4338
BT_1352	0.919671	GO:0016757
BT_1219	0.919301	GO:0005829
BT_1219	0.919301	GO:0020037
BT_2430	0.919206	bth00010
BT_2430	0.919206	bth00051
BT_2430	0.919206	bth00052
BT_2430	0.919206	bth00500
BT_2430	0.919206	bth00520
BT_2430	0.919206	bth00521
BT_2430	0.919206	bth01100
BT_2430	0.919206	bth01110
BT_2430	0.919206	bth01120
BT_2430	0.919206	bth01200
BT_2430	0.919206	bth01250
BT_2430	0.919206	GO:0005524
BT_2430	0.919206	GO:0006096
BT_2430	0.919206	M00001
BT_1351	0.914201	bth00500
BT_1351	0.914201	bth00520
BT_1351	0.914201	bth00541
BT_1351	0.914201	bth01100
BT_1351	0.914201	bth01250
BT_1351	0.914201	GO:0009058
BT_2890	0.912863	GO:0003677
BT_2890	0.912863	GO:0006310
BT_2890	0.912863	GO:0015074
BT_2890	0.912863	PM1_genes
BT_4455	0.912269	GO:0005829
BT_2527	0.912094	bth00240
BT_2527	0.912094	bth01100
BT_2527	0.912094	bth01232
BT_2527	0.912094	GO:0000049
BT_2527	0.912094	GO:0004812
BT_2527	0.912094	GO:0005524
BT_2527	0.912094	GO:0005737
BT_2527	0.912094	GO:0016301
BT_2527	0.912094	map00983
BT_4585	0.910909	GO:0005886
BT_4585	0.910909	GO:0006813
BT_4585	0.910909	GO:0016021
BT_4585	0.910909	PM1_genes
BT_1354	0.90894	GO:0005886
BT_1354	0.90894	GO:0016021
BT_1348	0.907612	GO:0003824
BT_1347	0.907369	GO:0016740
BT_4456	0.906786	GO:0046872
BT_4456	0.906786	GO:0051536
BT_4351	0.90598	GO:0016021
BT_0322	0.904905	GO:0000166
BT_0322	0.904905	PM1_genes
BT_0718	0.90403	bth00190
BT_0718	0.90403	bth01100
BT_0718	0.90403	GO:0005524
BT_0718	0.90403	GO:0005886
BT_0713	0.901324	GO:0016021
BT_2667	0.900935	GO:0005887
BT_2667	0.900935	GO:0022857
BT_3945	0.900641	bth00670
BT_3945	0.900641	bth00970
BT_3945	0.900641	bth01100
BT_3945	0.900641	GO:0003674
BT_3945	0.900641	GO:0003824
BT_3945	0.900641	GO:0005829
BT_3945	0.900641	GO:0006139
BT_3945	0.900641	GO:0006396
BT_3945	0.900641	GO:0006399
BT_3945	0.900641	GO:0006400
BT_3945	0.900641	GO:0006412
BT_3945	0.900641	GO:0006518
BT_3945	0.900641	GO:0006725
BT_3945	0.900641	GO:0006807
BT_3945	0.900641	GO:0008033
BT_3945	0.900641	GO:0008150
BT_3945	0.900641	GO:0008152
BT_3945	0.900641	GO:0009058
BT_3945	0.900641	GO:0009059
BT_3945	0.900641	GO:0009451
BT_3945	0.900641	GO:0009987
BT_3945	0.900641	GO:0010467
BT_3945	0.900641	GO:0016070
BT_3945	0.900641	GO:0016740
BT_3945	0.900641	GO:0016741
BT_3945	0.900641	GO:0019538
BT_3945	0.900641	GO:0034470
BT_3945	0.900641	GO:0034641
BT_3945	0.900641	GO:0034645
BT_3945	0.900641	GO:0034660
BT_3945	0.900641	GO:0043043
BT_3945	0.900641	GO:0043170
BT_3945	0.900641	GO:0043412
BT_3945	0.900641	GO:0043603
BT_3945	0.900641	GO:0043604
BT_3945	0.900641	GO:0044237
BT_3945	0.900641	GO:0044238
BT_3945	0.900641	GO:0044249
BT_3945	0.900641	GO:0044260
BT_3945	0.900641	GO:0044267
BT_3945	0.900641	GO:0044271
BT_3945	0.900641	GO:0046483
BT_3945	0.900641	GO:0071704
BT_3945	0.900641	GO:0090304
BT_3945	0.900641	GO:0140098
BT_3945	0.900641	GO:0140101
BT_3945	0.900641	GO:1901360
BT_3945	0.900641	GO:1901564
BT_3945	0.900641	GO:1901566
BT_3945	0.900641	GO:1901576
BT_0152	0.900532	GO:0016747
BT_0152	0.900532	map01120
BT_0152	0.900532	map01200
BT_2267	0.899726	BT_4338_(crp)_repressed
BT_2267	0.899726	GO:0003677
BT_2267	0.899726	GO:0006310
BT_2267	0.899726	GO:0015074
BT_2666	0.89938	GO:0005887
BT_2666	0.89938	GO:0022857
BT_2665	0.897444	GO:0016021
BT_2665	0.897444	GO:0031992
BT_2665	0.897444	GO:0055085
BT_2665	0.897444	GO:0098797
BT_2333	0.897032	BT_4338_(crp)_repressed
BT_4603	0.896713	GO:0003677
BT_4603	0.896713	GO:0005524
BT_4603	0.896713	GO:0005829
BT_3490	0.896712	GO:0005524
BT_3490	0.896712	PM1_genes
BT_4101	0.896709	bth00300
BT_4101	0.896709	bth00550
BT_4101	0.896709	bth01100
BT_4101	0.896709	GO:0005524
BT_4101	0.896709	GO:0016874
BT_4101	0.896709	GO:0030170
BT_2221	0.896463	PM1_genes
BT_4264	0.895561	GO:0003674
BT_4264	0.895561	GO:0005575
BT_4264	0.895561	GO:0005887
BT_4264	0.895561	GO:0008150
BT_4264	0.895561	GO:0009987
BT_4264	0.895561	GO:0016020
BT_4264	0.895561	GO:0016021
BT_4264	0.895561	GO:0016043
BT_4264	0.895561	GO:0022857
BT_4264	0.895561	GO:0055085
BT_4264	0.895561	GO:0071840
BT_4264	0.895561	PM1_genes
BT_2959	0.895283	GO:0004553
BT_2959	0.895283	GO:0005975
BT_2959	0.895283	PM1_genes
BT_0712	0.894963	bth00190
BT_0712	0.894963	bth01100
BT_3134	0.894472	GO:0000155
BT_3134	0.894472	GO:0003700
BT_3134	0.894472	GO:0005887
BT_3134	0.894472	GO:0009927
BT_3134	0.894472	GO:0043565
BT_3134	0.894472	GO:0046777
BT_2062	0.894376	bth00010
BT_2062	0.894376	bth00030
BT_2062	0.894376	bth00051
BT_2062	0.894376	bth00052
BT_2062	0.894376	bth00680
BT_2062	0.894376	bth01100
BT_2062	0.894376	bth01110
BT_2062	0.894376	bth01120
BT_2062	0.894376	bth01200
BT_2062	0.894376	bth01230
BT_2062	0.894376	bth03018
BT_2062	0.894376	GO:0005524
BT_2062	0.894376	GO:0042802
BT_2062	0.894376	GO:0046872
BT_2062	0.894376	M00001
BT_2062	0.894376	PM1_genes
BT_2431	0.893548	PM1_genes
BT_1404	0.893378	GO:0003700
BT_1404	0.893378	GO:0043565
BT_1404	0.893378	PM1_genes
BT_4600	0.892288	PM1_genes
BT_0005	0.891028	bth03010
BT_0005	0.891028	GO:0003674
BT_0005	0.891028	GO:0003735
BT_0005	0.891028	GO:0005198
BT_0005	0.891028	GO:0005575
BT_0005	0.891028	GO:0005622
BT_0005	0.891028	GO:0005737
BT_0005	0.891028	GO:0005829
BT_0005	0.891028	GO:0005840
BT_0005	0.891028	GO:0006412
BT_0005	0.891028	GO:0006518
BT_0005	0.891028	GO:0006807
BT_0005	0.891028	GO:0008150
BT_0005	0.891028	GO:0008152
BT_0005	0.891028	GO:0009058
BT_0005	0.891028	GO:0009059
BT_0005	0.891028	GO:0009987
BT_0005	0.891028	GO:0010467
BT_0005	0.891028	GO:0015935
BT_0005	0.891028	GO:0019538
BT_0005	0.891028	GO:0019843
BT_0005	0.891028	GO:0022626
BT_0005	0.891028	GO:0022627
BT_0005	0.891028	GO:0032991
BT_0005	0.891028	GO:0034641
BT_0005	0.891028	GO:0034645
BT_0005	0.891028	GO:0043043
BT_0005	0.891028	GO:0043170
BT_0005	0.891028	GO:0043226
BT_0005	0.891028	GO:0043228
BT_0005	0.891028	GO:0043229
BT_0005	0.891028	GO:0043232
BT_0005	0.891028	GO:0043603
BT_0005	0.891028	GO:0043604
BT_0005	0.891028	GO:0044237
BT_0005	0.891028	GO:0044238
BT_0005	0.891028	GO:0044249
BT_0005	0.891028	GO:0044260
BT_0005	0.891028	GO:0044267
BT_0005	0.891028	GO:0044271
BT_0005	0.891028	GO:0044391
BT_0005	0.891028	GO:0071704
BT_0005	0.891028	GO:1901564
BT_0005	0.891028	GO:1901566
BT_0005	0.891028	GO:1901576
BT_0005	0.891028	GO:1990904
BT_1726	0.889145	GO:0003677
BT_1726	0.889145	GO:0006310
BT_1726	0.889145	GO:0015074
BT_1681	0.888694	bth00910
BT_1681	0.888694	bth01100
BT_1681	0.888694	GO:0008270
BT_1681	0.888694	PM1_genes
BT_0717	0.888665	bth00190
BT_0717	0.888665	bth01100
BT_0717	0.888665	GO:0005886
BT_2755	0.888457	BT_4338_(crp)_repressed
BT_2755	0.888457	bth00250
BT_2755	0.888457	bth01100
BT_2755	0.888457	GO:0005829
BT_2755	0.888457	PM2_genes
BT_1349	0.888072	bth00521
BT_1349	0.888072	bth00541
BT_1349	0.888072	bth01100
BT_1349	0.888072	bth01110
BT_1349	0.888072	bth01250
BT_1344	0.886257	GO:0016757
BT_1324	0.885433	bth02010
BT_1324	0.885433	bth02020
BT_1324	0.885433	PM1_genes
BT_0711	0.884936	bth00190
BT_0711	0.884936	bth01100
BT_0711	0.884936	GO:0005524
BT_0711	0.884936	GO:0005886
BT_0711	0.884936	PM2_genes
BT_1350	0.882904	bth00520
BT_1350	0.882904	bth00541
BT_1350	0.882904	bth01100
BT_1350	0.882904	bth01250
BT_2322	0.882385	GO:0003677
BT_2322	0.882385	GO:0006310
BT_2322	0.882385	GO:0015074
BT_2474	0.882218	GO:0005886
BT_2474	0.882218	GO:0016021
BT_2474	0.882218	GO:0020037
BT_1345	0.881943	GO:0016740
BT_1000	0.880808	GO:0005886
BT_1000	0.880808	GO:0016021
BT_1000	0.880808	GO:0022857
BT_1000	0.880808	PM1_genes
BT_1000	0.880808	PUL89
BT_1000	0.880808	PUL92
BT_0988	0.879413	GO:0005524
BT_0988	0.879413	GO:0005887
BT_0988	0.879413	PM1_genes
BT_0988	0.879413	PUL89
BT_0988	0.879413	PUL92
BT_0714	0.879024	bth00190
BT_0714	0.879024	bth01100
BT_0714	0.879024	GO:0005886
BT_0714	0.879024	GO:0016021
BT_0925	0.878906	GO:0005524
BT_1228	0.878118	bth00010
BT_1228	0.878118	bth00030
BT_1228	0.878118	bth00051
BT_1228	0.878118	bth00680
BT_1228	0.878118	bth01100
BT_1228	0.878118	bth01110
BT_1228	0.878118	bth01120
BT_1228	0.878118	M00003
BT_1228	0.878118	map00710
BT_1228	0.878118	map01200
BT_1228	0.878118	PM1_genes
BT_1776	0.876732	GO:0004565
BT_1776	0.876732	GO:0005990
BT_1776	0.876732	GO:0009341
BT_1776	0.876732	PM1_genes
BT_4689	0.876321	bth00500
BT_4689	0.876321	bth01100
BT_4689	0.876321	bth01110
BT_4689	0.876321	GO:0004553
BT_4689	0.876321	GO:0005975
BT_0795	0.876243	GO:0003677
BT_0795	0.876243	PM1_genes
BT_2361	0.875799	GO:0003677
BT_2361	0.875799	PM1_genes
BT_1477	0.875446	GO:0005737
BT_1477	0.875446	GO:0005996
BT_1477	0.875446	PM1_genes
BT_2668	0.875356	GO:0005887
BT_1901	0.874859	bth00260
BT_1901	0.874859	bth00270
BT_1901	0.874859	bth00300
BT_1901	0.874859	bth01100
BT_1901	0.874859	bth01110
BT_1901	0.874859	bth01120
BT_1901	0.874859	bth01210
BT_1901	0.874859	bth01230
BT_1901	0.874859	GO:0005829
BT_1901	0.874859	GO:0009089
BT_0257	0.87442	GO:0016829
BT_0257	0.87442	PM1_genes
BT_0581	0.873937	GO:0008080
BT_3823	0.873751	GO:0005506
BT_3823	0.873751	GO:0005829
BT_3823	0.873751	GO:0020037
BT_0924	0.873523	GO:0016021
BT_0924	0.873523	PM1_genes
BT_4442	0.872192	GO:0016021
BT_1338	0.870777	bth00521
BT_1338	0.870777	bth00541
BT_1338	0.870777	bth01100
BT_1338	0.870777	bth01110
BT_1338	0.870777	bth01250
BT_2334	0.870662	PM2_genes
BT_2321	0.869502	GO:0003677
BT_2321	0.869502	GO:0006310
BT_2321	0.869502	GO:0015074
BT_0540	0.8692	bth00230
BT_0540	0.8692	bth01100
BT_0540	0.8692	GO:0006793
BT_0540	0.8692	GO:0016462
BT_2435	0.869077	GO:0000976
BT_2435	0.869077	GO:0003700
BT_2435	0.869077	GO:0006355
BT_1339	0.867284	GO:0005887
BT_1339	0.867284	GO:0009103
BT_1339	0.867284	GO:0016757
BT_1339	0.867284	GO:0016780
BT_1339	0.867284	GO:0071555
BT_2554	0.867007	GO:0003677
BT_4694	0.866576	GO:0005886
BT_4694	0.866576	GO:0008324
BT_4694	0.866576	GO:0016021
BT_4694	0.866576	GO:0042910
BT_0565	0.866535	GO:0051082
BT_4695	0.865349	GO:0015562
BT_2759	0.864866	PM1_genes
BT_3019	0.864229	GO:0005887
BT_1343	0.862095	GO:0016021
BT_0715	0.862	bth00190
BT_0715	0.862	bth01100
BT_0715	0.862	GO:0003674
BT_0715	0.862	GO:0003824
BT_0715	0.862	GO:0005575
BT_0715	0.862	GO:0005622
BT_0715	0.862	GO:0005886
BT_0715	0.862	GO:0006139
BT_0715	0.862	GO:0006163
BT_0715	0.862	GO:0006164
BT_0715	0.862	GO:0006725
BT_0715	0.862	GO:0006753
BT_0715	0.862	GO:0006793
BT_0715	0.862	GO:0006796
BT_0715	0.862	GO:0006807
BT_0715	0.862	GO:0008150
BT_0715	0.862	GO:0008152
BT_0715	0.862	GO:0008324
BT_0715	0.862	GO:0009058
BT_0715	0.862	GO:0009117
BT_0715	0.862	GO:0009123
BT_0715	0.862	GO:0009124
BT_0715	0.862	GO:0009150
BT_0715	0.862	GO:0009165
BT_0715	0.862	GO:0009259
BT_0715	0.862	GO:0009260
BT_0715	0.862	GO:0009987
BT_0715	0.862	GO:0016020
BT_0715	0.862	GO:0016021
BT_0715	0.862	GO:0016462
BT_0715	0.862	GO:0016787
BT_0715	0.862	GO:0016817
BT_0715	0.862	GO:0018130
BT_0715	0.862	GO:0019438
BT_0715	0.862	GO:0019637
BT_0715	0.862	GO:0019693
BT_0715	0.862	GO:0022857
BT_0715	0.862	GO:0032991
BT_0715	0.862	GO:0034641
BT_0715	0.862	GO:0034654
BT_0715	0.862	GO:0042626
BT_0715	0.862	GO:0044237
BT_0715	0.862	GO:0044238
BT_0715	0.862	GO:0044249
BT_0715	0.862	GO:0044271
BT_0715	0.862	GO:0044281
BT_0715	0.862	GO:0046390
BT_0715	0.862	GO:0046483
BT_0715	0.862	GO:0055085
BT_0715	0.862	GO:0055086
BT_0715	0.862	GO:0071704
BT_0715	0.862	GO:0072521
BT_0715	0.862	GO:0072522
BT_0715	0.862	GO:0090407
BT_0715	0.862	GO:1901135
BT_0715	0.862	GO:1901137
BT_0715	0.862	GO:1901293
BT_0715	0.862	GO:1901360
BT_0715	0.862	GO:1901362
BT_0715	0.862	GO:1901564
BT_0715	0.862	GO:1901566
BT_0715	0.862	GO:1901576
BT_3184	0.861846	bth00250
BT_3184	0.861846	bth00760
BT_3184	0.861846	bth01100
BT_3184	0.861846	bth01240
BT_3184	0.861846	GO:0005737
BT_1105	0.860187	bth00010
BT_1105	0.860187	bth00260
BT_1105	0.860187	bth00680
BT_1105	0.860187	bth01100
BT_1105	0.860187	bth01110
BT_1105	0.860187	bth01120
BT_1105	0.860187	bth01200
BT_1105	0.860187	bth01230
BT_1105	0.860187	GO:0003674
BT_1105	0.860187	GO:0003824
BT_1105	0.860187	GO:0005575
BT_1105	0.860187	GO:0005622
BT_1105	0.860187	GO:0005737
BT_1105	0.860187	GO:0005829
BT_1105	0.860187	GO:0005975
BT_1105	0.860187	GO:0005996
BT_1105	0.860187	GO:0006006
BT_1105	0.860187	GO:0006082
BT_1105	0.860187	GO:0006096
BT_1105	0.860187	GO:0006139
BT_1105	0.860187	GO:0006163
BT_1105	0.860187	GO:0006164
BT_1105	0.860187	GO:0006725
BT_1105	0.860187	GO:0006753
BT_1105	0.860187	GO:0006793
BT_1105	0.860187	GO:0006796
BT_1105	0.860187	GO:0006807
BT_1105	0.860187	GO:0008150
BT_1105	0.860187	GO:0008152
BT_1105	0.860187	GO:0009056
BT_1105	0.860187	GO:0009058
BT_1105	0.860187	GO:0009117
BT_1105	0.860187	GO:0009123
BT_1105	0.860187	GO:0009124
BT_1105	0.860187	GO:0009150
BT_1105	0.860187	GO:0009165
BT_1105	0.860187	GO:0009259
BT_1105	0.860187	GO:0009260
BT_1105	0.860187	GO:0009987
BT_1105	0.860187	GO:0016052
BT_1105	0.860187	GO:0016053
BT_1105	0.860187	GO:0016310
BT_1105	0.860187	GO:0016853
BT_1105	0.860187	GO:0018130
BT_1105	0.860187	GO:0019438
BT_1105	0.860187	GO:0019637
BT_1105	0.860187	GO:0019693
BT_1105	0.860187	GO:0019752
BT_1105	0.860187	GO:0032787
BT_1105	0.860187	GO:0034641
BT_1105	0.860187	GO:0034654
BT_1105	0.860187	GO:0043436
BT_1105	0.860187	GO:0044237
BT_1105	0.860187	GO:0044238
BT_1105	0.860187	GO:0044248
BT_1105	0.860187	GO:0044249
BT_1105	0.860187	GO:0044271
BT_1105	0.860187	GO:0044281
BT_1105	0.860187	GO:0044283
BT_1105	0.860187	GO:0046390
BT_1105	0.860187	GO:0046394
BT_1105	0.860187	GO:0046483
BT_1105	0.860187	GO:0055086
BT_1105	0.860187	GO:0071704
BT_1105	0.860187	GO:0072521
BT_1105	0.860187	GO:0072522
BT_1105	0.860187	GO:0090407
BT_1105	0.860187	GO:1901135
BT_1105	0.860187	GO:1901137
BT_1105	0.860187	GO:1901293
BT_1105	0.860187	GO:1901360
BT_1105	0.860187	GO:1901362
BT_1105	0.860187	GO:1901564
BT_1105	0.860187	GO:1901566
BT_1105	0.860187	GO:1901575
BT_1105	0.860187	GO:1901576
BT_1105	0.860187	M00001
BT_1105	0.860187	M00003
BT_3425	0.859703	BT_4338_(crp)_repressed
BT_3425	0.859703	GO:0016021
BT_1666	0.856502	GO:0000287
BT_1666	0.856502	GO:0005829
BT_1666	0.856502	PM1_genes
BT_0234	0.855978	GO:0003677
BT_0234	0.855978	GO:0006355
BT_0234	0.855978	PM1_genes
BT_0493	0.855092	GO:0016021
BT_0282	0.854598	GO:0004386
BT_1321	0.853943	bth02010
BT_1321	0.853943	GO:0005524
BT_1321	0.853943	GO:0005886
BT_0129	0.852175	bth00040
BT_0129	0.852175	bth01100
BT_0129	0.852175	GO:0003674
BT_0129	0.852175	GO:0003824
BT_0129	0.852175	GO:0005488
BT_0129	0.852175	GO:0005506
BT_0129	0.852175	GO:0005975
BT_0129	0.852175	GO:0005996
BT_0129	0.852175	GO:0006082
BT_0129	0.852175	GO:0008150
BT_0129	0.852175	GO:0008152
BT_0129	0.852175	GO:0009056
BT_0129	0.852175	GO:0009987
BT_0129	0.852175	GO:0016052
BT_0129	0.852175	GO:0016829
BT_0129	0.852175	GO:0019752
BT_0129	0.852175	GO:0030145
BT_0129	0.852175	GO:0032787
BT_0129	0.852175	GO:0043167
BT_0129	0.852175	GO:0043169
BT_0129	0.852175	GO:0043436
BT_0129	0.852175	GO:0044237
BT_0129	0.852175	GO:0044238
BT_0129	0.852175	GO:0044248
BT_0129	0.852175	GO:0044281
BT_0129	0.852175	GO:0046872
BT_0129	0.852175	GO:0071704
BT_0129	0.852175	GO:1901575
BT_2475	0.851974	GO:0005829
BT_2475	0.851974	GO:1901565
BT_2120	0.85162	BT_4338_(crp)_repressed
BT_2120	0.85162	GO:0003700
BT_2120	0.85162	GO:0043565
BT_0716	0.851002	bth00190
BT_0716	0.851002	bth01100
BT_0716	0.851002	GO:0005886
BT_0716	0.851002	GO:0016021
BT_0135	0.850576	PM1_genes
BT_1341	0.85051	bth00040
BT_1341	0.85051	bth00520
BT_1341	0.85051	bth00541
BT_1341	0.85051	bth01100
BT_1341	0.85051	bth01240
BT_1341	0.85051	bth01250
BT_1341	0.85051	GO:0000271
BT_1341	0.85051	GO:0051287
BT_0804	0.849895	GO:0006807
BT_0804	0.849895	GO:0008080
BT_0804	0.849895	GO:0016787
BT_0804	0.849895	PM1_genes
BT_1320	0.849667	GO:0005737
BT_1481	0.848486	GO:0016021
BT_1481	0.848486	PM1_genes
BT_2892	0.846758	GO:0005737
BT_2892	0.846758	GO:0016020
BT_2478	0.845732	GO:0009055
BT_2478	0.845732	GO:0020037
BT_2478	0.845732	GO:0046872
BT_0187	0.845001	PM2_genes
BT_1340	0.844417	GO:0016740
BT_2812	0.843445	GO:0005829
BT_2812	0.843445	GO:0045454
BT_2812	0.843445	PM2_genes
BT_4350	0.842827	GO:0008168
BT_4350	0.842827	GO:0032259
BT_4350	0.842827	map00230
BT_4350	0.842827	PM1_genes
BT_1578	0.84156	GO:0016787
BT_1578	0.84156	PM1_genes
BT_0807	0.840807	GO:0008270
BT_1720	0.840458	bth01100
BT_1720	0.840458	bth01110
BT_1720	0.840458	GO:0009058
BT_1720	0.840458	map01120
BT_0233	0.839529	GO:0003677
BT_0233	0.839529	GO:0006310
BT_0233	0.839529	GO:0015074
BT_0504	0.839441	GO:0015344
BT_0504	0.839441	GO:0031230
BT_0504	0.839441	GO:0044718
BT_0541	0.839059	bth00190
BT_0541	0.839059	bth03018
BT_0541	0.839059	GO:0005524
BT_0541	0.839059	GO:0046872
BT_2485	0.837121	GO:0009279
BT_2485	0.837121	GO:0016021
BT_1503	0.837113	GO:0003677
BT_1503	0.837113	GO:0006310
BT_1503	0.837113	GO:0015074
BT_1503	0.837113	GO:0016021
BT_1659	0.835679	bth00010
BT_1659	0.835679	bth00030
BT_1659	0.835679	bth00051
BT_1659	0.835679	bth00680
BT_1659	0.835679	bth01100
BT_1659	0.835679	bth01110
BT_1659	0.835679	bth01120
BT_1659	0.835679	bth01200
BT_1659	0.835679	bth01230
BT_1659	0.835679	M00001
BT_1659	0.835679	M00003
BT_1659	0.835679	map00710
BT_1649	0.83557	GO:0016740
BT_4458	0.8354	bth01100
BT_4458	0.8354	bth01240
BT_4458	0.8354	GO:0005829
BT_4458	0.8354	GO:0046872
BT_4458	0.8354	PM1_genes
BT_4484	0.8339	GO:0005886
BT_4484	0.8339	GO:0016021
BT_4484	0.8339	PM1_genes
BT_3916	0.832584	GO:0003677
BT_3916	0.832584	GO:0006310
BT_3916	0.832584	GO:0015074
BT_3916	0.832584	PM2_genes
BT_1323	0.83218	bth02010
BT_1323	0.83218	GO:0005886
BT_1323	0.83218	GO:0016021
BT_1647	0.831936	GO:0016021
BT_2434	0.831856	GO:0016491
BT_2434	0.831856	GO:0045454
BT_2434	0.831856	GO:0050660
BT_2434	0.831856	PM2_genes
BT_1342	0.830642	bth00520
BT_1342	0.830642	bth00541
BT_1342	0.830642	bth01100
BT_1342	0.830642	bth01240
BT_1342	0.830642	bth01250
BT_4443	0.829053	bth01503
BT_4443	0.829053	GO:0008745
BT_4443	0.829053	GO:0009253
BT_4443	0.829053	GO:0030288
BT_4696	0.828601	GO:0008080
BT_4696	0.828601	PM1_genes
BT_3610	0.828575	GO:0003677
BT_1322	0.827733	bth02010
BT_1322	0.827733	GO:0005887
BT_1391	0.826452	GO:0009279
BT_1391	0.826452	GO:0016021
BT_1391	0.826452	PM2_genes
BT_4504	0.82598	GO:0005886
BT_4504	0.82598	GO:0016021
BT_4374	0.825189	GO:0005737
BT_4374	0.825189	GO:0046872
BT_4374	0.825189	GO:0051287
BT_4374	0.825189	map01100
BT_2760	0.824215	bth01100
BT_2760	0.824215	bth01240
BT_2760	0.824215	GO:0005524
BT_2957	0.82412	GO:0003700
BT_2957	0.82412	GO:0043565
BT_4142	0.823004	GO:0003700
BT_4142	0.823004	GO:0043565
BT_4142	0.823004	PM1_genes
BT_3080	0.822756	bth00270
BT_3080	0.822756	bth00920
BT_3080	0.822756	bth01100
BT_3080	0.822756	bth01110
BT_3080	0.822756	bth01120
BT_3080	0.822756	bth01200
BT_3080	0.822756	bth01230
BT_3080	0.822756	GO:0005737
BT_3080	0.822756	GO:0030170
BT_3080	0.822756	PM1_genes
BT_4693	0.822639	GO:0016020
BT_4693	0.822639	GO:0022857
BT_4693	0.822639	GO:0055085
BT_4693	0.822639	PM1_genes
BT_0680	0.821705	GO:0005886
BT_0680	0.821705	GO:0008324
BT_0680	0.821705	GO:0016021
BT_0680	0.821705	GO:0042910
BT_4175	0.820996	PUL77
BT_2382	0.820068	bth00564
BT_2382	0.820068	bth01100
BT_2382	0.820068	GO:0005886
BT_2382	0.820068	GO:0016021
BT_4046	0.819867	PM1_genes
BT_1493	0.819615	PM2_genes
BT_1106	0.818419	bth00010
BT_1106	0.818419	bth00030
BT_1106	0.818419	bth00051
BT_1106	0.818419	bth00680
BT_1106	0.818419	bth01100
BT_1106	0.818419	bth01110
BT_1106	0.818419	bth01120
BT_1106	0.818419	bth01200
BT_1106	0.818419	bth01230
BT_1106	0.818419	M00001
BT_1106	0.818419	M00003
BT_1106	0.818419	map00710
BT_0343	0.816764	bth01100
BT_0343	0.816764	bth01110
BT_0343	0.816764	bth01240
BT_0343	0.816764	GO:0008168
BT_0343	0.816764	GO:0032259
BT_0679	0.815929	GO:0016020
BT_0679	0.815929	GO:0022857
BT_0679	0.815929	GO:0055085
BT_2360	0.815044	GO:0003677
BT_4648	0.814769	GO:0016021
BT_3977	0.814491	PM1_genes
BT_0291	0.814425	GO:0003677
BT_0291	0.814425	GO:0006310
BT_0291	0.814425	GO:0015074
BT_0291	0.814425	PM1_genes
BT_1107	0.81361	GO:0005737
BT_1107	0.81361	GO:0005829
BT_1263	0.812963	GO:0000166
BT_1263	0.812963	GO:0008233
BT_1263	0.812963	GO:0046872
BT_1263	0.812963	PM1_genes
BT_1660	0.812952	bth00010
BT_1660	0.812952	bth00260
BT_1660	0.812952	bth00680
BT_1660	0.812952	bth01100
BT_1660	0.812952	bth01110
BT_1660	0.812952	bth01120
BT_1660	0.812952	bth01200
BT_1660	0.812952	bth01230
BT_1660	0.812952	GO:0003674
BT_1660	0.812952	GO:0003824
BT_1660	0.812952	GO:0005575
BT_1660	0.812952	GO:0005622
BT_1660	0.812952	GO:0005737
BT_1660	0.812952	GO:0005829
BT_1660	0.812952	GO:0005975
BT_1660	0.812952	GO:0005996
BT_1660	0.812952	GO:0006006
BT_1660	0.812952	GO:0006082
BT_1660	0.812952	GO:0006096
BT_1660	0.812952	GO:0006139
BT_1660	0.812952	GO:0006163
BT_1660	0.812952	GO:0006164
BT_1660	0.812952	GO:0006725
BT_1660	0.812952	GO:0006753
BT_1660	0.812952	GO:0006793
BT_1660	0.812952	GO:0006796
BT_1660	0.812952	GO:0006807
BT_1660	0.812952	GO:0008150
BT_1660	0.812952	GO:0008152
BT_1660	0.812952	GO:0009056
BT_1660	0.812952	GO:0009058
BT_1660	0.812952	GO:0009117
BT_1660	0.812952	GO:0009123
BT_1660	0.812952	GO:0009124
BT_1660	0.812952	GO:0009150
BT_1660	0.812952	GO:0009165
BT_1660	0.812952	GO:0009259
BT_1660	0.812952	GO:0009260
BT_1660	0.812952	GO:0009987
BT_1660	0.812952	GO:0016052
BT_1660	0.812952	GO:0016053
BT_1660	0.812952	GO:0016310
BT_1660	0.812952	GO:0016853
BT_1660	0.812952	GO:0018130
BT_1660	0.812952	GO:0019438
BT_1660	0.812952	GO:0019637
BT_1660	0.812952	GO:0019693
BT_1660	0.812952	GO:0019752
BT_1660	0.812952	GO:0032787
BT_1660	0.812952	GO:0034641
BT_1660	0.812952	GO:0034654
BT_1660	0.812952	GO:0043436
BT_1660	0.812952	GO:0044237
BT_1660	0.812952	GO:0044238
BT_1660	0.812952	GO:0044248
BT_1660	0.812952	GO:0044249
BT_1660	0.812952	GO:0044271
BT_1660	0.812952	GO:0044281
BT_1660	0.812952	GO:0044283
BT_1660	0.812952	GO:0046390
BT_1660	0.812952	GO:0046394
BT_1660	0.812952	GO:0046483
BT_1660	0.812952	GO:0055086
BT_1660	0.812952	GO:0071704
BT_1660	0.812952	GO:0072521
BT_1660	0.812952	GO:0072522
BT_1660	0.812952	GO:0090407
BT_1660	0.812952	GO:1901135
BT_1660	0.812952	GO:1901137
BT_1660	0.812952	GO:1901293
BT_1660	0.812952	GO:1901360
BT_1660	0.812952	GO:1901362
BT_1660	0.812952	GO:1901564
BT_1660	0.812952	GO:1901566
BT_1660	0.812952	GO:1901575
BT_1660	0.812952	GO:1901576
BT_1660	0.812952	M00001
BT_1660	0.812952	M00003
BT_1660	0.812952	PM2_genes
BT_1016	0.812217	GO:0016787
BT_1016	0.812217	PUL89
BT_1016	0.812217	PUL92
BT_3393	0.81117	bth00400
BT_3393	0.81117	bth01100
BT_3393	0.81117	bth01110
BT_3393	0.81117	bth01230
BT_3393	0.81117	GO:0000287
BT_3393	0.81117	GO:0003674
BT_3393	0.81117	GO:0003824
BT_3393	0.81117	GO:0005488
BT_3393	0.81117	GO:0005524
BT_3393	0.81117	GO:0005829
BT_3393	0.81117	GO:0006082
BT_3393	0.81117	GO:0006520
BT_3393	0.81117	GO:0006725
BT_3393	0.81117	GO:0006793
BT_3393	0.81117	GO:0006796
BT_3393	0.81117	GO:0006807
BT_3393	0.81117	GO:0008150
BT_3393	0.81117	GO:0008152
BT_3393	0.81117	GO:0008652
BT_3393	0.81117	GO:0009058
BT_3393	0.81117	GO:0009987
BT_3393	0.81117	GO:0016053
BT_3393	0.81117	GO:0016301
BT_3393	0.81117	GO:0016310
BT_3393	0.81117	GO:0016740
BT_3393	0.81117	GO:0016772
BT_3393	0.81117	GO:0019438
BT_3393	0.81117	GO:0019752
BT_3393	0.81117	GO:0032787
BT_3393	0.81117	GO:0043167
BT_3393	0.81117	GO:0043169
BT_3393	0.81117	GO:0043436
BT_3393	0.81117	GO:0044237
BT_3393	0.81117	GO:0044238
BT_3393	0.81117	GO:0044249
BT_3393	0.81117	GO:0044281
BT_3393	0.81117	GO:0044283
BT_3393	0.81117	GO:0046394
BT_3393	0.81117	GO:0046872
BT_3393	0.81117	GO:0071704
BT_3393	0.81117	GO:1901360
BT_3393	0.81117	GO:1901362
BT_3393	0.81117	GO:1901564
BT_3393	0.81117	GO:1901566
BT_3393	0.81117	GO:1901576
BT_3393	0.81117	PM1_genes
BT_4586	0.811137	GO:0003824
BT_4586	0.811137	PM1_genes
BT_1436	0.811044	GO:0005886
BT_1436	0.811044	GO:0016021
BT_1124	0.810577	GO:0003677
BT_1257	0.810063	GO:0004386
BT_1257	0.810063	PM1_genes
BT_0896	0.80955	GO:0016787
BT_0896	0.80955	PM1_genes
BT_3097	0.808683	GO:0000155
BT_3097	0.808683	GO:0003700
BT_3097	0.808683	GO:0005887
BT_3097	0.808683	GO:0009927
BT_3097	0.808683	GO:0043565
BT_3097	0.808683	GO:0046777
BT_1698	0.808344	BT_4338_(crp)_activated
BT_1698	0.808344	bth00620
BT_1698	0.808344	bth01100
BT_1698	0.808344	GO:0005886
BT_1698	0.808344	GO:0016021
BT_1698	0.808344	PM1_genes
BT_1367	0.806649	BT_4338_(crp)_repressed
BT_1367	0.806649	bth01100
BT_1367	0.806649	GO:0016787
BT_0926	0.805946	GO:0005886
BT_0926	0.805946	GO:0016021
BT_0926	0.805946	GO:0055085
BT_0678	0.804461	GO:0015562
BT_0678	0.804461	PM1_genes
BT_2339	0.803544	PM1_genes
BT_4651	0.803092	bth03410
BT_4651	0.803092	GO:0003674
BT_4651	0.803092	GO:0003677
BT_4651	0.803092	GO:0003824
BT_4651	0.803092	GO:0006139
BT_4651	0.803092	GO:0006281
BT_4651	0.803092	GO:0006725
BT_4651	0.803092	GO:0006807
BT_4651	0.803092	GO:0006950
BT_4651	0.803092	GO:0006974
BT_4651	0.803092	GO:0008150
BT_4651	0.803092	GO:0008152
BT_4651	0.803092	GO:0008270
BT_4651	0.803092	GO:0009987
BT_4651	0.803092	GO:0016787
BT_4651	0.803092	GO:0016788
BT_4651	0.803092	GO:0034641
BT_4651	0.803092	GO:0043170
BT_4651	0.803092	GO:0044237
BT_4651	0.803092	GO:0044238
BT_4651	0.803092	GO:0044260
BT_4651	0.803092	GO:0046483
BT_4651	0.803092	GO:0050896
BT_4651	0.803092	GO:0071704
BT_4651	0.803092	GO:0090304
BT_4651	0.803092	GO:1901360
BT_4651	0.803092	PM2_genes
BT_2311	0.802602	GO:0000976
BT_2311	0.802602	GO:0003824
BT_4479	0.802518	GO:0003677
BT_4479	0.802518	GO:0006310
BT_4479	0.802518	GO:0015074
BT_0126	0.802272	GO:0008152
BT_0126	0.802272	GO:0016798
BT_0126	0.802272	GO:0016829
BT_0126	0.802272	PM1_genes
BT_3140	0.799822	PM1_genes
BT_0535	0.797906	bth00640
BT_0535	0.797906	bth01100
BT_0535	0.797906	GO:0005829
BT_0535	0.797906	GO:0046872
BT_2320	0.795806	GO:0003700
BT_2320	0.795806	GO:0043565
BT_2526	0.795563	GO:0016021
BT_2526	0.795563	PM1_genes
BT_1577	0.795365	bth01100
BT_1577	0.795365	bth01120
BT_1577	0.795365	bth01240
BT_1577	0.795365	GO:0010181
BT_0130	0.794766	GO:0016616
BT_4230	0.79442	GO:0004386
BT_0701	0.794	GO:0016301
BT_3747	0.793713	PM1_genes
BT_4583	0.793277	GO:0005829
BT_4583	0.793277	GO:0008237
BT_4583	0.793277	GO:0008270
BT_4583	0.793277	PM1_genes
BT_4361	0.793026	PM1_genes
BT_4143	0.792664	GO:0046872
BT_4143	0.792664	GO:0051536
BT_0630	0.790927	bth03410
BT_0630	0.790927	GO:0003677
BT_0630	0.790927	GO:0004519
BT_2606	0.790844	GO:0003676
BT_2606	0.790844	GO:0004518
BT_0409	0.790823	GO:0016616
BT_0409	0.790823	PM1_genes
BT_4666	0.790178	GO:0005886
BT_4666	0.790178	GO:0006813
BT_4666	0.790178	GO:0008324
BT_3444	0.790098	GO:0003924
BT_3444	0.790098	GO:0005525
BT_3444	0.790098	GO:0005737
BT_3444	0.790098	GO:0051301
BT_2145	0.788648	bth00230
BT_2145	0.788648	bth00240
BT_2145	0.788648	bth01100
BT_2145	0.788648	bth01232
BT_2145	0.788648	GO:0000166
BT_2145	0.788648	GO:0006260
BT_2145	0.788648	PM1_genes
BT_4647	0.787564	GO:0003677
BT_4647	0.787564	GO:0006352
BT_4647	0.787564	GO:0016987
BT_4647	0.787564	PM1_genes
BT_1435	0.784076	GO:0016021
BT_4191	0.783949	GO:0016021
BT_2021	0.783882	GO:0003677
BT_2522	0.782371	GO:0004177
BT_2522	0.782371	GO:0005829
BT_2522	0.782371	GO:0008233
BT_2522	0.782371	GO:0030145
BT_2522	0.782371	PM1_genes
BT_4676	0.782173	PM1_genes
BT_1748	0.781573	BT_4338_(crp)_repressed
BT_1748	0.781573	GO:0016021
BT_1748	0.781573	PM2_genes
BT_2155	0.781339	BT_4338_(crp)_repressed
BT_2155	0.781339	PM1_genes
BT_2741	0.780746	GO:0022627
BT_2741	0.780746	GO:0043022
BT_2741	0.780746	GO:0044238
BT_4176	0.780652	GO:0005975
BT_4176	0.780652	PUL77
BT_2000	0.779772	GO:0005887
BT_2000	0.779772	GO:0022857
BT_2000	0.779772	GO:0055085
BT_3174	0.779481	GO:0004181
BT_3174	0.779481	GO:0005615
BT_3174	0.779481	GO:0006518
BT_3174	0.779481	GO:0009279
BT_3174	0.779481	GO:0016485
BT_1648	0.778596	GO:0016740
BT_2521	0.777052	bth02020
BT_2521	0.777052	GO:0001216
BT_2521	0.777052	GO:0003677
BT_2521	0.777052	GO:0006352
BT_2521	0.777052	GO:0016987
BT_2521	0.777052	map05111
BT_2521	0.777052	PM1_genes
BT_4688	0.773805	GO:0005886
BT_4688	0.773805	GO:0016021
BT_4688	0.773805	GO:0055085
BT_4445	0.773719	PM1_genes
BT_1847	0.773587	GO:0003700
BT_1847	0.773587	GO:0043565
BT_1847	0.773587	PM1_genes
BT_1100	0.772735	bth00500
BT_1100	0.772735	bth01100
BT_1100	0.772735	bth01110
BT_1100	0.772735	GO:0005975
BT_1100	0.772735	GO:0030170
BT_4381	0.771709	GO:0016021
BT_1222	0.770932	bth00030
BT_1222	0.770932	bth01100
BT_1222	0.770932	bth01110
BT_1222	0.770932	bth01120
BT_1222	0.770932	bth01200
BT_1222	0.770932	GO:0005829
BT_1664	0.770112	bth03440
BT_1664	0.770112	GO:0003676
BT_1664	0.770112	GO:0006281
BT_1664	0.770112	GO:0006310
BT_1576	0.769831	PM2_genes
BT_1373	0.769419	GO:0005737
BT_1373	0.769419	GO:0005829
BT_1373	0.769419	PM1_genes
BT_3922	0.769161	GO:0005829
BT_3922	0.769161	GO:0008233
BT_1099	0.76739	GO:0046872
BT_1615	0.767051	bth01100
BT_1615	0.767051	GO:0005829
BT_2945	0.766921	bth00520
BT_2945	0.766921	bth00541
BT_2945	0.766921	bth01100
BT_2945	0.766921	bth01250
BT_2945	0.766921	bth02020
BT_2945	0.766921	GO:0000271
BT_2945	0.766921	GO:0016616
BT_2945	0.766921	GO:0051287
BT_2945	0.766921	map05111
BT_3904	0.76564	GO:0016021
BT_4530	0.765037	bth03440
BT_4530	0.765037	GO:0004386
BT_1827	0.764984	GO:0003677
BT_1827	0.764984	GO:0006310
BT_1827	0.764984	GO:0015074
BT_1827	0.764984	PM1_genes
BT_0635	0.764101	GO:0003677
BT_0635	0.764101	GO:0045892
BT_0635	0.764101	PM1_genes
BT_1336	0.76364	GO:0005829
BT_1336	0.76364	GO:1901565
BT_1336	0.76364	PM1_genes
BT_1076	0.7632	GO:0000156
BT_1076	0.7632	GO:0000976
BT_1076	0.7632	GO:0001216
BT_1076	0.7632	GO:0005829
BT_1076	0.7632	GO:0006355
BT_1076	0.7632	GO:0032993
BT_1580	0.763089	bth00620
BT_1580	0.763089	bth01100
BT_1580	0.763089	GO:0005737
BT_2566	0.762694	GO:0003824
BT_2566	0.762694	GO:0009117
BT_2061	0.762492	bth00900
BT_2061	0.762492	bth01100
BT_2061	0.762492	bth01110
BT_2061	0.762492	GO:0046872
BT_2061	0.762492	GO:0051539
BT_2061	0.762492	M00096
BT_1651	0.760569	bth00040
BT_1651	0.760569	bth01100
BT_1651	0.760569	GO:0016491
BT_1651	0.760569	M00096
BT_1651	0.760569	map01110
BT_2591	0.760028	PM1_genes
BT_1998	0.75935	bth00230
BT_1998	0.75935	bth00240
BT_1998	0.75935	bth01100
BT_1998	0.75935	bth01232
BT_1998	0.75935	GO:0005524
BT_1998	0.75935	GO:0006260
BT_1998	0.75935	PM1_genes
BT_2567	0.75901	GO:0016021
BT_0155	0.758928	GO:0000049
BT_0155	0.758928	GO:0005524
BT_0155	0.758928	GO:0005737
BT_0155	0.758928	GO:0006400
BT_0155	0.758928	PM1_genes
BT_0710	0.757965	PM1_genes
BT_1709	0.755636	GO:0016740
BT_0310	0.755083	bth01100
BT_0310	0.755083	bth01240
BT_0310	0.755083	GO:0005737
BT_0310	0.755083	GO:0016874
BT_0157	0.754253	PM1_genes
BT_2955	0.753594	GO:0005829
BT_2955	0.753594	GO:0016740
BT_2955	0.753594	map01100
BT_2955	0.753594	map01120
BT_1172	0.75323	GO:0005524
BT_1172	0.75323	GO:0006260
BT_2924	0.752631	GO:0005524
BT_2924	0.752631	PM1_genes
BT_3146	0.752381	bth00730
BT_3146	0.752381	bth01100
BT_3146	0.752381	bth01240
BT_3146	0.752381	GO:0005829
BT_2082	0.751749	BT_4338_(crp)_repressed
BT_1583	0.750291	GO:0016491
BT_4614	0.748133	PM1_genes
BT_1103	0.746572	GO:0003700
BT_1103	0.746572	GO:0006352
BT_3064	0.745794	PM1_genes
BT_1989	0.745454	GO:0003676
BT_1989	0.745454	GO:0004518
BT_1989	0.745454	PM1_genes
BT_1905	0.743285	PM1_genes
BT_2421	0.742993	bth02020
BT_2421	0.742993	GO:0000155
BT_2421	0.742993	GO:0005886
BT_1482	0.742383	GO:0000156
BT_1482	0.742383	GO:0000976
BT_1482	0.742383	GO:0001216
BT_1482	0.742383	GO:0005829
BT_1482	0.742383	GO:0032993
BT_1482	0.742383	PM1_genes
BT_4617	0.742176	GO:0003677
BT_4617	0.742176	GO:0006310
BT_4617	0.742176	GO:0015074
BT_2568	0.740889	BT_4338_(crp)_repressed
BT_2568	0.740889	GO:0005887
BT_2568	0.740889	GO:0022857
BT_2568	0.740889	GO:0055085
BT_4650	0.740647	GO:0005887
BT_4650	0.740647	GO:0006813
BT_1542	0.740031	BT_4338_(crp)_repressed
BT_1542	0.740031	GO:0005737
BT_1542	0.740031	GO:0016491
BT_1542	0.740031	GO:0045454
BT_1542	0.740031	GO:0050660
BT_1542	0.740031	PM2_genes
BT_4212	0.738829	GO:0016021
BT_3734	0.737666	GO:0005737
BT_3734	0.737666	GO:0016491
BT_3734	0.737666	PM2_genes
BT_3689	0.737076	GO:0005886
BT_3689	0.737076	GO:0016021
BT_3689	0.737076	PM2_genes
BT_4698	0.736877	PM2_genes
BT_4549	0.736858	GO:0003677
BT_4549	0.736858	GO:0006310
BT_4549	0.736858	GO:0015074
BT_4700	0.735854	bth01100
BT_4700	0.735854	bth01110
BT_4700	0.735854	GO:0009058
BT_0490	0.735744	GO:0016021
BT_0490	0.735744	PM1_genes
BT_1719	0.735368	bth01100
BT_1719	0.735368	bth01110
BT_1719	0.735368	bth01120
BT_1719	0.735368	GO:0030976
BT_1309	0.735127	PM1_genes
BT_4195	0.734988	GO:0003677
BT_4195	0.734988	GO:0006355
BT_3262	0.733726	PM1_genes
BT_0054	0.73361	GO:0009103
BT_0054	0.73361	GO:0016757
BT_2040	0.73169	BT_4338_(crp)_repressed
BT_2040	0.73169	GO:0015562
BT_4493	0.730435	GO:0003824
BT_2230	0.728751	bth03030
BT_2230	0.728751	bth03430
BT_2230	0.728751	bth03440
BT_2230	0.728751	GO:0003676
BT_2230	0.728751	GO:0005737
BT_2230	0.728751	GO:0006260
BT_2230	0.728751	map00230
BT_2230	0.728751	map00240
BT_2230	0.728751	map01100
BT_2230	0.728751	PM1_genes
BT_0693	0.728497	GO:0005886
BT_0693	0.728497	GO:0016021
BT_0693	0.728497	GO:0022857
BT_0835	0.728027	GO:0005737
BT_0835	0.728027	GO:0005829
BT_1108	0.727146	GO:0005886
BT_1108	0.727146	GO:0016021
BT_2534	0.724944	GO:0003677
BT_2534	0.724944	PM1_genes
BT_1917	0.72458	bth00630
BT_1917	0.72458	bth00640
BT_1917	0.72458	bth01100
BT_1917	0.72458	bth01110
BT_1917	0.72458	bth01120
BT_1917	0.72458	bth01200
BT_1917	0.72458	GO:0016874
BT_0700	0.722737	bth00230
BT_0700	0.722737	bth01100
BT_0700	0.722737	GO:0016301
BT_0503	0.721433	GO:0016021
BT_0503	0.721433	PM1_genes
BT_2097	0.721189	BT_4338_(crp)_activated
BT_2097	0.721189	GO:0005975
BT_2097	0.721189	GO:0016798
BT_2097	0.721189	PM1_genes
BT_2097	0.721189	TF - Crp: BT4338
BT_2545	0.720845	GO:0016021
BT_2546	0.720204	GO:0003677
BT_0309	0.719373	bth00010
BT_0309	0.719373	bth00020
BT_0309	0.719373	bth00260
BT_0309	0.719373	bth00620
BT_0309	0.719373	bth00630
BT_0309	0.719373	bth00640
BT_0309	0.719373	bth01100
BT_0309	0.719373	bth01110
BT_0309	0.719373	bth01120
BT_0309	0.719373	bth01200
BT_0309	0.719373	bth01240
BT_0309	0.719373	GO:0045454
BT_0309	0.719373	GO:0050660
BT_0309	0.719373	M00009
BT_0309	0.719373	M00011
BT_0309	0.719373	PM2_genes
BT_1075	0.718421	GO:0000155
BT_1075	0.718421	GO:0016021
BT_1075	0.718421	PM1_genes
BT_3407	0.717982	GO:0005524
BT_4637	0.716983	GO:0005887
BT_4616	0.716672	BT_4338_(crp)_repressed
BT_4616	0.716672	GO:0003677
BT_2571	0.716656	bth00220
BT_2571	0.716656	bth00250
BT_2571	0.716656	bth01100
BT_2571	0.716656	bth02020
BT_2571	0.716656	GO:0003674
BT_2571	0.716656	GO:0003824
BT_2571	0.716656	GO:0006082
BT_2571	0.716656	GO:0006520
BT_2571	0.716656	GO:0006541
BT_2571	0.716656	GO:0006807
BT_2571	0.716656	GO:0008150
BT_2571	0.716656	GO:0008152
BT_2571	0.716656	GO:0008652
BT_2571	0.716656	GO:0009056
BT_2571	0.716656	GO:0009058
BT_2571	0.716656	GO:0009987
BT_2571	0.716656	GO:0016053
BT_2571	0.716656	GO:0016787
BT_2571	0.716656	GO:0019752
BT_2571	0.716656	GO:0043436
BT_2571	0.716656	GO:0044237
BT_2571	0.716656	GO:0044238
BT_2571	0.716656	GO:0044248
BT_2571	0.716656	GO:0044249
BT_2571	0.716656	GO:0044281
BT_2571	0.716656	GO:0044283
BT_2571	0.716656	GO:0046394
BT_2571	0.716656	GO:0071704
BT_2571	0.716656	GO:1901564
BT_2571	0.716656	GO:1901565
BT_2571	0.716656	GO:1901566
BT_2571	0.716656	GO:1901575
BT_2571	0.716656	GO:1901576
BT_2571	0.716656	GO:1901605
BT_2571	0.716656	GO:1901607
BT_3077	0.715482	bth03018
BT_3077	0.715482	GO:0003723
BT_3077	0.715482	GO:0005829
BT_4665	0.714671	GO:0008324
BT_4665	0.714671	GO:0016021
BT_4665	0.714671	PM2_genes
BT_4690	0.714538	bth00500
BT_4690	0.714538	bth01100
BT_4690	0.714538	bth01110
BT_4690	0.714538	GO:0004553
BT_4690	0.714538	GO:0005509
BT_4690	0.714538	GO:0005975
BT_1102	0.712997	bth00010
BT_1102	0.712997	bth00030
BT_1102	0.712997	bth00051
BT_1102	0.712997	bth00052
BT_1102	0.712997	bth00680
BT_1102	0.712997	bth01100
BT_1102	0.712997	bth01110
BT_1102	0.712997	bth01120
BT_1102	0.712997	bth01200
BT_1102	0.712997	bth01230
BT_1102	0.712997	bth03018
BT_1102	0.712997	GO:0005524
BT_1102	0.712997	GO:0042802
BT_1102	0.712997	GO:0046872
BT_1102	0.712997	M00001
BT_1916	0.712223	M00173
BT_1916	0.712223	map00720
BT_1916	0.712223	map01100
BT_1916	0.712223	map01120
BT_1916	0.712223	map01200
BT_1122	0.711269	GO:0005829
BT_1122	0.711269	map01100
BT_1122	0.711269	map01110
BT_1122	0.711269	map01120
BT_1122	0.711269	map01200
BT_2090	0.710431	bth00630
BT_2090	0.710431	bth00640
BT_2090	0.710431	bth01100
BT_2090	0.710431	bth01120
BT_2090	0.710431	bth01200
BT_2090	0.710431	GO:0046872
BT_2090	0.710431	map00720
BT_4214	0.707932	GO:0008236
BT_3084	0.70788	GO:0016787
BT_3084	0.70788	PM1_genes
BT_4459	0.707877	GO:0016021
BT_4459	0.707877	PM1_genes
BT_4454	0.707537	bth00790
BT_4454	0.707537	bth01100
BT_4454	0.707537	GO:0000287
BT_4454	0.707537	GO:0051539
BT_0987	0.70672	GO:0016491
BT_0987	0.70672	PM1_genes
BT_0987	0.70672	PUL89
BT_0987	0.70672	PUL92
BT_0858	0.706708	GO:0016021
BT_0859	0.70613	GO:0005886
BT_0859	0.70613	GO:0016021
BT_0859	0.70613	GO:0022857
BT_2252	0.705579	bth01501
BT_2252	0.705579	bth01503
BT_2252	0.705579	GO:0005886
BT_2252	0.705579	GO:0016021
BT_2252	0.705579	GO:0042910
BT_4033	0.704368	BT_4338_(crp)_repressed
BT_3869	0.704248	GO:0005575
BT_3869	0.704248	GO:0005622
BT_3869	0.704248	GO:0005737
BT_3869	0.704248	GO:0005829
BT_3869	0.704248	GO:0006950
BT_3869	0.704248	GO:0008150
BT_3869	0.704248	GO:0050896
BT_3869	0.704248	PM1_genes
BT_1908	0.703554	PM1_genes
BT_4638	0.702696	PM1_genes
BT_4052	0.7023	GO:0005524
BT_4052	0.7023	GO:0042626
BT_1174	0.701906	GO:0003677
BT_4677	0.701772	BT_4338_(crp)_repressed
BT_4267	0.70177	GO:0004181
BT_4267	0.70177	GO:0005615
BT_4267	0.70177	GO:0006518
BT_4267	0.70177	GO:0009279
BT_4267	0.70177	GO:0016485
BT_1383	0.70023	GO:0005829
BT_4602	0.698948	GO:0005524
BT_4602	0.698948	GO:0005737
BT_4602	0.698948	GO:0051082
BT_0694	0.698003	GO:0005524
BT_0694	0.698003	GO:0005886
BT_0694	0.698003	GO:0022857
BT_0694	0.698003	GO:0042626
BT_0694	0.698003	GO:0055085
BT_1437	0.697613	bth00260
BT_1437	0.697613	bth00630
BT_1437	0.697613	bth01100
BT_1437	0.697613	bth01110
BT_1437	0.697613	bth01120
BT_1260	0.697219	GO:0006508
BT_4764	0.697179	GO:0016021
BT_4229	0.696983	GO:0003700
BT_4375	0.696187	GO:0005524
BT_4375	0.696187	GO:0006355
BT_4375	0.696187	GO:0043565
BT_1098	0.695873	bth00640
BT_1098	0.695873	bth01100
BT_1098	0.695873	bth01120
BT_1098	0.695873	GO:0005829
BT_1999	0.69528	GO:0046872
BT_1999	0.69528	GO:0051539
BT_0044	0.695103	GO:0016740
BT_4513	0.694744	GO:0003723
BT_4513	0.694744	GO:0006396
BT_4513	0.694744	GO:0008173
BT_0676	0.69428	bth00520
BT_0676	0.69428	bth01100
BT_0676	0.69428	GO:0005975
BT_0676	0.69428	GO:0046872
BT_3182	0.694269	GO:0003674
BT_3182	0.694269	GO:0005488
BT_3182	0.694269	GO:0005506
BT_3182	0.694269	GO:0006950
BT_3182	0.694269	GO:0008150
BT_3182	0.694269	GO:0016491
BT_3182	0.694269	GO:0043167
BT_3182	0.694269	GO:0043169
BT_3182	0.694269	GO:0046872
BT_3182	0.694269	GO:0050896
BT_3182	0.694269	PM1_genes
BT_4557	0.692715	PM1_genes
BT_4213	0.692061	GO:0016021
BT_4213	0.692061	PM1_genes
BT_0986	0.69031	GO:0016787
BT_0986	0.69031	GO:0046872
BT_0986	0.69031	PUL89
BT_0986	0.69031	PUL92
BT_2365	0.688611	GO:0009279
BT_2365	0.688611	GO:0046872
BT_1195	0.687404	bth00550
BT_1195	0.687404	bth01100
BT_1195	0.687404	GO:0005886
BT_1195	0.687404	GO:0008360
BT_1195	0.687404	GO:0009252
BT_1195	0.687404	GO:0016021
BT_1195	0.687404	GO:0071555
BT_1640	0.687358	GO:0003677
BT_1640	0.687358	PM1_genes
BT_2480	0.686126	GO:0008483
BT_2649	0.685462	GO:0005737
BT_2649	0.685462	GO:0005829
BT_2649	0.685462	GO:0016779
BT_4753	0.685235	GO:0003677
BT_4753	0.685235	PM1_genes
BT_0760	0.685194	GO:0000160
BT_0760	0.685194	GO:0003700
BT_0760	0.685194	GO:0016021
BT_0760	0.685194	GO:0043565
BT_1826	0.684868	PM1_genes
BT_1915	0.684671	BT_4338_(crp)_repressed
BT_1915	0.684671	bth00061
BT_1915	0.684671	bth00620
BT_1915	0.684671	bth00640
BT_1915	0.684671	bth01100
BT_1915	0.684671	bth01110
BT_1915	0.684671	bth01120
BT_1915	0.684671	bth01200
BT_1915	0.684671	bth01212
BT_1915	0.684671	GO:0005524
BT_1915	0.684671	GO:0006633
BT_1915	0.684671	GO:0046872
BT_1915	0.684671	map00720
BT_1915	0.684671	PM2_genes
BT_0677	0.684074	GO:0005737
BT_0677	0.684074	GO:0005829
BT_0677	0.684074	GO:0045454
BT_0677	0.684074	PM1_genes
BT_2181	0.683111	GO:0003677
BT_2181	0.683111	GO:0006355
BT_2513	0.68178	PM1_genes
BT_4414	0.680241	GO:0016021
BT_1422	0.680024	PM1_genes
BT_0583	0.679638	GO:0005886
BT_0583	0.679638	GO:0016021
BT_1657	0.679622	GO:0003677
BT_1657	0.679622	GO:0006310
BT_1657	0.679622	GO:0015074
BT_2570	0.679089	BT_4338_(crp)_repressed
BT_2570	0.679089	bth00250
BT_2570	0.679089	bth00650
BT_2570	0.679089	bth01100
BT_2570	0.679089	bth01110
BT_2570	0.679089	bth01120
BT_2570	0.679089	bth02024
BT_2570	0.679089	GO:0005829
BT_2570	0.679089	GO:0030170
BT_2570	0.679089	map00600
BT_0263	0.677954	GO:0005975
BT_0263	0.677954	GO:0016798
BT_4304	0.676977	GO:0016757
BT_1269	0.675593	GO:0015562
BT_1269	0.675593	GO:1990281
BT_1846	0.675087	GO:0016787
BT_1846	0.675087	GO:0046872
BT_4051	0.674416	BT_4338_(crp)_repressed
BT_4051	0.674416	GO:0016021
BT_4293	0.674304	PM1_genes
BT_1412	0.674225	GO:0016491
BT_1412	0.674225	PM1_genes
BT_1913	0.674172	bth00760
BT_1913	0.674172	bth01100
BT_1913	0.674172	bth01240
BT_1913	0.674172	GO:0005829
BT_2423	0.672224	bth02020
BT_2423	0.672224	GO:0003674
BT_2423	0.672224	GO:0003824
BT_2423	0.672224	GO:0005524
BT_2423	0.672224	GO:0005575
BT_2423	0.672224	GO:0005887
BT_2423	0.672224	GO:0006813
BT_2423	0.672224	GO:0008150
BT_2423	0.672224	GO:0008324
BT_2423	0.672224	GO:0009987
BT_2423	0.672224	GO:0016020
BT_2423	0.672224	GO:0016021
BT_2423	0.672224	GO:0016462
BT_2423	0.672224	GO:0016787
BT_2423	0.672224	GO:0016817
BT_2423	0.672224	GO:0022857
BT_2423	0.672224	GO:0042626
BT_2423	0.672224	GO:0055085
BT_2499	0.671636	GO:0005737
BT_2499	0.671636	PM2_genes
BT_4699	0.670797	GO:0000287
BT_4699	0.670797	GO:0005829
BT_4699	0.670797	map01100
BT_4699	0.670797	map01110
BT_4699	0.670797	PM1_genes
BT_0570	0.670676	GO:0003677
BT_0570	0.670676	GO:0005524
BT_0570	0.670676	GO:0005737
BT_0570	0.670676	GO:0009432
BT_1200	0.67023	PM1_genes
BT_2850	0.669346	GO:0000155
BT_2850	0.669346	GO:0016021
BT_2850	0.669346	PM1_genes
BT_1006	0.668994	GO:0016021
BT_1006	0.668994	GO:0016491
BT_1006	0.668994	PUL89
BT_1006	0.668994	PUL92
BT_2756	0.667369	GO:0005886
BT_2756	0.667369	GO:0016021
BT_1658	0.666818	bth00030
BT_1658	0.666818	bth01100
BT_1658	0.666818	bth01110
BT_1658	0.666818	bth01120
BT_1658	0.666818	bth01200
BT_1658	0.666818	bth01230
BT_1658	0.666818	GO:0005737
BT_1658	0.666818	GO:0005975
BT_3409	0.665204	bth01100
BT_3409	0.665204	GO:0008483
BT_3409	0.665204	GO:0030170
BT_4305	0.664911	BT_4338_(crp)_activated
BT_4305	0.664911	bth00500
BT_4305	0.664911	bth01100
BT_4305	0.664911	bth01110
BT_4305	0.664911	GO:0003824
BT_4305	0.664911	GO:0005975
BT_4123	0.663649	GO:0005975
BT_4123	0.663649	GO:0052692
BT_1267	0.663164	GO:0015288
BT_1267	0.663164	GO:0015562
BT_1267	0.663164	GO:1990281
BT_1022	0.662409	PUL89
BT_1022	0.662409	PUL92
BT_3717	0.662124	GO:0003674
BT_3717	0.662124	GO:0003824
BT_3717	0.662124	GO:0005575
BT_3717	0.662124	GO:0005622
BT_3717	0.662124	GO:0005737
BT_3717	0.662124	GO:0006082
BT_3717	0.662124	GO:0006520
BT_3717	0.662124	GO:0006807
BT_3717	0.662124	GO:0008150
BT_3717	0.662124	GO:0008152
BT_3717	0.662124	GO:0008652
BT_3717	0.662124	GO:0009058
BT_3717	0.662124	GO:0009987
BT_3717	0.662124	GO:0016053
BT_3717	0.662124	GO:0016740
BT_3717	0.662124	GO:0016741
BT_3717	0.662124	GO:0019752
BT_3717	0.662124	GO:0034641
BT_3717	0.662124	GO:0043436
BT_3717	0.662124	GO:0043603
BT_3717	0.662124	GO:0043604
BT_3717	0.662124	GO:0044237
BT_3717	0.662124	GO:0044238
BT_3717	0.662124	GO:0044249
BT_3717	0.662124	GO:0044271
BT_3717	0.662124	GO:0044281
BT_3717	0.662124	GO:0044283
BT_3717	0.662124	GO:0046394
BT_3717	0.662124	GO:0071704
BT_3717	0.662124	GO:1901564
BT_3717	0.662124	GO:1901566
BT_3717	0.662124	GO:1901576
BT_3717	0.662124	GO:1901605
BT_3717	0.662124	GO:1901607
BT_3717	0.662124	map01100
BT_1519	0.661207	GO:0008745
BT_1519	0.661207	GO:0009253
BT_2081	0.660853	GO:0046872
BT_3078	0.660638	GO:0000166
BT_4047	0.659676	PM1_genes
BT_3392	0.659431	PM2_genes
BT_1979	0.659353	bth00300
BT_1979	0.659353	bth01100
BT_1979	0.659353	bth01110
BT_1979	0.659353	bth01230
BT_1979	0.659353	GO:0009089
BT_1979	0.659353	GO:0051287
BT_1979	0.659353	PM1_genes
BT_4045	0.659115	bth01100
BT_4045	0.659115	GO:0005829
BT_0655	0.658301	GO:0046872
BT_0655	0.658301	PM2_genes
BT_0656	0.657749	BT_4338_(crp)_repressed
BT_3905	0.656431	GO:0008233
BT_3905	0.656431	GO:0015288
BT_3905	0.656431	GO:0015562
BT_3905	0.656431	GO:1990281
BT_3905	0.656431	PM1_genes
BT_2030	0.65531	PM1_genes
BT_4303	0.655024	PM1_genes
BT_0903	0.654529	GO:0016021
BT_1268	0.653804	GO:0005886
BT_1268	0.653804	GO:0016021
BT_1268	0.653804	GO:0042910
BT_3872	0.652196	GO:0003723
BT_3872	0.652196	PM2_genes
BT_1001	0.650122	GO:0005975
BT_1001	0.650122	PUL89
BT_1001	0.650122	PUL92
BT_0055	0.650002	GO:0016757
BT_0105	0.64873	GO:0003677
BT_4177	0.647114	GO:0005737
BT_4177	0.647114	PUL77
BT_4554	0.646026	bth00240
BT_4554	0.646026	bth01100
BT_4554	0.646026	bth01232
BT_4554	0.646026	GO:0003824
BT_4554	0.646026	GO:0009116
BT_4554	0.646026	map00983
BT_4554	0.646026	PM2_genes
BT_0047	0.645454	GO:0016757
BT_3062	0.645219	GO:0003677
BT_3062	0.645219	PM1_genes
BT_2994	0.644416	BT_4338_(crp)_repressed
BT_0695	0.643844	GO:0005886
BT_0695	0.643844	GO:0016021
BT_0695	0.643844	GO:0022857
BT_3109	0.642719	GO:0008484
BT_2251	0.641918	bth01501
BT_2251	0.641918	bth01503
BT_2251	0.641918	GO:0015562
BT_2251	0.641918	GO:0042910
BT_2251	0.641918	GO:1990281
BT_3902	0.641425	GO:0005886
BT_3902	0.641425	GO:0016021
BT_3902	0.641425	GO:0022857
BT_3902	0.641425	GO:0055085
BT_1820	0.641188	bth00620
BT_1820	0.641188	bth01100
BT_1820	0.641188	GO:0000287
BT_1820	0.641188	GO:0030976
BT_1820	0.641188	map01110
BT_1820	0.641188	PM2_genes
BT_3304	0.640748	GO:0005737
BT_3304	0.640748	PM1_genes
BT_1797	0.640552	GO:0003700
BT_1797	0.640552	GO:0043565
BT_2020	0.640157	GO:0005887
BT_2020	0.640157	PM1_genes
BT_1331	0.640149	PM1_genes
BT_2762	0.639529	GO:0016021
BT_2762	0.639529	GO:0030288
BT_2762	0.639529	GO:0031992
BT_2762	0.639529	GO:0098797
BT_4487	0.638403	GO:0016021
BT_3007	0.638357	bth02020
BT_3007	0.638357	GO:0008237
BT_3007	0.638357	GO:0008270
BT_3007	0.638357	GO:0071555
BT_3007	0.638357	PM1_genes
BT_4624	0.637446	GO:0003677
BT_4624	0.637446	GO:0006310
BT_4624	0.637446	GO:0015074
BT_4138	0.636587	bth00270
BT_4138	0.636587	bth01100
BT_4138	0.636587	bth01110
BT_4138	0.636587	bth01230
BT_4138	0.636587	GO:0008483
BT_4138	0.636587	GO:0009058
BT_4138	0.636587	GO:0030170
BT_4138	0.636587	PM1_genes
BT_3947	0.63572	GO:0005886
BT_3947	0.63572	GO:0016021
BT_3896	0.635176	GO:0016021
BT_3896	0.635176	GO:0031992
BT_3896	0.635176	GO:0055085
BT_3896	0.635176	GO:0098797
BT_2943	0.635038	GO:0016740
BT_2943	0.635038	PM1_genes
BT_2368	0.632492	PM1_genes
BT_0733	0.630864	GO:0000155
BT_0733	0.630864	GO:0005887
BT_0733	0.630864	GO:0009927
BT_0733	0.630864	GO:0046777
BT_0733	0.630864	PM1_genes
BT_2060	0.630766	bth00240
BT_2060	0.630766	bth01100
BT_2060	0.630766	bth01232
BT_2060	0.630766	GO:0003674
BT_2060	0.630766	GO:0003824
BT_2060	0.630766	GO:0005524
BT_2060	0.630766	GO:0005575
BT_2060	0.630766	GO:0005622
BT_2060	0.630766	GO:0005737
BT_2060	0.630766	GO:0005829
BT_2060	0.630766	GO:0006082
BT_2060	0.630766	GO:0006139
BT_2060	0.630766	GO:0006520
BT_2060	0.630766	GO:0006725
BT_2060	0.630766	GO:0006753
BT_2060	0.630766	GO:0006793
BT_2060	0.630766	GO:0006796
BT_2060	0.630766	GO:0006807
BT_2060	0.630766	GO:0008150
BT_2060	0.630766	GO:0008152
BT_2060	0.630766	GO:0009058
BT_2060	0.630766	GO:0009117
BT_2060	0.630766	GO:0009123
BT_2060	0.630766	GO:0009165
BT_2060	0.630766	GO:0009987
BT_2060	0.630766	GO:0016053
BT_2060	0.630766	GO:0016301
BT_2060	0.630766	GO:0016310
BT_2060	0.630766	GO:0016740
BT_2060	0.630766	GO:0016772
BT_2060	0.630766	GO:0016874
BT_2060	0.630766	GO:0018130
BT_2060	0.630766	GO:0019438
BT_2060	0.630766	GO:0019637
BT_2060	0.630766	GO:0019752
BT_2060	0.630766	GO:0032787
BT_2060	0.630766	GO:0034641
BT_2060	0.630766	GO:0034654
BT_2060	0.630766	GO:0043436
BT_2060	0.630766	GO:0043603
BT_2060	0.630766	GO:0043604
BT_2060	0.630766	GO:0044237
BT_2060	0.630766	GO:0044238
BT_2060	0.630766	GO:0044249
BT_2060	0.630766	GO:0044271
BT_2060	0.630766	GO:0044281
BT_2060	0.630766	GO:0044283
BT_2060	0.630766	GO:0046394
BT_2060	0.630766	GO:0046483
BT_2060	0.630766	GO:0055086
BT_2060	0.630766	GO:0071704
BT_2060	0.630766	GO:0090407
BT_2060	0.630766	GO:1901293
BT_2060	0.630766	GO:1901360
BT_2060	0.630766	GO:1901362
BT_2060	0.630766	GO:1901564
BT_2060	0.630766	GO:1901566
BT_2060	0.630766	GO:1901576
BT_2060	0.630766	GO:1901605
BT_2060	0.630766	PM1_genes
BT_0857	0.630173	GO:0015288
BT_0857	0.630173	GO:0015562
BT_0857	0.630173	GO:1990281
BT_4625	0.628597	GO:0003677
BT_1801	0.628179	GO:0000155
BT_1801	0.628179	GO:0016021
BT_4258	0.627789	bth00670
BT_4258	0.627789	bth01100
BT_4258	0.627789	GO:0005524
BT_4258	0.627789	GO:0046872
BT_1778	0.625533	bth00460
BT_1778	0.625533	bth00500
BT_1778	0.625533	bth00999
BT_1778	0.625533	bth01100
BT_1778	0.625533	bth01110
BT_1778	0.625533	GO:0045493
BT_1778	0.625533	map00940
BT_3801	0.62364	bth02020
BT_3801	0.62364	GO:0000160
BT_3801	0.62364	GO:0005524
BT_3801	0.62364	GO:0006355
BT_3801	0.62364	GO:0043565
BT_2442	0.623151	GO:0009279
BT_2442	0.623151	GO:0016021
BT_2944	0.62298	bth00520
BT_2944	0.62298	bth00541
BT_2944	0.62298	bth01100
BT_2944	0.62298	bth01250
BT_2944	0.62298	bth02020
BT_2944	0.62298	map05111
BT_2532	0.622739	GO:0003674
BT_2532	0.622739	GO:0005488
BT_2532	0.622739	GO:0005509
BT_2532	0.622739	GO:0005575
BT_2532	0.622739	GO:0005975
BT_2532	0.622739	GO:0008150
BT_2532	0.622739	GO:0008152
BT_2532	0.622739	GO:0009279
BT_2532	0.622739	GO:0009987
BT_2532	0.622739	GO:0016020
BT_2532	0.622739	GO:0019867
BT_2532	0.622739	GO:0030246
BT_2532	0.622739	GO:0042802
BT_2532	0.622739	GO:0043167
BT_2532	0.622739	GO:0043169
BT_2532	0.622739	GO:0043170
BT_2532	0.622739	GO:0044237
BT_2532	0.622739	GO:0044238
BT_2532	0.622739	GO:0044260
BT_2532	0.622739	GO:0046872
BT_2532	0.622739	GO:0071704
BT_2881	0.620138	bth00900
BT_2881	0.620138	bth01100
BT_2881	0.620138	bth01110
BT_2881	0.620138	GO:0005829
BT_2881	0.620138	M00096
BT_3445	0.619907	GO:0051301
BT_4129	0.619624	GO:0005886
BT_4129	0.619624	GO:0016021
BT_4129	0.619624	PM1_genes
BT_4584	0.618995	bth00260
BT_4584	0.618995	bth00630
BT_4584	0.618995	bth00670
BT_4584	0.618995	bth01100
BT_4584	0.618995	bth01110
BT_4584	0.618995	bth01200
BT_4584	0.618995	GO:0005829
BT_4584	0.618995	GO:0008483
BT_4744	0.618204	PM2_genes
BT_1822	0.617894	bth00620
BT_1822	0.617894	bth01100
BT_1822	0.617894	GO:0000287
BT_1822	0.617894	GO:0003824
BT_1822	0.617894	GO:0030976
BT_1822	0.617894	map01110
BT_0313	0.616968	GO:0009055
BT_0313	0.616968	GO:0010181
BT_4547	0.61623	GO:0003677
BT_1473	0.616089	GO:0005737
BT_1473	0.616089	GO:0008080
BT_1473	0.616089	GO:0016747
BT_0486	0.614273	bth00040
BT_0486	0.614273	bth01100
BT_0486	0.614273	GO:0016787
BT_0486	0.614273	GO:0016829
BT_3113	0.614181	GO:0016021
BT_3113	0.614181	GO:0022857
BT_3113	0.614181	PM1_genes
BT_2596	0.613785	BT_4338_(crp)_repressed
BT_2596	0.613785	GO:0016021
BT_4543	0.613631	GO:0003677
BT_1396	0.613382	GO:0003700
BT_1396	0.613382	GO:0043565
BT_1396	0.613382	PM1_genes
BT_0312	0.613284	bth00640
BT_0312	0.613284	bth01100
BT_0312	0.613284	bth01110
BT_3126	0.612628	bth00970
BT_3126	0.612628	GO:0003674
BT_3126	0.612628	GO:0003824
[truncated: 15,537 more rows]
